# Supplementary material for: Conservation of location of several specific inhibitory codon pairs in the Saccharomyces sensu stricto yeasts reveals translational selection
Source: Nucleic Acids Res. 2018 Dec 21;47(3):1164–77. doi: 10.1093/nar/gky1262 (PMC6379720; doi:10.1093/nar/gky1262)
Supplement: Supplementary Data [file gky1262_supplemental_files.zip]

Archive with 11 entries (11 files):
- Ghoneim_Supplemental_TableS10.xls
- Ghoneim_Supplemental_TableS18.xlsx
- Ghoneim_Supplemental_TablesS1.xlsx
- Ghoneim_Supplemental_TablesS11-S17.xlsx
- Ghoneim_Supplemental_TablesS3.xlsx
- Ghoneim_Supplemental_TablesS4.xlsx
- Ghoneim_Supplemental_TablesS5.xlsx
- Ghoneim_Supplemental_TablesS6.xlsx
- Ghoneim_Supplemental_TablesS7.xlsx
- Ghoneim_Supplemental_TablesS9.xlsx
- Ghoneim_Supplementary_Info_2018_11_19.pdf
