# Supplementary material for: Conservation of location of several specific inhibitory codon pairs in the Saccharomyces sensu stricto yeasts reveals translational selection
Source: Nucleic Acids Res. 2018 Dec 21;47(3):1164–77. doi: 10.1093/nar/gky1262 (PMC6379720; doi:10.1093/nar/gky1262)
Supplement: Supplementary Data [file gky1262_supplemental_files.zip › Ghoneim_Supplemental_TableS10.xls]

## Sheet: Supp-Table S10
Codon Pair	Cumulative Ribosome Occupancy * from Gamble et al.	Sen5_Norm_Cons_Sigma
AAAAAA	0.021	-1.14
AAAAAC	0.019	-0.54
AAAAAG	0.023	-0.9
AAAAAU	0.017	-1.01
AAAACA	0.022	0.12
AAAACC	0.019	-0.85
AAAACG	0.026	-0.43
AAAACU	0.017	-0.33
AAAAGA	0.024	0.17
AAAAGC	0.022	-0.34
AAAAGG	0.026	0.35
AAAAGU	0.02	0.37
AAAAUA	0.021	-0.43
AAAAUC	0.017	-0.55
AAAAUG	0.017	0.65
AAAAUU	0.016	-0.92
AAACAA	0.021	-1.5
AAACAC	0.024	-0.7
AAACAG	0.026	-0.49
AAACAU	0.021	-1.39
AAACCA	0.027	-0.47
AAACCC	0.028	-0.71
AAACCG	0.035	-0.03
AAACCU	0.025	-0.71
AAACGA	0.045	0.08
AAACGC	0.028	0.41
AAACGG	0.036	0.26
AAACGU	0.023	0.19
AAACUA	0.023	0.41
AAACUC	0.024	-0.18
AAACUG	0.025	-0.19
AAACUU	0.02	-1.07
AAAGAA	0.024	-1.26
AAAGAC	0.022	-0.96
AAAGAG	0.025	-0.37
AAAGAU	0.023	-1.2
AAAGCA	0.026	-1.16
AAAGCC	0.021	-0.66
AAAGCG	0.024	-0.49
AAAGCU	0.022	-0.1
AAAGGA	0.031	-0.86
AAAGGC	0.026	-0.4
AAAGGG	0.03	-0.55
AAAGGU	0.024	-0.36
AAAGUA	0.023	0.07
AAAGUC	0.018	0.06
AAAGUG	0.023	0.41
AAAGUU	0.017	-0.06
AAAUAC	0.022	-0.39
AAAUAU	0.021	-0.35
AAAUCA	0.022	0.71
AAAUCC	0.019	-0.33
AAAUCG	0.023	-0.06
AAAUCU	0.018	-0.23
AAAUGC	0.025	-0.35
AAAUGG	0.024	1.64
AAAUGU	0.017	1.02
AAAUUA	0.021	-0.12
AAAUUC	0.02	-1.54
AAAUUG	0.019	-0.32
AAAUUU	0.017	-1.06
AACAAA	0.023	0.33
AACAAC	0.024	0.37
AACAAG	0.021	1.75
AACAAU	0.021	-0.45
AACACA	0.026	-0.31
AACACC	0.017	0.91
AACACG	0.03	0.21
AACACU	0.022	0.48
AACAGA	0.027	1.6
AACAGC	0.024	-0.14
AACAGG	0.028	0.08
AACAGU	0.025	-0.45
AACAUA	0.028	-0.26
AACAUC	0.019	0.62
AACAUG	0.019	0.13
AACAUU	0.021	0.1
AACCAA	0.019	0.37
AACCAC	0.019	0.46
AACCAG	0.024	0.5
AACCAU	0.022	-0.74
AACCCA	0.028	1.31
AACCCC	0.036	0.04
AACCCG	0.053	1.05
AACCCU	0.032	-0.26
AACCGA	0.05	-0.48
AACCGC	0.026	0.77
AACCGG	0.048	-0.14
AACCGU	0.043	0.53
AACCUA	0.026	-0.07
AACCUC	0.029	-0.51
AACCUG	0.026	-0.04
AACCUU	0.025	-1.12
AACGAA	0.022	-0.52
AACGAC	0.025	0.41
AACGAG	0.026	0.3
AACGAU	0.027	-0.75
AACGCA	0.03	-0.73
AACGCC	0.016	0.11
AACGCG	0.024	0.23
AACGCU	0.024	-0.22
AACGGA	0.028	-0.51
AACGGC	0.027	-0.11
AACGGG	0.029	0.37
AACGGU	0.025	0.21
AACGUA	0.03	-0.18
AACGUC	0.022	0.37
AACGUG	0.03	-0.1
AACGUU	0.022	0.18
AACUAC	0.025	1.32
AACUAU	0.024	-0.44
AACUCA	0.026	-0.47
AACUCC	0.018	0.38
AACUCG	0.027	0.43
AACUCU	0.022	0.37
AACUGC	0.022	-0.44
AACUGG	0.028	1.84
AACUGU	0.02	2.65
AACUUA	0.025	-0.27
AACUUC	0.022	0.39
AACUUG	0.025	1.73
AACUUU	0.024	-0.47
AAGAAA	0.027	0.7
AAGAAC	0.024	1.24
AAGAAG	0.025	2.47
AAGAAU	0.021	-1.04
AAGACA	0.025	0.36
AAGACC	0.02	1.78
AAGACG	0.025	0.47
AAGACU	0.02	0.74
AAGAGA	0.024	2.45
AAGAGC	0.023	0.04
AAGAGG	0.026	0.22
AAGAGU	0.021	-0.31
AAGAUA	0.023	0.68
AAGAUC	0.022	2.14
AAGAUG	0.022	0.53
AAGAUU	0.019	-0.05
AAGCAA	0.023	0.5
AAGCAC	0.022	1.39
AAGCAG	0.024	0.12
AAGCAU	0.021	-0.21
AAGCCA	0.026	0
AAGCCC	0.026	-0.14
AAGCCG	0.038	-0.49
AAGCCU	0.027	-0.71
AAGCGA	0.045	-0.54
AAGCGC	0.026	0.41
AAGCGG	0.031	0.6
AAGCGU	0.024	0.42
AAGCUA	0.024	0.11
AAGCUC	0.025	-0.6
AAGCUG	0.024	0.45
AAGCUU	0.02	-0.38
AAGGAA	0.025	-0.11
AAGGAC	0.025	0.65
AAGGAG	0.027	0.11
AAGGAU	0.023	-0.94
AAGGCA	0.025	0.74
AAGGCC	0.021	0.69
AAGGCG	0.02	0.7
AAGGCU	0.02	1.04
AAGGGA	0.03	-0.02
AAGGGC	0.026	1.02
AAGGGG	0.029	-0.33
AAGGGU	0.025	1.7
AAGGUA	0.021	-0.77
AAGGUC	0.017	1.37
AAGGUG	0.018	-1.25
AAGGUU	0.016	0.14
AAGUAC	0.025	0.13
AAGUAU	0.022	-1.43
AAGUCA	0.024	-0.93
AAGUCC	0.019	0.77
AAGUCG	0.024	-0.23
AAGUCU	0.023	-0.4
AAGUGC	0.026	-0.75
AAGUGG	0.025	-6.24
AAGUGU	0.017	-0.91
AAGUUA	0.024	-0.96
AAGUUC	0.02	-0.23
AAGUUG	0.02	0.55
AAGUUU	0.019	-1.15
AAUAAA	0.021	0.13
AAUAAC	0.02	-0.87
AAUAAG	0.02	-1.03
AAUAAU	0.021	-0.52
AAUACA	0.024	-0.02
AAUACC	0.017	-0.37
AAUACG	0.027	-0.09
AAUACU	0.019	-0.85
AAUAGA	0.026	0.65
AAUAGC	0.021	-0.21
AAUAGG	0.03	0.41
AAUAGU	0.023	-0.27
AAUAUA	0.026	-0.37
AAUAUC	0.022	-0.49
AAUAUG	0.018	-0.63
AAUAUU	0.021	0.13
AAUCAA	0.019	-0.84
AAUCAC	0.027	-1.03
AAUCAG	0.023	-0.94
AAUCAU	0.024	-1.22
AAUCCA	0.034	0.09
AAUCCC	0.035	-0.38
AAUCCG	0.04	0.08
AAUCCU	0.031	0.2
AAUCGA	0.052	-0.29
AAUCGC	0.033	0.29
AAUCGG	0.048	-0.18
AAUCGU	0.025	-1.04
AAUCUA	0.024	0.07
AAUCUC	0.029	-0.35
AAUCUG	0.031	-0.33
AAUCUU	0.022	-0.39
AAUGAA	0.021	0.21
AAUGAC	0.024	-0.3
AAUGAG	0.024	-0.35
AAUGAU	0.024	-0.72
AAUGCA	0.027	0.28
AAUGCC	0.023	0.2
AAUGCG	0.023	-0.09
AAUGCU	0.02	-0.13
AAUGGA	0.029	-0.26
AAUGGC	0.025	-0.29
AAUGGG	0.028	0.15
AAUGGU	0.026	-0.33
AAUGUA	0.028	-0.21
AAUGUC	0.019	-0.24
AAUGUG	0.026	-0.54
AAUGUU	0.019	-0.04
AAUUAC	0.024	-1.19
AAUUAU	0.022	-0.21
AAUUCA	0.023	0.01
AAUUCC	0.019	-0.11
AAUUCG	0.025	-0.14
AAUUCU	0.019	-0.54
AAUUGC	0.027	-0.68
AAUUGG	0.027	-1.14
AAUUGU	0.021	-0.53
AAUUUA	0.021	-0.01
AAUUUC	0.019	-0.14
AAUUUG	0.02	0.07
AAUUUU	0.019	-0.22
ACAAAA	0.02	-0.18
ACAAAC	0.021	-0.23
ACAAAG	0.019	0.47
ACAAAU	0.022	-0.18
ACAACA	0.025	0.12
ACAACC	0.018	-0.33
ACAACG	0.027	0.18
ACAACU	0.018	-0.35
ACAAGA	0.02	2.92
ACAAGC	0.022	0.07
ACAAGG	0.025	0.18
ACAAGU	0.021	0.29
ACAAUA	0.027	0.44
ACAAUC	0.015	0.05
ACAAUG	0.018	1.01
ACAAUU	0.016	-0.01
ACACAA	0.02	-0.66
ACACAC	0.024	-0.17
ACACAG	0.022	-0.05
ACACAU	0.021	-0.61
ACACCA	0.028	0.02
ACACCC	0.029	-0.29
ACACCG	0.047	-0.25
ACACCU	0.027	-0.47
ACACGA	0.044	0.79
ACACGC	0.025	1.25
ACACGG	0.029	1.1
ACACGU	0.02	0.19
ACACUA	0.021	-0.22
ACACUC	0.031	0.37
ACACUG	0.028	-0.17
ACACUU	0.022	-0.74
ACAGAA	0.021	-0.15
ACAGAC	0.023	-0.35
ACAGAG	0.024	-0.14
ACAGAU	0.024	-0.33
ACAGCA	0.025	-0.07
ACAGCC	0.019	-0.32
ACAGCG	0.026	0.22
ACAGCU	0.021	0.02
ACAGGA	0.028	-0.07
ACAGGC	0.023	-0.04
ACAGGG	0.03	0.05
ACAGGU	0.022	0.47
ACAGUA	0.024	-0.21
ACAGUC	0.016	-0.25
ACAGUG	0.021	-0.46
ACAGUU	0.016	-0.52
ACAUAC	0.022	-0.32
ACAUAU	0.022	-0.41
ACAUCA	0.02	-0.19
ACAUCC	0.019	-0.36
ACAUCG	0.024	-0.17
ACAUCU	0.018	-0.11
ACAUGC	0.024	0.46
ACAUGG	0.033	2.16
ACAUGU	0.02	0.62
ACAUUA	0.018	-0.11
ACAUUC	0.019	-0.3
ACAUUG	0.017	-0.45
ACAUUU	0.017	0.14
ACCAAA	0.023	0.06
ACCAAC	0.028	1.44
ACCAAG	0.021	2.36
ACCAAU	0.029	-0.06
ACCACA	0.025	-0.01
ACCACC	0.021	0.53
ACCACG	0.028	0.25
ACCACU	0.021	0.47
ACCAGA	0.022	2.15
ACCAGC	0.024	0.12
ACCAGG	0.024	0.35
ACCAGU	0.02	-0.04
ACCAUA	0.023	0.43
ACCAUC	0.018	1.52
ACCAUG	0.016	2.02
ACCAUU	0.017	1.02
ACCCAA	0.022	-0.29
ACCCAC	0.025	0.58
ACCCAG	0.021	0.03
ACCCAU	0.022	-0.17
ACCCCA	0.024	0.35
ACCCCC	0.024	-0.42
ACCCCG	0.03	0.78
ACCCCU	0.028	0.25
ACCCGA	0.042	1.61
ACCCGC	0.024	0.65
ACCCGG	0.022	4.03
ACCCGU	0.013	1.23
ACCCUA	0.022	-0.17
ACCCUC	0.021	0.09
ACCCUG	0.02	0
ACCCUU	0.02	-0.4
ACCGAA	0.019	-1.06
ACCGAC	0.027	-0.19
ACCGAG	0.025	-0.01
ACCGAU	0.025	-0.25
ACCGCA	0.023	-0.08
ACCGCC	0.016	0.51
ACCGCG	0.021	0.36
ACCGCU	0.017	0.45
ACCGGA	0.027	-0.47
ACCGGC	0.032	-0.04
ACCGGG	0.03	0.37
ACCGGU	0.022	0.9
ACCGUA	0.023	-0.48
ACCGUC	0.017	0.45
ACCGUG	0.023	-0.46
ACCGUU	0.019	-0.19
ACCUAC	0.021	1.45
ACCUAU	0.025	-0.09
ACCUCA	0.025	0.13
ACCUCC	0.015	-0.05
ACCUCG	0.027	-0.01
ACCUCU	0.023	-0.33
ACCUGC	0.029	0.06
ACCUGG	0.047	-0.11
ACCUGU	0.015	0.96
ACCUUA	0.017	0.24
ACCUUC	0.026	0.05
ACCUUG	0.017	0.17
ACCUUU	0.021	-0.49
ACGAAA	0.022	0.03
ACGAAC	0.024	-0.04
ACGAAG	0.022	-0.15
ACGAAU	0.024	0.03
ACGACA	0.028	-0.17
ACGACC	0.017	0
ACGACG	0.029	0.53
ACGACU	0.02	0.06
ACGAGA	0.021	-0.55
ACGAGC	0.024	0.42
ACGAGG	0.024	0.44
ACGAGU	0.021	0.31
ACGAUA	0.026	-0.09
ACGAUC	0.016	0.28
ACGAUG	0.018	-0.13
ACGAUU	0.018	-0.05
ACGCAA	0.023	-0.36
ACGCAC	0.026	0.15
ACGCAG	0.028	0.71
ACGCAU	0.026	0.34
ACGCCA	0.027	-0.35
ACGCCC	0.031	0.08
ACGCCG	0.044	1.41
ACGCCU	0.028	-0.14
ACGCGA	0.054	1.85
ACGCGC	0.028	0.4
ACGCGG	0.04	1.24
ACGCGU	0.023	-0.02
ACGCUA	0.025	0.1
ACGCUC	0.028	1.52
ACGCUG	0.025	0.66
ACGCUU	0.02	0.2
ACGGAA	0.021	-0.31
ACGGAC	0.028	0.19
ACGGAG	0.022	0.24
ACGGAU	0.025	0.13
ACGGCA	0.027	-0.05
ACGGCC	0.02	0.22
ACGGCG	0.025	1.03
ACGGCU	0.021	0.4
ACGGGA	0.031	-0.24
ACGGGC	0.023	0.56
ACGGGG	0.027	0.06
ACGGGU	0.023	-0.41
ACGGUA	0.028	-0.06
ACGGUC	0.017	0.21
ACGGUG	0.025	1.14
ACGGUU	0.019	-0.2
ACGUAC	0.025	0.34
ACGUAU	0.025	0.25
ACGUCA	0.027	-0.14
ACGUCC	0.02	0.12
ACGUCG	0.028	0.45
ACGUCU	0.019	-0.08
ACGUGC	0.029	1.28
ACGUGG	0.03	0.75
ACGUGU	0.02	0.35
ACGUUA	0.025	0.02
ACGUUC	0.022	0.51
ACGUUG	0.022	0.27
ACGUUU	0.022	0.16
ACUAAA	0.023	-0.59
ACUAAC	0.028	-0.5
ACUAAG	0.024	-1.11
ACUAAU	0.024	-0.23
ACUACA	0.029	-0.12
ACUACC	0.019	-0.27
ACUACG	0.035	-0.1
ACUACU	0.021	-0.31
ACUAGA	0.027	-0.97
ACUAGC	0.024	-0.5
ACUAGG	0.029	-0.29
ACUAGU	0.023	0.25
ACUAUA	0.025	-0.64
ACUAUC	0.019	-0.1
ACUAUG	0.022	-2.03
ACUAUU	0.019	-0.07
ACUCAA	0.019	1.2
ACUCAC	0.025	1.16
ACUCAG	0.028	0.03
ACUCAU	0.028	0.16
ACUCCA	0.028	0.49
ACUCCC	0.027	-0.18
ACUCCG	0.036	0.36
ACUCCU	0.027	-0.14
ACUCGA	0.051	1.06
ACUCGC	0.032	0.67
ACUCGG	0.04	1.13
ACUCGU	0.021	1.85
ACUCUA	0.021	0.2
ACUCUC	0.025	-0.13
ACUCUG	0.025	-0.14
ACUCUU	0.022	0.61
ACUGAA	0.024	-0.02
ACUGAC	0.029	0.08
ACUGAG	0.025	-0.36
ACUGAU	0.025	-0.35
ACUGCA	0.028	0.48
ACUGCC	0.024	0.34
ACUGCG	0.025	0.23
ACUGCU	0.025	0.76
ACUGGA	0.029	-0.36
ACUGGC	0.031	-0.14
ACUGGG	0.03	0
ACUGGU	0.026	1.26
ACUGUA	0.023	0.29
ACUGUC	0.02	0.46
ACUGUG	0.032	-0.1
ACUGUU	0.019	0.76
ACUUAC	0.027	0.7
ACUUAU	0.022	0.44
ACUUCA	0.024	0.62
ACUUCC	0.019	0.22
ACUUCG	0.028	0.05
ACUUCU	0.018	0.37
ACUUGC	0.03	0.29
ACUUGG	0.03	-0.55
ACUUGU	0.024	0.63
ACUUUA	0.02	1.2
ACUUUC	0.026	1.91
ACUUUG	0.018	1.84
ACUUUU	0.021	0.19
AGAAAA	0.023	-1.4
AGAAAC	0.022	1.6
AGAAAG	0.022	1.72
AGAAAU	0.02	-0.47
AGAACA	0.023	0.89
AGAACC	0.021	1.06
AGAACG	0.028	-0.22
AGAACU	0.016	1.5
AGAAGA	0.027	3.3
AGAAGC	0.022	0.44
AGAAGG	0.027	0.37
AGAAGU	0.019	1.23
AGAAUA	0.023	-0.12
AGAAUC	0.017	1.18
AGAAUG	0.018	1.53
AGAAUU	0.018	0.05
AGACAA	0.018	-0.4
AGACAC	0.023	1.76
AGACAG	0.023	-0.63
AGACAU	0.022	-1.22
AGACCA	0.026	2.02
AGACCC	0.031	-1.07
AGACCG	0.039	-0.35
AGACCU	0.024	-0.2
AGACGA	0.034	0.06
AGACGC	0.021	0.39
AGACGG	0.029	-0.51
AGACGU	0.018	1.73
AGACUA	0.026	0.08
AGACUC	0.026	-1.02
AGACUG	0.024	-0.19
AGACUU	0.021	-1.97
AGAGAA	0.021	0.13
AGAGAC	0.026	0.75
AGAGAG	0.023	-0.54
AGAGAU	0.022	-0.01
AGAGCA	0.024	0.01
AGAGCC	0.017	0.36
AGAGCG	0.023	-0.17
AGAGCU	0.02	1.97
AGAGGA	0.03	-0.22
AGAGGC	0.023	0.67
AGAGGG	0.029	-0.17
AGAGGU	0.023	3.54
AGAGUA	0.021	0.19
AGAGUC	0.018	0.14
AGAGUG	0.021	0
AGAGUU	0.016	0.86
AGAUAC	0.022	0.4
AGAUAU	0.026	-1.38
AGAUCA	0.022	0.39
AGAUCC	0.02	-0.05
AGAUCG	0.025	0
AGAUCU	0.019	0.42
AGAUGC	0.027	-0.63
AGAUGG	0.024	0.35
AGAUGU	0.017	0.1
AGAUUA	0.032	0.84
AGAUUC	0.02	-0.29
AGAUUG	0.023	-0.03
AGAUUU	0.019	-1.32
AGCAAA	0.021	0.57
AGCAAC	0.02	0.3
AGCAAG	0.019	1.1
AGCAAU	0.019	-0.22
AGCACA	0.023	0.36
AGCACC	0.017	0.19
AGCACG	0.031	0.45
AGCACU	0.018	-0.07
AGCAGA	0.022	0.24
AGCAGC	0.021	0.32
AGCAGG	0.024	0.86
AGCAGU	0.019	-0.03
AGCAUA	0.025	1.05
AGCAUC	0.016	0.77
AGCAUG	0.018	0.23
AGCAUU	0.018	0.29
AGCCAA	0.022	-0.94
AGCCAC	0.018	0.03
AGCCAG	0.021	-0.18
AGCCAU	0.016	-0.8
AGCCCA	0.028	-0.18
AGCCCC	0.025	0.52
AGCCCG	0.06	2.92
AGCCCU	0.029	0.08
AGCCGA	0.044	1.12
AGCCGC	0.032	1.61
AGCCGG	0.03	0.7
AGCCGU	0.018	-0.34
AGCCUA	0.02	-0.18
AGCCUC	0.023	0.14
AGCCUG	0.023	0.02
AGCCUU	0.019	-0.5
AGCGAA	0.02	-0.69
AGCGAC	0.023	0.17
AGCGAG	0.026	0.33
AGCGAU	0.022	-0.38
AGCGCA	0.023	-0.33
AGCGCC	0.017	0.16
AGCGCG	0.024	0.81
AGCGCU	0.02	-0.3
AGCGGA	0.026	-0.04
AGCGGC	0.025	0.16
AGCGGG	0.026	0.09
AGCGGU	0.023	-0.98
AGCGUA	0.023	0.43
AGCGUC	0.014	0.1
AGCGUG	0.022	0.29
AGCGUU	0.017	-0.46
AGCUAC	0.022	0.99
AGCUAU	0.018	0.47
AGCUCA	0.025	0.27
AGCUCC	0.018	0.25
AGCUCG	0.023	1.14
AGCUCU	0.017	0.05
AGCUGC	0.025	0.09
AGCUGG	0.027	-0.1
AGCUGU	0.019	0.21
AGCUUA	0.017	0.18
AGCUUC	0.015	-0.22
AGCUUG	0.016	-0.06
AGCUUU	0.019	0.11
AGGAAA	0.024	0.99
AGGAAC	0.021	0
AGGAAG	0.025	-0.05
AGGAAU	0.02	-0.18
AGGACA	0.022	0.05
AGGACC	0.015	0.47
AGGACG	0.023	0.52
AGGACU	0.016	-0.12
AGGAGA	0.023	-0.26
AGGAGC	0.021	0.24
AGGAGG	0.025	0.63
AGGAGU	0.018	-0.04
AGGAUA	0.023	0.29
AGGAUC	0.018	0.33
AGGAUG	0.018	-1.15
AGGAUU	0.016	-0.63
AGGCAA	0.017	-0.07
AGGCAC	0.02	0.03
AGGCAG	0.021	0.3
AGGCAU	0.019	1.2
AGGCCA	0.023	-0.2
AGGCCC	0.025	0.79
AGGCCG	0.032	1.07
AGGCCU	0.023	-0.19
AGGCGA	0.029	1.69
AGGCGC	0.024	0.81
AGGCGG	0.034	1.91
AGGCGU	0.02	-0.34
AGGCUA	0.021	-0.05
AGGCUC	0.02	0.61
AGGCUG	0.019	0.4
AGGCUU	0.018	-0.01
AGGGAA	0.018	-0.25
AGGGAC	0.018	0.22
AGGGAG	0.024	0.34
AGGGAU	0.021	-0.27
AGGGCA	0.021	0.21
AGGGCC	0.016	0.11
AGGGCG	0.019	-0.07
AGGGCU	0.018	-0.04
AGGGGA	0.025	-0.46
AGGGGC	0.027	0.5
AGGGGG	0.025	-0.12
AGGGGU	0.021	-0.22
AGGGUA	0.02	0.38
AGGGUC	0.012	0.23
AGGGUG	0.017	-0.22
AGGGUU	0.013	-0.67
AGGUAC	0.02	-0.63
AGGUAU	0.022	-0.38
AGGUCA	0.02	0.55
AGGUCC	0.016	0.63
AGGUCG	0.023	0.66
AGGUCU	0.018	0.04
AGGUGC	0.025	-0.61
AGGUGG	0.023	-1.39
AGGUGU	0.02	-0.44
AGGUUA	0.018	-0.27
AGGUUC	0.017	0.07
AGGUUG	0.02	-0.27
AGGUUU	0.017	0.17
AGUAAA	0.022	-0.01
AGUAAC	0.021	-0.86
AGUAAG	0.018	-1.09
AGUAAU	0.02	-0.25
AGUACA	0.023	-0.16
AGUACC	0.017	-0.57
AGUACG	0.025	0.22
AGUACU	0.019	0
AGUAGA	0.023	0.51
AGUAGC	0.02	-0.38
AGUAGG	0.029	0.06
AGUAGU	0.021	0.07
AGUAUA	0.027	1.62
AGUAUC	0.016	0.26
AGUAUG	0.021	0.15
AGUAUU	0.016	0.66
AGUCAA	0.016	-1.23
AGUCAC	0.025	-0.85
AGUCAG	0.02	-0.52
AGUCAU	0.022	-1.29
AGUCCA	0.028	-0.96
AGUCCC	0.029	0.36
AGUCCG	0.034	-0.39
AGUCCU	0.032	-0.61
AGUCGA	0.046	3.6
AGUCGC	0.028	0.77
AGUCGG	0.028	0.08
AGUCGU	0.019	-1.34
AGUCUA	0.02	0.03
AGUCUC	0.028	0.8
AGUCUG	0.021	-0.24
AGUCUU	0.018	0.88
AGUGAA	0.022	-0.13
AGUGAC	0.024	0.03
AGUGAG	0.022	-0.13
AGUGAU	0.024	0.07
AGUGCA	0.025	0.21
AGUGCC	0.02	0.27
AGUGCG	0.021	0.77
AGUGCU	0.024	0.09
AGUGGA	0.03	0.33
AGUGGC	0.025	0.15
AGUGGG	0.026	1.69
AGUGGU	0.021	0.01
AGUGUA	0.022	0.16
AGUGUC	0.016	0.72
AGUGUG	0.02	0.14
AGUGUU	0.015	0.4
AGUUAC	0.02	-0.21
AGUUAU	0.022	1.09
AGUUCA	0.022	0.53
AGUUCC	0.018	-0.05
AGUUCG	0.025	-0.39
AGUUCU	0.019	-0.16
AGUUGC	0.027	0.8
AGUUGG	0.026	0.94
AGUUGU	0.019	0.04
AGUUUA	0.017	0.92
AGUUUC	0.019	0.11
AGUUUG	0.019	1.17
AGUUUU	0.019	0.3
AUAAAA	0.02	-0.74
AUAAAC	0.021	0.12
AUAAAG	0.019	-1.15
AUAAAU	0.019	-0.19
AUAACA	0.022	0.48
AUAACC	0.019	-0.5
AUAACG	0.023	0.8
AUAACU	0.017	-0.58
AUAAGA	0.019	-0.09
AUAAGC	0.022	0.77
AUAAGG	0.023	1.5
AUAAGU	0.019	0.08
AUAAUA	0.02	0.97
AUAAUC	0.015	-1.35
AUAAUG	0.015	-0.23
AUAAUU	0.016	-1.79
AUACAA	0.02	-1.75
AUACAC	0.021	-1.2
AUACAG	0.023	-0.17
AUACAU	0.02	-0.59
AUACCA	0.026	0.17
AUACCC	0.034	0.07
AUACCG	0.041	3.46
AUACCU	0.027	0.04
AUACGA	0.041	2.87
AUACGC	0.031	0.76
AUACGG	0.037	3.86
AUACGU	0.02	-1.79
AUACUA	0.022	0.3
AUACUC	0.022	-0.35
AUACUG	0.024	-0.14
AUACUU	0.022	-0.64
AUAGAA	0.02	-0.97
AUAGAC	0.022	0.29
AUAGAG	0.022	0.19
AUAGAU	0.019	-0.1
AUAGCA	0.024	0.14
AUAGCC	0.019	-0.79
AUAGCG	0.022	0.81
AUAGCU	0.019	-1.24
AUAGGA	0.032	-0.36
AUAGGC	0.031	-0.31
AUAGGG	0.03	0.26
AUAGGU	0.025	-1.88
AUAGUA	0.021	0.31
AUAGUC	0.019	-0.33
AUAGUG	0.019	0.21
AUAGUU	0.014	-1.31
AUAUAC	0.023	-0.62
AUAUAU	0.02	-0.7
AUAUCA	0.02	0.97
AUAUCC	0.017	0.17
AUAUCG	0.021	0.39
AUAUCU	0.016	-0.37
AUAUGC	0.029	0.27
AUAUGG	0.027	1.71
AUAUGU	0.02	0.06
AUAUUA	0.018	-0.08
AUAUUC	0.018	-1.18
AUAUUG	0.017	-1.21
AUAUUU	0.017	-1.43
AUCAAA	0.02	0.39
AUCAAC	0.022	1.71
AUCAAG	0.018	2.65
AUCAAU	0.02	0.22
AUCACA	0.021	0.35
AUCACC	0.019	1.25
AUCACG	0.024	0.45
AUCACU	0.016	0.58
AUCAGA	0.02	1.62
AUCAGC	0.025	0.2
AUCAGG	0.024	0.72
AUCAGU	0.02	0.12
AUCAUA	0.021	0.97
AUCAUC	0.017	1.19
AUCAUG	0.018	1.67
AUCAUU	0.015	0.25
AUCCAA	0.018	-1.29
AUCCAC	0.019	-0.6
AUCCAG	0.019	-0.11
AUCCAU	0.018	-0.58
AUCCCA	0.025	-0.08
AUCCCC	0.022	0.58
AUCCCG	0.034	-0.03
AUCCCU	0.025	-0.83
AUCCGA	0.039	0.1
AUCCGC	0.019	1.01
AUCCGG	0.026	0.75
AUCCGU	0.018	0.58
AUCCUA	0.024	-0.32
AUCCUC	0.024	-0.12
AUCCUG	0.021	0.32
AUCCUU	0.02	-0.7
AUCGAA	0.021	-1.01
AUCGAC	0.021	0.1
AUCGAG	0.021	0.47
AUCGAU	0.02	-0.55
AUCGCA	0.022	-0.77
AUCGCC	0.016	0.1
AUCGCG	0.019	-0.28
AUCGCU	0.022	-0.49
AUCGGA	0.031	-0.81
AUCGGC	0.03	0.72
AUCGGG	0.029	0.37
AUCGGU	0.028	0.25
AUCGUA	0.02	-0.42
AUCGUC	0.014	-0.29
AUCGUG	0.016	0.98
AUCGUU	0.015	-0.6
AUCUAC	0.027	0.95
AUCUAU	0.023	-0.72
AUCUCA	0.02	-0.33
AUCUCC	0.013	1.36
AUCUCG	0.022	1.02
AUCUCU	0.018	-0.34
AUCUGC	0.024	0.4
AUCUGG	0.024	-0.99
AUCUGU	0.017	1.18
AUCUUA	0.018	0.18
AUCUUC	0.018	0.82
AUCUUG	0.017	1.13
AUCUUU	0.017	-0.35
AUGAAA	0.028	-0.42
AUGAAC	0.022	0.38
AUGAAG	0.026	-1.22
AUGAAU	0.023	-0.68
AUGACA	0.031	0.55
AUGACC	0.023	0.76
AUGACG	0.032	0.54
AUGACU	0.03	1.86
AUGAGA	0.02	0.25
AUGAGC	0.034	0.81
AUGAGG	0.025	0.5
AUGAGU	0.025	3.36
AUGAUA	0.025	-0.13
AUGAUC	0.015	-0.39
AUGAUG	0.02	-0.32
AUGAUU	0.021	0.39
AUGCAA	0.042	-0.7
AUGCAC	0.023	0.74
AUGCAG	0.024	-0.36
AUGCAU	0.02	-0.01
AUGCCA	0.042	-0.68
AUGCCC	0.03	1.36
AUGCCG	0.038	-0.91
AUGCCU	0.04	0.03
AUGCGA	0.058	-0.61
AUGCGC	0.031	1.46
AUGCGG	0.039	0.22
AUGCGU	0.032	-2.12
AUGCUA	0.026	0.95
AUGCUC	0.026	0.21
AUGCUG	0.026	0.66
AUGCUU	0.022	0.33
AUGGAA	0.024	-1.17
AUGGAC	0.022	1.44
AUGGAG	0.025	-0.2
AUGGAU	0.024	0.26
AUGGCA	0.034	0.67
AUGGCC	0.021	0.93
AUGGCG	0.023	-0.18
AUGGCU	0.03	0.92
AUGGGA	0.038	-0.63
AUGGGC	0.024	0.36
AUGGGG	0.027	0.06
AUGGGU	0.025	-0.28
AUGGUA	0.03	0.34
AUGGUC	0.02	0.21
AUGGUG	0.025	-0.24
AUGGUU	0.021	1.45
AUGUAC	0.02	-1.05
AUGUAU	0.021	-0.74
AUGUCA	0.038	1.36
AUGUCC	0.025	1.13
AUGUCG	0.034	0.95
AUGUCU	0.037	1.81
AUGUGC	0.024	0.17
AUGUGG	0.019	-2.67
AUGUGU	0.02	-0.86
AUGUUA	0.026	-1.6
AUGUUC	0.022	-0.49
AUGUUG	0.02	-1.25
AUGUUU	0.023	1.97
AUUAAA	0.021	-2.17
AUUAAC	0.019	-1.05
AUUAAG	0.021	-2.18
AUUAAU	0.019	-1.31
AUUACA	0.022	-0.63
AUUACC	0.017	-0.38
AUUACG	0.026	-0.12
AUUACU	0.018	-0.08
AUUAGA	0.02	-0.68
AUUAGC	0.021	-0.49
AUUAGG	0.023	-0.52
AUUAGU	0.021	-0.21
AUUAUA	0.022	-1.18
AUUAUC	0.015	-0.6
AUUAUG	0.017	-3.92
AUUAUU	0.016	-0.33
AUUCAA	0.019	1.29
AUUCAC	0.023	0.23
AUUCAG	0.022	-0.72
AUUCAU	0.021	0.57
AUUCCA	0.028	0.82
AUUCCC	0.029	-0.7
AUUCCG	0.037	-0.18
AUUCCU	0.027	1.01
AUUCGA	0.047	-0.36
AUUCGC	0.026	0.26
AUUCGG	0.034	0.08
AUUCGU	0.02	2.25
AUUCUA	0.02	-0.2
AUUCUC	0.025	0.05
AUUCUG	0.022	-0.37
AUUCUU	0.019	1.6
AUUGAA	0.022	0.79
AUUGAC	0.024	0.67
AUUGAG	0.023	-0.29
AUUGAU	0.023	0.67
AUUGCA	0.023	0.99
AUUGCC	0.017	1.22
AUUGCG	0.019	0.16
AUUGCU	0.02	1.13
AUUGGA	0.033	-0.07
AUUGGC	0.027	-0.08
AUUGGG	0.034	0.24
AUUGGU	0.027	0.91
AUUGUA	0.021	0.82
AUUGUC	0.016	0.67
AUUGUG	0.022	0.13
AUUGUU	0.015	1.26
AUUUAC	0.025	0.1
AUUUAU	0.022	0.51
AUUUCA	0.019	0.12
AUUUCC	0.017	0.31
AUUUCG	0.023	-0.37
AUUUCU	0.016	0.52
AUUUGC	0.019	1.09
AUUUGG	0.024	0.64
AUUUGU	0.02	-0.23
AUUUUA	0.018	0.25
AUUUUC	0.016	0.63
AUUUUG	0.017	0.19
AUUUUU	0.018	-0.33
CAAAAA	0.021	-1.06
CAAAAC	0.021	-0.15
CAAAAG	0.021	1.14
CAAAAU	0.018	-0.69
CAAACA	0.025	0.09
CAAACC	0.02	0.52
CAAACG	0.029	-0.1
CAAACU	0.021	0.52
CAAAGA	0.025	2.22
CAAAGC	0.023	0.37
CAAAGG	0.026	-0.43
CAAAGU	0.022	1.05
CAAAUA	0.022	-0.81
CAAAUC	0.016	0.08
CAAAUG	0.019	0.91
CAAAUU	0.018	0.02
CAACAA	0.019	-1.53
CAACAC	0.022	-0.82
CAACAG	0.024	-1.21
CAACAU	0.021	-0.99
CAACCA	0.031	-1.05
CAACCC	0.033	-1.44
CAACCG	0.053	-0.41
CAACCU	0.032	-0.17
CAACGA	0.056	-0.36
CAACGC	0.026	0.42
CAACGG	0.039	0.46
CAACGU	0.018	-0.37
CAACUA	0.022	-0.06
CAACUC	0.03	-0.72
CAACUG	0.027	-0.15
CAACUU	0.02	-1.33
CAAGAA	0.02	0.55
CAAGAC	0.023	0.06
CAAGAG	0.026	-0.06
CAAGAU	0.021	-0.49
CAAGCA	0.025	-0.85
CAAGCC	0.019	0.17
CAAGCG	0.031	-0.43
CAAGCU	0.02	1.14
CAAGGA	0.026	-0.39
CAAGGC	0.025	-0.16
CAAGGG	0.025	-0.49
CAAGGU	0.021	2.97
CAAGUA	0.027	-0.29
CAAGUC	0.02	0.36
CAAGUG	0.025	-0.12
CAAGUU	0.018	-0.02
CAAUAC	0.019	-0.57
CAAUAU	0.02	-1.19
CAAUCA	0.021	-0.42
CAAUCC	0.019	0.07
CAAUCG	0.023	-0.11
CAAUCU	0.019	-0.02
CAAUGC	0.029	0.44
CAAUGG	0.024	-0.44
CAAUGU	0.019	0.76
CAAUUA	0.02	0.13
CAAUUC	0.02	-0.38
CAAUUG	0.019	0.76
CAAUUU	0.02	-1.08
CACAAA	0.025	0.11
CACAAC	0.027	1.63
CACAAG	0.023	3.63
CACAAU	0.02	-0.4
CACACA	0.028	0.32
CACACC	0.026	1.44
CACACG	0.031	0.69
CACACU	0.019	1
CACAGA	0.025	2.46
CACAGC	0.023	0.19
CACAGG	0.026	0.27
CACAGU	0.021	0.18
CACAUA	0.025	-0.21
CACAUC	0.019	2.02
CACAUG	0.017	1.69
CACAUU	0.016	0.6
CACCAA	0.018	-0.52
CACCAC	0.031	0.37
CACCAG	0.021	0.33
CACCAU	0.019	-0.93
CACCCA	0.021	0.46
CACCCC	0.048	-0.22
CACCCG	0.035	2.3
CACCCU	0.02	-0.13
CACCGA	0.042	-1.09
CACCGC	0.019	0.33
CACCGG	0.036	1.33
CACCGU	0.017	0.15
CACCUA	0.032	-0.13
CACCUC	0.025	0.46
CACCUG	0.023	-0.13
CACCUU	0.022	-1.32
CACGAA	0.02	0.42
CACGAC	0.026	-0.23
CACGAG	0.026	0.31
CACGAU	0.022	-0.13
CACGCA	0.03	-0.32
CACGCC	0.021	0.19
CACGCG	0.029	2.03
CACGCU	0.021	-0.34
CACGGA	0.029	-0.68
CACGGC	0.048	0.93
CACGGG	0.03	0.87
CACGGU	0.024	1.46
CACGUA	0.026	-0.1
CACGUC	0.022	1.36
CACGUG	0.028	4.73
CACGUU	0.016	0.05
CACUAC	0.019	1.52
CACUAU	0.02	-0.98
CACUCA	0.023	-0.24
CACUCC	0.019	1.13
CACUCG	0.026	0.97
CACUCU	0.02	0.34
CACUGC	0.023	1.07
CACUGG	0.022	0.88
CACUGU	0.023	1.08
CACUUA	0.02	-0.07
CACUUC	0.017	-0.26
CACUUG	0.022	0.77
CACUUU	0.018	-0.68
CAGAAA	0.023	0.02
CAGAAC	0.021	-0.05
CAGAAG	0.024	-0.41
CAGAAU	0.023	-0.07
CAGACA	0.028	-0.11
CAGACC	0.017	0.38
CAGACG	0.03	-0.17
CAGACU	0.017	0.04
CAGAGA	0.022	-0.99
CAGAGC	0.022	0.03
CAGAGG	0.026	-0.23
CAGAGU	0.022	-0.6
CAGAUA	0.028	0.21
CAGAUC	0.016	1.18
CAGAUG	0.021	-0.37
CAGAUU	0.017	-0.57
CAGCAA	0.019	-0.79
CAGCAC	0.02	-0.05
CAGCAG	0.027	0.65
CAGCAU	0.022	0.57
CAGCCA	0.028	-0.95
CAGCCC	0.032	0.02
CAGCCG	0.051	1.31
CAGCCU	0.029	0.15
CAGCGA	0.065	-0.1
CAGCGC	0.024	0.71
CAGCGG	0.04	0.79
CAGCGU	0.022	-1.44
CAGCUA	0.022	0.04
CAGCUC	0.024	0.26
CAGCUG	0.025	0.3
CAGCUU	0.022	-0.51
CAGGAA	0.021	-0.71
CAGGAC	0.022	0.98
CAGGAG	0.026	0.29
CAGGAU	0.021	-0.59
CAGGCA	0.026	0.32
CAGGCC	0.02	0.42
CAGGCG	0.025	0.81
CAGGCU	0.02	-0.16
CAGGGA	0.027	0.65
CAGGGC	0.023	0.52
CAGGGG	0.029	1.35
CAGGGU	0.022	-1.6
CAGGUA	0.023	-0.26
CAGGUC	0.017	0.08
CAGGUG	0.028	0.52
CAGGUU	0.018	-0.71
CAGUAC	0.025	0.74
CAGUAU	0.023	-0.52
CAGUCA	0.024	-0.47
CAGUCC	0.02	0.16
CAGUCG	0.028	0.29
CAGUCU	0.02	-0.2
CAGUGC	0.023	0.68
CAGUGG	0.027	-1.41
CAGUGU	0.022	-1.66
CAGUUA	0.022	-0.53
CAGUUC	0.02	0.34
CAGUUG	0.021	-0.01
CAGUUU	0.021	0.95
CAUAAA	0.024	-0.14
CAUAAC	0.024	-0.74
CAUAAG	0.025	-1.46
CAUAAU	0.023	-0.53
CAUACA	0.028	-0.41
CAUACC	0.02	-0.02
CAUACG	0.033	-0.31
CAUACU	0.023	-0.29
CAUAGA	0.024	-0.05
CAUAGC	0.024	-0.52
CAUAGG	0.031	-0.34
CAUAGU	0.024	-0.56
CAUAUA	0.028	-0.39
CAUAUC	0.02	-0.44
CAUAUG	0.023	-0.34
CAUAUU	0.018	0.15
CAUCAA	0.019	-1
CAUCAC	0.025	-0.43
CAUCAG	0.026	-1.56
CAUCAU	0.02	-1.47
CAUCCA	0.028	0.33
CAUCCC	0.033	-0.31
CAUCCG	0.039	0.14
CAUCCU	0.029	1.9
CAUCGA	0.057	1.11
CAUCGC	0.025	0.12
CAUCGG	0.039	-0.01
CAUCGU	0.023	1.62
CAUCUA	0.024	-0.14
CAUCUC	0.029	-0.55
CAUCUG	0.029	0.09
CAUCUU	0.024	1.51
CAUGAA	0.024	-0.42
CAUGAC	0.025	-0.89
CAUGAG	0.025	-0.71
CAUGAU	0.026	-1.47
CAUGCA	0.029	0.09
CAUGCC	0.023	-0.27
CAUGCG	0.022	0.06
CAUGCU	0.022	-0.26
CAUGGA	0.034	0.2
CAUGGC	0.026	0.02
CAUGGG	0.031	0.25
CAUGGU	0.024	-0.31
CAUGUA	0.024	0.39
CAUGUC	0.018	-0.02
CAUGUG	0.03	-0.57
CAUGUU	0.016	-0.07
CAUUAC	0.026	-1.48
CAUUAU	0.021	1.15
CAUUCA	0.026	0.43
CAUUCC	0.019	0
CAUUCG	0.03	0.5
CAUUCU	0.021	0.25
CAUUGC	0.028	1
CAUUGG	0.028	-2.14
CAUUGU	0.019	-0.43
CAUUUA	0.019	1
CAUUUC	0.018	0.9
CAUUUG	0.022	0.87
CAUUUU	0.018	0.54
CCAAAA	0.022	-0.95
CCAAAC	0.028	1.38
CCAAAG	0.025	2.4
CCAAAU	0.026	-0.12
CCAACA	0.029	0.87
CCAACC	0.019	0.39
CCAACG	0.034	-0.36
CCAACU	0.025	0.47
CCAAGA	0.023	4.86
CCAAGC	0.024	0.11
CCAAGG	0.029	0.3
CCAAGU	0.027	1.63
CCAAUA	0.029	-0.22
CCAAUC	0.017	1.29
CCAAUG	0.023	-0.39
CCAAUU	0.021	0.68
CCACAA	0.023	-0.47
CCACAC	0.03	0.18
CCACAG	0.03	-0.61
CCACAU	0.028	-1.17
CCACCA	0.04	0.47
CCACCC	0.033	-1.1
CCACCG	0.053	-0.54
CCACCU	0.043	0.05
CCACGA	0.057	-0.63
CCACGC	0.025	0.75
CCACGG	0.042	0.85
CCACGU	0.026	1.43
CCACUA	0.023	-0.24
CCACUC	0.024	-1.28
CCACUG	0.029	-0.52
CCACUU	0.023	-1.39
CCAGAA	0.026	0.47
CCAGAC	0.032	-0.3
CCAGAG	0.032	-0.87
CCAGAU	0.04	-0.68
CCAGCA	0.025	-0.16
CCAGCC	0.016	-0.2
CCAGCG	0.026	-0.05
CCAGCU	0.019	2.3
CCAGGA	0.056	-0.37
CCAGGC	0.04	-0.34
CCAGGG	0.039	-0.7
CCAGGU	0.033	2.99
CCAGUA	0.026	-0.7
CCAGUC	0.019	0.49
CCAGUG	0.03	-0.73
CCAGUU	0.018	-0.27
CCAUAC	0.033	0.97
CCAUAU	0.026	-1.45
CCAUCA	0.027	-0.23
CCAUCC	0.028	0.09
CCAUCG	0.028	0.03
CCAUCU	0.025	0.89
CCAUGC	0.017	0.05
CCAUGG	0.031	3.31
CCAUGU	0.023	2.9
CCAUUA	0.022	0.37
CCAUUC	0.021	0.24
CCAUUG	0.024	1.18
CCAUUU	0.023	-0.23
CCCAAA	0.022	0
CCCAAC	0.026	0.03
CCCAAG	0.02	0.55
CCCAAU	0.026	0.06
CCCACA	0.025	0.59
CCCACC	0.019	0.5
CCCACG	0.029	0.51
CCCACU	0.019	-0.27
CCCAGA	0.024	-0.33
CCCAGC	0.02	0.77
CCCAGG	0.022	0.56
CCCAGU	0.026	0.5
CCCAUA	0.031	0.62
CCCAUC	0.017	1.17
CCCAUG	0.019	1.59
CCCAUU	0.017	0.6
CCCCAA	0.02	-1.67
CCCCAC	0.019	0.84
CCCCAG	0.026	-0.02
CCCCAU	0.022	-0.82
CCCCCA	0.02	-0.93
CCCCCC	0.027	0.11
CCCCCG	0.07	0.87
CCCCCU	0.032	-0.41
CCCCGA	0.053	1.12
CCCCGC	0.021	0.22
CCCCGG	0.032	0.95
CCCCGU	0.015	-0.26
CCCCUA	0.022	0.47
CCCCUC	0.026	0.01
CCCCUG	0.031	-0.13
CCCCUU	0.022	0.67
CCCGAA	0.023	-1.04
CCCGAC	0.031	-0.49
CCCGAG	0.031	-0.24
CCCGAU	0.038	-0.76
CCCGCA	0.023	-0.25
CCCGCC	0.023	-0.36
CCCGCG	0.03	0.26
CCCGCU	0.017	-0.3
CCCGGA	0.037	0.29
CCCGGC	0.035	-0.26
CCCGGG	0.036	-0.03
CCCGGU	0.04	-0.46
CCCGUA	0.022	0.18
CCCGUC	0.015	-0.49
CCCGUG	0.026	0.3
CCCGUU	0.016	-0.5
CCCUAC	0.026	-0.64
CCCUAU	0.026	-0.89
CCCUCA	0.025	-0.3
CCCUCC	0.018	0.4
CCCUCG	0.032	0.79
CCCUCU	0.022	-0.3
CCCUGC	0.026	0.06
CCCUGG	0.03	-1.01
CCCUGU	0.019	0.66
CCCUUA	0.021	0.27
CCCUUC	0.018	0.76
CCCUUG	0.022	0.34
CCCUUU	0.021	0.04
CCGAAA	0.028	0.51
CCGAAC	0.03	0.64
CCGAAG	0.026	0.42
CCGAAU	0.033	0.46
CCGACA	0.032	0.79
CCGACC	0.021	0.6
CCGACG	0.033	0.05
CCGACU	0.025	-0.14
CCGAGA	0.029	0.2
CCGAGC	0.03	1.29
CCGAGG	0.036	0.19
CCGAGU	0.033	-0.14
CCGAUA	0.032	0.12
CCGAUC	0.02	1.02
CCGAUG	0.026	0.35
CCGAUU	0.019	0.01
CCGCAA	0.021	0.63
CCGCAC	0.026	2.02
CCGCAG	0.034	0.5
CCGCAU	0.025	-0.12
CCGCCA	0.041	-0.25
CCGCCC	0.033	1.36
CCGCCG	0.053	0.35
CCGCCU	0.039	0.63
CCGCGA	0.044	0.54
CCGCGC	0.025	0.94
CCGCGG	0.043	2.72
CCGCGU	0.022	-1.18
CCGCUA	0.019	0.62
CCGCUC	0.021	0.36
CCGCUG	0.025	0.99
CCGCUU	0.019	0.02
CCGGAA	0.026	-0.26
CCGGAC	0.032	0.79
CCGGAG	0.031	0.21
CCGGAU	0.037	-0.29
CCGGCA	0.023	0.18
CCGGCC	0.02	0.63
CCGGCG	0.03	1.64
CCGGCU	0.021	-0.4
CCGGGA	0.044	-0.33
CCGGGC	0.038	0.65
CCGGGG	0.036	-0.11
CCGGGU	0.035	-0.54
CCGGUA	0.022	0.15
CCGGUC	0.016	0.38
CCGGUG	0.028	1.06
CCGGUU	0.018	0.28
CCGUAC	0.027	0.68
CCGUAU	0.031	0.93
CCGUCA	0.033	0.81
CCGUCC	0.026	0.42
CCGUCG	0.033	0.56
CCGUCU	0.028	0.19
CCGUGC	0.028	2.42
CCGUGG	0.042	-0.9
CCGUGU	0.029	-0.86
CCGUUA	0.024	0.34
CCGUUC	0.03	1.33
CCGUUG	0.028	0.04
CCGUUU	0.026	0.33
CCUAAA	0.026	-0.31
CCUAAC	0.031	-1.52
CCUAAG	0.026	-1.62
CCUAAU	0.028	-0.72
CCUACA	0.032	-0.74
CCUACC	0.024	-0.17
CCUACG	0.039	0.15
CCUACU	0.027	-0.25
CCUAGA	0.028	-1.56
CCUAGC	0.028	0.17
CCUAGG	0.029	-0.64
CCUAGU	0.03	-0.22
CCUAUA	0.031	0.32
CCUAUC	0.019	-0.49
CCUAUG	0.024	-3
CCUAUU	0.02	-0.19
CCUCAA	0.025	1.47
CCUCAC	0.024	0.93
CCUCAG	0.03	0.4
CCUCAU	0.029	0.34
CCUCCA	0.047	1.09
CCUCCC	0.037	-0.6
CCUCCG	0.054	0.22
CCUCCU	0.041	0.24
CCUCGA	0.053	1.31
CCUCGC	0.032	0.3
CCUCGG	0.044	0.22
CCUCGU	0.025	2.44
CCUCUA	0.027	-0.16
CCUCUC	0.026	-0.69
CCUCUG	0.028	0.07
CCUCUU	0.025	0.2
CCUGAA	0.027	0.77
CCUGAC	0.033	-0.5
CCUGAG	0.03	0.15
CCUGAU	0.042	0.4
CCUGCA	0.028	0.68
CCUGCC	0.019	-0.14
CCUGCG	0.033	0.48
CCUGCU	0.024	0.07
CCUGGA	0.04	0.38
CCUGGC	0.041	-0.33
CCUGGG	0.045	0.49
CCUGGU	0.05	0
CCUGUA	0.029	-0.18
CCUGUC	0.019	-0.19
CCUGUG	0.029	-0.49
CCUGUU	0.021	0.54
CCUUAC	0.029	0.63
CCUUAU	0.026	1.58
CCUUCA	0.027	0.13
CCUUCC	0.025	0.45
CCUUCG	0.032	-0.24
CCUUCU	0.034	0.07
CCUUGC	0.026	0.74
CCUUGG	0.034	1.9
CCUUGU	0.021	-0.09
CCUUUA	0.025	0.32
CCUUUC	0.023	0.19
CCUUUG	0.024	0.04
CCUUUU	0.024	-0.73
CGAAAA	0.05	1.14
CGAAAC	0.032	-0.45
CGAAAG	0.038	-0.93
CGAAAU	0.048	2.18
CGAACA	0.035	0.33
CGAACC	0.026	0.28
CGAACG	0.046	1.26
CGAACU	0.03	-0.4
CGAAGA	0.038	0.01
CGAAGC	0.034	0.57
CGAAGG	0.056	1.98
CGAAGU	0.045	0.05
CGAAUA	0.114	7.15
CGAAUC	0.03	-0.08
CGAAUG	0.031	-0.22
CGAAUU	0.024	-0.94
CGACAA	0.027	0.68
CGACAC	0.024	-0.3
CGACAG	0.051	2.65
CGACAU	0.045	1.22
CGACCA	0.025	-1.5
CGACCC	0.054	1.15
CGACCG	0.132	10.62
CGACCU	0.038	1.44
CGACGA	0.109	17.85
CGACGC	0.057	1.48
CGACGG	0.074	6.35
CGACGU	0.048	-2.18
CGACUA	0.02	0.24
CGACUC	0.042	2.31
CGACUG	0.074	1.29
CGACUU	0.036	0.73
CGAGAA	0.036	-0.4
CGAGAC	0.034	-0.43
CGAGAG	0.045	-0.65
CGAGAU	0.07	2.6
CGAGCA	0.023	0.49
CGAGCC	0.043	0.13
CGAGCG	0.123	6.15
CGAGCU	0.04	-0.32
CGAGGA	0.04	0.24
CGAGGC	0.03	1.8
CGAGGG	0.044	-0.2
CGAGGU	0.032	-2.01
CGAGUA	0.021	0.56
CGAGUC	0.019	-0.74
CGAGUG	0.026	0.7
CGAGUU	0.021	-1.19
CGAUAC	0.036	0.16
CGAUAU	0.069	3.5
CGAUCA	0.036	0.52
CGAUCC	0.033	-0.74
CGAUCG	0.055	1.14
CGAUCU	0.037	0.46
CGAUGC	0.03	2.53
CGAUGG	0.051	-0.02
CGAUGU	0.031	2.75
CGAUUA	0.033	0.28
CGAUUC	0.024	-1.23
CGAUUG	0.032	0.41
CGAUUU	0.032	-0.13
CGCAAA	0.023	0.34
CGCAAC	0.018	1.22
CGCAAG	0.019	1.59
CGCAAU	0.018	-0.31
CGCACA	0.021	0.38
CGCACC	0.019	1.52
CGCACG	0.024	0.21
CGCACU	0.018	0.38
CGCAGA	0.02	0.01
CGCAGC	0.015	1.08
CGCAGG	0.019	1.08
CGCAGU	0.015	0.32
CGCAUA	0.018	0.58
CGCAUC	0.014	0.87
CGCAUG	0.019	0.89
CGCAUU	0.022	-0.21
CGCCAA	0.013	0.47
CGCCAC	0.016	0.97
CGCCAG	0.018	2.72
CGCCAU	0.017	0.39
CGCCCA	0.017	0.34
CGCCCC	0.028	-0.03
CGCCCG	0.022	1.65
CGCCCU	0.015	0.1
CGCCGA	0.025	3.36
CGCCGC	0.017	0.04
CGCCGG	0.02	1.62
CGCCGU	0.011	2.26
CGCCUA	0.018	0.48
CGCCUC	0.016	1.56
CGCCUG	0.019	0.06
CGCCUU	0.015	-0.11
CGCGAA	0.019	-0.79
CGCGAC	0.018	-0.01
CGCGAG	0.024	1.84
CGCGAU	0.019	-0.65
CGCGCA	0.016	-0.54
CGCGCC	0.015	0.65
CGCGCG	0.017	3.29
CGCGCU	0.016	-0.71
CGCGGA	0.027	0.1
CGCGGC	0.023	0.49
CGCGGG	0.025	2.2
CGCGGU	0.022	-1.54
CGCGUA	0.016	0.5
CGCGUC	0.01	1.54
CGCGUG	0.021	0.89
CGCGUU	0.011	-0.38
CGCUAC	0.019	0.4
CGCUAU	0.019	-0.92
CGCUCA	0.027	1.16
CGCUCC	0.014	0.35
CGCUCG	0.022	1.49
CGCUCU	0.016	0.63
CGCUGC	0.03	2.32
CGCUGG	0.023	-0.48
CGCUGU	0.012	-0.09
CGCUUA	0.015	-0.06
CGCUUC	0.012	0.01
CGCUUG	0.016	0.58
CGCUUU	0.016	1.05
CGGAAA	0.031	-0.04
CGGAAC	0.034	-0.24
CGGAAG	0.035	-0.32
CGGAAU	0.032	-0.14
CGGACA	0.03	0.17
CGGACC	0.023	0.59
CGGACG	0.033	2.74
CGGACU	0.025	1.31
CGGAGA	0.028	0.39
CGGAGC	0.023	1.3
CGGAGG	0.032	0.8
CGGAGU	0.031	-0.46
CGGAUA	0.032	1.57
CGGAUC	0.025	1.66
CGGAUG	0.021	-0.01
CGGAUU	0.021	0.2
CGGCAA	0.03	-0.8
CGGCAC	0.033	1.2
CGGCAG	0.032	0.27
CGGCAU	0.025	-0.88
CGGCCA	0.028	0.61
CGGCCC	0.038	1.44
CGGCCG	0.039	1.96
CGGCCU	0.028	0.22
CGGCGA	0.064	1.04
CGGCGC	0.038	2.9
CGGCGG	0.049	2.21
CGGCGU	0.037	0.58
CGGCUA	0.023	1.39
CGGCUC	0.029	0.8
CGGCUG	0.027	0.66
CGGCUU	0.028	0.32
CGGGAA	0.029	-0.1
CGGGAC	0.029	-0.41
CGGGAG	0.031	0.82
CGGGAU	0.031	0.22
CGGGCA	0.037	0.58
CGGGCC	0.031	0.61
CGGGCG	0.027	1.06
CGGGCU	0.03	1.47
CGGGGA	0.038	1.45
CGGGGC	0.03	2.53
CGGGGG	0.036	1.32
CGGGGU	0.031	-0.68
CGGGUA	0.034	1.47
CGGGUC	0.025	0.27
CGGGUG	0.026	3.65
CGGGUU	0.024	0.17
CGGUAC	0.028	0.47
CGGUAU	0.034	-0.62
CGGUCA	0.031	0.24
CGGUCC	0.028	0.76
CGGUCG	0.031	1.07
CGGUCU	0.02	0.1
CGGUGC	0.037	1
CGGUGG	0.041	-0.28
CGGUGU	0.03	3.31
CGGUUA	0.029	0.35
CGGUUC	0.032	-0.81
CGGUUG	0.025	-0.17
CGGUUU	0.024	0.65
CGUAAA	0.024	-0.18
CGUAAC	0.022	-0.29
CGUAAG	0.026	-0.78
CGUAAU	0.022	-0.14
CGUACA	0.025	0.56
CGUACC	0.032	1.04
CGUACG	0.026	-0.84
CGUACU	0.02	1.02
CGUAGA	0.022	1.09
CGUAGC	0.02	2.04
CGUAGG	0.027	0.29
CGUAGU	0.021	-0.25
CGUAUA	0.025	1.05
CGUAUC	0.015	1.24
CGUAUG	0.017	0.35
CGUAUU	0.019	1.48
CGUCAA	0.014	1.93
CGUCAC	0.027	0.58
CGUCAG	0.023	-1.62
CGUCAU	0.02	0.12
CGUCCA	0.028	-0.98
CGUCCC	0.023	-0.51
CGUCCG	0.033	0.47
CGUCCU	0.026	-0.96
CGUCGA	0.033	1.22
CGUCGC	0.035	0.78
CGUCGG	0.039	0.55
CGUCGU	0.021	4.6
CGUCUA	0.016	1.19
CGUCUC	0.023	0.09
CGUCUG	0.024	-0.71
CGUCUU	0.017	0.37
CGUGAA	0.022	1.88
CGUGAC	0.025	0.79
CGUGAG	0.026	-0.16
CGUGAU	0.025	1.46
CGUGCA	0.028	0.64
CGUGCC	0.02	1.57
CGUGCG	0.024	-0.14
CGUGCU	0.017	2.35
CGUGGA	0.029	-1.1
CGUGGC	0.028	-0.04
CGUGGG	0.039	1.4
CGUGGU	0.022	5.53
CGUGUA	0.019	1.94
CGUGUC	0.015	2.63
CGUGUG	0.019	1.6
CGUGUU	0.016	2.46
CGUUAC	0.027	1.35
CGUUAU	0.022	0.22
CGUUCA	0.022	0.39
CGUUCC	0.021	0.22
CGUUCG	0.024	0.42
CGUUCU	0.018	0.57
CGUUGC	0.03	-0.03
CGUUGG	0.032	-2.62
CGUUGU	0.02	1.58
CGUUUA	0.028	1.29
CGUUUC	0.018	3.32
CGUUUG	0.023	1.35
CGUUUU	0.021	-1.84
CUAAAA	0.021	-0.27
CUAAAC	0.02	-0.04
CUAAAG	0.021	-0.33
CUAAAU	0.02	-0.08
CUAACA	0.025	0.29
CUAACC	0.02	0.08
CUAACG	0.031	0.45
CUAACU	0.02	-0.14
CUAAGA	0.02	0.11
CUAAGC	0.023	0.29
CUAAGG	0.028	0.88
CUAAGU	0.022	0.2
CUAAUA	0.024	0.15
CUAAUC	0.017	0.06
CUAAUG	0.022	-0.15
CUAAUU	0.018	-0.25
CUACAA	0.021	0.07
CUACAC	0.035	0.15
CUACAG	0.029	-0.22
CUACAU	0.026	0.26
CUACCA	0.027	-0.09
CUACCC	0.033	0.2
CUACCG	0.051	2.32
CUACCU	0.026	-0.12
CUACGA	0.052	2.71
CUACGC	0.028	1.19
CUACGG	0.037	0.99
CUACGU	0.026	-0.23
CUACUA	0.025	0.3
CUACUC	0.028	0.19
CUACUG	0.029	0.01
CUACUU	0.023	0.46
CUAGAA	0.024	-0.05
CUAGAC	0.024	0.03
CUAGAG	0.027	0.46
CUAGAU	0.022	0.06
CUAGCA	0.028	0.37
CUAGCC	0.021	0.27
CUAGCG	0.028	0.72
CUAGCU	0.023	0.01
CUAGGA	0.031	-0.17
CUAGGC	0.031	-0.03
CUAGGG	0.032	0.46
CUAGGU	0.024	-0.29
CUAGUA	0.025	-0.15
CUAGUC	0.019	0.44
CUAGUG	0.025	-0.09
CUAGUU	0.018	-0.04
CUAUAC	0.021	0.14
CUAUAU	0.02	0.08
CUAUCA	0.021	0.05
CUAUCC	0.021	0.2
CUAUCG	0.027	1.02
CUAUCU	0.018	0.16
CUAUGC	0.025	-0.33
CUAUGG	0.027	0.35
CUAUGU	0.019	0.85
CUAUUA	0.021	0.09
CUAUUC	0.022	-0.03
CUAUUG	0.02	-0.11
CUAUUU	0.018	-0.34
CUCAAA	0.024	0.46
CUCAAC	0.023	0.21
CUCAAG	0.019	0.5
CUCAAU	0.022	0.94
CUCACA	0.024	0.08
CUCACC	0.018	0.53
CUCACG	0.024	0.92
CUCACU	0.017	0.54
CUCAGA	0.021	-0.16
CUCAGC	0.022	1.44
CUCAGG	0.026	0.35
CUCAGU	0.021	0.29
CUCAUA	0.034	1.98
CUCAUC	0.017	0.99
CUCAUG	0.021	1.75
CUCAUU	0.016	-0.23
CUCCAA	0.019	-1.42
CUCCAC	0.017	-0.19
CUCCAG	0.021	0.44
CUCCAU	0.023	-0.9
CUCCCA	0.025	-0.53
CUCCCC	0.023	0.08
CUCCCG	0.112	8.41
CUCCCU	0.023	-0.36
CUCCGA	0.064	6.88
CUCCGC	0.027	0.88
CUCCGG	0.043	1.33
CUCCGU	0.016	-1.47
CUCCUA	0.019	0.09
CUCCUC	0.026	1.15
CUCCUG	0.033	0.88
CUCCUU	0.019	-0.77
CUCGAA	0.023	-0.13
CUCGAC	0.019	0.52
CUCGAG	0.026	1.88
CUCGAU	0.023	-0.2
CUCGCA	0.026	-0.09
CUCGCC	0.017	-0.23
CUCGCG	0.039	2.17
CUCGCU	0.022	-0.26
CUCGGA	0.033	0.89
CUCGGC	0.025	0.09
CUCGGG	0.039	0.37
CUCGGU	0.023	-0.72
CUCGUA	0.021	-0.15
CUCGUC	0.016	1.2
CUCGUG	0.021	0.9
CUCGUU	0.014	-0.28
CUCUAC	0.02	0.06
CUCUAU	0.02	-0.25
CUCUCA	0.021	-0.27
CUCUCC	0.017	0.26
CUCUCG	0.026	0.43
CUCUCU	0.017	-0.37
CUCUGC	0.021	0.3
CUCUGG	0.028	-0.55
CUCUGU	0.019	-1.27
CUCUUA	0.018	0.19
CUCUUC	0.022	-0.28
CUCUUG	0.017	0.33
CUCUUU	0.018	-0.77
CUGAAA	0.023	-0.25
CUGAAC	0.021	-0.08
CUGAAG	0.021	-0.09
CUGAAU	0.025	-0.11
CUGACA	0.024	0.09
CUGACC	0.015	0.07
CUGACG	0.026	0.39
CUGACU	0.018	-0.05
CUGAGA	0.024	-0.82
CUGAGC	0.026	0.37
CUGAGG	0.026	0.34
CUGAGU	0.023	0.03
CUGAUA	0.03	0.8
CUGAUC	0.018	0.5
CUGAUG	0.018	-0.16
CUGAUU	0.018	-0.36
CUGCAA	0.019	-0.1
CUGCAC	0.019	0.18
CUGCAG	0.024	0.62
CUGCAU	0.021	0.85
CUGCCA	0.025	-0.23
CUGCCC	0.032	0.92
CUGCCG	0.061	3.5
CUGCCU	0.028	-0.04
CUGCGA	0.059	2.36
CUGCGC	0.025	1.04
CUGCGG	0.032	0.45
CUGCGU	0.02	-0.11
CUGCUA	0.02	0.31
CUGCUC	0.025	1.27
CUGCUG	0.025	1.28
CUGCUU	0.021	-0.17
CUGGAA	0.023	-0.28
CUGGAC	0.021	0.8
CUGGAG	0.024	0.46
CUGGAU	0.021	0.3
CUGGCA	0.022	0.18
CUGGCC	0.019	0.09
CUGGCG	0.027	1.3
CUGGCU	0.02	0.12
CUGGGA	0.028	-0.11
CUGGGC	0.024	0.48
CUGGGG	0.027	0.26
CUGGGU	0.023	-0.41
CUGGUA	0.024	0.26
CUGGUC	0.017	0.81
CUGGUG	0.022	0.49
CUGGUU	0.015	-0.15
CUGUAC	0.023	0.24
CUGUAU	0.023	-0.19
CUGUCA	0.022	-0.3
CUGUCC	0.017	0.3
CUGUCG	0.024	0.44
CUGUCU	0.022	-0.35
CUGUGC	0.026	1.43
CUGUGG	0.03	-1.41
CUGUGU	0.02	-0.35
CUGUUA	0.021	-0.25
CUGUUC	0.018	0.25
CUGUUG	0.022	-0.19
CUGUUU	0.018	-0.21
CUUAAA	0.024	-2.25
CUUAAC	0.021	-1.66
CUUAAG	0.021	-2.57
CUUAAU	0.019	-1.92
CUUACA	0.024	-1.05
CUUACC	0.017	-0.88
CUUACG	0.027	0.22
CUUACU	0.018	-0.76
CUUAGA	0.021	-2.34
CUUAGC	0.023	-0.37
CUUAGG	0.022	-0.54
CUUAGU	0.018	-0.7
CUUAUA	0.028	-0.21
CUUAUC	0.018	-0.04
CUUAUG	0.02	-4.5
CUUAUU	0.016	-0.44
CUUCAA	0.018	-1.15
CUUCAC	0.022	-0.02
CUUCAG	0.023	-0.33
CUUCAU	0.019	0.05
CUUCCA	0.028	0.39
CUUCCC	0.029	-0.22
CUUCCG	0.045	2.43
CUUCCU	0.026	0.22
CUUCGA	0.059	5.45
CUUCGC	0.027	0.55
CUUCGG	0.038	1.7
CUUCGU	0.022	0.77
CUUCUA	0.022	-0.03
CUUCUC	0.024	-0.81
CUUCUG	0.026	0.08
CUUCUU	0.019	0.5
CUUGAA	0.021	-0.82
CUUGAC	0.025	-0.34
CUUGAG	0.023	-0.48
CUUGAU	0.021	-0.41
CUUGCA	0.026	-0.35
CUUGCC	0.02	0.48
CUUGCG	0.025	0.15
CUUGCU	0.02	0.69
CUUGGA	0.03	0.91
CUUGGC	0.024	0.03
CUUGGG	0.033	-0.46
CUUGGU	0.024	0.59
CUUGUA	0.022	0.62
CUUGUC	0.016	0.17
CUUGUG	0.024	-0.32
CUUGUU	0.016	0.75
CUUUAC	0.023	0.54
CUUUAU	0.019	0.35
CUUUCA	0.022	0.75
CUUUCC	0.019	0.56
CUUUCG	0.023	0.15
CUUUCU	0.018	0.5
CUUUGC	0.026	0.21
CUUUGG	0.024	1.58
CUUUGU	0.019	1.28
CUUUUA	0.018	0.4
CUUUUC	0.017	2.5
CUUUUG	0.018	0.89
CUUUUU	0.018	-1.15
GAAAAA	0.018	-1.41
GAAAAC	0.018	-0.28
GAAAAG	0.02	0.8
GAAAAU	0.018	-1.25
GAAACA	0.023	-0.1
GAAACC	0.017	-0.03
GAAACG	0.025	-0.01
GAAACU	0.018	0.21
GAAAGA	0.02	1.15
GAAAGC	0.02	-0.43
GAAAGG	0.021	0.28
GAAAGU	0.02	0.21
GAAAUA	0.021	-0.27
GAAAUC	0.018	-0.5
GAAAUG	0.016	1.84
GAAAUU	0.016	-0.34
GAACAA	0.019	-0.93
GAACAC	0.021	-0.75
GAACAG	0.025	-0.8
GAACAU	0.022	-1.96
GAACCA	0.026	-0.62
GAACCC	0.029	-1.2
GAACCG	0.039	-0.49
GAACCU	0.028	-0.52
GAACGA	0.045	-1.13
GAACGC	0.028	-1.12
GAACGG	0.037	-0.33
GAACGU	0.024	0.79
GAACUA	0.024	0.03
GAACUC	0.026	-1.16
GAACUG	0.025	-0.11
GAACUU	0.022	-1.17
GAAGAA	0.019	-0.52
GAAGAC	0.021	-0.56
GAAGAG	0.022	-0.42
GAAGAU	0.02	-1.1
GAAGCA	0.026	-0.74
GAAGCC	0.02	-0.27
GAAGCG	0.024	-0.16
GAAGCU	0.023	0.82
GAAGGA	0.027	-1.13
GAAGGC	0.024	-0.35
GAAGGG	0.025	-0.89
GAAGGU	0.02	2.23
GAAGUA	0.023	0.15
GAAGUC	0.018	0.43
GAAGUG	0.023	-0.74
[truncated: 1,722 more rows]
