# Supplementary material for: Conservation of location of several specific inhibitory codon pairs in the Saccharomyces sensu stricto yeasts reveals translational selection
Source: Nucleic Acids Res. 2018 Dec 21;47(3):1164–77. doi: 10.1093/nar/gky1262 (PMC6379720; doi:10.1093/nar/gky1262)
Supplement: Supplementary Data [file gky1262_supplemental_files.zip › Ghoneim_Supplemental_TableS18.xlsx]

## Sheet: README
Column Label	Description
Codon_pair	Codon pair
Dipeptide	Dipeptide corresponding to the codon pair
Conserved_count	number of conserved occurances of the codon pair across the alignment of ORFs
Scer_count	number of occurances of the codon pair in S. cerevisae reference ORFs
IsICP	ICP (Inhibitory Codon Pair), ACP (Alternative Codon Pair), or notACP_notICP
Codon_pair_Consv_rate	conservation rate of the codon pair (Conserved_count/Scer_count)
Codon_1	identity of 5' codon in the codon pair
aa_1	Amino acid of the 5' codon in the codon pair
Codon1_count	number of conserved occurances of Codon_1 across the alignment of ORFs
Scer_Codon1_count	number of occurances of Codon_1 in S. cerevisae reference ORFs
Codon1_cons	conservation rate of the Codon_1 (Codon1_count/Scer_Codon1_count)
Codon_2	identity of 3' codon in the codon pair
aa_2	Amino acid of the 3' codon in the codon pair
Codon2_count	number of conserved occurances of Codon_2 across the alignment of ORFs
Scer_Codon2_count	number of occurances of Codon_2 in S. cerevisae reference ORFs
Codon2_cons	conservation rate of the Codon_2 (Codon2_count/Scer_Codon2_count)
Cons_Rate_product	Codon1_cons*Codon2_cons
Normalized_conservation_score	Codon_pair_Consv_rate/Cons_Rate_product
Calb_Cdub - Supp TableS18	Pairwise alignments form C. albicans and C. dubliniensis
File created 2018_05_10

## Sheet: Calb_Cdub - Supp TableS18
Codon_pair	Dipeptide	Conserved_count	Scer_count	IsICP	Consv_rate	Codon_1	AA1	Cod1_count	Scer_cod1	Cod1_cons	Codon_2	AA2	Cod2_count	Scer_cod2	Cod2_cons	Cons_Rate_product	Consv_rate/Cons_Rate_product	Log(Consv_rate/Cons_Rate_product)	sigma_norm_cons_rate
AAAAAA	KK	3444	6075	notICP_notACP	0.566985	AAA	K	124436	156583	0.794698	AAA	K	124436	156583	0.794698	0.631545	0.897774	-0.107837	-1.33592
AAAAAC	KN	1047	2446	notICP_notACP	0.42828	AAA	K	124436	156583	0.794698	AAC	N	29183	53430	0.5462	0.434064	0.986674	-0.0134157	-0.377828
AAAAAG	KK	2328	4118	notICP_notACP	0.565429	AAA	K	124436	156583	0.794698	AAG	K	34865	56260	0.619719	0.492489	1.1481	0.138111	0.684592
AAAAAT	KN	2989	5623	notICP_notACP	0.53165	AAA	K	124436	156583	0.794698	AAT	N	106179	140348	0.756543	0.601223	0.884281	-0.12298	-1.38538
AAAACA	KT	1292	2583	notICP_notACP	0.500387	AAA	K	124436	156583	0.794698	ACA	T	33746	56507	0.597207	0.4746	1.05434	0.0529103	0.0365543
AAAACC	KT	684	1783	notICP_notACP	0.383969	AAA	K	124436	156583	0.794698	ACC	T	14505	34009	0.426522	0.338956	1.1328	0.124691	0.398527
AAAACG	KT	97	491	notICP_notACP	0.199187	AAA	K	124436	156583	0.794698	ACG	T	3199	11727	0.272851	0.216834	0.918613	-0.0848899	-0.395398
AAAACT	KT	1877	3530	notICP_notACP	0.531861	AAA	K	124436	156583	0.794698	ACT	T	46939	75657	0.620423	0.493049	1.07872	0.0757723	0.206313
AAAAGA	KR	2485	3569	notICP_notACP	0.696359	AAA	K	124436	156583	0.794698	AGA	R	50411	61577	0.818669	0.650595	1.07034	0.0679779	0.195935
AAAAGC	KS	190	561	notICP_notACP	0.339858	AAA	K	124436	156583	0.794698	AGC	S	5964	14250	0.418567	0.332634	1.02172	0.0214826	-0.126321
AAAAGG	KR	186	534	notICP_notACP	0.349533	AAA	K	124436	156583	0.794698	AGG	R	3912	8891	0.440058	0.349714	0.999483	-0.000517434	-0.241681
AAAAGT	KS	1044	1965	notICP_notACP	0.531536	AAA	K	124436	156583	0.794698	AGT	S	35248	51781	0.680719	0.540966	0.982568	-0.0175857	-0.501984
AAAATA	KI	1698	2876	notICP_notACP	0.590546	AAA	K	124436	156583	0.794698	ATA	I	38192	52220	0.731372	0.58122	1.01604	0.0159173	-0.266875
AAAATC	KI	1272	2693	notICP_notACP	0.472532	AAA	K	124436	156583	0.794698	ATC	I	19193	37380	0.513469	0.408053	1.15801	0.146707	0.623856
AAAATG	KM	1711	2231	notICP_notACP	0.767025	AAA	K	124436	156583	0.794698	ATG	M	45701	51463	0.888038	0.705722	1.08687	0.0832978	0.375831
AAAATT	KI	2919	5162	notICP_notACP	0.565563	AAA	K	124436	156583	0.794698	ATT	I	89819	116202	0.772958	0.614268	0.92071	-0.0826102	-1.10209
AAACAA	KQ	4348	6596	notICP_notACP	0.659239	AAA	K	124436	156583	0.794698	CAA	Q	86006	108609	0.791888	0.629312	1.04755	0.0464588	-0.0112782
AAACAC	KH	391	900	notICP_notACP	0.435072	AAA	K	124436	156583	0.794698	CAC	H	8059	15248	0.528559	0.420045	1.03578	0.03515	-0.076816
AAACAG	KQ	557	1381	notICP_notACP	0.403763	AAA	K	124436	156583	0.794698	CAG	Q	10913	22084	0.494182	0.392725	1.0281	0.0277173	-0.114001
AAACAT	KH	1608	2601	notICP_notACP	0.61837	AAA	K	124436	156583	0.794698	CAT	H	35277	45162	0.781126	0.620759	0.996152	-0.00385584	-0.457951
AAACCA	KP	2854	4490	notICP_notACP	0.635716	AAA	K	124436	156583	0.794698	CCA	P	51147	69969	0.730999	0.580923	1.09432	0.0901327	0.370006
AAACCC	KP	186	651	notICP_notACP	0.28681	AAA	K	124436	156583	0.794698	CCC	P	5044	12879	0.391693	0.311277	0.921396	-0.0818648	-0.555484
AAACCG	KP	99	469	notICP_notACP	0.212766	AAA	K	124436	156583	0.794698	CCG	P	2724	8957	0.304197	0.241745	0.880125	-0.127691	-0.571112
AAACCT	KP	903	1833	notICP_notACP	0.492912	AAA	K	124436	156583	0.794698	CCT	P	24765	37824	0.654752	0.52033	0.947305	-0.0541337	-0.739767
AAACGA	KR	866	1408	notICP_notACP	0.61533	AAA	K	124436	156583	0.794698	CGA	R	10181	15064	0.675871	0.537114	1.14562	0.135949	0.727975
AAACGC	KR	55	189	notICP_notACP	0.294737	AAA	K	124436	156583	0.794698	CGC	R	1025	2510	0.408602	0.324715	0.907678	-0.096866	-0.641845
AAACGG	KR	183	413	notICP_notACP	0.444444	AAA	K	124436	156583	0.794698	CGG	R	1519	3480	0.436656	0.34701	1.28078	0.247472	1.12709
AAACGT	KR	782	1189	notICP_notACP	0.657983	AAA	K	124436	156583	0.794698	CGT	R	13640	17517	0.778685	0.618819	1.06329	0.0613661	0.125245
AAACTA	KL	784	1702	notICP_notACP	0.460951	AAA	K	124436	156583	0.794698	CTA	L	9115	16855	0.540816	0.429786	1.07251	0.0700056	0.142511
AAACTC	KL	234	622	notICP_notACP	0.377207	AAA	K	124436	156583	0.794698	CTC	L	3307	7566	0.437161	0.347411	1.08577	0.0822849	0.179661
AAACTG	KL	656	1049	notICP_notACP	0.625714	AAA	K	124436	156583	0.794698	CTG	L	8948	11941	0.749372	0.595524	1.05069	0.0494514	0.0155096
AAACTT	KL	1040	1845	notICP_notACP	0.563922	AAA	K	124436	156583	0.794698	CTT	L	22117	29447	0.751087	0.596887	0.944772	-0.0568121	-0.869788
AAAGAA	KE	4921	7798	notICP_notACP	0.631107	AAA	K	124436	156583	0.794698	GAA	E	118852	149397	0.795546	0.632219	0.99824	-0.00176107	-0.447912
AAAGAC	KD	751	1919	notICP_notACP	0.391667	AAA	K	124436	156583	0.794698	GAC	D	19023	38050	0.499961	0.397318	0.985777	-0.0143251	-0.350833
AAAGAG	KE	1030	2327	notICP_notACP	0.442869	AAA	K	124436	156583	0.794698	GAG	E	20293	37777	0.537191	0.426905	1.0374	0.0367144	-0.0683766
AAAGAT	KD	4644	7125	notICP_notACP	0.651838	AAA	K	124436	156583	0.794698	GAT	D	105455	133044	0.792634	0.629905	1.03482	0.034228	-0.123614
AAAGCA	KA	966	1968	notICP_notACP	0.491112	AAA	K	124436	156583	0.794698	GCA	A	30103	47193	0.637878	0.50692	0.968816	-0.0316808	-0.568011
AAAGCC	KA	451	1186	notICP_notACP	0.380792	AAA	K	124436	156583	0.794698	GCC	A	14279	29302	0.487322	0.387274	0.983262	-0.0168792	-0.355601
AAAGCG	KA	51	296	notICP_notACP	0.175084	AAA	K	124436	156583	0.794698	GCG	A	1820	6744	0.269978	0.214551	0.81605	-0.20328	-0.699373
AAAGCT	KA	1623	2859	notICP_notACP	0.567832	AAA	K	124436	156583	0.794698	GCT	A	41257	63074	0.65411	0.51982	1.09236	0.0883431	0.316846
AAAGGA	KG	753	1415	notICP_notACP	0.532486	AAA	K	124436	156583	0.794698	GGA	G	28122	42355	0.663967	0.527654	1.00916	0.00911648	-0.293162
AAAGGC	KG	94	387	notICP_notACP	0.244845	AAA	K	124436	156583	0.794698	GGC	G	4410	12649	0.348696	0.277108	0.883575	-0.12378	-0.64127
AAAGGG	KG	284	765	notICP_notACP	0.372063	AAA	K	124436	156583	0.794698	GGG	G	11618	21708	0.535216	0.425335	0.874752	-0.133815	-1.03684
AAAGGT	KG	1998	3056	notICP_notACP	0.653909	AAA	K	124436	156583	0.794698	GGT	G	50263	70333	0.714647	0.567929	1.15139	0.140972	0.81562
AAAGTA	KV	874	1855	notICP_notACP	0.471444	AAA	K	124436	156583	0.794698	GTA	V	14784	27783	0.532141	0.422891	1.11481	0.108685	0.3907
AAAGTC	KV	560	1355	notICP_notACP	0.413717	AAA	K	124436	156583	0.794698	GTC	V	10726	22839	0.469658	0.373237	1.10846	0.102969	0.311614
AAAGTG	KV	924	1849	notICP_notACP	0.5	AAA	K	124436	156583	0.794698	GTG	V	17220	29839	0.577111	0.458629	1.09021	0.0863661	0.265692
AAAGTT	KV	2549	4123	notICP_notACP	0.618332	AAA	K	124436	156583	0.794698	GTT	V	54520	76105	0.716382	0.569308	1.08611	0.082604	0.297174
AAATAC	KY	892	1755	notICP_notACP	0.508542	AAA	K	124436	156583	0.794698	TAC	Y	17436	27789	0.627456	0.498638	1.01986	0.0196677	-0.202299
AAATAT	KY	3308	4712	notICP_notACP	0.702101	AAA	K	124436	156583	0.794698	TAT	Y	62620	74641	0.838951	0.666713	1.05308	0.0517171	0.0396135
AAATCA	KS	3266	5291	notICP_notACP	0.617347	AAA	K	124436	156583	0.794698	TCA	S	52961	78771	0.672346	0.534312	1.15541	0.144452	0.797369
AAATCC	KS	549	1427	notICP_notACP	0.385154	AAA	K	124436	156583	0.794698	TCC	S	11247	25280	0.444919	0.353576	1.08931	0.085544	0.200397
AAATCG	KS	307	1052	notICP_notACP	0.292498	AAA	K	124436	156583	0.794698	TCG	S	7695	19972	0.38532	0.306213	0.955209	-0.045825	-0.401461
AAATCT	KS	1502	2976	notICP_notACP	0.504871	AAA	K	124436	156583	0.794698	TCT	S	36110	57653	0.62634	0.497751	1.0143	0.0142022	-0.240685
AAATGC	KC	121	280	notICP_notACP	0.434164	AAA	K	124436	156583	0.794698	TGC	C	2686	5121	0.5246	0.416898	1.04141	0.0405791	-0.0433232
AAATGG	KW	1571	1779	notICP_notACP	0.883146	AAA	K	124436	156583	0.794698	TGG	W	27375	27962	0.979008	0.778016	1.13513	0.126744	0.940115
AAATGT	KC	1121	1476	notICP_notACP	0.759648	AAA	K	124436	156583	0.794698	TGT	C	21625	25374	0.852256	0.677286	1.12161	0.114761	0.690165
AAATTA	KL	5100	7845	notICP_notACP	0.65014	AAA	K	124436	156583	0.794698	TTA	L	83105	113286	0.733588	0.582981	1.1152	0.109033	0.541772
AAATTC	KF	1248	2415	notICP_notACP	0.51697	AAA	K	124436	156583	0.794698	TTC	F	25525	40447	0.631082	0.50152	1.03081	0.0303427	-0.126601
AAATTG	KL	3920	6499	notICP_notACP	0.603231	AAA	K	124436	156583	0.794698	TTG	L	71622	98587	0.726488	0.577339	1.04485	0.0438709	-0.0322352
AAATTT	KF	3146	4855	notICP_notACP	0.648064	AAA	K	124436	156583	0.794698	TTT	F	70821	86138	0.822183	0.653387	0.991854	-0.00817981	-0.521346
AACAAA	NK	1695	3501	notICP_notACP	0.484295	AAC	N	29183	53430	0.5462	AAA	K	124436	156583	0.794698	0.434064	1.11572	0.109502	0.406558
AACAAC	NN	1006	3427	notICP_notACP	0.293757	AAC	N	29183	53430	0.5462	AAC	N	29183	53430	0.5462	0.298334	0.984658	-0.0154604	-0.268103
AACAAG	NK	828	1874	notICP_notACP	0.442133	AAC	N	29183	53430	0.5462	AAG	K	34865	56260	0.619719	0.33849	1.30619	0.267116	1.21985
AACAAT	NN	1601	4302	notICP_notACP	0.372298	AAC	N	29183	53430	0.5462	AAT	N	106179	140348	0.756543	0.413223	0.900962	-0.104293	-0.855655
AACACA	NT	406	1135	notICP_notACP	0.358275	AAC	N	29183	53430	0.5462	ACA	T	33746	56507	0.597207	0.326195	1.09835	0.0938058	0.226156
AACACC	NT	299	1075	notICP_notACP	0.27881	AAC	N	29183	53430	0.5462	ACC	T	14505	34009	0.426522	0.232966	1.19679	0.179639	0.482653
AACACG	NT	59	304	notICP_notACP	0.196721	AAC	N	29183	53430	0.5462	ACG	T	3199	11727	0.272851	0.149031	1.32	0.277632	0.565895
AACACT	NT	580	1670	notICP_notACP	0.347696	AAC	N	29183	53430	0.5462	ACT	T	46939	75657	0.620423	0.338875	1.02603	0.0256967	-0.108217
AACAGA	NR	515	945	notICP_notACP	0.545455	AAC	N	29183	53430	0.5462	AGA	R	50411	61577	0.818669	0.447157	1.21983	0.19871	1.07069
AACAGC	NS	109	543	notICP_notACP	0.202206	AAC	N	29183	53430	0.5462	AGC	S	5964	14250	0.418567	0.228621	0.884458	-0.12278	-0.526237
AACAGG	NR	41	176	notICP_notACP	0.237288	AAC	N	29183	53430	0.5462	AGG	R	3912	8891	0.440058	0.24036	0.98722	-0.012862	-0.207381
AACAGT	NS	369	1074	notICP_notACP	0.344186	AAC	N	29183	53430	0.5462	AGT	S	35248	51781	0.680719	0.371809	0.925707	-0.077197	-0.641059
AACATA	NI	286	710	notICP_notACP	0.403657	AAC	N	29183	53430	0.5462	ATA	I	38192	52220	0.731372	0.399475	1.01047	0.0104127	-0.214624
AACATC	NI	249	763	notICP_notACP	0.327225	AAC	N	29183	53430	0.5462	ATC	I	19193	37380	0.513469	0.280457	1.16676	0.154228	0.463114
AACATG	NM	369	675	notICP_notACP	0.547337	AAC	N	29183	53430	0.5462	ATG	M	45701	51463	0.888038	0.485046	1.12842	0.120821	0.540574
AACATT	NI	889	1995	notICP_notACP	0.445892	AAC	N	29183	53430	0.5462	ATT	I	89819	116202	0.772958	0.422189	1.05614	0.0546225	0.0431994
AACCAA	NQ	884	1945	notICP_notACP	0.454779	AAC	N	29183	53430	0.5462	CAA	Q	86006	108609	0.791888	0.432529	1.05144	0.0501617	0.015786
AACCAC	NH	184	557	notICP_notACP	0.331541	AAC	N	29183	53430	0.5462	CAC	H	8059	15248	0.528559	0.288699	1.1484	0.138368	0.402502
AACCAG	NQ	203	601	notICP_notACP	0.33887	AAC	N	29183	53430	0.5462	CAG	Q	10913	22084	0.494182	0.269922	1.25544	0.227485	0.780911
AACCAT	NH	352	882	notICP_notACP	0.399773	AAC	N	29183	53430	0.5462	CAT	H	35277	45162	0.781126	0.426651	0.937004	-0.065068	-0.668127
AACCCA	NP	674	1467	notICP_notACP	0.459809	AAC	N	29183	53430	0.5462	CCA	P	51147	69969	0.730999	0.399271	1.15162	0.14117	0.57468
AACCCC	NP	89	401	notICP_notACP	0.223881	AAC	N	29183	53430	0.5462	CCC	P	5044	12879	0.391693	0.213942	1.04645	0.0454061	-0.00713594
AACCCG	NP	33	205	notICP_notACP	0.165049	AAC	N	29183	53430	0.5462	CCG	P	2724	8957	0.304197	0.166153	0.993356	-0.0066666	-0.129081
AACCCT	NP	305	846	notICP_notACP	0.361275	AAC	N	29183	53430	0.5462	CCT	P	24765	37824	0.654752	0.357625	1.01021	0.0101534	-0.193452
AACCGA	NR	77	200	notICP_notACP	0.38806	AAC	N	29183	53430	0.5462	CGA	R	10181	15064	0.675871	0.369161	1.05119	0.0499271	0.0121986
AACCGC	NR	16	55	notICP_notACP	0.303571	AAC	N	29183	53430	0.5462	CGC	R	1025	2510	0.408602	0.223178	1.36022	0.307645	0.973134
AACCGG	NR	22	65	notICP_notACP	0.348485	AAC	N	29183	53430	0.5462	CGG	R	1519	3480	0.436656	0.238501	1.46114	0.379219	1.37701
AACCGT	NR	140	272	notICP_notACP	0.516484	AAC	N	29183	53430	0.5462	CGT	R	13640	17517	0.778685	0.425317	1.21435	0.194208	0.98576
AACCTA	NL	84	297	notICP_notACP	0.285235	AAC	N	29183	53430	0.5462	CTA	L	9115	16855	0.540816	0.295394	0.965609	-0.0349962	-0.344257
AACCTC	NL	45	165	notICP_notACP	0.277108	AAC	N	29183	53430	0.5462	CTC	L	3307	7566	0.437161	0.238777	1.16053	0.148877	0.373468
AACCTG	NL	70	189	notICP_notACP	0.373684	AAC	N	29183	53430	0.5462	CTG	L	8948	11941	0.749372	0.409307	0.912968	-0.0910539	-0.778726
AACCTT	NL	198	497	notICP_notACP	0.399598	AAC	N	29183	53430	0.5462	CTT	L	22117	29447	0.751087	0.410243	0.974052	-0.0262905	-0.429602
AACGAA	NE	662	1699	notICP_notACP	0.39	AAC	N	29183	53430	0.5462	GAA	E	118852	149397	0.795546	0.434527	0.897527	-0.108112	-0.920664
AACGAC	ND	224	797	notICP_notACP	0.281955	AAC	N	29183	53430	0.5462	GAC	D	19023	38050	0.499961	0.273078	1.03251	0.0319883	-0.0624422
AACGAG	NE	214	725	notICP_notACP	0.296143	AAC	N	29183	53430	0.5462	GAG	E	20293	37777	0.537191	0.293414	1.0093	0.00926015	-0.162423
AACGAT	ND	584	1712	notICP_notACP	0.341506	AAC	N	29183	53430	0.5462	GAT	D	105455	133044	0.792634	0.432937	0.788813	-0.237226	-1.57637
AACGCA	NA	77	305	notICP_notACP	0.254902	AAC	N	29183	53430	0.5462	GCA	A	30103	47193	0.637878	0.348409	0.731618	-0.312497	-1.54764
AACGCC	NA	55	311	notICP_notACP	0.179487	AAC	N	29183	53430	0.5462	GCC	A	14279	29302	0.487322	0.266175	0.67432	-0.394051	-1.39592
AACGCG	NA	22	61	notICP_notACP	0.370968	AAC	N	29183	53430	0.5462	GCG	A	1820	6744	0.269978	0.147462	2.51569	0.922546	3.02894
AACGCT	NA	108	388	notICP_notACP	0.280206	AAC	N	29183	53430	0.5462	GCT	A	41257	63074	0.65411	0.357275	0.784286	-0.242982	-1.32353
AACGGA	NG	112	429	notICP_notACP	0.262791	AAC	N	29183	53430	0.5462	GGA	G	28122	42355	0.663967	0.362659	0.724622	-0.322105	-1.64646
AACGGC	NG	35	193	notICP_notACP	0.185567	AAC	N	29183	53430	0.5462	GGC	G	4410	12649	0.348696	0.190457	0.974322	-0.0260129	-0.198724
AACGGG	NG	71	273	notICP_notACP	0.262774	AAC	N	29183	53430	0.5462	GGG	G	11618	21708	0.535216	0.292335	0.89888	-0.106606	-0.613856
AACGGT	NG	231	691	notICP_notACP	0.33526	AAC	N	29183	53430	0.5462	GGT	G	50263	70333	0.714647	0.39034	0.858892	-0.152112	-1.03822
AACGTA	NV	42	207	notICP_notACP	0.206731	AAC	N	29183	53430	0.5462	GTA	V	14784	27783	0.532141	0.290655	0.711258	-0.34072	-1.37396
AACGTC	NV	57	272	notICP_notACP	0.212454	AAC	N	29183	53430	0.5462	GTC	V	10726	22839	0.469658	0.256527	0.828193	-0.188509	-0.792584
AACGTG	NV	64	289	notICP_notACP	0.224138	AAC	N	29183	53430	0.5462	GTG	V	17220	29839	0.577111	0.315218	0.711057	-0.341003	-1.49096
AACGTT	NV	195	598	notICP_notACP	0.327212	AAC	N	29183	53430	0.5462	GTT	V	54520	76105	0.716382	0.391288	0.836244	-0.178835	-1.16484
AACTAC	NY	304	728	notICP_notACP	0.418381	AAC	N	29183	53430	0.5462	TAC	Y	17436	27789	0.627456	0.342716	1.22078	0.19949	0.825184
AACTAT	NY	647	1395	notICP_notACP	0.464183	AAC	N	29183	53430	0.5462	TAT	Y	62620	74641	0.838951	0.458235	1.01298	0.0128976	-0.230062
AACTCA	NS	463	1288	notICP_notACP	0.359969	AAC	N	29183	53430	0.5462	TCA	S	52961	78771	0.672346	0.367235	0.980214	-0.019984	-0.352876
AACTCC	NS	197	601	notICP_notACP	0.328904	AAC	N	29183	53430	0.5462	TCC	S	11247	25280	0.444919	0.243015	1.35343	0.302643	1.03653
AACTCG	NS	162	498	notICP_notACP	0.326653	AAC	N	29183	53430	0.5462	TCG	S	7695	19972	0.38532	0.210462	1.55208	0.439595	1.48312
AACTCT	NS	276	873	notICP_notACP	0.316934	AAC	N	29183	53430	0.5462	TCT	S	36110	57653	0.62634	0.342107	0.926418	-0.0764303	-0.586447
AACTGC	NC	32	93	notICP_notACP	0.351064	AAC	N	29183	53430	0.5462	TGC	C	2686	5121	0.5246	0.286536	1.2252	0.203103	0.707642
AACTGG	NW	295	466	notICP_notACP	0.633833	AAC	N	29183	53430	0.5462	TGG	W	27375	27962	0.979008	0.534734	1.18532	0.170016	1.02202
AACTGT	NC	203	397	notICP_notACP	0.512563	AAC	N	29183	53430	0.5462	TGT	C	21625	25374	0.852256	0.465502	1.1011	0.0963066	0.340668
AACTTA	NL	285	918	notICP_notACP	0.311208	AAC	N	29183	53430	0.5462	TTA	L	83105	113286	0.733588	0.400686	0.776688	-0.252716	-1.52697
AACTTC	NF	137	378	notICP_notACP	0.364116	AAC	N	29183	53430	0.5462	TTC	F	25525	40447	0.631082	0.344697	1.05634	0.0548076	0.0362141
AACTTG	NL	1289	2332	notICP_notACP	0.552936	AAC	N	29183	53430	0.5462	TTG	L	71622	98587	0.726488	0.396808	1.39346	0.331791	1.91493
AACTTT	NF	791	1441	notICP_notACP	0.549237	AAC	N	29183	53430	0.5462	TTT	F	70821	86138	0.822183	0.449076	1.22304	0.201338	1.09547
AAGAAA	KK	3691	6134	notICP_notACP	0.601793	AAG	K	34865	56260	0.619719	AAA	K	124436	156583	0.794698	0.492489	1.22194	0.200441	1.19381
AAGAAC	KN	468	1245	notICP_notACP	0.376404	AAG	K	34865	56260	0.619719	AAC	N	29183	53430	0.5462	0.33849	1.11201	0.106169	0.299444
AAGAAG	KK	991	2263	notICP_notACP	0.438163	AAG	K	34865	56260	0.619719	AAG	K	34865	56260	0.619719	0.384051	1.1409	0.131814	0.495095
AAGAAT	KN	1794	3465	notICP_notACP	0.517888	AAG	K	34865	56260	0.619719	AAT	N	106179	140348	0.756543	0.468844	1.10461	0.0994897	0.36616
AAGACA	KT	453	1074	notICP_notACP	0.422326	AAG	K	34865	56260	0.619719	ACA	T	33746	56507	0.597207	0.370101	1.14111	0.132001	0.478222
AAGACC	KT	195	563	notICP_notACP	0.347518	AAG	K	34865	56260	0.619719	ACC	T	14505	34009	0.426522	0.264323	1.31474	0.273642	0.984224
AAGACG	KT	58	251	notICP_notACP	0.234127	AAG	K	34865	56260	0.619719	ACG	T	3199	11727	0.272851	0.169091	1.38462	0.325426	0.795074
AAGACT	KT	476	1139	notICP_notACP	0.418421	AAG	K	34865	56260	0.619719	ACT	T	46939	75657	0.620423	0.384488	1.08825	0.0845754	0.212239
AAGAGA	KR	953	1685	notICP_notACP	0.565836	AAG	K	34865	56260	0.619719	AGA	R	50411	61577	0.818669	0.507345	1.11529	0.109114	0.472124
AAGAGC	KS	90	301	notICP_notACP	0.301325	AAG	K	34865	56260	0.619719	AGC	S	5964	14250	0.418567	0.259394	1.16165	0.14984	0.409775
AAGAGG	KR	102	303	notICP_notACP	0.338816	AAG	K	34865	56260	0.619719	AGG	R	3912	8891	0.440058	0.272713	1.24239	0.217038	0.73916
AAGAGT	KS	470	998	notICP_notACP	0.471471	AAG	K	34865	56260	0.619719	AGT	S	35248	51781	0.680719	0.421854	1.11762	0.111198	0.406312
AAGATA	KI	414	914	notICP_notACP	0.453552	AAG	K	34865	56260	0.619719	ATA	I	38192	52220	0.731372	0.453245	1.00068	0.00067635	-0.305652
AAGATC	KI	280	751	notICP_notACP	0.37367	AAG	K	34865	56260	0.619719	ATC	I	19193	37380	0.513469	0.318207	1.1743	0.160673	0.55906
AAGATG	KM	382	677	notICP_notACP	0.564897	AAG	K	34865	56260	0.619719	ATG	M	45701	51463	0.888038	0.550334	1.02646	0.0261176	-0.172415
AAGATT	KI	1214	2242	notICP_notACP	0.541685	AAG	K	34865	56260	0.619719	ATT	I	89819	116202	0.772958	0.479016	1.13083	0.12295	0.549989
AAGCAA	KQ	732	1683	notICP_notACP	0.435273	AAG	K	34865	56260	0.619719	CAA	Q	86006	108609	0.791888	0.490748	0.886958	-0.119957	-1.11241
AAGCAC	KH	98	299	notICP_notACP	0.33	AAG	K	34865	56260	0.619719	CAC	H	8059	15248	0.528559	0.327558	1.00745	0.00742718	-0.189803
AAGCAG	KQ	112	430	notICP_notACP	0.262181	AAG	K	34865	56260	0.619719	CAG	Q	10913	22084	0.494182	0.306254	0.856091	-0.155379	-0.826582
AAGCAT	KH	317	723	notICP_notACP	0.439227	AAG	K	34865	56260	0.619719	CAT	H	35277	45162	0.781126	0.484079	0.907346	-0.0972319	-0.959099
AAGCCA	KP	344	994	notICP_notACP	0.346734	AAG	K	34865	56260	0.619719	CCA	P	51147	69969	0.730999	0.453014	0.765393	-0.267366	-1.79804
AAGCCC	KP	32	160	notICP_notACP	0.204969	AAG	K	34865	56260	0.619719	CCC	P	5044	12879	0.391693	0.242739	0.8444	-0.169129	-0.694896
AAGCCG	KP	29	140	notICP_notACP	0.212766	AAG	K	34865	56260	0.619719	CCG	P	2724	8957	0.304197	0.188517	1.12863	0.121005	0.210648
AAGCCT	KP	118	425	notICP_notACP	0.279343	AAG	K	34865	56260	0.619719	CCT	P	24765	37824	0.654752	0.405762	0.688439	-0.373328	-2.04774
AAGCGA	KR	73	198	notICP_notACP	0.371859	AAG	K	34865	56260	0.619719	CGA	R	10181	15064	0.675871	0.41885	0.88781	-0.118998	-0.944443
AAGCGC	KR	5	43	notICP_notACP	0.136364	AAG	K	34865	56260	0.619719	CGC	R	1025	2510	0.408602	0.253218	0.538522	-0.618927	-1.80949
AAGCGG	KR	27	89	notICP_notACP	0.311111	AAG	K	34865	56260	0.619719	CGG	R	1519	3480	0.436656	0.270604	1.14969	0.139494	0.382176
AAGCGT	KR	128	274	notICP_notACP	0.469091	AAG	K	34865	56260	0.619719	CGT	R	13640	17517	0.778685	0.482566	0.972077	-0.0283203	-0.518684
AAGCTA	KL	161	473	notICP_notACP	0.341772	AAG	K	34865	56260	0.619719	CTA	L	9115	16855	0.540816	0.335154	1.01975	0.019554	-0.136517
AAGCTC	KL	45	160	notICP_notACP	0.285714	AAG	K	34865	56260	0.619719	CTC	L	3307	7566	0.437161	0.270917	1.05462	0.0531794	0.021943
AAGCTG	KL	88	207	notICP_notACP	0.427885	AAG	K	34865	56260	0.619719	CTG	L	8948	11941	0.749372	0.4644	0.921371	-0.0818925	-0.828902
AAGCTT	KL	229	574	notICP_notACP	0.4	AAG	K	34865	56260	0.619719	CTT	L	22117	29447	0.751087	0.465463	0.85936	-0.151567	-1.23498
AAGGAA	KE	1567	3100	notICP_notACP	0.505643	AAG	K	34865	56260	0.619719	GAA	E	118852	149397	0.795546	0.493015	1.02561	0.0252922	-0.160305
AAGGAC	KD	217	652	notICP_notACP	0.333844	AAG	K	34865	56260	0.619719	GAC	D	19023	38050	0.499961	0.309835	1.07749	0.0746334	0.124321
AAGGAG	KE	311	961	notICP_notACP	0.324324	AAG	K	34865	56260	0.619719	GAG	E	20293	37777	0.537191	0.332907	0.974218	-0.0261202	-0.347843
AAGGAT	KD	886	2022	notICP_notACP	0.438458	AAG	K	34865	56260	0.619719	GAT	D	105455	133044	0.792634	0.49121	0.892607	-0.113609	-1.07461
AAGGCA	KA	701	1446	notICP_notACP	0.485142	AAG	K	34865	56260	0.619719	GCA	A	30103	47193	0.637878	0.395305	1.22726	0.204784	0.987671
AAGGCC	KA	130	414	notICP_notACP	0.315663	AAG	K	34865	56260	0.619719	GCC	A	14279	29302	0.487322	0.302003	1.04523	0.0442382	-0.0152388
AAGGCG	KA	53	209	notICP_notACP	0.257143	AAG	K	34865	56260	0.619719	GCG	A	1820	6744	0.269978	0.16731	1.53692	0.429782	1.14352
AAGGCT	KA	359	900	notICP_notACP	0.399556	AAG	K	34865	56260	0.619719	GCT	A	41257	63074	0.65411	0.405364	0.985671	-0.0144323	-0.358538
AAGGGA	KG	331	786	notICP_notACP	0.421855	AAG	K	34865	56260	0.619719	GGA	G	28122	42355	0.663967	0.411473	1.02523	0.0249185	-0.135999
AAGGGC	KG	66	221	notICP_notACP	0.301802	AAG	K	34865	56260	0.619719	GGC	G	4410	12649	0.348696	0.216093	1.39663	0.33406	1.05241
AAGGGG	KG	252	583	notICP_notACP	0.433219	AAG	K	34865	56260	0.619719	GGG	G	11618	21708	0.535216	0.331683	1.30612	0.267063	1.195
AAGGGT	KG	279	758	notICP_notACP	0.368906	AAG	K	34865	56260	0.619719	GGT	G	50263	70333	0.714647	0.44288	0.832971	-0.182757	-1.33872
AAGGTA	KV	100	362	notICP_notACP	0.278237	AAG	K	34865	56260	0.619719	GTA	V	14784	27783	0.532141	0.329778	0.843711	-0.169946	-0.947245
AAGGTC	KV	94	330	notICP_notACP	0.287009	AAG	K	34865	56260	0.619719	GTC	V	10726	22839	0.469658	0.291056	0.986095	-0.0140026	-0.255708
AAGGTG	KV	154	446	notICP_notACP	0.346756	AAG	K	34865	56260	0.619719	GTG	V	17220	29839	0.577111	0.357647	0.969549	-0.0309238	-0.397074
AAGGTT	KV	321	844	notICP_notACP	0.381065	AAG	K	34865	56260	0.619719	GTT	V	54520	76105	0.716382	0.443956	0.85834	-0.152754	-1.18426
AAGTAC	KY	288	677	notICP_notACP	0.426254	AAG	K	34865	56260	0.619719	TAC	Y	17436	27789	0.627456	0.388846	1.0962	0.0918507	0.257913
AAGTAT	KY	749	1486	notICP_notACP	0.504371	AAG	K	34865	56260	0.619719	TAT	Y	62620	74641	0.838951	0.519914	0.970105	-0.0303506	-0.573182
AAGTCA	KS	360	980	notICP_notACP	0.367992	AAG	K	34865	56260	0.619719	TCA	S	52961	78771	0.672346	0.416665	0.883184	-0.124222	-0.966509
AAGTCC	KS	81	315	notICP_notACP	0.259494	AAG	K	34865	56260	0.619719	TCC	S	11247	25280	0.444919	0.275725	0.941133	-0.0606707	-0.415836
AAGTCG	KS	110	414	notICP_notACP	0.26747	AAG	K	34865	56260	0.619719	TCG	S	7695	19972	0.38532	0.23879	1.1201	0.113422	0.238311
AAGTCT	KS	288	783	notICP_notACP	0.368622	AAG	K	34865	56260	0.619719	TCT	S	36110	57653	0.62634	0.388155	0.949679	-0.0516308	-0.538946
AAGTGC	KC	22	73	notICP_notACP	0.310811	AAG	K	34865	56260	0.619719	TGC	C	2686	5121	0.5246	0.325104	0.956034	-0.0449618	-0.422472
AAGTGG	KW	123	233	notICP_notACP	0.529915	AAG	K	34865	56260	0.619719	TGG	W	27375	27962	0.979008	0.60671	0.873424	-0.135335	-1.49026
AAGTGT	KC	122	286	notICP_notACP	0.428571	AAG	K	34865	56260	0.619719	TGT	C	21625	25374	0.852256	0.528159	0.811444	-0.20894	-1.75571
AAGTTA	KL	439	1261	notICP_notACP	0.348653	AAG	K	34865	56260	0.619719	TTA	L	83105	113286	0.733588	0.454618	0.766913	-0.265381	-1.79473
AAGTTC	KF	234	637	notICP_notACP	0.368339	AAG	K	34865	56260	0.619719	TTC	F	25525	40447	0.631082	0.391093	0.941818	-0.0599437	-0.586082
AAGTTG	KL	1013	1956	notICP_notACP	0.51814	AAG	K	34865	56260	0.619719	TTG	L	71622	98587	0.726488	0.450218	1.15086	0.140513	0.643239
AAGTTT	KF	1185	2097	notICP_notACP	0.5653	AAG	K	34865	56260	0.619719	TTT	F	70821	86138	0.822183	0.509522	1.10947	0.103884	0.432637
AATAAA	NK	4181	6656	notICP_notACP	0.628211	AAT	N	106179	140348	0.756543	AAA	K	124436	156583	0.794698	0.601223	1.04489	0.0439101	-0.0332236
AATAAC	NN	748	2606	notICP_notACP	0.287303	AAT	N	106179	140348	0.756543	AAC	N	29183	53430	0.5462	0.413223	0.695274	-0.36345	-2.04585
AATAAG	NK	628	1773	notICP_notACP	0.354566	AAT	N	106179	140348	0.756543	AAG	K	34865	56260	0.619719	0.468844	0.756256	-0.279375	-1.92086
AATAAT	NN	4460	9013	notICP_notACP	0.494897	AAT	N	106179	140348	0.756543	AAT	N	106179	140348	0.756543	0.572357	0.864665	-0.145413	-1.47608
AATACA	NT	721	1802	notICP_notACP	0.400444	AAT	N	106179	140348	0.756543	ACA	T	33746	56507	0.597207	0.451813	0.886304	-0.120695	-1.0283
AATACC	NT	421	1446	notICP_notACP	0.291638	AAT	N	106179	140348	0.756543	ACC	T	14505	34009	0.426522	0.322682	0.903794	-0.101154	-0.655373
AATACG	NT	71	338	notICP_notACP	0.212389	AAT	N	106179	140348	0.756543	ACG	T	3199	11727	0.272851	0.206424	1.0289	0.0284908	-0.0576213
AATACT	NT	1249	3010	notICP_notACP	0.415144	AAT	N	106179	140348	0.756543	ACT	T	46939	75657	0.620423	0.469377	0.884459	-0.122779	-1.0804
AATAGA	NR	1344	2101	notICP_notACP	0.639867	AAT	N	106179	140348	0.756543	AGA	R	50411	61577	0.818669	0.619358	1.03311	0.0325766	-0.136353
AATAGC	NS	214	778	notICP_notACP	0.275995	AAT	N	106179	140348	0.756543	AGC	S	5964	14250	0.418567	0.316664	0.87157	-0.137459	-0.786039
AATAGG	NR	121	328	notICP_notACP	0.370821	AAT	N	106179	140348	0.756543	AGG	R	3912	8891	0.440058	0.332923	1.11383	0.107807	0.30302
AATAGT	NS	1244	2680	notICP_notACP	0.464379	AAT	N	106179	140348	0.756543	AGT	S	35248	51781	0.680719	0.514993	0.901719	-0.103452	-1.06093
AATATA	NI	1180	2064	notICP_notACP	0.571913	AAT	N	106179	140348	0.756543	ATA	I	38192	52220	0.731372	0.553314	1.03361	0.0330602	-0.117942
AATATC	NI	670	1723	notICP_notACP	0.389211	AAT	N	106179	140348	0.756543	ATC	I	19193	37380	0.513469	0.388461	1.00193	0.00192792	-0.255147
AATATG	NM	1265	1813	notICP_notACP	0.697905	AAT	N	106179	140348	0.756543	ATG	M	45701	51463	0.888038	0.671839	1.0388	0.0380649	-0.094418
AATATT	NI	2861	4802	notICP_notACP	0.595878	AAT	N	106179	140348	0.756543	ATT	I	89819	116202	0.772958	0.584775	1.01899	0.0188074	-0.244427
AATCAA	NQ	3490	5385	notICP_notACP	0.648162	AAT	N	106179	140348	0.756543	CAA	Q	86006	108609	0.791888	0.599097	1.0819	0.0787164	0.277371
AATCAC	NH	166	505	notICP_notACP	0.33004	AAT	N	106179	140348	0.756543	CAC	H	8059	15248	0.528559	0.399878	0.825351	-0.191946	-1.2514
AATCAG	NQ	227	702	notICP_notACP	0.324324	AAT	N	106179	140348	0.756543	CAG	Q	10913	22084	0.494182	0.373869	0.86748	-0.142163	-0.949451
AATCAT	NH	1459	2405	notICP_notACP	0.606816	AAT	N	106179	140348	0.756543	CAT	H	35277	45162	0.781126	0.590955	1.02684	0.0264859	-0.182013
AATCCA	NP	1466	2576	notICP_notACP	0.569267	AAT	N	106179	140348	0.756543	CCA	P	51147	69969	0.730999	0.553032	1.02936	0.0289332	-0.150848
AATCCC	NP	122	479	notICP_notACP	0.25625	AAT	N	106179	140348	0.756543	CCC	P	5044	12879	0.391693	0.296332	0.864739	-0.145327	-0.763917
AATCCG	NP	55	276	notICP_notACP	0.202166	AAT	N	106179	140348	0.756543	CCG	P	2724	8957	0.304197	0.230138	0.878455	-0.129591	-0.549075
AATCCT	NP	853	1711	notICP_notACP	0.498832	AAT	N	106179	140348	0.756543	CCT	P	24765	37824	0.654752	0.495348	1.00703	0.00700856	-0.289953
AATCGA	NR	598	945	notICP_notACP	0.633192	AAT	N	106179	140348	0.756543	CGA	R	10181	15064	0.675871	0.511325	1.23834	0.213768	1.35685
AATCGC	NR	20	97	notICP_notACP	0.214286	AAT	N	106179	140348	0.756543	CGC	R	1025	2510	0.408602	0.309125	0.693201	-0.366435	-1.53944
AATCGG	NR	53	166	notICP_notACP	0.323353	AAT	N	106179	140348	0.756543	CGG	R	1519	3480	0.436656	0.330349	0.978823	-0.0214041	-0.323866
AATCGT	NR	528	846	notICP_notACP	0.624557	AAT	N	106179	140348	0.756543	CGT	R	13640	17517	0.778685	0.589108	1.06017	0.0584331	0.0935422
AATCTA	NL	327	815	notICP_notACP	0.401961	AAT	N	106179	140348	0.756543	CTA	L	9115	16855	0.540816	0.409151	0.982427	-0.0177288	-0.380472
AATCTC	NL	101	325	notICP_notACP	0.312883	AAT	N	106179	140348	0.756543	CTC	L	3307	7566	0.437161	0.330731	0.946035	-0.0554752	-0.476091
AATCTG	NL	295	505	notICP_notACP	0.58498	AAT	N	106179	140348	0.756543	CTG	L	8948	11941	0.749372	0.566932	1.03184	0.031339	-0.134956
AATCTT	NL	853	1382	notICP_notACP	0.617498	AAT	N	106179	140348	0.756543	CTT	L	22117	29447	0.751087	0.568229	1.08671	0.0831515	0.301344
AATGAA	NE	5372	8280	notICP_notACP	0.648835	AAT	N	106179	140348	0.756543	GAA	E	118852	149397	0.795546	0.601865	1.07804	0.0751455	0.24615
AATGAC	ND	746	2113	notICP_notACP	0.353359	AAT	N	106179	140348	0.756543	GAC	D	19023	38050	0.499961	0.378241	0.934214	-0.0680495	-0.607094
AATGAG	NE	686	1848	notICP_notACP	0.371552	AAT	N	106179	140348	0.756543	GAG	E	20293	37777	0.537191	0.406408	0.914235	-0.0896679	-0.766005
AATGAT	ND	4873	8006	notICP_notACP	0.608717	AAT	N	106179	140348	0.756543	GAT	D	105455	133044	0.792634	0.599661	1.0151	0.0149888	-0.28326
AATGCA	NA	965	1938	notICP_notACP	0.498195	AAT	N	106179	140348	0.756543	GCA	A	30103	47193	0.637878	0.482582	1.03235	0.0318413	-0.111373
AATGCC	NA	723	1733	notICP_notACP	0.417532	AAT	N	106179	140348	0.756543	GCC	A	14279	29302	0.487322	0.36868	1.1325	0.124432	0.431959
AATGCG	NA	80	329	notICP_notACP	0.245455	AAT	N	106179	140348	0.756543	GCG	A	1820	6744	0.269978	0.20425	1.20174	0.183769	0.437322
AATGCT	NA	1664	3017	notICP_notACP	0.55169	AAT	N	106179	140348	0.756543	GCT	A	41257	63074	0.65411	0.494862	1.11484	0.108707	0.457358
AATGGA	NG	1556	2791	notICP_notACP	0.557665	AAT	N	106179	140348	0.756543	GGA	G	28122	42355	0.663967	0.50232	1.11018	0.104521	0.431499
AATGGC	NG	253	931	notICP_notACP	0.272532	AAT	N	106179	140348	0.756543	GGC	G	4410	12649	0.348696	0.263803	1.03309	0.0325537	-0.0581645
AATGGG	NG	659	1452	notICP_notACP	0.454233	AAT	N	106179	140348	0.756543	GGG	G	11618	21708	0.535216	0.404914	1.1218	0.114936	0.413725
AATGGT	NG	2167	3935	notICP_notACP	0.550813	AAT	N	106179	140348	0.756543	GGT	G	50263	70333	0.714647	0.540661	1.01878	0.0186027	-0.227566
AATGTA	NV	557	1220	notICP_notACP	0.457002	AAT	N	106179	140348	0.756543	GTA	V	14784	27783	0.532141	0.402587	1.13516	0.126777	0.486678
AATGTC	NV	555	1392	notICP_notACP	0.399139	AAT	N	106179	140348	0.756543	GTC	V	10726	22839	0.469658	0.355317	1.12333	0.116299	0.370664
AATGTG	NV	672	1408	notICP_notACP	0.477644	AAT	N	106179	140348	0.756543	GTG	V	17220	29839	0.577111	0.436609	1.09398	0.0898264	0.27604
AATGTT	NV	2375	3920	notICP_notACP	0.605968	AAT	N	106179	140348	0.756543	GTT	V	54520	76105	0.716382	0.541974	1.11808	0.111609	0.525493
AATTAC	NY	472	1050	notICP_notACP	0.450048	AAT	N	106179	140348	0.756543	TAC	Y	17436	27789	0.627456	0.474697	0.948073	-0.0533237	-0.669786
AATTAT	NY	3141	4361	notICP_notACP	0.720312	AAT	N	106179	140348	0.756543	TAT	Y	62620	74641	0.838951	0.634702	1.13488	0.126528	0.764764
AATTCA	NS	2019	3740	notICP_notACP	0.539963	AAT	N	106179	140348	0.756543	TCA	S	52961	78771	0.672346	0.508658	1.06154	0.0597239	0.0905214
AATTCC	NS	470	1355	notICP_notACP	0.347345	AAT	N	106179	140348	0.756543	TCC	S	11247	25280	0.444919	0.3366	1.03192	0.0314228	-0.0797185
AATTCG	NS	186	668	notICP_notACP	0.279522	AAT	N	106179	140348	0.756543	TCG	S	7695	19972	0.38532	0.291511	0.958871	-0.0419984	-0.367236
AATTCT	NS	1451	2843	notICP_notACP	0.510549	AAT	N	106179	140348	0.756543	TCT	S	36110	57653	0.62634	0.473853	1.07744	0.0745889	0.189815
AATTGC	NC	99	227	notICP_notACP	0.438596	AAT	N	106179	140348	0.756543	TGC	C	2686	5121	0.5246	0.396882	1.10511	0.0999406	0.312728
AATTGG	NW	1315	1616	notICP_notACP	0.813853	AAT	N	106179	140348	0.756543	TGG	W	27375	27962	0.979008	0.740661	1.09882	0.0942362	0.518417
AATTGT	NC	855	1197	notICP_notACP	0.714524	AAT	N	106179	140348	0.756543	TGT	C	21625	25374	0.852256	0.644768	1.10819	0.102726	0.535885
AATTTA	NL	3876	5903	notICP_notACP	0.656673	AAT	N	106179	140348	0.756543	TTA	L	83105	113286	0.733588	0.554991	1.18322	0.168236	1.04435
AATTTC	NF	1302	2408	notICP_notACP	0.540888	AAT	N	106179	140348	0.756543	TTC	F	25525	40447	0.631082	0.47744	1.13289	0.124774	0.561977
AATTTG	NL	2378	4278	notICP_notACP	0.555971	AAT	N	106179	140348	0.756543	TTG	L	71622	98587	0.726488	0.549619	1.01156	0.0114906	-0.286904
AATTTT	NF	2287	3621	notICP_notACP	0.631695	AAT	N	106179	140348	0.756543	TTT	F	70821	86138	0.822183	0.622016	1.01556	0.0154407	-0.289823
ACAAAA	TK	1188	2524	notICP_notACP	0.470891	ACA	T	33746	56507	0.597207	AAA	K	124436	156583	0.794698	0.4746	0.992186	-0.00784471	-0.37648
ACAAAC	TN	451	1195	notICP_notACP	0.377926	ACA	T	33746	56507	0.597207	AAC	N	29183	53430	0.5462	0.326195	1.15859	0.147205	0.501342
ACAAAG	TK	538	1234	notICP_notACP	0.436437	ACA	T	33746	56507	0.597207	AAG	K	34865	56260	0.619719	0.370101	1.17924	0.164869	0.675829
ACAAAT	TN	1137	2566	notICP_notACP	0.443319	ACA	T	33746	56507	0.597207	AAT	N	106179	140348	0.756543	0.451813	0.9812	-0.0189785	-0.427907
ACAACA	TT	884	2621	notICP_notACP	0.337529	ACA	T	33746	56507	0.597207	ACA	T	33746	56507	0.597207	0.356657	0.946368	-0.0551236	-0.511749
ACAACC	TT	220	946	notICP_notACP	0.233369	ACA	T	33746	56507	0.597207	ACC	T	14505	34009	0.426522	0.254722	0.91617	-0.0875535	-0.473202
ACAACG	TT	62	378	notICP_notACP	0.166227	ACA	T	33746	56507	0.597207	ACG	T	3199	11727	0.272851	0.162949	1.02012	0.0199176	-0.0655273
ACAACT	TT	692	1932	notICP_notACP	0.35851	ACA	T	33746	56507	0.597207	ACT	T	46939	75657	0.620423	0.370522	0.967582	-0.0329548	-0.421574
ACAAGA	TR	851	1451	notICP_notACP	0.586777	ACA	T	33746	56507	0.597207	AGA	R	50411	61577	0.818669	0.488915	1.20016	0.182455	1.03603
ACAAGC	TS	124	427	notICP_notACP	0.292056	ACA	T	33746	56507	0.597207	AGC	S	5964	14250	0.418567	0.249971	1.16836	0.155599	0.418376
ACAAGG	TR	66	208	notICP_notACP	0.320574	ACA	T	33746	56507	0.597207	AGG	R	3912	8891	0.440058	0.262806	1.21981	0.198697	0.629214
ACAAGT	TS	425	1073	notICP_notACP	0.396648	ACA	T	33746	56507	0.597207	AGT	S	35248	51781	0.680719	0.406531	0.975691	-0.0246098	-0.416387
ACAATA	TI	595	1207	notICP_notACP	0.493377	ACA	T	33746	56507	0.597207	ATA	I	38192	52220	0.731372	0.436781	1.12958	0.121842	0.493838
ACAATC	TI	298	784	notICP_notACP	0.380892	ACA	T	33746	56507	0.597207	ATC	I	19193	37380	0.513469	0.306648	1.24211	0.216815	0.829949
ACAATG	TM	498	878	notICP_notACP	0.567691	ACA	T	33746	56507	0.597207	ATG	M	45701	51463	0.888038	0.530343	1.07042	0.0680524	0.160312
ACAATT	TI	1165	2208	notICP_notACP	0.527841	ACA	T	33746	56507	0.597207	ATT	I	89819	116202	0.772958	0.461616	1.14346	0.134061	0.611679
ACACAA	TQ	576	1372	notICP_notACP	0.420248	ACA	T	33746	56507	0.597207	CAA	Q	86006	108609	0.791888	0.472922	0.88862	-0.118086	-1.061
ACACAC	TH	84	239	notICP_notACP	0.354167	ACA	T	33746	56507	0.597207	CAC	H	8059	15248	0.528559	0.31566	1.12199	0.115103	0.32336
ACACAG	TQ	117	364	notICP_notACP	0.323288	ACA	T	33746	56507	0.597207	CAG	Q	10913	22084	0.494182	0.295129	1.09541	0.0911302	0.19249
ACACAT	TH	211	532	notICP_notACP	0.397749	ACA	T	33746	56507	0.597207	CAT	H	35277	45162	0.781126	0.466494	0.852633	-0.159426	-1.28166
ACACCA	TP	982	2161	notICP_notACP	0.454672	ACA	T	33746	56507	0.597207	CCA	P	51147	69969	0.730999	0.436558	1.04149	0.040654	-0.0448891
ACACCC	TP	70	321	notICP_notACP	0.220497	ACA	T	33746	56507	0.597207	CCC	P	5044	12879	0.391693	0.233922	0.94261	-0.0591029	-0.347954
ACACCG	TP	46	235	notICP_notACP	0.199153	ACA	T	33746	56507	0.597207	CCG	P	2724	8957	0.304197	0.181669	1.09624	0.0918851	0.120593
ACACCT	TP	341	910	notICP_notACP	0.375412	ACA	T	33746	56507	0.597207	CCT	P	24765	37824	0.654752	0.391023	0.960076	-0.0407429	-0.486002
ACACGA	TR	69	207	notICP_notACP	0.336538	ACA	T	33746	56507	0.597207	CGA	R	10181	15064	0.675871	0.403635	0.833769	-0.181799	-1.21559
ACACGC	TR	10	29	notICP_notACP	0.366667	ACA	T	33746	56507	0.597207	CGC	R	1025	2510	0.408602	0.24402	1.50261	0.407202	1.55056
ACACGG	TR	13	57	notICP_notACP	0.241379	ACA	T	33746	56507	0.597207	CGG	R	1519	3480	0.436656	0.260774	0.925625	-0.0772857	-0.449917
ACACGT	TR	77	183	notICP_notACP	0.423913	ACA	T	33746	56507	0.597207	CGT	R	13640	17517	0.778685	0.465036	0.91157	-0.0925873	-0.893864
ACACTA	TL	118	304	notICP_notACP	0.390164	ACA	T	33746	56507	0.597207	CTA	L	9115	16855	0.540816	0.32298	1.20801	0.188978	0.719924
ACACTC	TL	35	135	notICP_notACP	0.264706	ACA	T	33746	56507	0.597207	CTC	L	3307	7566	0.437161	0.261076	1.0139	0.0138077	-0.127704
ACACTG	TL	87	212	notICP_notACP	0.413146	ACA	T	33746	56507	0.597207	CTG	L	8948	11941	0.749372	0.447531	0.923167	-0.0799449	-0.787535
ACACTT	TL	190	477	notICP_notACP	0.399582	ACA	T	33746	56507	0.597207	CTT	L	22117	29447	0.751087	0.448555	0.89082	-0.115612	-0.992512
ACAGAA	TE	926	2103	notICP_notACP	0.440589	ACA	T	33746	56507	0.597207	GAA	E	118852	149397	0.795546	0.475106	0.927349	-0.0754249	-0.808237
ACAGAC	TD	184	557	notICP_notACP	0.331541	ACA	T	33746	56507	0.597207	GAC	D	19023	38050	0.499961	0.29858	1.11039	0.104714	0.257376
ACAGAG	TE	201	567	notICP_notACP	0.355634	ACA	T	33746	56507	0.597207	GAG	E	20293	37777	0.537191	0.320814	1.10853	0.103039	0.268194
ACAGAT	TD	637	1484	notICP_notACP	0.42963	ACA	T	33746	56507	0.597207	GAT	D	105455	133044	0.792634	0.473367	0.907604	-0.0969475	-0.936165
ACAGCA	TA	511	1246	notICP_notACP	0.410585	ACA	T	33746	56507	0.597207	GCA	A	30103	47193	0.637878	0.380945	1.07781	0.0749281	0.154548
ACAGCC	TA	89	355	notICP_notACP	0.252809	ACA	T	33746	56507	0.597207	GCC	A	14279	29302	0.487322	0.291032	0.868663	-0.1408	-0.734266
ACAGCG	TA	21	129	notICP_notACP	0.169231	ACA	T	33746	56507	0.597207	GCG	A	1820	6744	0.269978	0.161233	1.04961	0.0484144	0.00174027
ACAGCT	TA	261	851	notICP_notACP	0.307512	ACA	T	33746	56507	0.597207	GCT	A	41257	63074	0.65411	0.390639	0.787201	-0.239272	-1.43118
ACAGGA	TG	320	768	notICP_notACP	0.417425	ACA	T	33746	56507	0.597207	GGA	G	28122	42355	0.663967	0.396526	1.05271	0.0513632	0.021491
ACAGGC	TG	40	193	notICP_notACP	0.21134	ACA	T	33746	56507	0.597207	GGC	G	4410	12649	0.348696	0.208244	1.01487	0.0147604	-0.0990434
ACAGGG	TG	116	404	notICP_notACP	0.288889	ACA	T	33746	56507	0.597207	GGG	G	11618	21708	0.535216	0.319635	0.903809	-0.101137	-0.649118
ACAGGT	TG	265	739	notICP_notACP	0.359459	ACA	T	33746	56507	0.597207	GGT	G	50263	70333	0.714647	0.426793	0.842234	-0.171697	-1.23473
ACAGTA	TV	260	698	notICP_notACP	0.373391	ACA	T	33746	56507	0.597207	GTA	V	14784	27783	0.532141	0.317798	1.17493	0.161208	0.561139
ACAGTC	TV	72	337	notICP_notACP	0.215976	ACA	T	33746	56507	0.597207	GTC	V	10726	22839	0.469658	0.280484	0.770014	-0.261346	-1.09511
ACAGTG	TV	183	583	notICP_notACP	0.315068	ACA	T	33746	56507	0.597207	GTG	V	17220	29839	0.577111	0.344655	0.914156	-0.0897543	-0.649993
ACAGTT	TV	495	1252	notICP_notACP	0.39585	ACA	T	33746	56507	0.597207	GTT	V	54520	76105	0.716382	0.427829	0.925253	-0.0776882	-0.74037
ACATAC	TY	205	430	notICP_notACP	0.477958	ACA	T	33746	56507	0.597207	TAC	Y	17436	27789	0.627456	0.374721	1.2755	0.243341	1.18939
ACATAT	TY	530	1031	notICP_notACP	0.514535	ACA	T	33746	56507	0.597207	TAT	Y	62620	74641	0.838951	0.501028	1.02696	0.0266014	-0.153483
ACATCA	TS	881	2193	notICP_notACP	0.402005	ACA	T	33746	56507	0.597207	TCA	S	52961	78771	0.672346	0.40153	1.00118	0.00118404	-0.26792
ACATCC	TS	102	433	notICP_notACP	0.237327	ACA	T	33746	56507	0.597207	TCC	S	11247	25280	0.444919	0.265709	0.893185	-0.112962	-0.579136
ACATCG	TS	123	508	notICP_notACP	0.243615	ACA	T	33746	56507	0.597207	TCG	S	7695	19972	0.38532	0.230116	1.05866	0.0570049	0.0316636
ACATCT	TS	496	1351	notICP_notACP	0.367604	ACA	T	33746	56507	0.597207	TCT	S	36110	57653	0.62634	0.374055	0.982753	-0.0173974	-0.346131
ACATGC	TC	38	101	notICP_notACP	0.382353	ACA	T	33746	56507	0.597207	TGC	C	2686	5121	0.5246	0.313295	1.22043	0.199199	0.752784
ACATGG	TW	263	422	notICP_notACP	0.624113	ACA	T	33746	56507	0.597207	TGG	W	27375	27962	0.979008	0.584671	1.06746	0.0652831	0.152499
ACATGT	TC	247	428	notICP_notACP	0.578089	ACA	T	33746	56507	0.597207	TGT	C	21625	25374	0.852256	0.508974	1.13579	0.127331	0.619767
ACATTA	TL	1587	2881	notICP_notACP	0.551006	ACA	T	33746	56507	0.597207	TTA	L	83105	113286	0.733588	0.438104	1.25771	0.229289	1.28139
ACATTC	TF	283	715	notICP_notACP	0.396648	ACA	T	33746	56507	0.597207	TTC	F	25525	40447	0.631082	0.376887	1.05243	0.0511044	0.0189892
ACATTG	TL	799	1703	notICP_notACP	0.469484	ACA	T	33746	56507	0.597207	TTG	L	71622	98587	0.726488	0.433864	1.0821	0.078902	0.202091
ACATTT	TF	1438	2416	notICP_notACP	0.595366	ACA	T	33746	56507	0.597207	TTT	F	70821	86138	0.822183	0.491014	1.21252	0.192705	1.12549
ACCAAA	TK	1203	2904	notICP_notACP	0.414458	ACC	T	14505	34009	0.426522	AAA	K	124436	156583	0.794698	0.338956	1.22275	0.201101	0.825471
ACCAAC	TN	468	1351	notICP_notACP	0.346893	ACC	T	14505	34009	0.426522	AAC	N	29183	53430	0.5462	0.232966	1.48903	0.398125	1.43603
ACCAAG	TK	508	1302	notICP_notACP	0.390637	ACC	T	14505	34009	0.426522	AAG	K	34865	56260	0.619719	0.264323	1.47787	0.390605	1.58803
ACCAAT	TN	1066	2743	notICP_notACP	0.388848	ACC	T	14505	34009	0.426522	AAT	N	106179	140348	0.756543	0.322682	1.20505	0.186523	0.705876
ACCACA	TT	317	1291	notICP_notACP	0.24613	ACC	T	14505	34009	0.426522	ACA	T	33746	56507	0.597207	0.254722	0.96627	-0.0343124	-0.294501
ACCACC	TT	331	1745	notICP_notACP	0.190149	ACC	T	14505	34009	0.426522	ACC	T	14505	34009	0.426522	0.181921	1.04523	0.0442367	-0.00918348
ACCACG	TT	44	314	notICP_notACP	0.142857	ACC	T	14505	34009	0.426522	ACG	T	3199	11727	0.272851	0.116377	1.22754	0.20501	0.291222
ACCACT	TT	507	1870	notICP_notACP	0.271513	ACC	T	14505	34009	0.426522	ACT	T	46939	75657	0.620423	0.264624	1.02603	0.0256984	-0.084499
ACCAGA	TR	379	864	notICP_notACP	0.439306	ACC	T	14505	34009	0.426522	AGA	R	50411	61577	0.818669	0.34918	1.25811	0.229609	1.02327
ACCAGC	TS	56	280	notICP_notACP	0.202847	ACC	T	14505	34009	0.426522	AGC	S	5964	14250	0.418567	0.178528	1.13622	0.127707	0.218458
ACCAGG	TR	23	135	notICP_notACP	0.176471	ACC	T	14505	34009	0.426522	AGG	R	3912	8891	0.440058	0.187694	0.940201	-0.0616612	-0.285521
ACCAGT	TS	268	844	notICP_notACP	0.318343	ACC	T	14505	34009	0.426522	AGT	S	35248	51781	0.680719	0.290341	1.09644	0.0920724	0.193565
ACCATA	TI	257	661	notICP_notACP	0.389728	ACC	T	14505	34009	0.426522	ATA	I	38192	52220	0.731372	0.311946	1.24934	0.222619	0.875868
ACCATC	TI	211	697	notICP_notACP	0.303725	ACC	T	14505	34009	0.426522	ATC	I	19193	37380	0.513469	0.219006	1.38684	0.327024	1.03657
ACCATG	TM	408	826	notICP_notACP	0.494559	ACC	T	14505	34009	0.426522	ATG	M	45701	51463	0.888038	0.378768	1.30571	0.266743	1.36242
ACCATT	TI	791	1878	notICP_notACP	0.421501	ACC	T	14505	34009	0.426522	ATT	I	89819	116202	0.772958	0.329683	1.2785	0.24569	1.06028
ACCCAA	TQ	311	897	notICP_notACP	0.347439	ACC	T	14505	34009	0.426522	CAA	Q	86006	108609	0.791888	0.337758	1.02866	0.0282602	-0.095404
ACCCAC	TH	70	212	notICP_notACP	0.333333	ACC	T	14505	34009	0.426522	CAC	H	8059	15248	0.528559	0.225442	1.47858	0.39108	1.35665
ACCCAG	TQ	54	242	notICP_notACP	0.226337	ACC	T	14505	34009	0.426522	CAG	Q	10913	22084	0.494182	0.210779	1.07381	0.0712163	0.0737262
ACCCAT	TH	168	523	notICP_notACP	0.322519	ACC	T	14505	34009	0.426522	CAT	H	35277	45162	0.781126	0.333167	0.96804	-0.0324821	-0.376939
ACCCCA	TP	305	906	notICP_notACP	0.337376	ACC	T	14505	34009	0.426522	CCA	P	51147	69969	0.730999	0.311787	1.08207	0.0788781	0.145115
ACCCCC	TP	32	176	notICP_notACP	0.186441	ACC	T	14505	34009	0.426522	CCC	P	5044	12879	0.391693	0.167065	1.11597	0.109728	0.157069
ACCCCG	TP	25	144	notICP_notACP	0.17931	ACC	T	14505	34009	0.426522	CCG	P	2724	8957	0.304197	0.129747	1.382	0.323534	0.605319
ACCCCT	TP	129	513	notICP_notACP	0.252918	ACC	T	14505	34009	0.426522	CCT	P	24765	37824	0.654752	0.279266	0.905654	-0.0990981	-0.559922
ACCCGA	TR	20	80	notICP_notACP	0.259259	ACC	T	14505	34009	0.426522	CGA	R	10181	15064	0.675871	0.288274	0.899351	-0.106082	-0.603424
ACCCGC	TR	7	26	notICP_notACP	0.296296	ACC	T	14505	34009	0.426522	CGC	R	1025	2510	0.408602	0.174278	1.70014	0.53071	1.58946
ACCCGG	TR	4	19	notICP_notACP	0.25	ACC	T	14505	34009	0.426522	CGG	R	1519	3480	0.436656	0.186243	1.34233	0.294407	0.765432
ACCCGT	TR	27	94	notICP_notACP	0.294737	ACC	T	14505	34009	0.426522	CGT	R	13640	17517	0.778685	0.332126	0.887425	-0.119431	-0.750683
ACCCTA	TL	34	114	notICP_notACP	0.304348	ACC	T	14505	34009	0.426522	CTA	L	9115	16855	0.540816	0.23067	1.31941	0.277184	0.87398
ACCCTC	TL	22	80	notICP_notACP	0.283951	ACC	T	14505	34009	0.426522	CTC	L	3307	7566	0.437161	0.186459	1.52286	0.42059	1.23768
ACCCTG	TL	49	135	notICP_notACP	0.367647	ACC	T	14505	34009	0.426522	CTG	L	8948	11941	0.749372	0.319623	1.15025	0.13998	0.453911
ACCCTT	TL	104	296	notICP_notACP	0.353535	ACC	T	14505	34009	0.426522	CTT	L	22117	29447	0.751087	0.320355	1.10357	0.0985547	0.245562
ACCGAA	TE	185	915	notICP_notACP	0.203057	ACC	T	14505	34009	0.426522	GAA	E	118852	149397	0.795546	0.339318	0.598427	-0.513451	-2.14011
ACCGAC	TD	95	414	notICP_notACP	0.231325	ACC	T	14505	34009	0.426522	GAC	D	19023	38050	0.499961	0.213244	1.08479	0.0813879	0.10737
ACCGAG	TE	101	406	notICP_notACP	0.250614	ACC	T	14505	34009	0.426522	GAG	E	20293	37777	0.537191	0.229124	1.0938	0.0896535	0.144253
ACCGAT	TD	321	1157	notICP_notACP	0.278066	ACC	T	14505	34009	0.426522	GAT	D	105455	133044	0.792634	0.338076	0.822496	-0.195412	-1.07151
ACCGCA	TA	25	236	notICP_notACP	0.109705	ACC	T	14505	34009	0.426522	GCA	A	30103	47193	0.637878	0.272069	0.403224	-0.908263	-2.45965
ACCGCC	TA	32	238	notICP_notACP	0.138075	ACC	T	14505	34009	0.426522	GCC	A	14279	29302	0.487322	0.207853	0.664292	-0.409034	-1.11925
ACCGCG	TA	2	42	notICP_notACP	0.0697674	ACC	T	14505	34009	0.426522	GCG	A	1820	6744	0.269978	0.115151	0.605876	-0.50108	-0.714261
ACCGCT	TA	51	320	notICP_notACP	0.161994	ACC	T	14505	34009	0.426522	GCT	A	41257	63074	0.65411	0.278992	0.580639	-0.543626	-1.82913
ACCGGA	TG	37	219	notICP_notACP	0.172727	ACC	T	14505	34009	0.426522	GGA	G	28122	42355	0.663967	0.283196	0.60992	-0.494427	-1.74057
ACCGGC	TG	11	78	notICP_notACP	0.151899	ACC	T	14505	34009	0.426522	GGC	G	4410	12649	0.348696	0.148726	1.02133	0.0211068	-0.0572797
ACCGGG	TG	30	191	notICP_notACP	0.161458	ACC	T	14505	34009	0.426522	GGG	G	11618	21708	0.535216	0.228281	0.707279	-0.346331	-1.09183
ACCGGT	TG	130	505	notICP_notACP	0.258893	ACC	T	14505	34009	0.426522	GGT	G	50263	70333	0.714647	0.304812	0.849353	-0.163281	-0.851454
ACCGTA	TV	17	173	notICP_notACP	0.103448	ACC	T	14505	34009	0.426522	GTA	V	14784	27783	0.532141	0.22697	0.45578	-0.785744	-1.88489
ACCGTC	TV	43	194	notICP_notACP	0.225641	ACC	T	14505	34009	0.426522	GTC	V	10726	22839	0.469658	0.200319	1.12641	0.119032	0.217594
ACCGTG	TV	58	298	notICP_notACP	0.197324	ACC	T	14505	34009	0.426522	GTG	V	17220	29839	0.577111	0.24615	0.801642	-0.221094	-0.852043
ACCGTT	TV	156	660	notICP_notACP	0.237519	ACC	T	14505	34009	0.426522	GTT	V	54520	76105	0.716382	0.305553	0.777342	-0.251875	-1.16163
ACCTAC	TY	94	261	notICP_notACP	0.362595	ACC	T	14505	34009	0.426522	TAC	Y	17436	27789	0.627456	0.267624	1.35487	0.303706	1.14689
ACCTAT	TY	140	428	notICP_notACP	0.328671	ACC	T	14505	34009	0.426522	TAT	Y	62620	74641	0.838951	0.357831	0.91851	-0.0850021	-0.653022
ACCTCA	TS	130	538	notICP_notACP	0.243043	ACC	T	14505	34009	0.426522	TCA	S	52961	78771	0.672346	0.28677	0.847518	-0.165443	-0.808421
ACCTCC	TS	38	229	notICP_notACP	0.169565	ACC	T	14505	34009	0.426522	TCC	S	11247	25280	0.444919	0.189768	0.893541	-0.112563	-0.412667
ACCTCG	TS	27	136	notICP_notACP	0.20438	ACC	T	14505	34009	0.426522	TCG	S	7695	19972	0.38532	0.164347	1.24358	0.217996	0.448188
ACCTCT	TS	62	282	notICP_notACP	0.222615	ACC	T	14505	34009	0.426522	TCT	S	36110	57653	0.62634	0.267147	0.833303	-0.182358	-0.806281
ACCTGC	TC	3	24	notICP_notACP	0.16	ACC	T	14505	34009	0.426522	TGC	C	2686	5121	0.5246	0.223753	0.715074	-0.33537	-1.04575
ACCTGG	TW	73	163	notICP_notACP	0.45122	ACC	T	14505	34009	0.426522	TGG	W	27375	27962	0.979008	0.417568	1.08059	0.0775064	0.185676
ACCTGT	TC	56	173	notICP_notACP	0.327586	ACC	T	14505	34009	0.426522	TGT	C	21625	25374	0.852256	0.363506	0.901186	-0.104044	-0.751563
ACCTTA	TL	108	458	notICP_notACP	0.237473	ACC	T	14505	34009	0.426522	TTA	L	83105	113286	0.733588	0.312891	0.758963	-0.275803	-1.27006
ACCTTC	TF	44	167	notICP_notACP	0.267857	ACC	T	14505	34009	0.426522	TTC	F	25525	40447	0.631082	0.26917	0.995122	-0.00488959	-0.202454
ACCTTG	TL	170	489	notICP_notACP	0.34898	ACC	T	14505	34009	0.426522	TTG	L	71622	98587	0.726488	0.309863	1.12624	0.118884	0.33586
ACCTTT	TF	76	289	notICP_notACP	0.265517	ACC	T	14505	34009	0.426522	TTT	F	70821	86138	0.822183	0.350679	0.757152	-0.278191	-1.43233
ACGAAA	TK	279	883	notICP_notACP	0.316742	ACG	T	3199	11727	0.272851	AAA	K	124436	156583	0.794698	0.216834	1.46076	0.378954	1.25074
ACGAAC	TN	16	161	notICP_notACP	0.104938	ACG	T	3199	11727	0.272851	AAC	N	29183	53430	0.5462	0.149031	0.704136	-0.350784	-0.719353
ACGAAG	TK	15	146	notICP_notACP	0.108844	ACG	T	3199	11727	0.272851	AAG	K	34865	56260	0.619719	0.169091	0.643698	-0.440526	-0.959284
ACGAAT	TN	53	378	notICP_notACP	0.14248	ACG	T	3199	11727	0.272851	AAT	N	106179	140348	0.756543	0.206424	0.690232	-0.370727	-1.03657
ACGACA	TT	70	378	notICP_notACP	0.187335	ACG	T	3199	11727	0.272851	ACA	T	33746	56507	0.597207	0.162949	1.14966	0.139463	0.230053
ACGACC	TT	10	137	notICP_notACP	0.0797101	ACG	T	3199	11727	0.272851	ACC	T	14505	34009	0.426522	0.116377	0.684931	-0.378438	-0.593032
ACGACG	TT	14	108	notICP_notACP	0.137615	ACG	T	3199	11727	0.272851	ACG	T	3199	11727	0.272851	0.0744478	1.84847	0.614359	0.833622
ACGACT	TT	26	213	notICP_notACP	0.126168	ACG	T	3199	11727	0.272851	ACT	T	46939	75657	0.620423	0.169283	0.745308	-0.293958	-0.719508
ACGAGA	TR	73	282	notICP_notACP	0.261484	ACG	T	3199	11727	0.272851	AGA	R	50411	61577	0.818669	0.223375	1.17061	0.157522	0.380895
ACGAGC	TS	8	68	notICP_notACP	0.130435	ACG	T	3199	11727	0.272851	AGC	S	5964	14250	0.418567	0.114207	1.1421	0.132864	0.149146
ACGAGG	TR	11	63	notICP_notACP	0.1875	ACG	T	3199	11727	0.272851	AGG	R	3912	8891	0.440058	0.120071	1.56158	0.4457	0.862113
ACGAGT	TS	33	196	notICP_notACP	0.172589	ACG	T	3199	11727	0.272851	AGT	S	35248	51781	0.680719	0.185735	0.92922	-0.0734094	-0.311101
ACGATA	TI	80	304	notICP_notACP	0.265574	ACG	T	3199	11727	0.272851	ATA	I	38192	52220	0.731372	0.199556	1.33082	0.285798	0.787991
ACGATC	TI	23	121	notICP_notACP	0.196721	ACG	T	3199	11727	0.272851	ATC	I	19193	37380	0.513469	0.140101	1.40414	0.339426	0.697057
ACGATG	TM	25	146	notICP_notACP	0.176871	ACG	T	3199	11727	0.272851	ATG	M	45701	51463	0.888038	0.242302	0.729959	-0.314767	-1.08194
ACGATT	TI	100	435	notICP_notACP	0.231651	ACG	T	3199	11727	0.272851	ATT	I	89819	116202	0.772958	0.210903	1.09838	0.0938376	0.146326
ACGCAA	TQ	26	196	notICP_notACP	0.137056	ACG	T	3199	11727	0.272851	CAA	Q	86006	108609	0.791888	0.216068	0.634319	-0.455204	-1.25417
ACGCAC	TH	3	34	notICP_notACP	0.114286	ACG	T	3199	11727	0.272851	CAC	H	8059	15248	0.528559	0.144218	0.792451	-0.232625	-0.517768
ACGCAG	TQ	4	54	notICP_notACP	0.0909091	ACG	T	3199	11727	0.272851	CAG	Q	10913	22084	0.494182	0.134838	0.674209	-0.394215	-0.70735
ACGCAT	TH	13	83	notICP_notACP	0.166667	ACG	T	3199	11727	0.272851	CAT	H	35277	45162	0.781126	0.213131	0.781991	-0.245913	-0.796396
ACGCCA	TP	39	276	notICP_notACP	0.144404	ACG	T	3199	11727	0.272851	CCA	P	51147	69969	0.730999	0.199454	0.723998	-0.322967	-0.907261
ACGCCC	TP	10	48	notICP_notACP	0.22449	ACG	T	3199	11727	0.272851	CCC	P	5044	12879	0.391693	0.106874	2.10051	0.742181	1.5739
ACGCCG	TP	17	71	notICP_notACP	0.25	ACG	T	3199	11727	0.272851	CCG	P	2724	8957	0.304197	0.0830006	3.01202	1.10261	2.28175
ACGCCT	TP	21	125	notICP_notACP	0.174603	ACG	T	3199	11727	0.272851	CCT	P	24765	37824	0.654752	0.17865	0.977348	-0.0229126	-0.178835
ACGCGA	TR	11	29	notICP_notACP	0.4	ACG	T	3199	11727	0.272851	CGA	R	10181	15064	0.675871	0.184412	2.16905	0.77429	2.89279
ACGCGC	TR	0	7	notICP_notACP	0.125	ACG	T	3199	11727	0.272851	CGC	R	1025	2510	0.408602	0.111488	1.1212	0.1144	0.112976
ACGCGG	TR	4	13	notICP_notACP	0.357143	ACG	T	3199	11727	0.272851	CGG	R	1519	3480	0.436656	0.119142	2.99762	1.09782	3.25127
ACGCGT	TR	20	41	notICP_notACP	0.5	ACG	T	3199	11727	0.272851	CGT	R	13640	17517	0.778685	0.212465	2.35333	0.85583	3.88109
ACGCTA	TL	23	84	notICP_notACP	0.282353	ACG	T	3199	11727	0.272851	CTA	L	9115	16855	0.540816	0.147562	1.91345	0.648906	1.78658
ACGCTC	TL	3	27	notICP_notACP	0.142857	ACG	T	3199	11727	0.272851	CTC	L	3307	7566	0.437161	0.11928	1.19766	0.180371	0.248584
ACGCTG	TL	7	31	notICP_notACP	0.25	ACG	T	3199	11727	0.272851	CTG	L	8948	11941	0.749372	0.204467	1.22269	0.201054	0.49778
ACGCTT	TL	15	83	notICP_notACP	0.190476	ACG	T	3199	11727	0.272851	CTT	L	22117	29447	0.751087	0.204935	0.929447	-0.0731655	-0.34261
ACGGAA	TE	81	452	notICP_notACP	0.181015	ACG	T	3199	11727	0.272851	GAA	E	118852	149397	0.795546	0.217066	0.83392	-0.181618	-0.653254
ACGGAC	TD	10	99	notICP_notACP	0.11	ACG	T	3199	11727	0.272851	GAC	D	19023	38050	0.499961	0.136415	0.806364	-0.215221	-0.463176
ACGGAG	TE	18	134	notICP_notACP	0.140741	ACG	T	3199	11727	0.272851	GAG	E	20293	37777	0.537191	0.146573	0.960208	-0.0406058	-0.181906
ACGGAT	TD	41	265	notICP_notACP	0.157895	ACG	T	3199	11727	0.272851	GAT	D	105455	133044	0.792634	0.216271	0.730077	-0.314605	-0.965347
ACGGCA	TA	94	416	notICP_notACP	0.227818	ACG	T	3199	11727	0.272851	GCA	A	30103	47193	0.637878	0.174046	1.30895	0.269228	0.633956
ACGGCC	TA	12	105	notICP_notACP	0.122642	ACG	T	3199	11727	0.272851	GCC	A	14279	29302	0.487322	0.132966	0.922349	-0.0808315	-0.235509
ACGGCG	TA	20	71	notICP_notACP	0.291667	ACG	T	3199	11727	0.272851	GCG	A	1820	6744	0.269978	0.0736638	3.95943	1.3761	3.00234
ACGGCT	TA	23	191	notICP_notACP	0.125	ACG	T	3199	11727	0.272851	GCT	A	41257	63074	0.65411	0.178475	0.700379	-0.356134	-0.870861
ACGGGA	TG	44	221	notICP_notACP	0.202703	ACG	T	3199	11727	0.272851	GGA	G	28122	42355	0.663967	0.181164	1.11889	0.112336	0.177717
ACGGGC	TG	7	61	notICP_notACP	0.129032	ACG	T	3199	11727	0.272851	GGC	G	4410	12649	0.348696	0.0951421	1.35621	0.304691	0.409506
ACGGGG	TG	52	250	notICP_notACP	0.211155	ACG	T	3199	11727	0.272851	GGG	G	11618	21708	0.535216	0.146034	1.44593	0.368753	0.812033
ACGGGT	TG	43	267	notICP_notACP	0.164179	ACG	T	3199	11727	0.272851	GGT	G	50263	70333	0.714647	0.194992	0.841977	-0.172003	-0.564825
ACGGTA	TV	26	199	notICP_notACP	0.135	ACG	T	3199	11727	0.272851	GTA	V	14784	27783	0.532141	0.145195	0.929782	-0.072805	-0.242056
ACGGTC	TV	13	71	notICP_notACP	0.194444	ACG	T	3199	11727	0.272851	GTC	V	10726	22839	0.469658	0.128147	1.51736	0.416969	0.840739
ACGGTG	TV	44	230	notICP_notACP	0.194805	ACG	T	3199	11727	0.272851	GTG	V	17220	29839	0.577111	0.157466	1.23713	0.212793	0.41519
ACGGTT	TV	78	401	notICP_notACP	0.196517	ACG	T	3199	11727	0.272851	GTT	V	54520	76105	0.716382	0.195466	1.00538	0.00536526	-0.118942
ACGTAC	TY	27	102	notICP_notACP	0.271845	ACG	T	3199	11727	0.272851	TAC	Y	17436	27789	0.627456	0.171202	1.58786	0.462386	1.29223
ACGTAT	TY	89	296	notICP_notACP	0.30303	ACG	T	3199	11727	0.272851	TAT	Y	62620	74641	0.838951	0.228909	1.3238	0.280509	0.881393
ACGTCA	TS	71	430	notICP_notACP	0.167053	ACG	T	3199	11727	0.272851	TCA	S	52961	78771	0.672346	0.18345	0.910619	-0.0936307	-0.355059
ACGTCC	TS	8	93	notICP_notACP	0.0957447	ACG	T	3199	11727	0.272851	TCC	S	11247	25280	0.444919	0.121397	0.788692	-0.237379	-0.442224
ACGTCG	TS	30	147	notICP_notACP	0.209459	ACG	T	3199	11727	0.272851	TCG	S	7695	19972	0.38532	0.105135	1.99229	0.689284	1.38897
ACGTCT	TS	61	263	notICP_notACP	0.234848	ACG	T	3199	11727	0.272851	TCT	S	36110	57653	0.62634	0.170898	1.37421	0.317876	0.778644
ACGTGC	TC	2	21	notICP_notACP	0.136364	ACG	T	3199	11727	0.272851	TGC	C	2686	5121	0.5246	0.143138	0.952674	-0.0484822	-0.192741
ACGTGG	TW	28	78	notICP_notACP	0.367089	ACG	T	3199	11727	0.272851	TGG	W	27375	27962	0.979008	0.267124	1.37423	0.317892	1.21715
ACGTGT	TC	32	107	notICP_notACP	0.305556	ACG	T	3199	11727	0.272851	TGT	C	21625	25374	0.852256	0.232539	1.314	0.273073	0.863437
ACGTTA	TL	67	410	notICP_notACP	0.16545	ACG	T	3199	11727	0.272851	TTA	L	83105	113286	0.733588	0.20016	0.826587	-0.19045	-0.62293
ACGTTC	TF	39	124	notICP_notACP	0.32	ACG	T	3199	11727	0.272851	TTC	F	25525	40447	0.631082	0.172192	1.8584	0.619714	1.95203
ACGTTG	TL	125	448	notICP_notACP	0.280624	ACG	T	3199	11727	0.272851	TTG	L	71622	98587	0.726488	0.198223	1.4157	0.347621	1.01831
ACGTTT	TF	170	507	notICP_notACP	0.336614	ACG	T	3199	11727	0.272851	TTT	F	70821	86138	0.822183	0.224334	1.50051	0.405803	1.41887
ACTAAA	TK	1635	3380	notICP_notACP	0.483881	ACT	T	46939	75657	0.620423	AAA	K	124436	156583	0.794698	0.493049	0.981404	-0.0187712	-0.465558
ACTAAC	TN	221	842	notICP_notACP	0.263345	ACT	T	46939	75657	0.620423	AAC	N	29183	53430	0.5462	0.338875	0.777116	-0.252166	-1.28939
ACTAAG	TK	141	607	notICP_notACP	0.233553	ACT	T	46939	75657	0.620423	AAG	K	34865	56260	0.619719	0.384488	0.607438	-0.498505	-2.37649
ACTAAT	TN	1425	3210	notICP_notACP	0.444098	ACT	T	46939	75657	0.620423	AAT	N	106179	140348	0.756543	0.469377	0.946145	-0.0553597	-0.674954
ACTACA	TT	568	1833	notICP_notACP	0.310251	ACT	T	46939	75657	0.620423	ACA	T	33746	56507	0.597207	0.370522	0.837335	-0.177531	-1.09735
ACTACC	TT	240	1151	notICP_notACP	0.209201	ACT	T	46939	75657	0.620423	ACC	T	14505	34009	0.426522	0.264624	0.790561	-0.235013	-0.957049
ACTACG	TT	40	284	notICP_notACP	0.14386	ACT	T	46939	75657	0.620423	ACG	T	3199	11727	0.272851	0.169283	0.849816	-0.162736	-0.471773
ACTACT	TT	1085	3467	notICP_notACP	0.313149	ACT	T	46939	75657	0.620423	ACT	T	46939	75657	0.620423	0.384925	0.813531	-0.206371	-1.26832
ACTAGA	TR	744	1378	notICP_notACP	0.540247	ACT	T	46939	75657	0.620423	AGA	R	50411	61577	0.818669	0.507921	1.06364	0.0616988	0.105316
ACTAGC	TS	77	368	notICP_notACP	0.211382	ACT	T	46939	75657	0.620423	AGC	S	5964	14250	0.418567	0.259689	0.813982	-0.205817	-0.85403
ACTAGG	TR	29	164	notICP_notACP	0.181818	ACT	T	46939	75657	0.620423	AGG	R	3912	8891	0.440058	0.273023	0.665945	-0.406547	-1.46385
ACTAGT	TS	666	1587	notICP_notACP	0.420025	ACT	T	46939	75657	0.620423	AGT	S	35248	51781	0.680719	0.422334	0.994533	-0.00548216	-0.321141
ACTATA	TI	543	1163	notICP_notACP	0.467354	ACT	T	46939	75657	0.620423	ATA	I	38192	52220	0.731372	0.453761	1.02996	0.0295171	-0.11995
ACTATC	TI	210	736	notICP_notACP	0.286296	ACT	T	46939	75657	0.620423	ATC	I	19193	37380	0.513469	0.318568	0.898695	-0.106812	-0.669767
ACTATG	TM	395	796	notICP_notACP	0.496863	ACT	T	46939	75657	0.620423	ATG	M	45701	51463	0.888038	0.55096	0.901814	-0.103347	-1.13429
ACTATT	TI	1307	2657	notICP_notACP	0.492099	ACT	T	46939	75657	0.620423	ATT	I	89819	116202	0.772958	0.479561	1.02615	0.0258093	-0.152368
ACTCAA	TQ	1305	2393	notICP_notACP	0.54553	ACT	T	46939	75657	0.620423	CAA	Q	86006	108609	0.791888	0.491306	1.11037	0.104691	0.423335
ACTCAC	TH	89	306	notICP_notACP	0.29316	ACT	T	46939	75657	0.620423	CAC	H	8059	15248	0.528559	0.327931	0.893969	-0.112085	-0.711153
ACTCAG	TQ	104	348	notICP_notACP	0.30086	ACT	T	46939	75657	0.620423	CAG	Q	10913	22084	0.494182	0.306602	0.981271	-0.0189063	-0.290075
ACTCAT	TH	774	1324	notICP_notACP	0.584906	ACT	T	46939	75657	0.620423	CAT	H	35277	45162	0.781126	0.484629	1.20691	0.188067	1.07278
ACTCCA	TP	1108	2141	notICP_notACP	0.51774	ACT	T	46939	75657	0.620423	CCA	P	51147	69969	0.730999	0.453529	1.14158	0.132415	0.58902
ACTCCC	TP	60	307	notICP_notACP	0.198052	ACT	T	46939	75657	0.620423	CCC	P	5044	12879	0.391693	0.243015	0.814977	-0.204595	-0.795809
ACTCCG	TP	58	255	notICP_notACP	0.230469	ACT	T	46939	75657	0.620423	CCG	P	2724	8957	0.304197	0.188731	1.22115	0.199792	0.455394
ACTCCT	TP	528	1201	notICP_notACP	0.4401	ACT	T	46939	75657	0.620423	CCT	P	24765	37824	0.654752	0.406224	1.08339	0.0800978	0.196581
ACTCGA	TR	187	356	notICP_notACP	0.526611	ACT	T	46939	75657	0.620423	CGA	R	10181	15064	0.675871	0.419326	1.25585	0.227812	1.21556
ACTCGC	TR	9	40	notICP_notACP	0.243902	ACT	T	46939	75657	0.620423	CGC	R	1025	2510	0.408602	0.253506	0.962116	-0.0386206	-0.307842
ACTCGG	TR	10	40	notICP_notACP	0.268293	ACT	T	46939	75657	0.620423	CGG	R	1519	3480	0.436656	0.270912	0.990333	-0.00971453	-0.221934
ACTCGT	TR	253	445	notICP_notACP	0.569507	ACT	T	46939	75657	0.620423	CGT	R	13640	17517	0.778685	0.483114	1.17882	0.164517	0.87939
ACTCTA	TL	68	211	notICP_notACP	0.325472	ACT	T	46939	75657	0.620423	CTA	L	9115	16855	0.540816	0.335535	0.970008	-0.0304512	-0.370371
ACTCTC	TL	20	94	notICP_notACP	0.221053	ACT	T	46939	75657	0.620423	CTC	L	3307	7566	0.437161	0.271225	0.815015	-0.204549	-0.888045
ACTCTG	TL	77	179	notICP_notACP	0.433333	ACT	T	46939	75657	0.620423	CTG	L	8948	11941	0.749372	0.464928	0.932044	-0.0703752	-0.760358
ACTCTT	TL	248	476	notICP_notACP	0.522013	ACT	T	46939	75657	0.620423	CTT	L	22117	29447	0.751087	0.465992	1.12022	0.113524	0.465802
ACTGAA	TE	2093	3944	notICP_notACP	0.530798	ACT	T	46939	75657	0.620423	GAA	E	118852	149397	0.795546	0.493575	1.07541	0.0727066	0.183712
ACTGAC	TD	257	859	notICP_notACP	0.3	ACT	T	46939	75657	0.620423	GAC	D	19023	38050	0.499961	0.310187	0.967158	-0.0333938	-0.354771
ACTGAG	TE	208	751	notICP_notACP	0.277926	ACT	T	46939	75657	0.620423	GAG	E	20293	37777	0.537191	0.333286	0.833895	-0.181647	-1.00313
ACTGAT	TD	1969	3580	notICP_notACP	0.550126	ACT	T	46939	75657	0.620423	GAT	D	105455	133044	0.792634	0.491769	1.11867	0.112138	0.480887
ACTGCA	TA	505	1347	notICP_notACP	0.375371	ACT	T	46939	75657	0.620423	GCA	A	30103	47193	0.637878	0.395754	0.948495	-0.0528789	-0.556062
ACTGCC	TA	308	989	notICP_notACP	0.312121	ACT	T	46939	75657	0.620423	GCC	A	14279	29302	0.487322	0.302346	1.03233	0.0318193	-0.0698735
ACTGCG	TA	30	207	notICP_notACP	0.149038	ACT	T	46939	75657	0.620423	GCG	A	1820	6744	0.269978	0.167501	0.889779	-0.116782	-0.37307
ACTGCT	TA	1334	2616	notICP_notACP	0.510126	ACT	T	46939	75657	0.620423	GCT	A	41257	63074	0.65411	0.405825	1.25701	0.228735	1.18302
ACTGGA	TG	585	1318	notICP_notACP	0.444276	ACT	T	46939	75657	0.620423	GGA	G	28122	42355	0.663967	0.411941	1.07849	0.075566	0.17109
ACTGGC	TG	79	373	notICP_notACP	0.213904	ACT	T	46939	75657	0.620423	GGC	G	4410	12649	0.348696	0.216339	0.988743	-0.0113204	-0.182041
ACTGGG	TG	267	733	notICP_notACP	0.365123	ACT	T	46939	75657	0.620423	GGG	G	11618	21708	0.535216	0.33206	1.09957	0.0949162	0.235897
ACTGGT	TG	1758	3122	notICP_notACP	0.56324	ACT	T	46939	75657	0.620423	GGT	G	50263	70333	0.714647	0.443384	1.27032	0.239271	1.37516
ACTGTA	TV	190	602	notICP_notACP	0.31675	ACT	T	46939	75657	0.620423	GTA	V	14784	27783	0.532141	0.330153	0.959403	-0.0414436	-0.413455
ACTGTC	TV	211	637	notICP_notACP	0.332288	ACT	T	46939	75657	0.620423	GTC	V	10726	22839	0.469658	0.291387	1.14037	0.13135	0.373483
ACTGTG	TV	262	751	notICP_notACP	0.349734	ACT	T	46939	75657	0.620423	GTG	V	17220	29839	0.577111	0.358053	0.976765	-0.0235091	-0.361347
ACTGTT	TV	1154	2234	notICP_notACP	0.516779	ACT	T	46939	75657	0.620423	GTT	V	54520	76105	0.716382	0.44446	1.16271	0.150753	0.708739
ACTTAC	TY	163	426	notICP_notACP	0.384075	ACT	T	46939	75657	0.620423	TAC	Y	17436	27789	0.627456	0.389288	0.986608	-0.0134827	-0.339215
ACTTAT	TY	1274	1978	notICP_notACP	0.644265	ACT	T	46939	75657	0.620423	TAT	Y	62620	74641	0.838951	0.520505	1.23777	0.21331	1.37708
ACTTCA	TS	1111	2405	notICP_notACP	0.462178	ACT	T	46939	75657	0.620423	TCA	S	52961	78771	0.672346	0.417139	1.10797	0.102531	0.34543
ACTTCC	TS	172	712	notICP_notACP	0.242637	ACT	T	46939	75657	0.620423	TCC	S	11247	25280	0.444919	0.276038	0.878997	-0.128974	-0.65649
ACTTCG	TS	119	508	notICP_notACP	0.235756	ACT	T	46939	75657	0.620423	TCG	S	7695	19972	0.38532	0.239062	0.986174	-0.0139226	-0.209764
ACTTCT	TS	843	1907	notICP_notACP	0.442348	ACT	T	46939	75657	0.620423	TCT	S	36110	57653	0.62634	0.388596	1.13832	0.129557	0.486959
ACTTGC	TC	41	114	notICP_notACP	0.365217	ACT	T	46939	75657	0.620423	TGC	C	2686	5121	0.5246	0.325474	1.12211	0.11521	0.333959
ACTTGG	TW	654	858	notICP_notACP	0.762515	ACT	T	46939	75657	0.620423	TGG	W	27375	27962	0.979008	0.6074	1.25538	0.227435	1.75673
ACTTGT	TC	534	764	notICP_notACP	0.699346	ACT	T	46939	75657	0.620423	TGT	C	21625	25374	0.852256	0.52876	1.32262	0.279612	2.02716
ACTTTA	TL	1590	2871	notICP_notACP	0.553969	ACT	T	46939	75657	0.620423	TTA	L	83105	113286	0.733588	0.455135	1.21715	0.196515	1.07274
ACTTTC	TF	396	843	notICP_notACP	0.470379	ACT	T	46939	75657	0.620423	TTC	F	25525	40447	0.631082	0.391538	1.20136	0.183456	0.836272
ACTTTG	TL	1198	2258	notICP_notACP	0.530766	ACT	T	46939	75657	0.620423	TTG	L	71622	98587	0.726488	0.45073	1.17757	0.163452	0.812521
ACTTTT	TF	1106	1915	notICP_notACP	0.577766	ACT	T	46939	75657	0.620423	TTT	F	70821	86138	0.822183	0.510101	1.13265	0.12456	0.598689
AGAAAA	RK	2194	3378	notICP_notACP	0.6496	AGA	R	50411	61577	0.818669	AAA	K	124436	156583	0.794698	0.650595	0.998472	-0.0015293	-0.458823
AGAAAC	RN	739	1396	notICP_notACP	0.529707	AGA	R	50411	61577	0.818669	AAC	N	29183	53430	0.5462	0.447157	1.18461	0.169414	0.850169
AGAAAG	RK	984	1627	notICP_notACP	0.605037	AGA	R	50411	61577	0.818669	AAG	K	34865	56260	0.619719	0.507345	1.19256	0.176099	1.02105
AGAAAT	RN	1794	2754	notICP_notACP	0.651543	AGA	R	50411	61577	0.818669	AAT	N	106179	140348	0.756543	0.619358	1.05196	0.0506594	0.0271448
AGAACA	RT	604	1067	notICP_notACP	0.566479	AGA	R	50411	61577	0.818669	ACA	T	33746	56507	0.597207	0.488915	1.15865	0.147252	0.7518
AGAACC	RT	274	616	notICP_notACP	0.445705	AGA	R	50411	61577	0.818669	ACC	T	14505	34009	0.426522	0.34918	1.27643	0.24407	1.11287
AGAACG	RT	40	192	notICP_notACP	0.212435	AGA	R	50411	61577	0.818669	ACG	T	3199	11727	0.272851	0.223375	0.951026	-0.0502144	-0.305941
AGAACT	RT	910	1478	notICP_notACP	0.615957	AGA	R	50411	61577	0.818669	ACT	T	46939	75657	0.620423	0.507921	1.2127	0.19285	1.16549
AGAAGA	RR	2150	2734	notICP_notACP	0.786472	AGA	R	50411	61577	0.818669	AGA	R	50411	61577	0.818669	0.670219	1.17345	0.159952	1.16958
AGAAGC	RS	127	320	notICP_notACP	0.398754	AGA	R	50411	61577	0.818669	AGC	S	5964	14250	0.418567	0.342668	1.16367	0.151583	0.551049
AGAAGG	RR	127	336	notICP_notACP	0.379822	AGA	R	50411	61577	0.818669	AGG	R	3912	8891	0.440058	0.360262	1.05429	0.0528704	0.027536
AGAAGT	RS	563	928	notICP_notACP	0.607104	AGA	R	50411	61577	0.818669	AGT	S	35248	51781	0.680719	0.557284	1.0894	0.0856264	0.316553
AGAATA	RI	898	1357	notICP_notACP	0.662003	AGA	R	50411	61577	0.818669	ATA	I	38192	52220	0.731372	0.598752	1.10564	0.100423	0.476261
AGAATC	RI	531	1060	notICP_notACP	0.501414	AGA	R	50411	61577	0.818669	ATC	I	19193	37380	0.513469	0.420361	1.19282	0.176317	0.847525
AGAATG	RM	929	1170	notICP_notACP	0.794193	AGA	R	50411	61577	0.818669	ATG	M	45701	51463	0.888038	0.727009	1.09241	0.0883871	0.443623
AGAATT	RI	1653	2482	notICP_notACP	0.66613	AGA	R	50411	61577	0.818669	ATT	I	89819	116202	0.772958	0.632796	1.05268	0.0513355	0.0340382
AGACAA	RQ	1467	2102	notICP_notACP	0.69805	AGA	R	50411	61577	0.818669	CAA	Q	86006	108609	0.791888	0.648294	1.07675	0.0739463	0.253409
AGACAC	RH	217	404	notICP_notACP	0.538272	AGA	R	50411	61577	0.818669	CAC	H	8059	15248	0.528559	0.432715	1.24394	0.218284	1.18221
AGACAG	RQ	212	432	notICP_notACP	0.491917	AGA	R	50411	61577	0.818669	CAG	Q	10913	22084	0.494182	0.404571	1.2159	0.195482	0.94645
AGACAT	RH	580	856	notICP_notACP	0.677946	AGA	R	50411	61577	0.818669	CAT	H	35277	45162	0.781126	0.639484	1.06015	0.0584069	0.101292
AGACCA	RP	957	1357	notICP_notACP	0.705449	AGA	R	50411	61577	0.818669	CCA	P	51147	69969	0.730999	0.598446	1.1788	0.164498	1.08913
AGACCC	RP	60	176	notICP_notACP	0.344633	AGA	R	50411	61577	0.818669	CCC	P	5044	12879	0.391693	0.320667	1.07474	0.0720776	0.116318
AGACCG	RP	36	148	notICP_notACP	0.248322	AGA	R	50411	61577	0.818669	CCG	P	2724	8957	0.304197	0.249037	0.99713	-0.00287441	-0.18031
AGACCT	RP	274	525	notICP_notACP	0.522814	AGA	R	50411	61577	0.818669	CCT	P	24765	37824	0.654752	0.536025	0.975353	-0.0249562	-0.551558
AGACGA	RR	205	337	notICP_notACP	0.609467	AGA	R	50411	61577	0.818669	CGA	R	10181	15064	0.675871	0.553315	1.10148	0.0966584	0.407934
AGACGC	RR	31	88	notICP_notACP	0.359551	AGA	R	50411	61577	0.818669	CGC	R	1025	2510	0.408602	0.33451	1.07486	0.0721883	0.121896
AGACGG	RR	31	94	notICP_notACP	0.336842	AGA	R	50411	61577	0.818669	CGG	R	1519	3480	0.436656	0.357477	0.942277	-0.0594563	-0.533407
AGACGT	RR	293	430	notICP_notACP	0.682135	AGA	R	50411	61577	0.818669	CGT	R	13640	17517	0.778685	0.637485	1.07004	0.0676961	0.189295
AGACTA	RL	212	408	notICP_notACP	0.520782	AGA	R	50411	61577	0.818669	CTA	L	9115	16855	0.540816	0.44275	1.17625	0.162328	0.789933
AGACTC	RL	48	160	notICP_notACP	0.304348	AGA	R	50411	61577	0.818669	CTC	L	3307	7566	0.437161	0.35789	0.850394	-0.162056	-0.994502
AGACTG	RL	141	215	notICP_notACP	0.657407	AGA	R	50411	61577	0.818669	CTG	L	8948	11941	0.749372	0.613488	1.07159	0.0691439	0.195488
AGACTT	RL	313	533	notICP_notACP	0.588015	AGA	R	50411	61577	0.818669	CTT	L	22117	29447	0.751087	0.614891	0.956291	-0.0446932	-0.796839
AGAGAA	RE	1940	2783	notICP_notACP	0.697198	AGA	R	50411	61577	0.818669	GAA	E	118852	149397	0.795546	0.651289	1.07049	0.0681164	0.197497
AGAGAC	RD	375	748	notICP_notACP	0.502003	AGA	R	50411	61577	0.818669	GAC	D	19023	38050	0.499961	0.409302	1.22648	0.204152	1.0182
AGAGAG	RE	285	683	notICP_notACP	0.418129	AGA	R	50411	61577	0.818669	GAG	E	20293	37777	0.537191	0.439782	0.950764	-0.050489	-0.603948
AGAGAT	RD	1613	2388	notICP_notACP	0.675596	AGA	R	50411	61577	0.818669	GAT	D	105455	133044	0.792634	0.648905	1.04113	0.0403097	-0.0699812
AGAGCA	RA	604	1037	notICP_notACP	0.582852	AGA	R	50411	61577	0.818669	GCA	A	30103	47193	0.637878	0.522211	1.11612	0.109862	0.492054
AGAGCC	RA	253	582	notICP_notACP	0.435678	AGA	R	50411	61577	0.818669	GCC	A	14279	29302	0.487322	0.398956	1.09205	0.0880524	0.241401
AGAGCG	RA	18	95	notICP_notACP	0.197917	AGA	R	50411	61577	0.818669	GCG	A	1820	6744	0.269978	0.221022	0.89546	-0.110418	-0.474696
AGAGCT	RA	813	1311	notICP_notACP	0.620427	AGA	R	50411	61577	0.818669	GCT	A	41257	63074	0.65411	0.5355	1.15859	0.147207	0.823048
AGAGGA	RG	485	792	notICP_notACP	0.612863	AGA	R	50411	61577	0.818669	GGA	G	28122	42355	0.663967	0.543569	1.12748	0.119983	0.598605
AGAGGC	RG	93	262	notICP_notACP	0.357414	AGA	R	50411	61577	0.818669	GGC	G	4410	12649	0.348696	0.285466	1.25204	0.224772	0.812285
AGAGGG	RG	137	318	notICP_notACP	0.432602	AGA	R	50411	61577	0.818669	GGG	G	11618	21708	0.535216	0.438165	0.987305	-0.0127768	-0.377529
AGAGGT	RG	1017	1487	notICP_notACP	0.68414	AGA	R	50411	61577	0.818669	GGT	G	50263	70333	0.714647	0.58506	1.16935	0.156449	0.987345
AGAGTA	RV	363	758	notICP_notACP	0.479578	AGA	R	50411	61577	0.818669	GTA	V	14784	27783	0.532141	0.435647	1.10084	0.0960747	0.317261
AGAGTC	RV	181	456	notICP_notACP	0.398249	AGA	R	50411	61577	0.818669	GTC	V	10726	22839	0.469658	0.384495	1.03577	0.0351482	-0.0703249
AGAGTG	RV	280	607	notICP_notACP	0.462171	AGA	R	50411	61577	0.818669	GTG	V	17220	29839	0.577111	0.472463	0.978216	-0.0220246	-0.467209
AGAGTT	RV	976	1533	notICP_notACP	0.636897	AGA	R	50411	61577	0.818669	GTT	V	54520	76105	0.716382	0.58648	1.08597	0.0824692	0.304936
AGATAC	RY	388	684	notICP_notACP	0.567883	AGA	R	50411	61577	0.818669	TAC	Y	17436	27789	0.627456	0.513679	1.10552	0.100318	0.407758
AGATAT	RY	910	1393	notICP_notACP	0.653515	AGA	R	50411	61577	0.818669	TAT	Y	62620	74641	0.838951	0.686823	0.951504	-0.0497116	-0.936096
AGATCA	RS	1056	1687	notICP_notACP	0.626185	AGA	R	50411	61577	0.818669	TCA	S	52961	78771	0.672346	0.550428	1.13763	0.128949	0.684421
AGATCC	RS	154	403	notICP_notACP	0.383663	AGA	R	50411	61577	0.818669	TCC	S	11247	25280	0.444919	0.364241	1.05332	0.0519485	0.0228846
AGATCG	RS	94	322	notICP_notACP	0.294118	AGA	R	50411	61577	0.818669	TCG	S	7695	19972	0.38532	0.31545	0.932376	-0.0700194	-0.514431
AGATCT	RS	564	996	notICP_notACP	0.5667	AGA	R	50411	61577	0.818669	TCT	S	36110	57653	0.62634	0.512765	1.10518	0.100012	0.40461
AGATGC	RC	47	106	notICP_notACP	0.448598	AGA	R	50411	61577	0.818669	TGC	C	2686	5121	0.5246	0.429474	1.04453	0.0435673	-0.0258869
AGATGG	RW	518	623	notICP_notACP	0.831731	AGA	R	50411	61577	0.818669	TGG	W	27375	27962	0.979008	0.801483	1.03774	0.0370444	-0.124529
AGATGT	RC	369	499	notICP_notACP	0.74	AGA	R	50411	61577	0.818669	TGT	C	21625	25374	0.852256	0.697716	1.0606	0.0588385	0.114987
AGATTA	RL	1883	2929	notICP_notACP	0.643003	AGA	R	50411	61577	0.818669	TTA	L	83105	113286	0.733588	0.600566	1.07066	0.0682777	0.183568
AGATTC	RF	389	815	notICP_notACP	0.477941	AGA	R	50411	61577	0.818669	TTC	F	25525	40447	0.631082	0.516647	0.925082	-0.0778725	-0.895307
AGATTG	RL	1198	1990	notICP_notACP	0.60221	AGA	R	50411	61577	0.818669	TTG	L	71622	98587	0.726488	0.594753	1.01254	0.0124596	-0.302297
AGATTT	RF	1380	2025	notICP_notACP	0.681639	AGA	R	50411	61577	0.818669	TTT	F	70821	86138	0.822183	0.673096	1.01269	0.0126125	-0.340657
AGCAAA	SK	453	1083	notICP_notACP	0.418819	AGC	S	5964	14250	0.418567	AAA	K	124436	156583	0.794698	0.332634	1.2591	0.230395	0.979386
AGCAAC	SN	174	696	notICP_notACP	0.251076	AGC	S	5964	14250	0.418567	AAC	N	29183	53430	0.5462	0.228621	1.09822	0.0936891	0.158097
AGCAAG	SK	198	521	notICP_notACP	0.381226	AGC	S	5964	14250	0.418567	AAG	K	34865	56260	0.619719	0.259394	1.46968	0.385045	1.52865
AGCAAT	SN	430	1206	notICP_notACP	0.357084	AGC	S	5964	14250	0.418567	AAT	N	106179	140348	0.756543	0.316664	1.12764	0.120129	0.349456
AGCACA	ST	119	423	notICP_notACP	0.283019	AGC	S	5964	14250	0.418567	ACA	T	33746	56507	0.597207	0.249971	1.1322	0.124167	0.291827
AGCACC	ST	62	283	notICP_notACP	0.221831	AGC	S	5964	14250	0.418567	ACC	T	14505	34009	0.426522	0.178528	1.24256	0.217171	0.484293
AGCACG	ST	20	113	notICP_notACP	0.184211	AGC	S	5964	14250	0.418567	ACG	T	3199	11727	0.272851	0.114207	1.61296	0.47807	0.902174
AGCACT	ST	105	451	notICP_notACP	0.234513	AGC	S	5964	14250	0.418567	ACT	T	46939	75657	0.620423	0.259689	0.903055	-0.101972	-0.530122
AGCAGA	SR	149	339	notICP_notACP	0.441176	AGC	S	5964	14250	0.418567	AGA	R	50411	61577	0.818669	0.342668	1.28748	0.252683	1.1451
AGCAGC	SS	60	290	notICP_notACP	0.209622	AGC	S	5964	14250	0.418567	AGC	S	5964	14250	0.418567	0.175198	1.19648	0.179387	0.362229
AGCAGG	SR	20	83	notICP_notACP	0.25	AGC	S	5964	14250	0.418567	AGG	R	3912	8891	0.440058	0.184194	1.35726	0.305471	0.795529
AGCAGT	SS	194	577	notICP_notACP	0.33737	AGC	S	5964	14250	0.418567	AGT	S	35248	51781	0.680719	0.284927	1.18406	0.168949	0.539529
AGCATA	SI	109	269	notICP_notACP	0.407407	AGC	S	5964	14250	0.418567	ATA	I	38192	52220	0.731372	0.306128	1.33084	0.285809	1.20888
AGCATC	SI	38	155	notICP_notACP	0.25	AGC	S	5964	14250	0.418567	ATC	I	19193	37380	0.513469	0.214921	1.16322	0.151188	0.344238
AGCATG	SM	84	204	notICP_notACP	0.414634	AGC	S	5964	14250	0.418567	ATG	M	45701	51463	0.888038	0.371704	1.1155	0.1093	0.346976
AGCATT	SI	174	499	notICP_notACP	0.35	AGC	S	5964	14250	0.418567	ATT	I	89819	116202	0.772958	0.323535	1.0818	0.0786269	0.149352
AGCCAA	SQ	105	384	notICP_notACP	0.275325	AGC	S	5964	14250	0.418567	CAA	Q	86006	108609	0.791888	0.331458	0.830646	-0.185551	-1.01271
AGCCAC	SH	32	140	notICP_notACP	0.234043	AGC	S	5964	14250	0.418567	CAC	H	8059	15248	0.528559	0.221238	1.05788	0.0562661	0.0280197
AGCCAG	SQ	28	139	notICP_notACP	0.207143	AGC	S	5964	14250	0.418567	CAG	Q	10913	22084	0.494182	0.206848	1.00142	0.00142371	-0.137324
AGCCAT	SH	50	230	notICP_notACP	0.220779	AGC	S	5964	14250	0.418567	CAT	H	35277	45162	0.781126	0.326954	0.675261	-0.392655	-1.71036
AGCCCA	SP	35	176	notICP_notACP	0.20339	AGC	S	5964	14250	0.418567	CCA	P	51147	69969	0.730999	0.305972	0.664733	-0.40837	-1.64571
AGCCCC	SP	17	72	notICP_notACP	0.246575	AGC	S	5964	14250	0.418567	CCC	P	5044	12879	0.391693	0.16395	1.50397	0.408108	1.0449
AGCCCG	SP	8	32	notICP_notACP	0.272727	AGC	S	5964	14250	0.418567	CCG	P	2724	8957	0.304197	0.127327	2.14194	0.761714	1.94898
AGCCCT	SP	16	109	notICP_notACP	0.154545	AGC	S	5964	14250	0.418567	CCT	P	24765	37824	0.654752	0.274058	0.563916	-0.57285	-1.86095
AGCCGA	SR	12	41	notICP_notACP	0.309524	AGC	S	5964	14250	0.418567	CGA	R	10181	15064	0.675871	0.282897	1.09412	0.0899505	0.179396
AGCCGC	SR	4	18	notICP_notACP	0.263158	AGC	S	5964	14250	0.418567	CGC	R	1025	2510	0.408602	0.171027	1.53869	0.43093	1.17316
AGCCGG	SR	4	18	notICP_notACP	0.263158	AGC	S	5964	14250	0.418567	CGG	R	1519	3480	0.436656	0.18277	1.43983	0.364526	1.0007
AGCCGT	SR	12	53	notICP_notACP	0.240741	AGC	S	5964	14250	0.418567	CGT	R	13640	17517	0.778685	0.325932	0.738623	-0.302968	-1.41582
AGCCTA	SL	10	48	notICP_notACP	0.22449	AGC	S	5964	14250	0.418567	CTA	L	9115	16855	0.540816	0.226368	0.991703	-0.00833144	-0.181099
AGCCTC	SL	2	22	notICP_notACP	0.130435	AGC	S	5964	14250	0.418567	CTC	L	3307	7566	0.437161	0.182981	0.712831	-0.338511	-0.860945
AGCCTG	SL	9	34	notICP_notACP	0.285714	AGC	S	5964	14250	0.418567	CTG	L	8948	11941	0.749372	0.313662	0.910897	-0.0933251	-0.605856
AGCCTT	SL	18	76	notICP_notACP	0.246753	AGC	S	5964	14250	0.418567	CTT	L	22117	29447	0.751087	0.31438	0.784888	-0.242214	-1.16197
AGCGAA	SE	110	381	notICP_notACP	0.290576	AGC	S	5964	14250	0.418567	GAA	E	118852	149397	0.795546	0.332989	0.872628	-0.136246	-0.821632
AGCGAC	SD	48	220	notICP_notACP	0.221719	AGC	S	5964	14250	0.418567	GAC	D	19023	38050	0.499961	0.209267	1.0595	0.0578016	0.0312676
AGCGAG	SE	33	194	notICP_notACP	0.174359	AGC	S	5964	14250	0.418567	GAG	E	20293	37777	0.537191	0.22485	0.775444	-0.254319	-0.860799
AGCGAT	SD	90	454	notICP_notACP	0.2	AGC	S	5964	14250	0.418567	GAT	D	105455	133044	0.792634	0.331771	0.602826	-0.506126	-2.07207
AGCGCA	SA	4	58	notICP_notACP	0.0847458	AGC	S	5964	14250	0.418567	GCA	A	30103	47193	0.637878	0.266995	0.317406	-1.14757	-2.73463
AGCGCC	SA	10	55	notICP_notACP	0.196429	AGC	S	5964	14250	0.418567	GCC	A	14279	29302	0.487322	0.203977	0.962994	-0.0377085	-0.245189
AGCGCG	SA	2	16	notICP_notACP	0.176471	AGC	S	5964	14250	0.418567	GCG	A	1820	6744	0.269978	0.113004	1.56163	0.445733	0.811456
AGCGCT	SA	15	81	notICP_notACP	0.195122	AGC	S	5964	14250	0.418567	GCT	A	41257	63074	0.65411	0.273789	0.712673	-0.338733	-1.28881
AGCGGA	SG	18	114	notICP_notACP	0.165217	AGC	S	5964	14250	0.418567	GGA	G	28122	42355	0.663967	0.277915	0.594489	-0.520053	-1.76816
AGCGGC	SG	5	56	notICP_notACP	0.105263	AGC	S	5964	14250	0.418567	GGC	G	4410	12649	0.348696	0.145953	0.721215	-0.326818	-0.669585
AGCGGG	SG	10	72	notICP_notACP	0.150685	AGC	S	5964	14250	0.418567	GGG	G	11618	21708	0.535216	0.224024	0.672629	-0.396561	-1.18017
AGCGGT	SG	23	171	notICP_notACP	0.139535	AGC	S	5964	14250	0.418567	GGT	G	50263	70333	0.714647	0.299128	0.466472	-0.762556	-2.43935
AGCGTA	SV	6	49	notICP_notACP	0.14	AGC	S	5964	14250	0.418567	GTA	V	14784	27783	0.532141	0.222737	0.628545	-0.464348	-1.31089
AGCGTC	SV	2	30	notICP_notACP	0.0967742	AGC	S	5964	14250	0.418567	GTC	V	10726	22839	0.469658	0.196584	0.49228	-0.708707	-1.53207
AGCGTG	SV	8	50	notICP_notACP	0.176471	AGC	S	5964	14250	0.418567	GTG	V	17220	29839	0.577111	0.24156	0.730546	-0.313963	-1.07664
AGCGTT	SV	29	118	notICP_notACP	0.252101	AGC	S	5964	14250	0.418567	GTT	V	54520	76105	0.716382	0.299854	0.840745	-0.173467	-0.873746
AGCTAC	SY	64	188	notICP_notACP	0.343915	AGC	S	5964	14250	0.418567	TAC	Y	17436	27789	0.627456	0.262632	1.30949	0.26964	0.958616
AGCTAT	SY	108	334	notICP_notACP	0.325373	AGC	S	5964	14250	0.418567	TAT	Y	62620	74641	0.838951	0.351157	0.926573	-0.076262	-0.601195
AGCTCA	SS	165	592	notICP_notACP	0.279933	AGC	S	5964	14250	0.418567	TCA	S	52961	78771	0.672346	0.281422	0.994708	-0.00530566	-0.2133
AGCTCC	SS	48	241	notICP_notACP	0.202479	AGC	S	5964	14250	0.418567	TCC	S	11247	25280	0.444919	0.186229	1.08726	0.0836634	0.100212
AGCTCG	SS	34	177	notICP_notACP	0.196629	AGC	S	5964	14250	0.418567	TCG	S	7695	19972	0.38532	0.161282	1.21916	0.198163	0.384675
AGCTCT	SS	87	371	notICP_notACP	0.236559	AGC	S	5964	14250	0.418567	TCT	S	36110	57653	0.62634	0.262165	0.902328	-0.102777	-0.537844
AGCTGC	SC	9	38	notICP_notACP	0.25641	AGC	S	5964	14250	0.418567	TGC	C	2686	5121	0.5246	0.21958	1.16773	0.155061	0.365578
AGCTGG	SW	69	122	notICP_notACP	0.569106	AGC	S	5964	14250	0.418567	TGG	W	27375	27962	0.979008	0.409781	1.38881	0.328444	1.95082
AGCTGT	SC	39	104	notICP_notACP	0.380952	AGC	S	5964	14250	0.418567	TGT	C	21625	25374	0.852256	0.356726	1.06791	0.0657053	0.095296
AGCTTA	SL	76	286	notICP_notACP	0.268293	AGC	S	5964	14250	0.418567	TTA	L	83105	113286	0.733588	0.307056	0.873759	-0.134951	-0.752781
AGCTTC	SF	22	92	notICP_notACP	0.247312	AGC	S	5964	14250	0.418567	TTC	F	25525	40447	0.631082	0.26415	0.936255	-0.0658676	-0.416424
AGCTTG	SL	127	384	notICP_notACP	0.332468	AGC	S	5964	14250	0.418567	TTG	L	71622	98587	0.726488	0.304084	1.09334	0.0892383	0.189514
AGCTTT	SF	136	356	notICP_notACP	0.383754	AGC	S	5964	14250	0.418567	TTT	F	70821	86138	0.822183	0.344139	1.11511	0.108956	0.319396
AGGAAA	RK	506	1049	notICP_notACP	0.482857	AGG	R	3912	8891	0.440058	AAA	K	124436	156583	0.794698	0.349714	1.38072	0.322606	1.62528
AGGAAC	RN	30	140	notICP_notACP	0.219858	AGG	R	3912	8891	0.440058	AAC	N	29183	53430	0.5462	0.24036	0.914704	-0.0891545	-0.451454
AGGAAG	RK	36	181	notICP_notACP	0.203297	AGG	R	3912	8891	0.440058	AAG	K	34865	56260	0.619719	0.272713	0.745462	-0.293752	-1.15853
AGGAAT	RN	115	366	notICP_notACP	0.316076	AGG	R	3912	8891	0.440058	AAT	N	106179	140348	0.756543	0.332923	0.949398	-0.0519276	-0.463571
AGGACA	RT	44	153	notICP_notACP	0.292208	AGG	R	3912	8891	0.440058	ACA	T	33746	56507	0.597207	0.262806	1.11188	0.106048	0.231997
AGGACC	RT	5	47	notICP_notACP	0.125	AGG	R	3912	8891	0.440058	ACC	T	14505	34009	0.426522	0.187694	0.665976	-0.406502	-1.00627
AGGACG	RT	10	42	notICP_notACP	0.255814	AGG	R	3912	8891	0.440058	ACG	T	3199	11727	0.272851	0.120071	2.13053	0.756371	1.81872
AGGACT	RT	35	122	notICP_notACP	0.292683	AGG	R	3912	8891	0.440058	ACT	T	46939	75657	0.620423	0.273023	1.07201	0.0695352	0.0886023
AGGAGA	RR	70	204	notICP_notACP	0.346341	AGG	R	3912	8891	0.440058	AGA	R	50411	61577	0.818669	0.360262	0.961359	-0.039407	-0.441295
AGGAGC	RS	16	58	notICP_notACP	0.288136	AGG	R	3912	8891	0.440058	AGC	S	5964	14250	0.418567	0.184194	1.5643	0.447442	1.32955
AGGAGG	RR	13	49	notICP_notACP	0.28	AGG	R	3912	8891	0.440058	AGG	R	3912	8891	0.440058	0.193651	1.4459	0.36873	1.07672
AGGAGT	RS	22	119	notICP_notACP	0.191667	AGG	R	3912	8891	0.440058	AGT	S	35248	51781	0.680719	0.299556	0.639835	-0.446544	-1.71564
AGGATA	RI	71	196	notICP_notACP	0.365482	AGG	R	3912	8891	0.440058	ATA	I	38192	52220	0.731372	0.321847	1.13558	0.127143	0.390943
AGGATC	RI	20	90	notICP_notACP	0.230769	AGG	R	3912	8891	0.440058	ATC	I	19193	37380	0.513469	0.225957	1.0213	0.0210754	-0.0871254
AGGATG	RM	34	95	notICP_notACP	0.364583	AGG	R	3912	8891	0.440058	ATG	M	45701	51463	0.888038	0.390789	0.932942	-0.069412	-0.634193
AGGATT	RI	78	261	notICP_notACP	0.301527	AGG	R	3912	8891	0.440058	ATT	I	89819	116202	0.772958	0.340147	0.886461	-0.120518	-0.773403
AGGCAA	RQ	43	181	notICP_notACP	0.241758	AGG	R	3912	8891	0.440058	CAA	Q	86006	108609	0.791888	0.348477	0.693756	-0.365635	-1.7327
AGGCAC	RH	7	37	notICP_notACP	0.210526	AGG	R	3912	8891	0.440058	CAC	H	8059	15248	0.528559	0.232597	0.905112	-0.0996966	-0.468116
AGGCAG	RQ	9	58	notICP_notACP	0.169492	AGG	R	3912	8891	0.440058	CAG	Q	10913	22084	0.494182	0.217469	0.779383	-0.249252	-0.820544
AGGCAT	RH	28	84	notICP_notACP	0.341176	AGG	R	3912	8891	0.440058	CAT	H	35277	45162	0.781126	0.343741	0.992539	-0.00748915	-0.270977
AGGCCA	RP	29	124	notICP_notACP	0.24	AGG	R	3912	8891	0.440058	CCA	P	51147	69969	0.730999	0.321682	0.746078	-0.292926	-1.36378
AGGCCC	RP	10	37	notICP_notACP	0.289474	AGG	R	3912	8891	0.440058	CCC	P	5044	12879	0.391693	0.172368	1.6794	0.518435	1.52198
AGGCCG	RP	7	24	notICP_notACP	0.32	AGG	R	3912	8891	0.440058	CCG	P	2724	8957	0.304197	0.133865	2.39047	0.871492	2.51493
AGGCCT	RP	1	21	notICP_notACP	0.0909091	AGG	R	3912	8891	0.440058	CCT	P	24765	37824	0.654752	0.288129	0.315515	-1.15355	-2.95873
AGGCGA	RR	26	52	ICP	0.509434	AGG	R	3912	8891	0.440058	CGA	R	10181	15064	0.675871	0.297423	1.71283	0.538145	2.76542
AGGCGC	RR	2	7	notICP_notACP	0.375	AGG	R	3912	8891	0.440058	CGC	R	1025	2510	0.408602	0.179809	2.08555	0.735032	2.61032
AGGCGG	RR	8	19	ICP	0.45	AGG	R	3912	8891	0.440058	CGG	R	1519	3480	0.436656	0.192154	2.34187	0.850949	3.47924
AGGCGT	RR	8	34	notICP_notACP	0.257143	AGG	R	3912	8891	0.440058	CGT	R	13640	17517	0.778685	0.342667	0.750417	-0.287127	-1.43193
AGGCTA	RL	27	97	notICP_notACP	0.285714	AGG	R	3912	8891	0.440058	CTA	L	9115	16855	0.540816	0.237991	1.20053	0.18276	0.50553
AGGCTC	RL	7	29	notICP_notACP	0.266667	AGG	R	3912	8891	0.440058	CTC	L	3307	7566	0.437161	0.192377	1.38617	0.326545	0.908738
AGGCTG	RL	11	42	notICP_notACP	0.27907	AGG	R	3912	8891	0.440058	CTG	L	8948	11941	0.749372	0.329767	0.846262	-0.166926	-0.935433
AGGCTT	RL	28	91	notICP_notACP	0.315217	AGG	R	3912	8891	0.440058	CTT	L	22117	29447	0.751087	0.330522	0.953695	-0.0474109	-0.440336
AGGGAA	RE	123	377	notICP_notACP	0.328042	AGG	R	3912	8891	0.440058	GAA	E	118852	149397	0.795546	0.350087	0.937031	-0.0650385	-0.548094
AGGGAC	RD	23	106	notICP_notACP	0.224299	AGG	R	3912	8891	0.440058	GAC	D	19023	38050	0.499961	0.220012	1.01949	0.0192987	-0.0904187
AGGGAG	RE	33	140	notICP_notACP	0.241135	AGG	R	3912	8891	0.440058	GAG	E	20293	37777	0.537191	0.236395	1.02005	0.0198499	-0.095291
AGGGAT	RD	81	288	notICP_notACP	0.283737	AGG	R	3912	8891	0.440058	GAT	D	105455	133044	0.792634	0.348805	0.813454	-0.206466	-1.14968
AGGGCA	RA	70	216	notICP_notACP	0.327189	AGG	R	3912	8891	0.440058	GCA	A	30103	47193	0.637878	0.280703	1.1656	0.153239	0.458985
AGGGCC	RA	22	100	notICP_notACP	0.227723	AGG	R	3912	8891	0.440058	GCC	A	14279	29302	0.487322	0.21445	1.06189	0.0600513	0.0392077
AGGGCG	RA	6	30	notICP_notACP	0.225806	AGG	R	3912	8891	0.440058	GCG	A	1820	6744	0.269978	0.118806	1.90063	0.642186	1.41709
AGGGCT	RA	38	141	notICP_notACP	0.274648	AGG	R	3912	8891	0.440058	GCT	A	41257	63074	0.65411	0.287847	0.954146	-0.0469383	-0.381665
AGGGGA	RG	32	116	notICP_notACP	0.282051	AGG	R	3912	8891	0.440058	GGA	G	28122	42355	0.663967	0.292184	0.965319	-0.0352964	-0.341703
AGGGGC	RG	15	71	notICP_notACP	0.222222	AGG	R	3912	8891	0.440058	GGC	G	4410	12649	0.348696	0.153446	1.44821	0.370326	0.858142
AGGGGG	RG	7	50	notICP_notACP	0.156863	AGG	R	3912	8891	0.440058	GGG	G	11618	21708	0.535216	0.235526	0.66601	-0.406451	-1.2626
AGGGGT	RG	30	124	notICP_notACP	0.248	AGG	R	3912	8891	0.440058	GGT	G	50263	70333	0.714647	0.314487	0.788587	-0.237513	-1.14608
AGGGTA	RV	21	114	notICP_notACP	0.191304	AGG	R	3912	8891	0.440058	GTA	V	14784	27783	0.532141	0.234173	0.816936	-0.202195	-0.760432
AGGGTC	RV	9	60	notICP_notACP	0.163934	AGG	R	3912	8891	0.440058	GTC	V	10726	22839	0.469658	0.206677	0.793191	-0.231692	-0.739865
AGGGTG	RV	32	95	notICP_notACP	0.34375	AGG	R	3912	8891	0.440058	GTG	V	17220	29839	0.577111	0.253963	1.35355	0.302727	1.08363
AGGGTT	RV	59	195	notICP_notACP	0.306122	AGG	R	3912	8891	0.440058	GTT	V	54520	76105	0.716382	0.31525	0.971046	-0.0293813	-0.343396
AGGTAC	RY	40	130	notICP_notACP	0.312977	AGG	R	3912	8891	0.440058	TAC	Y	17436	27789	0.627456	0.276117	1.13349	0.125304	0.327332
AGGTAT	RY	124	309	notICP_notACP	0.403226	AGG	R	3912	8891	0.440058	TAT	Y	62620	74641	0.838951	0.369188	1.0922	0.0881918	0.224176
AGGTCA	RS	77	251	notICP_notACP	0.309524	AGG	R	3912	8891	0.440058	TCA	S	52961	78771	0.672346	0.295871	1.04614	0.0451103	-0.011151
AGGTCC	RS	11	59	notICP_notACP	0.2	AGG	R	3912	8891	0.440058	TCC	S	11247	25280	0.444919	0.19579	1.0215	0.0212725	-0.0749418
AGGTCG	RS	15	70	notICP_notACP	0.225352	AGG	R	3912	8891	0.440058	TCG	S	7695	19972	0.38532	0.169563	1.32901	0.284437	0.665261
AGGTCT	RS	62	182	notICP_notACP	0.344262	AGG	R	3912	8891	0.440058	TCT	S	36110	57653	0.62634	0.275626	1.24902	0.222358	0.772635
AGGTGC	RC	4	25	notICP_notACP	0.192308	AGG	R	3912	8891	0.440058	TGC	C	2686	5121	0.5246	0.230855	0.833025	-0.182691	-0.697643
AGGTGG	RW	26	61	notICP_notACP	0.435484	AGG	R	3912	8891	0.440058	TGG	W	27375	27962	0.979008	0.430821	1.01082	0.0107656	-0.229313
AGGTGT	RC	36	87	notICP_notACP	0.420455	AGG	R	3912	8891	0.440058	TGT	C	21625	25374	0.852256	0.375043	1.12108	0.114297	0.379441
AGGTTA	RL	85	329	notICP_notACP	0.260606	AGG	R	3912	8891	0.440058	TTA	L	83105	113286	0.733588	0.322822	0.807276	-0.21409	-1.09197
AGGTTC	RF	37	141	notICP_notACP	0.267606	AGG	R	3912	8891	0.440058	TTC	F	25525	40447	0.631082	0.277713	0.963605	-0.0370736	-0.331444
AGGTTG	RL	148	405	notICP_notACP	0.366995	AGG	R	3912	8891	0.440058	TTG	L	71622	98587	0.726488	0.319697	1.14795	0.137974	0.443696
AGGTTT	RF	213	487	notICP_notACP	0.438525	AGG	R	3912	8891	0.440058	TTT	F	70821	86138	0.822183	0.361808	1.21204	0.192301	0.826845
AGTAAA	SK	1280	2234	notICP_notACP	0.573154	AGT	S	35248	51781	0.680719	AAA	K	124436	156583	0.794698	0.540966	1.0595	0.0577983	0.0808012
AGTAAC	SN	194	721	notICP_notACP	0.270083	AGT	S	35248	51781	0.680719	AAC	N	29183	53430	0.5462	0.371809	0.726403	-0.31965	-1.67873
AGTAAG	SK	191	520	notICP_notACP	0.368522	AGT	S	35248	51781	0.680719	AAG	K	34865	56260	0.619719	0.421854	0.873576	-0.13516	-1.0353
AGTAAT	SN	1125	2523	notICP_notACP	0.446117	AGT	S	35248	51781	0.680719	AAT	N	106179	140348	0.756543	0.514993	0.866259	-0.143572	-1.31665
AGTACA	ST	288	791	notICP_notACP	0.364899	AGT	S	35248	51781	0.680719	ACA	T	33746	56507	0.597207	0.406531	0.897593	-0.108039	-0.860972
AGTACC	ST	114	506	notICP_notACP	0.226824	AGT	S	35248	51781	0.680719	ACC	T	14505	34009	0.426522	0.290341	0.781234	-0.246881	-1.08798
AGTACG	ST	20	150	notICP_notACP	0.139073	AGT	S	35248	51781	0.680719	ACG	T	3199	11727	0.272851	0.185735	0.74877	-0.289324	-0.780429
AGTACT	ST	459	1233	notICP_notACP	0.372771	AGT	S	35248	51781	0.680719	ACT	T	46939	75657	0.620423	0.422334	0.882646	-0.124831	-0.98284
AGTAGA	SR	437	714	notICP_notACP	0.612587	AGT	S	35248	51781	0.680719	AGA	R	50411	61577	0.818669	0.557284	1.09924	0.0946172	0.393332
AGTAGC	SS	84	350	notICP_notACP	0.242165	AGT	S	35248	51781	0.680719	AGC	S	5964	14250	0.418567	0.284927	0.849921	-0.162612	-0.793636
AGTAGG	SR	36	116	notICP_notACP	0.316239	AGT	S	35248	51781	0.680719	AGG	R	3912	8891	0.440058	0.299556	1.05569	0.0541971	0.028767
AGTAGT	SS	558	1519	notICP_notACP	0.367763	AGT	S	35248	51781	0.680719	AGT	S	35248	51781	0.680719	0.463379	0.793656	-0.231105	-1.65579
AGTATA	SI	571	1004	notICP_notACP	0.569154	AGT	S	35248	51781	0.680719	ATA	I	38192	52220	0.731372	0.497859	1.1432	0.133834	0.657896
AGTATC	SI	160	513	notICP_notACP	0.31323	AGT	S	35248	51781	0.680719	ATC	I	19193	37380	0.513469	0.349528	0.896149	-0.109649	-0.747318
AGTATG	SM	416	652	notICP_notACP	0.638591	AGT	S	35248	51781	0.680719	ATG	M	45701	51463	0.888038	0.604505	1.05639	0.054855	0.0639333
AGTATT	SI	1040	1848	notICP_notACP	0.563007	AGT	S	35248	51781	0.680719	ATT	I	89819	116202	0.772958	0.526167	1.07002	0.0676733	0.156061
AGTCAA	SQ	878	1483	notICP_notACP	0.592318	AGT	S	35248	51781	0.680719	CAA	Q	86006	108609	0.791888	0.539054	1.09881	0.0942287	0.377242
AGTCAC	SH	74	248	notICP_notACP	0.301205	AGT	S	35248	51781	0.680719	CAC	H	8059	15248	0.528559	0.3598	0.837144	-0.177759	-1.06657
AGTCAG	SQ	99	283	notICP_notACP	0.352113	AGT	S	35248	51781	0.680719	CAG	Q	10913	22084	0.494182	0.336399	1.04671	0.0456537	-0.0100001
AGTCAT	SH	499	838	notICP_notACP	0.595948	AGT	S	35248	51781	0.680719	CAT	H	35277	45162	0.781126	0.531728	1.12078	0.114021	0.535664
AGTCCA	SP	369	672	notICP_notACP	0.549777	AGT	S	35248	51781	0.680719	CCA	P	51147	69969	0.730999	0.497605	1.10485	0.0997063	0.39029
AGTCCC	SP	62	214	notICP_notACP	0.293023	AGT	S	35248	51781	0.680719	CCC	P	5044	12879	0.391693	0.266633	1.09898	0.0943802	0.187217
AGTCCG	SP	31	104	notICP_notACP	0.304762	AGT	S	35248	51781	0.680719	CCG	P	2724	8957	0.304197	0.207073	1.47176	0.38646	1.22634
AGTCCT	SP	292	547	notICP_notACP	0.534672	AGT	S	35248	51781	0.680719	CCT	P	24765	37824	0.654752	0.445702	1.19962	0.182001	0.941057
AGTCGA	SR	190	329	notICP_notACP	0.578788	AGT	S	35248	51781	0.680719	CGA	R	10181	15064	0.675871	0.460078	1.25802	0.229539	1.34768
AGTCGC	SR	17	55	notICP_notACP	0.321429	AGT	S	35248	51781	0.680719	CGC	R	1025	2510	0.408602	0.278143	1.15562	0.144639	0.415923
AGTCGG	SR	15	61	notICP_notACP	0.258065	AGT	S	35248	51781	0.680719	CGG	R	1519	3480	0.436656	0.29724	0.868202	-0.141331	-0.751845
AGTCGT	SR	176	302	notICP_notACP	0.584158	AGT	S	35248	51781	0.680719	CGT	R	13640	17517	0.778685	0.530066	1.10205	0.0971713	0.394988
AGTCTA	SL	174	343	notICP_notACP	0.508721	AGT	S	35248	51781	0.680719	CTA	L	9115	16855	0.540816	0.368144	1.38185	0.323425	1.71676
AGTCTC	SL	48	114	notICP_notACP	0.426087	AGT	S	35248	51781	0.680719	CTC	L	3307	7566	0.437161	0.297584	1.43182	0.358947	1.59594
AGTCTG	SL	105	196	notICP_notACP	0.538071	AGT	S	35248	51781	0.680719	CTG	L	8948	11941	0.749372	0.510112	1.05481	0.0533606	0.042682
AGTCTT	SL	296	505	notICP_notACP	0.586957	AGT	S	35248	51781	0.680719	CTT	L	22117	29447	0.751087	0.511279	1.14802	0.138035	0.710087
AGTGAA	SE	1712	2954	notICP_notACP	0.579695	AGT	S	35248	51781	0.680719	GAA	E	118852	149397	0.795546	0.541543	1.07045	0.0680795	0.163918
AGTGAC	SD	271	803	notICP_notACP	0.338308	AGT	S	35248	51781	0.680719	GAC	D	19023	38050	0.499961	0.340333	0.994052	-0.00596574	-0.261079
AGTGAG	SE	250	658	notICP_notACP	0.38088	AGT	S	35248	51781	0.680719	GAG	E	20293	37777	0.537191	0.365676	1.04158	0.0407365	-0.0371608
AGTGAT	SD	1813	3105	notICP_notACP	0.584031	AGT	S	35248	51781	0.680719	GAT	D	105455	133044	0.792634	0.539561	1.08242	0.0791977	0.253742
AGTGCA	SA	408	810	notICP_notACP	0.504316	AGT	S	35248	51781	0.680719	GCA	A	30103	47193	0.637878	0.434216	1.16144	0.149661	0.684686
AGTGCC	SA	267	635	notICP_notACP	0.421384	AGT	S	35248	51781	0.680719	GCC	A	14279	29302	0.487322	0.33173	1.27026	0.239224	1.02859
AGTGCG	SA	23	102	notICP_notACP	0.23301	AGT	S	35248	51781	0.680719	GCG	A	1820	6744	0.269978	0.183779	1.26788	0.237346	0.563707
AGTGCT	SA	705	1387	notICP_notACP	0.508646	AGT	S	35248	51781	0.680719	GCT	A	41257	63074	0.65411	0.445265	1.14234	0.133081	0.58303
AGTGGA	SG	640	1196	notICP_notACP	0.535505	AGT	S	35248	51781	0.680719	GGA	G	28122	42355	0.663967	0.451975	1.18481	0.169584	0.860604
AGTGGC	SG	121	483	notICP_notACP	0.252066	AGT	S	35248	51781	0.680719	GGC	G	4410	12649	0.348696	0.237364	1.06194	0.0600974	0.0435596
AGTGGG	SG	281	623	notICP_notACP	0.451923	AGT	S	35248	51781	0.680719	GGG	G	11618	21708	0.535216	0.364332	1.24042	0.215447	0.977408
AGTGGT	SG	935	1989	notICP_notACP	0.470352	AGT	S	35248	51781	0.680719	GGT	G	50263	70333	0.714647	0.486474	0.966859	-0.0337028	-0.558432
AGTGTA	SV	237	521	notICP_notACP	0.455939	AGT	S	35248	51781	0.680719	GTA	V	14784	27783	0.532141	0.362238	1.25867	0.230056	1.06438
AGTGTC	SV	153	412	notICP_notACP	0.372881	AGT	S	35248	51781	0.680719	GTC	V	10726	22839	0.469658	0.319706	1.16633	0.15386	0.526
AGTGTG	SV	215	493	notICP_notACP	0.437247	AGT	S	35248	51781	0.680719	GTG	V	17220	29839	0.577111	0.392851	1.11301	0.107069	0.35304
AGTGTT	SV	830	1475	notICP_notACP	0.563008	AGT	S	35248	51781	0.680719	GTT	V	54520	76105	0.716382	0.487655	1.15452	0.143685	0.721697
AGTTAC	SY	129	322	notICP_notACP	0.402477	AGT	S	35248	51781	0.680719	TAC	Y	17436	27789	0.627456	0.427121	0.942301	-0.0594306	-0.637181
AGTTAT	SY	922	1412	notICP_notACP	0.65322	AGT	S	35248	51781	0.680719	TAT	Y	62620	74641	0.838951	0.57109	1.14381	0.134367	0.759541
AGTTCA	SS	717	1469	notICP_notACP	0.488435	AGT	S	35248	51781	0.680719	TCA	S	52961	78771	0.672346	0.457678	1.0672	0.0650403	0.117714
AGTTCC	SS	144	498	notICP_notACP	0.290581	AGT	S	35248	51781	0.680719	TCC	S	11247	25280	0.444919	0.302865	0.959441	-0.0414041	-0.379122
AGTTCG	SS	61	267	notICP_notACP	0.231343	AGT	S	35248	51781	0.680719	TCG	S	7695	19972	0.38532	0.262295	0.881997	-0.125567	-0.612785
AGTTCT	SS	509	1182	notICP_notACP	0.431107	AGT	S	35248	51781	0.680719	TCT	S	36110	57653	0.62634	0.426362	1.01113	0.0110694	-0.225106
AGTTGC	SC	30	94	notICP_notACP	0.326316	AGT	S	35248	51781	0.680719	TGC	C	2686	5121	0.5246	0.357105	0.913781	-0.0901646	-0.675348
AGTTGG	SW	447	587	notICP_notACP	0.761905	AGT	S	35248	51781	0.680719	TGG	W	27375	27962	0.979008	0.666429	1.14326	0.133887	0.881221
AGTTGT	SC	319	494	notICP_notACP	0.646465	AGT	S	35248	51781	0.680719	TGT	C	21625	25374	0.852256	0.580147	1.11431	0.108237	0.531925
AGTTTA	SL	1295	2167	notICP_notACP	0.597786	AGT	S	35248	51781	0.680719	TTA	L	83105	113286	0.733588	0.499368	1.19709	0.17989	1.03668
AGTTTC	SF	358	690	notICP_notACP	0.519537	AGT	S	35248	51781	0.680719	TTC	F	25525	40447	0.631082	0.42959	1.20938	0.190108	0.965773
AGTTTG	SL	798	1499	notICP_notACP	0.532667	AGT	S	35248	51781	0.680719	TTG	L	71622	98587	0.726488	0.494534	1.07711	0.0742793	0.19579
AGTTTT	SF	941	1525	notICP_notACP	0.6173	AGT	S	35248	51781	0.680719	TTT	F	70821	86138	0.822183	0.559676	1.10296	0.0979981	0.424196
ATAAAA	IK	1135	2051	notICP_notACP	0.553606	ATA	I	38192	52220	0.731372	AAA	K	124436	156583	0.794698	0.58122	0.95249	-0.0486761	-0.784142
ATAAAC	IN	420	950	notICP_notACP	0.442692	ATA	I	38192	52220	0.731372	AAC	N	29183	53430	0.5462	0.399475	1.10818	0.102722	0.331988
ATAAAG	IK	534	1078	notICP_notACP	0.495829	ATA	I	38192	52220	0.731372	AAG	K	34865	56260	0.619719	0.453245	1.09395	0.0897987	0.286365
ATAAAT	IN	1683	2795	notICP_notACP	0.602289	ATA	I	38192	52220	0.731372	AAT	N	106179	140348	0.756543	0.553314	1.08851	0.084811	0.307419
ATAACA	IT	479	996	notICP_notACP	0.481444	ATA	I	38192	52220	0.731372	ACA	T	33746	56507	0.597207	0.436781	1.10226	0.0973585	0.326737
ATAACC	IT	209	598	notICP_notACP	0.350584	ATA	I	38192	52220	0.731372	ACC	T	14505	34009	0.426522	0.311946	1.12386	0.116771	0.327734
ATAACG	IT	77	282	notICP_notACP	0.275618	ATA	I	38192	52220	0.731372	ACG	T	3199	11727	0.272851	0.199556	1.38116	0.322923	0.928647
ATAACT	IT	773	1497	notICP_notACP	0.516689	ATA	I	38192	52220	0.731372	ACT	T	46939	75657	0.620423	0.453761	1.13868	0.129871	0.570893
ATAAGA	IR	557	906	notICP_notACP	0.615215	ATA	I	38192	52220	0.731372	AGA	R	50411	61577	0.818669	0.598752	1.0275	0.0271244	-0.178915
ATAAGC	IS	82	236	notICP_notACP	0.350211	ATA	I	38192	52220	0.731372	AGC	S	5964	14250	0.418567	0.306128	1.144	0.134531	0.40795
ATAAGG	IR	100	225	notICP_notACP	0.446903	ATA	I	38192	52220	0.731372	AGG	R	3912	8891	0.440058	0.321847	1.38856	0.328266	1.53108
ATAAGT	IS	491	866	notICP_notACP	0.567474	ATA	I	38192	52220	0.731372	AGT	S	35248	51781	0.680719	0.497859	1.13983	0.130878	0.634369
ATAATA	II	824	1312	notICP_notACP	0.628332	ATA	I	38192	52220	0.731372	ATA	I	38192	52220	0.731372	0.534906	1.17466	0.160978	0.942471
ATAATC	II	307	788	notICP_notACP	0.390368	ATA	I	38192	52220	0.731372	ATC	I	19193	37380	0.513469	0.375537	1.03949	0.0387307	-0.049138
ATAATG	IM	648	960	notICP_notACP	0.675338	ATA	I	38192	52220	0.731372	ATG	M	45701	51463	0.888038	0.649487	1.0398	0.0390312	-0.0821422
ATAATT	II	1404	2329	notICP_notACP	0.603004	ATA	I	38192	52220	0.731372	ATT	I	89819	116202	0.772958	0.56532	1.06666	0.0645325	0.141111
ATACAA	IQ	773	1401	notICP_notACP	0.552068	ATA	I	38192	52220	0.731372	CAA	Q	86006	108609	0.791888	0.579165	0.953214	-0.0479159	-0.775496
ATACAC	IH	115	262	notICP_notACP	0.441065	ATA	I	38192	52220	0.731372	CAC	H	8059	15248	0.528559	0.386574	1.14096	0.131869	0.498689
ATACAG	IQ	198	446	ACP	0.44519	ATA	I	38192	52220	0.731372	CAG	Q	10913	22084	0.494182	0.361431	1.23174	0.208431	0.925731
ATACAT	IH	321	577	notICP_notACP	0.557093	ATA	I	38192	52220	0.731372	CAT	H	35277	45162	0.781126	0.571294	0.975143	-0.0251712	-0.589526
ATACCA	IP	645	1233	notICP_notACP	0.523501	ATA	I	38192	52220	0.731372	CCA	P	51147	69969	0.730999	0.534633	0.979179	-0.0210411	-0.52148
ATACCC	IP	133	339	notICP_notACP	0.394118	ATA	I	38192	52220	0.731372	CCC	P	5044	12879	0.391693	0.286473	1.37576	0.319005	1.31146
ATACCG	IP	170	347	notICP_notACP	0.491379	ATA	I	38192	52220	0.731372	CCG	P	2724	8957	0.304197	0.222482	2.20863	0.792372	3.61326
ATACCT	IP	475	931	notICP_notACP	0.51073	ATA	I	38192	52220	0.731372	CCT	P	24765	37824	0.654752	0.478868	1.06654	0.064416	0.118698
ATACGA	IR	181	322	ICP	0.563467	ATA	I	38192	52220	0.731372	CGA	R	10181	15064	0.675871	0.494314	1.1399	0.13094	0.630339
ATACGC	IR	20	67	notICP_notACP	0.308824	ATA	I	38192	52220	0.731372	CGC	R	1025	2510	0.408602	0.29884	1.03341	0.0328605	-0.0645628
ATACGG	IR	49	104	ICP	0.47619	ATA	I	38192	52220	0.731372	CGG	R	1519	3480	0.436656	0.319358	1.49109	0.399504	1.97775
ATACGT	IR	154	263	notICP_notACP	0.587121	ATA	I	38192	52220	0.731372	CGT	R	13640	17517	0.778685	0.569509	1.03093	0.0304574	-0.14282
ATACTA	IL	417	745	notICP_notACP	0.560322	ATA	I	38192	52220	0.731372	CTA	L	9115	16855	0.540816	0.395538	1.41661	0.348264	2.037
ATACTC	IL	63	200	notICP_notACP	0.318408	ATA	I	38192	52220	0.731372	CTC	L	3307	7566	0.437161	0.319728	0.995872	-0.00413645	-0.237123
ATACTG	IL	150	262	ACP	0.574144	ATA	I	38192	52220	0.731372	CTG	L	8948	11941	0.749372	0.54807	1.04758	0.0464781	-0.00966709
ATACTT	IL	390	729	notICP_notACP	0.535616	ATA	I	38192	52220	0.731372	CTT	L	22117	29447	0.751087	0.549324	0.975046	-0.0252703	-0.567598
ATAGAA	IE	947	1697	notICP_notACP	0.558304	ATA	I	38192	52220	0.731372	GAA	E	118852	149397	0.795546	0.581841	0.959548	-0.041293	-0.72747
ATAGAC	ID	254	636	notICP_notACP	0.400314	ATA	I	38192	52220	0.731372	GAC	D	19023	38050	0.499961	0.365657	1.09478	0.0905524	0.23525
ATAGAG	IE	294	662	notICP_notACP	0.444947	ATA	I	38192	52220	0.731372	GAG	E	20293	37777	0.537191	0.392887	1.13251	0.124434	0.460339
ATAGAT	ID	1213	1986	notICP_notACP	0.610971	ATA	I	38192	52220	0.731372	GAT	D	105455	133044	0.792634	0.579711	1.05392	0.0525208	0.0413175
ATAGCA	IA	327	679	notICP_notACP	0.482353	ATA	I	38192	52220	0.731372	GCA	A	30103	47193	0.637878	0.466526	1.03392	0.033362	-0.0974041
ATAGCC	IA	135	356	notICP_notACP	0.380952	ATA	I	38192	52220	0.731372	GCC	A	14279	29302	0.487322	0.356414	1.06885	0.0665815	0.0998848
ATAGCG	IA	62	145	notICP_notACP	0.431507	ATA	I	38192	52220	0.731372	GCG	A	1820	6744	0.269978	0.197454	2.18535	0.781776	3.14244
ATAGCT	IA	377	773	notICP_notACP	0.488372	ATA	I	38192	52220	0.731372	GCT	A	41257	63074	0.65411	0.478398	1.02085	0.0206342	-0.187481
ATAGGA	IG	258	485	notICP_notACP	0.532922	ATA	I	38192	52220	0.731372	GGA	G	28122	42355	0.663967	0.485607	1.09743	0.0929742	0.330472
ATAGGC	IG	43	138	notICP_notACP	0.316547	ATA	I	38192	52220	0.731372	GGC	G	4410	12649	0.348696	0.255026	1.24123	0.216104	0.68708
ATAGGG	IG	80	216	notICP_notACP	0.373272	ATA	I	38192	52220	0.731372	GGG	G	11618	21708	0.535216	0.391442	0.953581	-0.0475305	-0.522122
ATAGGT	IG	268	558	notICP_notACP	0.481216	ATA	I	38192	52220	0.731372	GGT	G	50263	70333	0.714647	0.522673	0.920683	-0.0826394	-0.937948
ATAGTA	IV	223	516	notICP_notACP	0.433269	ATA	I	38192	52220	0.731372	GTA	V	14784	27783	0.532141	0.389193	1.11325	0.107283	0.351052
ATAGTC	IV	120	313	notICP_notACP	0.38535	ATA	I	38192	52220	0.731372	GTC	V	10726	22839	0.469658	0.343495	1.12185	0.114979	0.351206
ATAGTG	IV	259	549	notICP_notACP	0.472727	ATA	I	38192	52220	0.731372	GTG	V	17220	29839	0.577111	0.422083	1.11999	0.113316	0.420537
ATAGTT	IV	528	1055	notICP_notACP	0.500947	ATA	I	38192	52220	0.731372	GTT	V	54520	76105	0.716382	0.523942	0.956111	-0.0448814	-0.680298
ATATAC	IY	205	453	notICP_notACP	0.453744	ATA	I	38192	52220	0.731372	TAC	Y	17436	27789	0.627456	0.458904	0.988757	-0.0113067	-0.386064
ATATAT	IY	853	1385	notICP_notACP	0.616162	ATA	I	38192	52220	0.731372	TAT	Y	62620	74641	0.838951	0.613586	1.0042	0.00418914	-0.383524
ATATCA	IS	963	1753	notICP_notACP	0.549601	ATA	I	38192	52220	0.731372	TCA	S	52961	78771	0.672346	0.491735	1.11768	0.111253	0.474036
ATATCC	IS	186	551	notICP_notACP	0.338768	ATA	I	38192	52220	0.731372	TCC	S	11247	25280	0.444919	0.325402	1.04108	0.0402558	-0.0353487
ATATCG	IS	217	587	notICP_notACP	0.370748	ATA	I	38192	52220	0.731372	TCG	S	7695	19972	0.38532	0.281813	1.31558	0.274281	1.05266
ATATCT	IS	683	1414	notICP_notACP	0.483392	ATA	I	38192	52220	0.731372	TCT	S	36110	57653	0.62634	0.458088	1.05524	0.0537677	0.0410839
ATATGC	IC	65	135	notICP_notACP	0.485294	ATA	I	38192	52220	0.731372	TGC	C	2686	5121	0.5246	0.383678	1.26485	0.234952	1.16057
ATATGG	IW	400	536	notICP_notACP	0.746741	ATA	I	38192	52220	0.731372	TGG	W	27375	27962	0.979008	0.716019	1.04291	0.0420113	-0.0594417
ATATGT	IC	351	536	notICP_notACP	0.655493	ATA	I	38192	52220	0.731372	TGT	C	21625	25374	0.852256	0.623317	1.05162	0.0503337	0.024328
ATATTA	IL	1673	2780	notICP_notACP	0.601942	ATA	I	38192	52220	0.731372	TTA	L	83105	113286	0.733588	0.536526	1.12192	0.115045	0.549125
ATATTC	IF	346	773	notICP_notACP	0.44832	ATA	I	38192	52220	0.731372	TTC	F	25525	40447	0.631082	0.461556	0.971324	-0.029095	-0.500967
ATATTG	IL	1052	1941	notICP_notACP	0.542225	ATA	I	38192	52220	0.731372	TTG	L	71622	98587	0.726488	0.531333	1.0205	0.0202906	-0.210835
ATATTT	IF	1663	2400	notICP_notACP	0.693045	ATA	I	38192	52220	0.731372	TTT	F	70821	86138	0.822183	0.601322	1.15254	0.141964	0.873197
ATCAAA	IK	1798	3799	notICP_notACP	0.473421	ATC	I	19193	37380	0.513469	AAA	K	124436	156583	0.794698	0.408053	1.16019	0.148588	0.636312
ATCAAC	IN	637	1507	notICP_notACP	0.423077	ATC	I	19193	37380	0.513469	AAC	N	29183	53430	0.5462	0.280457	1.50853	0.411134	1.80534
ATCAAG	IK	802	1714	notICP_notACP	0.468222	ATC	I	19193	37380	0.513469	AAG	K	34865	56260	0.619719	0.318207	1.47144	0.386241	1.88307
ATCAAT	IN	1609	3425	notICP_notACP	0.469936	ATC	I	19193	37380	0.513469	AAT	N	106179	140348	0.756543	0.388461	1.20974	0.190402	0.875249
ATCACA	IT	316	883	notICP_notACP	0.358597	ATC	I	19193	37380	0.513469	ACA	T	33746	56507	0.597207	0.306648	1.16941	0.1565	0.517757
ATCACC	IT	376	1058	notICP_notACP	0.355996	ATC	I	19193	37380	0.513469	ACC	T	14505	34009	0.426522	0.219006	1.62551	0.485822	1.76853
ATCACG	IT	41	232	notICP_notACP	0.180258	ATC	I	19193	37380	0.513469	ACG	T	3199	11727	0.272851	0.140101	1.28663	0.252024	0.466513
ATCACT	IT	680	1664	notICP_notACP	0.409009	ATC	I	19193	37380	0.513469	ACT	T	46939	75657	0.620423	0.318568	1.2839	0.2499	1.0486
ATCAGA	IR	535	1071	notICP_notACP	0.5	ATC	I	19193	37380	0.513469	AGA	R	50411	61577	0.818669	0.420361	1.18945	0.173493	0.827727
ATCAGC	IS	76	241	notICP_notACP	0.318182	ATC	I	19193	37380	0.513469	AGC	S	5964	14250	0.418567	0.214921	1.48046	0.392351	1.299
ATCAGG	IR	43	153	notICP_notACP	0.285714	ATC	I	19193	37380	0.513469	AGG	R	3912	8891	0.440058	0.225957	1.26447	0.23465	0.682276
ATCAGT	IS	358	885	notICP_notACP	0.405192	ATC	I	19193	37380	0.513469	AGT	S	35248	51781	0.680719	0.349528	1.15925	0.147776	0.54044
ATCATA	II	211	597	notICP_notACP	0.354515	ATC	I	19193	37380	0.513469	ATA	I	38192	52220	0.731372	0.375537	0.944021	-0.0576072	-0.551184
ATCATC	II	201	641	notICP_notACP	0.314642	ATC	I	19193	37380	0.513469	ATC	I	19193	37380	0.513469	0.263651	1.1934	0.176809	0.533737
ATCATG	IM	388	805	notICP_notACP	0.48263	ATC	I	19193	37380	0.513469	ATG	M	45701	51463	0.888038	0.45598	1.05845	0.0568009	0.0613634
ATCATT	II	919	2126	notICP_notACP	0.432534	ATC	I	19193	37380	0.513469	ATT	I	89819	116202	0.772958	0.39689	1.08981	0.0860017	0.227718
ATCCAA	IQ	457	1081	notICP_notACP	0.42329	ATC	I	19193	37380	0.513469	CAA	Q	86006	108609	0.791888	0.40661	1.04102	0.0402023	-0.0444875
ATCCAC	IH	98	265	notICP_notACP	0.37218	ATC	I	19193	37380	0.513469	CAC	H	8059	15248	0.528559	0.271399	1.37134	0.315789	1.22566
ATCCAG	IQ	94	280	notICP_notACP	0.338078	ATC	I	19193	37380	0.513469	CAG	Q	10913	22084	0.494182	0.253747	1.33234	0.286939	1.00738
ATCCAT	IH	281	671	notICP_notACP	0.419643	ATC	I	19193	37380	0.513469	CAT	H	35277	45162	0.781126	0.401084	1.04627	0.0452322	-0.0144003
ATCCCA	IP	405	1049	notICP_notACP	0.386667	ATC	I	19193	37380	0.513469	CCA	P	51147	69969	0.730999	0.375346	1.03016	0.0297157	-0.0981457
ATCCCC	IP	118	461	notICP_notACP	0.257576	ATC	I	19193	37380	0.513469	CCC	P	5044	12879	0.391693	0.201122	1.28069	0.247401	0.652991
ATCCCG	IP	26	185	notICP_notACP	0.145161	ATC	I	19193	37380	0.513469	CCG	P	2724	8957	0.304197	0.156196	0.929353	-0.0732664	-0.261334
ATCCCT	IP	209	785	notICP_notACP	0.267176	ATC	I	19193	37380	0.513469	CCT	P	24765	37824	0.654752	0.336195	0.794704	-0.229786	-1.19639
ATCCGA	IR	37	125	notICP_notACP	0.301587	ATC	I	19193	37380	0.513469	CGA	R	10181	15064	0.675871	0.347039	0.86903	-0.140378	-0.873786
ATCCGC	IR	8	33	notICP_notACP	0.264706	ATC	I	19193	37380	0.513469	CGC	R	1025	2510	0.408602	0.209805	1.26168	0.232442	0.625315
ATCCGG	IR	5	34	notICP_notACP	0.171429	ATC	I	19193	37380	0.513469	CGG	R	1519	3480	0.436656	0.22421	0.764591	-0.268414	-0.892421
ATCCGT	IR	79	214	notICP_notACP	0.372093	ATC	I	19193	37380	0.513469	CGT	R	13640	17517	0.778685	0.399831	0.930626	-0.0718976	-0.661835
ATCCTA	IL	29	145	notICP_notACP	0.205479	ATC	I	19193	37380	0.513469	CTA	L	9115	16855	0.540816	0.277693	0.739953	-0.301169	-1.20111
ATCCTC	IL	15	89	notICP_notACP	0.177778	ATC	I	19193	37380	0.513469	CTC	L	3307	7566	0.437161	0.224469	0.791993	-0.233203	-0.807322
ATCCTG	IL	32	89	notICP_notACP	0.366667	ATC	I	19193	37380	0.513469	CTG	L	8948	11941	0.749372	0.38478	0.952927	-0.0482175	-0.516764
ATCCTT	IL	96	283	notICP_notACP	0.341549	ATC	I	19193	37380	0.513469	CTT	L	22117	29447	0.751087	0.38566	0.885623	-0.121464	-0.881416
ATCGAA	IE	231	918	notICP_notACP	0.252448	ATC	I	19193	37380	0.513469	GAA	E	118852	149397	0.795546	0.408489	0.618006	-0.481257	-2.46439
ATCGAC	ID	121	459	notICP_notACP	0.265217	ATC	I	19193	37380	0.513469	GAC	D	19023	38050	0.499961	0.256714	1.03312	0.0325854	-0.0564836
ATCGAG	IE	117	441	notICP_notACP	0.266968	ATC	I	19193	37380	0.513469	GAG	E	20293	37777	0.537191	0.275831	0.967869	-0.0326588	-0.31273
ATCGAT	ID	349	1194	notICP_notACP	0.292887	ATC	I	19193	37380	0.513469	GAT	D	105455	133044	0.792634	0.406993	0.719636	-0.32901	-1.87616
ATCGCA	IA	16	142	notICP_notACP	0.118881	ATC	I	19193	37380	0.513469	GCA	A	30103	47193	0.637878	0.327531	0.362962	-1.01346	-3.14572
ATCGCC	IA	38	205	notICP_notACP	0.18932	ATC	I	19193	37380	0.513469	GCC	A	14279	29302	0.487322	0.250225	0.756601	-0.27892	-1.02397
ATCGCG	IA	2	34	notICP_notACP	0.0857143	ATC	I	19193	37380	0.513469	GCG	A	1820	6744	0.269978	0.138625	0.618316	-0.480755	-0.835716
ATCGCT	IA	37	264	notICP_notACP	0.143396	ATC	I	19193	37380	0.513469	GCT	A	41257	63074	0.65411	0.335866	0.426945	-0.851099	-2.92485
ATCGGA	IG	33	171	notICP_notACP	0.197674	ATC	I	19193	37380	0.513469	GGA	G	28122	42355	0.663967	0.340927	0.579815	-0.545047	-2.23912
ATCGGC	IG	5	71	notICP_notACP	0.0833333	ATC	I	19193	37380	0.513469	GGC	G	4410	12649	0.348696	0.179045	0.465434	-0.764786	-1.46269
ATCGGG	IG	29	133	notICP_notACP	0.223881	ATC	I	19193	37380	0.513469	GGG	G	11618	21708	0.535216	0.274817	0.814654	-0.204992	-0.901197
ATCGGT	IG	66	335	notICP_notACP	0.199405	ATC	I	19193	37380	0.513469	GGT	G	50263	70333	0.714647	0.36695	0.543412	-0.609888	-2.59708
ATCGTA	IV	11	104	notICP_notACP	0.114286	ATC	I	19193	37380	0.513469	GTA	V	14784	27783	0.532141	0.273238	0.418264	-0.871642	-2.41268
ATCGTC	IV	32	200	notICP_notACP	0.164179	ATC	I	19193	37380	0.513469	GTC	V	10726	22839	0.469658	0.241155	0.680802	-0.384483	-1.24282
ATCGTG	IV	26	169	notICP_notACP	0.158824	ATC	I	19193	37380	0.513469	GTG	V	17220	29839	0.577111	0.296329	0.53597	-0.623677	-2.12814
ATCGTT	IV	74	429	notICP_notACP	0.174419	ATC	I	19193	37380	0.513469	GTT	V	54520	76105	0.716382	0.36784	0.474169	-0.746191	-2.96005
ATCTAC	IY	170	392	notICP_notACP	0.435115	ATC	I	19193	37380	0.513469	TAC	Y	17436	27789	0.627456	0.322179	1.35053	0.300501	1.36112
ATCTAT	IY	231	645	notICP_notACP	0.359133	ATC	I	19193	37380	0.513469	TAT	Y	62620	74641	0.838951	0.430776	0.833689	-0.181895	-1.2978
ATCTCA	IS	156	510	notICP_notACP	0.307241	ATC	I	19193	37380	0.513469	TCA	S	52961	78771	0.672346	0.345229	0.889962	-0.116576	-0.768032
ATCTCC	IS	104	307	notICP_notACP	0.340909	ATC	I	19193	37380	0.513469	TCC	S	11247	25280	0.444919	0.228452	1.49225	0.400288	1.41852
ATCTCG	IS	34	157	notICP_notACP	0.221519	ATC	I	19193	37380	0.513469	TCG	S	7695	19972	0.38532	0.19785	1.11963	0.112999	0.19614
ATCTCT	IS	76	299	notICP_notACP	0.256667	ATC	I	19193	37380	0.513469	TCT	S	36110	57653	0.62634	0.321606	0.798077	-0.22555	-1.12928
ATCTGC	IC	13	47	notICP_notACP	0.291667	ATC	I	19193	37380	0.513469	TGC	C	2686	5121	0.5246	0.269366	1.08279	0.0795408	0.128077
ATCTGG	IW	141	269	notICP_notACP	0.525926	ATC	I	19193	37380	0.513469	TGG	W	27375	27962	0.979008	0.502691	1.04622	0.0451854	-0.0183927
ATCTGT	IC	92	204	notICP_notACP	0.453659	ATC	I	19193	37380	0.513469	TGT	C	21625	25374	0.852256	0.437607	1.03668	0.0360225	-0.0744876
ATCTTA	IL	205	686	notICP_notACP	0.299854	ATC	I	19193	37380	0.513469	TTA	L	83105	113286	0.733588	0.376675	0.796056	-0.228086	-1.33331
ATCTTC	IF	57	248	notICP_notACP	0.232932	ATC	I	19193	37380	0.513469	TTC	F	25525	40447	0.631082	0.324041	0.718834	-0.330125	-1.49741
ATCTTG	IL	467	1049	notICP_notACP	0.445714	ATC	I	19193	37380	0.513469	TTG	L	71622	98587	0.726488	0.373029	1.19485	0.178021	0.762723
ATCTTT	IF	280	634	notICP_notACP	0.44252	ATC	I	19193	37380	0.513469	TTT	F	70821	86138	0.822183	0.422166	1.04821	0.0470871	-0.00367367
ATGAAA	MK	2267	3017	notICP_notACP	0.751491	ATG	M	45701	51463	0.888038	AAA	K	124436	156583	0.794698	0.705722	1.06485	0.0628375	0.158306
ATGAAC	MN	439	764	notICP_notACP	0.575163	ATG	M	45701	51463	0.888038	AAC	N	29183	53430	0.5462	0.485046	1.18579	0.17041	0.930227
ATGAAG	MK	536	963	notICP_notACP	0.557054	ATG	M	45701	51463	0.888038	AAG	K	34865	56260	0.619719	0.550334	1.01221	0.0121367	-0.282239
ATGAAT	MN	1901	2632	notICP_notACP	0.72237	ATG	M	45701	51463	0.888038	AAT	N	106179	140348	0.756543	0.671839	1.07521	0.072519	0.248164
ATGACA	MT	826	1332	notICP_notACP	0.620405	ATG	M	45701	51463	0.888038	ACA	T	33746	56507	0.597207	0.530343	1.16982	0.156849	0.89848
ATGACC	MT	187	440	notICP_notACP	0.426304	ATG	M	45701	51463	0.888038	ACC	T	14505	34009	0.426522	0.378768	1.1255	0.11823	0.406641
ATGACG	MT	89	271	notICP_notACP	0.330882	ATG	M	45701	51463	0.888038	ACG	T	3199	11727	0.272851	0.242302	1.36558	0.311576	1.0747
ATGACT	MT	648	1104	notICP_notACP	0.58733	ATG	M	45701	51463	0.888038	ACT	T	46939	75657	0.620423	0.55096	1.06601	0.0639256	0.132533
ATGAGA	MR	1002	1276	notICP_notACP	0.785435	ATG	M	45701	51463	0.888038	AGA	R	50411	61577	0.818669	0.727009	1.08036	0.0772978	0.320978
ATGAGC	MS	110	247	notICP_notACP	0.447581	ATG	M	45701	51463	0.888038	AGC	S	5964	14250	0.418567	0.371704	1.20413	0.18576	0.808329
ATGAGG	MR	72	187	notICP_notACP	0.388298	ATG	M	45701	51463	0.888038	AGG	R	3912	8891	0.440058	0.390789	0.993626	-0.0063944	-0.302116
ATGAGT	MS	811	1165	notICP_notACP	0.696398	ATG	M	45701	51463	0.888038	AGT	S	35248	51781	0.680719	0.604505	1.15201	0.141512	0.873408
ATGATA	MI	606	947	notICP_notACP	0.640295	ATG	M	45701	51463	0.888038	ATA	I	38192	52220	0.731372	0.649487	0.985848	-0.0142528	-0.572851
ATGATC	MI	266	544	notICP_notACP	0.489908	ATG	M	45701	51463	0.888038	ATC	I	19193	37380	0.513469	0.45598	1.07441	0.0717682	0.163278
ATGATG	MM	984	1188	notICP_notACP	0.828427	ATG	M	45701	51463	0.888038	ATG	M	45701	51463	0.888038	0.788612	1.05049	0.0492547	0.0182558
ATGATT	MI	1724	2282	notICP_notACP	0.755585	ATG	M	45701	51463	0.888038	ATT	I	89819	116202	0.772958	0.686416	1.10077	0.0960082	0.499181
ATGCAA	MQ	1115	1452	notICP_notACP	0.768066	ATG	M	45701	51463	0.888038	CAA	Q	86006	108609	0.791888	0.703227	1.0922	0.0881957	0.427053
ATGCAC	MH	113	212	notICP_notACP	0.535211	ATG	M	45701	51463	0.888038	CAC	H	8059	15248	0.528559	0.469381	1.14025	0.131247	0.60085
ATGCAG	MQ	147	298	notICP_notACP	0.494983	ATG	M	45701	51463	0.888038	CAG	Q	10913	22084	0.494182	0.438852	1.1279	0.120361	0.485907
ATGCAT	MH	425	578	notICP_notACP	0.735751	ATG	M	45701	51463	0.888038	CAT	H	35277	45162	0.781126	0.69367	1.06066	0.058896	0.114913
ATGCCA	MP	684	1047	notICP_notACP	0.653626	ATG	M	45701	51463	0.888038	CCA	P	51147	69969	0.730999	0.649155	1.00689	0.00686363	-0.38131
ATGCCC	MP	84	219	notICP_notACP	0.386364	ATG	M	45701	51463	0.888038	CCC	P	5044	12879	0.391693	0.347838	1.11076	0.105042	0.301614
ATGCCG	MP	59	159	notICP_notACP	0.375	ATG	M	45701	51463	0.888038	CCG	P	2724	8957	0.304197	0.270139	1.38817	0.32799	1.28365
ATGCCT	MP	354	569	notICP_notACP	0.622807	ATG	M	45701	51463	0.888038	CCT	P	24765	37824	0.654752	0.581445	1.07114	0.0687204	0.181584
ATGCGA	MR	58	97	notICP_notACP	0.602041	ATG	M	45701	51463	0.888038	CGA	R	10181	15064	0.675871	0.600199	1.00307	0.00306316	-0.384655
ATGCGC	MR	7	24	notICP_notACP	0.32	ATG	M	45701	51463	0.888038	CGC	R	1025	2510	0.408602	0.362854	0.881897	-0.12568	-0.848227
ATGCGG	MR	11	37	notICP_notACP	0.315789	ATG	M	45701	51463	0.888038	CGG	R	1519	3480	0.436656	0.387767	0.814379	-0.20533	-1.27308
ATGCGT	MR	103	144	notICP_notACP	0.717241	ATG	M	45701	51463	0.888038	CGT	R	13640	17517	0.778685	0.691502	1.03722	0.0365466	-0.112442
ATGCTA	ML	169	359	notICP_notACP	0.472222	ATG	M	45701	51463	0.888038	CTA	L	9115	16855	0.540816	0.480266	0.983252	-0.0168896	-0.441056
ATGCTC	ML	53	124	notICP_notACP	0.432	ATG	M	45701	51463	0.888038	CTC	L	3307	7566	0.437161	0.388216	1.11278	0.106864	0.347635
ATGCTG	ML	139	226	notICP_notACP	0.61674	ATG	M	45701	51463	0.888038	CTG	L	8948	11941	0.749372	0.665471	0.926772	-0.0760473	-1.13746
ATGCTT	ML	522	714	notICP_notACP	0.731469	ATG	M	45701	51463	0.888038	CTT	L	22117	29447	0.751087	0.666994	1.09666	0.0922736	0.446733
ATGGAA	ME	1744	2364	notICP_notACP	0.737844	ATG	M	45701	51463	0.888038	GAA	E	118852	149397	0.795546	0.706475	1.0444	0.0434435	-0.0438626
ATGGAC	MD	303	596	notICP_notACP	0.509213	ATG	M	45701	51463	0.888038	GAC	D	19023	38050	0.499961	0.443984	1.14692	0.137077	0.60979
ATGGAG	ME	347	643	notICP_notACP	0.540373	ATG	M	45701	51463	0.888038	GAG	E	20293	37777	0.537191	0.477046	1.13275	0.124646	0.560546
ATGGAT	MD	1706	2230	notICP_notACP	0.765128	ATG	M	45701	51463	0.888038	GAT	D	105455	133044	0.792634	0.703889	1.087	0.0834216	0.376181
ATGGCA	MA	834	1301	notICP_notACP	0.641321	ATG	M	45701	51463	0.888038	GCA	A	30103	47193	0.637878	0.56646	1.13216	0.124124	0.660924
ATGGCC	MA	261	553	notICP_notACP	0.472924	ATG	M	45701	51463	0.888038	GCC	A	14279	29302	0.487322	0.432761	1.09281	0.0887502	0.266476
ATGGCG	MA	52	211	notICP_notACP	0.25	ATG	M	45701	51463	0.888038	GCG	A	1820	6744	0.269978	0.239751	1.04275	0.0418618	-0.0204267
ATGGCT	MA	699	1117	notICP_notACP	0.626118	ATG	M	45701	51463	0.888038	GCT	A	41257	63074	0.65411	0.580875	1.07789	0.0750036	0.236321
ATGGGA	MG	591	932	notICP_notACP	0.634512	ATG	M	45701	51463	0.888038	GGA	G	28122	42355	0.663967	0.589628	1.07612	0.0733642	0.225305
ATGGGC	MG	85	217	notICP_notACP	0.394495	ATG	M	45701	51463	0.888038	GGC	G	4410	12649	0.348696	0.309655	1.27398	0.242149	0.976274
ATGGGG	MG	294	564	notICP_notACP	0.522124	ATG	M	45701	51463	0.888038	GGG	G	11618	21708	0.535216	0.475292	1.09853	0.0939753	0.330768
ATGGGT	MG	818	1229	notICP_notACP	0.665854	ATG	M	45701	51463	0.888038	GGT	G	50263	70333	0.714647	0.634634	1.04919	0.0480213	0.00318423
ATGGTA	MV	342	633	notICP_notACP	0.541009	ATG	M	45701	51463	0.888038	GTA	V	14784	27783	0.532141	0.472561	1.14484	0.135269	0.635331
ATGGTC	MV	167	375	notICP_notACP	0.446809	ATG	M	45701	51463	0.888038	GTC	V	10726	22839	0.469658	0.417075	1.07129	0.0688648	0.131154
ATGGTG	MV	358	673	notICP_notACP	0.532641	ATG	M	45701	51463	0.888038	GTG	V	17220	29839	0.577111	0.512497	1.03931	0.038553	-0.0683849
ATGGTT	MV	929	1324	notICP_notACP	0.701887	ATG	M	45701	51463	0.888038	GTT	V	54520	76105	0.716382	0.636175	1.10329	0.0982985	0.485129
ATGTAC	MY	280	460	notICP_notACP	0.609544	ATG	M	45701	51463	0.888038	TAC	Y	17436	27789	0.627456	0.557205	1.09393	0.089779	0.35188
ATGTAT	MY	974	1231	notICP_notACP	0.791396	ATG	M	45701	51463	0.888038	TAT	Y	62620	74641	0.838951	0.745021	1.06225	0.0603865	0.139925
ATGTCA	MS	1193	1729	notICP_notACP	0.690173	ATG	M	45701	51463	0.888038	TCA	S	52961	78771	0.672346	0.597069	1.15594	0.144911	0.89546
ATGTCC	MS	198	436	notICP_notACP	0.455378	ATG	M	45701	51463	0.888038	TCC	S	11247	25280	0.444919	0.395105	1.15255	0.141975	0.573813
ATGTCG	MS	233	510	notICP_notACP	0.457926	ATG	M	45701	51463	0.888038	TCG	S	7695	19972	0.38532	0.342179	1.33826	0.291373	1.38682
ATGTCT	MS	719	1124	notICP_notACP	0.64	ATG	M	45701	51463	0.888038	TCT	S	36110	57653	0.62634	0.556214	1.15064	0.140315	0.792907
ATGTGC	MC	54	95	notICP_notACP	0.572917	ATG	M	45701	51463	0.888038	TGC	C	2686	5121	0.5246	0.465865	1.22979	0.206845	1.18048
ATGTGG	MW	418	471	notICP_notACP	0.887712	ATG	M	45701	51463	0.888038	TGG	W	27375	27962	0.979008	0.869397	1.02107	0.0208479	-0.338054
ATGTGT	MC	375	458	notICP_notACP	0.819172	ATG	M	45701	51463	0.888038	TGT	C	21625	25374	0.852256	0.756836	1.08236	0.0791475	0.355345
ATGTTA	ML	886	1408	notICP_notACP	0.629524	ATG	M	45701	51463	0.888038	TTA	L	83105	113286	0.733588	0.651454	0.966337	-0.0342425	-0.752575
ATGTTC	MF	237	451	notICP_notACP	0.526549	ATG	M	45701	51463	0.888038	TTC	F	25525	40447	0.631082	0.560425	0.939553	-0.0623514	-0.857611
ATGTTG	ML	1174	1642	notICP_notACP	0.715155	ATG	M	45701	51463	0.888038	TTG	L	71622	98587	0.726488	0.645149	1.10851	0.103018	0.539125
ATGTTT	MF	1416	1784	notICP_notACP	0.793838	ATG	M	45701	51463	0.888038	TTT	F	70821	86138	0.822183	0.73013	1.08726	0.0836566	0.392817
ATTAAA	IK	3353	5449	notICP_notACP	0.615413	ATT	I	89819	116202	0.772958	AAA	K	124436	156583	0.794698	0.614268	1.00186	0.00186209	-0.404028
ATTAAC	IN	372	1120	notICP_notACP	0.332739	ATT	I	89819	116202	0.772958	AAC	N	29183	53430	0.5462	0.422189	0.788127	-0.238097	-1.5413
ATTAAG	IK	300	970	notICP_notACP	0.30999	ATT	I	89819	116202	0.772958	AAG	K	34865	56260	0.619719	0.479016	0.647138	-0.435196	-2.69447
ATTAAT	IN	2761	4648	notICP_notACP	0.594106	ATT	I	89819	116202	0.772958	AAT	N	106179	140348	0.756543	0.584775	1.01596	0.0158303	-0.269231
ATTACA	IT	490	1251	notICP_notACP	0.392173	ATT	I	89819	116202	0.772958	ACA	T	33746	56507	0.597207	0.461616	0.849564	-0.163032	-1.2881
ATTACC	IT	305	983	notICP_notACP	0.310976	ATT	I	89819	116202	0.772958	ACC	T	14505	34009	0.426522	0.329683	0.943256	-0.0584176	-0.487413
ATTACG	IT	33	276	notICP_notACP	0.122744	ATT	I	89819	116202	0.772958	ACG	T	3199	11727	0.272851	0.210903	0.581993	-0.541298	-1.37872
ATTACT	IT	1102	2361	notICP_notACP	0.466977	ATT	I	89819	116202	0.772958	ACT	T	46939	75657	0.620423	0.479561	0.973759	-0.026591	-0.504156
ATTAGA	IR	1540	2347	notICP_notACP	0.656303	ATT	I	89819	116202	0.772958	AGA	R	50411	61577	0.818669	0.632796	1.03715	0.0364741	-0.103563
ATTAGC	IS	110	352	notICP_notACP	0.314448	ATT	I	89819	116202	0.772958	AGC	S	5964	14250	0.418567	0.323535	0.971913	-0.0284888	-0.348492
ATTAGG	IR	83	229	notICP_notACP	0.365217	ATT	I	89819	116202	0.772958	AGG	R	3912	8891	0.440058	0.340147	1.07371	0.0711161	0.118464
ATTAGT	IS	1006	1756	notICP_notACP	0.573136	ATT	I	89819	116202	0.772958	AGT	S	35248	51781	0.680719	0.526167	1.08927	0.0855042	0.297898
ATTATA	II	1077	1812	notICP_notACP	0.594595	ATT	I	89819	116202	0.772958	ATA	I	38192	52220	0.731372	0.56532	1.05178	0.050488	0.0233491
ATTATC	II	451	1283	notICP_notACP	0.352025	ATT	I	89819	116202	0.772958	ATC	I	19193	37380	0.513469	0.39689	0.886958	-0.119957	-0.899661
ATTATG	IM	1117	1621	notICP_notACP	0.689273	ATT	I	89819	116202	0.772958	ATG	M	45701	51463	0.888038	0.686416	1.00416	0.00415289	-0.429397
ATTATT	II	2495	4210	notICP_notACP	0.592733	ATT	I	89819	116202	0.772958	ATT	I	89819	116202	0.772958	0.597464	0.992083	-0.00794871	-0.474806
ATTCAA	IQ	2631	3883	notICP_notACP	0.677652	ATT	I	89819	116202	0.772958	CAA	Q	86006	108609	0.791888	0.612096	1.1071	0.101744	0.499409
ATTCAC	IH	209	479	notICP_notACP	0.4375	ATT	I	89819	116202	0.772958	CAC	H	8059	15248	0.528559	0.408554	1.07085	0.0684528	0.12595
ATTCAG	IQ	215	558	notICP_notACP	0.386404	ATT	I	89819	116202	0.772958	CAG	Q	10913	22084	0.494182	0.381981	1.01158	0.0115122	-0.19928
ATTCAT	IH	1409	2045	notICP_notACP	0.68915	ATT	I	89819	116202	0.772958	CAT	H	35277	45162	0.781126	0.603777	1.1414	0.132253	0.782589
ATTCCA	IP	1335	2344	notICP_notACP	0.569723	ATT	I	89819	116202	0.772958	CCA	P	51147	69969	0.730999	0.565031	1.0083	0.00826886	-0.320694
ATTCCC	IP	136	459	notICP_notACP	0.297826	ATT	I	89819	116202	0.772958	CCC	P	5044	12879	0.391693	0.302762	0.983698	-0.0164365	-0.276155
ATTCCG	IP	49	259	notICP_notACP	0.192308	ATT	I	89819	116202	0.772958	CCG	P	2724	8957	0.304197	0.235132	0.817872	-0.201049	-0.760461
ATTCCT	IP	1084	1889	notICP_notACP	0.574074	ATT	I	89819	116202	0.772958	CCT	P	24765	37824	0.654752	0.506096	1.13432	0.126033	0.605821
ATTCGA	IR	342	628	notICP_notACP	0.54531	ATT	I	89819	116202	0.772958	CGA	R	10181	15064	0.675871	0.52242	1.04382	0.0428829	-0.0367169
ATTCGC	IR	22	65	notICP_notACP	0.348485	ATT	I	89819	116202	0.772958	CGC	R	1025	2510	0.408602	0.315832	1.10339	0.0983838	0.241261
ATTCGG	IR	35	90	notICP_notACP	0.395604	ATT	I	89819	116202	0.772958	CGG	R	1519	3480	0.436656	0.337517	1.1721	0.1588	0.582601
ATTCGT	IR	458	697	notICP_notACP	0.657593	ATT	I	89819	116202	0.772958	CGT	R	13640	17517	0.778685	0.60189	1.09255	0.0885111	0.368416
ATTCTA	IL	207	507	notICP_notACP	0.409449	ATT	I	89819	116202	0.772958	CTA	L	9115	16855	0.540816	0.418028	0.979477	-0.0207368	-0.406
ATTCTC	IL	83	275	notICP_notACP	0.304348	ATT	I	89819	116202	0.772958	CTC	L	3307	7566	0.437161	0.337907	0.900685	-0.1046	-0.701009
ATTCTG	IL	211	369	notICP_notACP	0.572973	ATT	I	89819	116202	0.772958	CTG	L	8948	11941	0.749372	0.579233	0.989193	-0.0108659	-0.483758
ATTCTT	IL	855	1295	notICP_notACP	0.660494	ATT	I	89819	116202	0.772958	CTT	L	22117	29447	0.751087	0.580558	1.13769	0.128998	0.72234
ATTGAA	IE	5842	8172	notICP_notACP	0.714915	ATT	I	89819	116202	0.772958	GAA	E	118852	149397	0.795546	0.614923	1.16261	0.150666	0.979684
ATTGAC	ID	718	1775	notICP_notACP	0.404842	ATT	I	89819	116202	0.772958	GAC	D	19023	38050	0.499961	0.386448	1.0476	0.0464995	-0.00669511
ATTGAG	IE	604	1502	notICP_notACP	0.402528	ATT	I	89819	116202	0.772958	GAG	E	20293	37777	0.537191	0.415226	0.96942	-0.0310573	-0.461753
ATTGAT	ID	5672	8071	notICP_notACP	0.7028	ATT	I	89819	116202	0.772958	GAT	D	105455	133044	0.792634	0.612673	1.14711	0.137241	0.843092
ATTGCA	IA	850	1643	notICP_notACP	0.51764	ATT	I	89819	116202	0.772958	GCA	A	30103	47193	0.637878	0.493052	1.04987	0.0486643	0.00713277
ATTGCC	IA	1042	2206	notICP_notACP	0.472587	ATT	I	89819	116202	0.772958	GCC	A	14279	29302	0.487322	0.376679	1.25461	0.226828	1.08542
ATTGCG	IA	67	284	notICP_notACP	0.238596	ATT	I	89819	116202	0.772958	GCG	A	1820	6744	0.269978	0.208681	1.14335	0.133965	0.2762
ATTGCT	IA	2496	3989	notICP_notACP	0.625815	ATT	I	89819	116202	0.772958	GCT	A	41257	63074	0.65411	0.505599	1.23777	0.213309	1.33764
ATTGGA	IG	1367	2241	notICP_notACP	0.610169	ATT	I	89819	116202	0.772958	GGA	G	28122	42355	0.663967	0.513219	1.18891	0.173035	1.00665
ATTGGC	IG	206	648	notICP_notACP	0.318952	ATT	I	89819	116202	0.772958	GGC	G	4410	12649	0.348696	0.269527	1.18338	0.168373	0.507794
ATTGGG	IG	474	1032	notICP_notACP	0.459826	ATT	I	89819	116202	0.772958	GGG	G	11618	21708	0.535216	0.413699	1.1115	0.105709	0.363012
ATTGGT	IG	2739	4090	notICP_notACP	0.669763	ATT	I	89819	116202	0.772958	GGT	G	50263	70333	0.714647	0.552392	1.21248	0.192666	1.26581
ATTGTA	IV	434	996	notICP_notACP	0.436309	ATT	I	89819	116202	0.772958	GTA	V	14784	27783	0.532141	0.411322	1.06075	0.0589734	0.0686125
ATTGTC	IV	551	1408	notICP_notACP	0.391767	ATT	I	89819	116202	0.772958	GTC	V	10726	22839	0.469658	0.363026	1.07917	0.076193	0.154213
ATTGTG	IV	618	1261	notICP_notACP	0.490491	ATT	I	89819	116202	0.772958	GTG	V	17220	29839	0.577111	0.446083	1.09955	0.0949034	0.316812
ATTGTT	IV	2993	4667	notICP_notACP	0.641388	ATT	I	89819	116202	0.772958	GTT	V	54520	76105	0.716382	0.553733	1.1583	0.146952	0.848777
ATTTAC	IY	435	940	notICP_notACP	0.463337	ATT	I	89819	116202	0.772958	TAC	Y	17436	27789	0.627456	0.484997	0.95534	-0.045688	-0.634966
ATTTAT	IY	2276	3175	notICP_notACP	0.71694	ATT	I	89819	116202	0.772958	TAT	Y	62620	74641	0.838951	0.648474	1.10558	0.10037	0.515282
ATTTCA	IS	1117	2166	notICP_notACP	0.515921	ATT	I	89819	116202	0.772958	TCA	S	52961	78771	0.672346	0.519695	0.992738	-0.00728843	-0.408234
ATTTCC	IS	525	1314	notICP_notACP	0.4	ATT	I	89819	116202	0.772958	TCC	S	11247	25280	0.444919	0.343904	1.16312	0.151103	0.550349
ATTTCG	IS	124	510	notICP_notACP	0.244618	ATT	I	89819	116202	0.772958	TCG	S	7695	19972	0.38532	0.297836	0.821319	-0.196844	-0.948886
ATTTCT	IS	1339	2424	notICP_notACP	0.552577	ATT	I	89819	116202	0.772958	TCT	S	36110	57653	0.62634	0.484134	1.14137	0.132231	0.627347
ATTTGC	IC	100	237	notICP_notACP	0.42437	ATT	I	89819	116202	0.772958	TGC	C	2686	5121	0.5246	0.405493	1.04655	0.0455005	-0.0129643
ATTTGG	IW	1117	1359	notICP_notACP	0.822059	ATT	I	89819	116202	0.772958	TGG	W	27375	27962	0.979008	0.756732	1.08633	0.0828032	0.397301
ATTTGT	IC	832	1174	notICP_notACP	0.708936	ATT	I	89819	116202	0.772958	TGT	C	21625	25374	0.852256	0.658758	1.07617	0.0734094	0.252168
ATTTTA	IL	2486	4149	notICP_notACP	0.599277	ATT	I	89819	116202	0.772958	TTA	L	83105	113286	0.733588	0.567033	1.05687	0.0553073	0.0637653
ATTTTC	IF	1354	2378	notICP_notACP	0.569567	ATT	I	89819	116202	0.772958	TTC	F	25525	40447	0.631082	0.4878	1.16763	0.154972	0.811423
ATTTTG	IL	1955	3442	notICP_notACP	0.568109	ATT	I	89819	116202	0.772958	TTG	L	71622	98587	0.726488	0.561544	1.01169	0.0116227	-0.292079
ATTTTT	IF	1273	2220	notICP_notACP	0.573615	ATT	I	89819	116202	0.772958	TTT	F	70821	86138	0.822183	0.635512	0.902603	-0.102472	-1.30134
CAAAAA	QK	2358	3947	notICP_notACP	0.597518	CAA	Q	86006	108609	0.791888	AAA	K	124436	156583	0.794698	0.629312	0.949477	-0.0518435	-0.875568
CAAAAC	QN	732	1658	notICP_notACP	0.441832	CAA	Q	86006	108609	0.791888	AAC	N	29183	53430	0.5462	0.432529	1.02151	0.0212807	-0.165507
CAAAAG	QK	1236	2143	notICP_notACP	0.576959	CAA	Q	86006	108609	0.791888	AAG	K	34865	56260	0.619719	0.490748	1.17567	0.16184	0.871627
CAAAAT	QN	2138	3761	notICP_notACP	0.568581	CAA	Q	86006	108609	0.791888	AAT	N	106179	140348	0.756543	0.599097	0.949062	-0.0522811	-0.837015
CAAACA	QT	1016	1942	notICP_notACP	0.523417	CAA	Q	86006	108609	0.791888	ACA	T	33746	56507	0.597207	0.472922	1.10677	0.101449	0.383695
CAAACC	QT	412	1019	notICP_notACP	0.404902	CAA	Q	86006	108609	0.791888	ACC	T	14505	34009	0.426522	0.337758	1.19879	0.181317	0.709259
CAAACG	QT	58	334	notICP_notACP	0.176119	CAA	Q	86006	108609	0.791888	ACG	T	3199	11727	0.272851	0.216068	0.815112	-0.20443	-0.707157
CAAACT	QT	1149	2135	notICP_notACP	0.53839	CAA	Q	86006	108609	0.791888	ACT	T	46939	75657	0.620423	0.491306	1.09583	0.0915148	0.323339
CAAAGA	QR	1707	2321	notICP_notACP	0.735573	CAA	Q	86006	108609	0.791888	AGA	R	50411	61577	0.818669	0.648294	1.13463	0.126304	0.778839
CAAAGC	QS	190	504	notICP_notACP	0.378218	CAA	Q	86006	108609	0.791888	AGC	S	5964	14250	0.418567	0.331458	1.14107	0.131968	0.428113
CAAAGG	QR	88	270	notICP_notACP	0.328413	CAA	Q	86006	108609	0.791888	AGG	R	3912	8891	0.440058	0.348477	0.942424	-0.0593	-0.519259
CAAAGT	QS	908	1524	notICP_notACP	0.596066	CAA	Q	86006	108609	0.791888	AGT	S	35248	51781	0.680719	0.539054	1.10576	0.100536	0.429719
CAAATA	QI	1090	1793	notICP_notACP	0.608138	CAA	Q	86006	108609	0.791888	ATA	I	38192	52220	0.731372	0.579165	1.05003	0.0488142	0.00965529
CAAATC	QI	707	1495	notICP_notACP	0.473262	CAA	Q	86006	108609	0.791888	ATC	I	19193	37380	0.513469	0.40661	1.16392	0.151794	0.655273
CAAATG	QM	1337	1735	notICP_notACP	0.770737	CAA	Q	86006	108609	0.791888	ATG	M	45701	51463	0.888038	0.703227	1.096	0.0916676	0.464458
CAAATT	QI	2236	3506	notICP_notACP	0.637867	CAA	Q	86006	108609	0.791888	ATT	I	89819	116202	0.772958	0.612096	1.0421	0.0412405	-0.0577017
CAACAA	QQ	5790	10580	notICP_notACP	0.547302	CAA	Q	86006	108609	0.791888	CAA	Q	86006	108609	0.791888	0.627087	0.872768	-0.136085	-1.54607
CAACAC	QH	244	705	notICP_notACP	0.347025	CAA	Q	86006	108609	0.791888	CAC	H	8059	15248	0.528559	0.41856	0.829094	-0.187422	-1.28793
CAACAG	QQ	657	2264	notICP_notACP	0.290508	CAA	Q	86006	108609	0.791888	CAG	Q	10913	22084	0.494182	0.391337	0.742347	-0.297938	-1.67953
CAACAT	QH	1029	1841	notICP_notACP	0.559175	CAA	Q	86006	108609	0.791888	CAT	H	35277	45162	0.781126	0.618565	0.903988	-0.10094	-1.25464
CAACCA	QP	1931	3429	notICP_notACP	0.563265	CAA	Q	86006	108609	0.791888	CCA	P	51147	69969	0.730999	0.57887	0.973043	-0.0273265	-0.614362
CAACCC	QP	94	359	notICP_notACP	0.263889	CAA	Q	86006	108609	0.791888	CCC	P	5044	12879	0.391693	0.310177	0.850769	-0.161614	-0.860285
CAACCG	QP	54	352	notICP_notACP	0.155807	CAA	Q	86006	108609	0.791888	CCG	P	2724	8957	0.304197	0.24089	0.646798	-0.435722	-1.35616
CAACCT	QP	615	1245	notICP_notACP	0.494382	CAA	Q	86006	108609	0.791888	CCT	P	24765	37824	0.654752	0.518491	0.953502	-0.0476134	-0.692159
CAACGA	QR	389	709	notICP_notACP	0.549296	CAA	Q	86006	108609	0.791888	CGA	R	10181	15064	0.675871	0.535215	1.02631	0.0259693	-0.16882
CAACGC	QR	38	111	notICP_notACP	0.348214	CAA	Q	86006	108609	0.791888	CGC	R	1025	2510	0.408602	0.323567	1.07617	0.0734109	0.123867
CAACGG	QR	65	178	notICP_notACP	0.368715	CAA	Q	86006	108609	0.791888	CGG	R	1519	3480	0.436656	0.345783	1.06632	0.064213	0.084662
CAACGT	QR	426	684	notICP_notACP	0.623358	CAA	Q	86006	108609	0.791888	CGT	R	13640	17517	0.778685	0.616631	1.01091	0.0108489	-0.327488
CAACTA	QL	349	824	notICP_notACP	0.424242	CAA	Q	86006	108609	0.791888	CTA	L	9115	16855	0.540816	0.428266	0.990605	-0.00943987	-0.34921
CAACTC	QL	104	283	notICP_notACP	0.369718	CAA	Q	86006	108609	0.791888	CTC	L	3307	7566	0.437161	0.346183	1.06799	0.0657738	0.0928343
CAACTG	QL	471	869	notICP_notACP	0.542529	CAA	Q	86006	108609	0.791888	CTG	L	8948	11941	0.749372	0.593419	0.914242	-0.0896596	-1.11842
CAACTT	QL	545	981	notICP_notACP	0.556008	CAA	Q	86006	108609	0.791888	CTT	L	22117	29447	0.751087	0.594777	0.934818	-0.0674033	-0.949613
CAAGAA	QE	3992	6059	notICP_notACP	0.658911	CAA	Q	86006	108609	0.791888	GAA	E	118852	149397	0.795546	0.629984	1.04592	0.0448943	-0.0257369
CAAGAC	QD	435	1140	notICP_notACP	0.382121	CAA	Q	86006	108609	0.791888	GAC	D	19023	38050	0.499961	0.395913	0.965164	-0.0354573	-0.463872
CAAGAG	QE	701	1536	notICP_notACP	0.456734	CAA	Q	86006	108609	0.791888	GAG	E	20293	37777	0.537191	0.425395	1.07367	0.0710821	0.147936
CAAGAT	QD	2897	4273	notICP_notACP	0.678053	CAA	Q	86006	108609	0.791888	GAT	D	105455	133044	0.792634	0.627678	1.08026	0.0771991	0.276185
CAAGCA	QA	1125	1997	notICP_notACP	0.563564	CAA	Q	86006	108609	0.791888	GCA	A	30103	47193	0.637878	0.505128	1.11568	0.109468	0.472855
CAAGCC	QA	267	731	notICP_notACP	0.36612	CAA	Q	86006	108609	0.791888	GCC	A	14279	29302	0.487322	0.385905	0.948732	-0.0526288	-0.540941
CAAGCG	QA	43	233	notICP_notACP	0.188034	CAA	Q	86006	108609	0.791888	GCG	A	1820	6744	0.269978	0.213792	0.879518	-0.128381	-0.506892
CAAGCT	QA	1166	1987	notICP_notACP	0.587022	CAA	Q	86006	108609	0.791888	GCT	A	41257	63074	0.65411	0.517982	1.13329	0.125122	0.612557
CAAGGA	QG	764	1361	notICP_notACP	0.561674	CAA	Q	86006	108609	0.791888	GGA	G	28122	42355	0.663967	0.525788	1.06825	0.0660235	0.142962
CAAGGC	QG	83	324	notICP_notACP	0.258462	CAA	Q	86006	108609	0.791888	GGC	G	4410	12649	0.348696	0.276128	0.936021	-0.0661178	-0.436213
CAAGGG	QG	238	564	notICP_notACP	0.423009	CAA	Q	86006	108609	0.791888	GGG	G	11618	21708	0.535216	0.423831	0.99806	-0.00194215	-0.301347
CAAGGT	QG	1370	2115	notICP_notACP	0.647921	CAA	Q	86006	108609	0.791888	GGT	G	50263	70333	0.714647	0.565921	1.1449	0.135314	0.761253
CAAGTA	QV	531	1146	notICP_notACP	0.463819	CAA	Q	86006	108609	0.791888	GTA	V	14784	27783	0.532141	0.421396	1.10067	0.0959203	0.305881
CAAGTC	QV	275	676	notICP_notACP	0.407681	CAA	Q	86006	108609	0.791888	GTC	V	10726	22839	0.469658	0.371917	1.09616	0.0918138	0.246474
CAAGTG	QV	559	1120	notICP_notACP	0.499554	CAA	Q	86006	108609	0.791888	GTG	V	17220	29839	0.577111	0.457008	1.0931	0.0890154	0.283261
CAAGTT	QV	1571	2467	notICP_notACP	0.636953	CAA	Q	86006	108609	0.791888	GTT	V	54520	76105	0.716382	0.567295	1.12279	0.115817	0.587492
CAATAC	QY	501	952	notICP_notACP	0.526758	CAA	Q	86006	108609	0.791888	TAC	Y	17436	27789	0.627456	0.496875	1.06014	0.0584019	0.0786665
CAATAT	QY	1886	2754	notICP_notACP	0.684936	CAA	Q	86006	108609	0.791888	TAT	Y	62620	74641	0.838951	0.664356	1.03098	0.0305083	-0.166118
CAATCA	QS	1698	3018	notICP_notACP	0.562769	CAA	Q	86006	108609	0.791888	TCA	S	52961	78771	0.672346	0.532423	1.057	0.0554319	0.0608549
CAATCC	QS	226	645	notICP_notACP	0.351393	CAA	Q	86006	108609	0.791888	TCC	S	11247	25280	0.444919	0.352326	0.997352	-0.0026519	-0.254
CAATCG	QS	181	638	notICP_notACP	0.28482	CAA	Q	86006	108609	0.791888	TCG	S	7695	19972	0.38532	0.305131	0.933437	-0.0688823	-0.493071
CAATCT	QS	848	1666	notICP_notACP	0.509298	CAA	Q	86006	108609	0.791888	TCT	S	36110	57653	0.62634	0.495991	1.02683	0.0264752	-0.15284
CAATGC	QC	67	172	notICP_notACP	0.393064	CAA	Q	86006	108609	0.791888	TGC	C	2686	5121	0.5246	0.415424	0.946173	-0.0553294	-0.597205
CAATGG	QW	849	980	notICP_notACP	0.866463	CAA	Q	86006	108609	0.791888	TGG	W	27375	27962	0.979008	0.775265	1.11763	0.111214	0.746896
CAATGT	QC	628	816	notICP_notACP	0.76989	CAA	Q	86006	108609	0.791888	TGT	C	21625	25374	0.852256	0.674892	1.14076	0.131695	0.868752
CAATTA	QL	2926	4603	notICP_notACP	0.635752	CAA	Q	86006	108609	0.791888	TTA	L	83105	113286	0.733588	0.58092	1.09439	0.0901948	0.370557
CAATTC	QF	680	1320	notICP_notACP	0.515519	CAA	Q	86006	108609	0.791888	TTC	F	25525	40447	0.631082	0.499746	1.03156	0.0310725	-0.120887
CAATTG	QL	2488	4021	notICP_notACP	0.618846	CAA	Q	86006	108609	0.791888	TTG	L	71622	98587	0.726488	0.575297	1.0757	0.0729698	0.21641
CAATTT	QF	2285	3343	notICP_notACP	0.683612	CAA	Q	86006	108609	0.791888	TTT	F	70821	86138	0.822183	0.651077	1.04997	0.0487632	0.0103664
CACAAA	HK	391	898	notICP_notACP	0.43604	CAC	H	8059	15248	0.528559	AAA	K	124436	156583	0.794698	0.420045	1.03808	0.0373722	-0.0632624
CACAAC	HN	195	552	notICP_notACP	0.35443	CAC	H	8059	15248	0.528559	AAC	N	29183	53430	0.5462	0.288699	1.22768	0.205128	0.723021
CACAAG	HK	348	656	notICP_notACP	0.531202	CAC	H	8059	15248	0.528559	AAG	K	34865	56260	0.619719	0.327558	1.6217	0.483478	2.62766
CACAAT	HN	382	895	notICP_notACP	0.427455	CAC	H	8059	15248	0.528559	AAT	N	106179	140348	0.756543	0.399878	1.06897	0.0666914	0.112723
CACACA	HT	126	347	notICP_notACP	0.364943	CAC	H	8059	15248	0.528559	ACA	T	33746	56507	0.597207	0.31566	1.15613	0.145076	0.474255
CACACC	HT	84	233	notICP_notACP	0.363248	CAC	H	8059	15248	0.528559	ACC	T	14505	34009	0.426522	0.225442	1.61127	0.477023	1.77555
CACACG	HT	18	83	notICP_notACP	0.22619	CAC	H	8059	15248	0.528559	ACG	T	3199	11727	0.272851	0.144218	1.56839	0.450051	1.04925
CACACT	HT	139	381	notICP_notACP	0.366492	CAC	H	8059	15248	0.528559	ACT	T	46939	75657	0.620423	0.327931	1.11759	0.111175	0.315731
CACAGA	HR	217	364	notICP_notACP	0.59726	CAC	H	8059	15248	0.528559	AGA	R	50411	61577	0.818669	0.432715	1.38026	0.322274	2.00824
CACAGC	HS	30	84	notICP_notACP	0.364706	CAC	H	8059	15248	0.528559	AGC	S	5964	14250	0.418567	0.221238	1.64848	0.499854	1.85771
CACAGG	HR	20	70	notICP_notACP	0.295775	CAC	H	8059	15248	0.528559	AGG	R	3912	8891	0.440058	0.232597	1.27162	0.240291	0.725625
CACAGT	HS	99	249	notICP_notACP	0.4	CAC	H	8059	15248	0.528559	AGT	S	35248	51781	0.680719	0.3598	1.11173	0.105915	0.316874
CACATA	HI	100	216	notICP_notACP	0.465438	CAC	H	8059	15248	0.528559	ATA	I	38192	52220	0.731372	0.386574	1.20401	0.185656	0.839989
CACATC	HI	58	180	notICP_notACP	0.325967	CAC	H	8059	15248	0.528559	ATC	I	19193	37380	0.513469	0.271399	1.20106	0.183206	0.578526
CACATG	HM	112	212	notICP_notACP	0.530516	CAC	H	8059	15248	0.528559	ATG	M	45701	51463	0.888038	0.469381	1.13025	0.122436	0.535108
CACATT	HI	337	679	notICP_notACP	0.497059	CAC	H	8059	15248	0.528559	ATT	I	89819	116202	0.772958	0.408554	1.21663	0.196084	0.959959
CACCAA	HQ	259	789	notICP_notACP	0.329114	CAC	H	8059	15248	0.528559	CAA	Q	86006	108609	0.791888	0.41856	0.786301	-0.240416	-1.53875
CACCAC	HH	114	393	notICP_notACP	0.291878	CAC	H	8059	15248	0.528559	CAC	H	8059	15248	0.528559	0.279375	1.04475	0.043782	-0.0159621
CACCAG	HQ	80	255	notICP_notACP	0.316406	CAC	H	8059	15248	0.528559	CAG	Q	10913	22084	0.494182	0.261204	1.21134	0.191724	0.594378
CACCAT	HH	174	452	notICP_notACP	0.386313	CAC	H	8059	15248	0.528559	CAT	H	35277	45162	0.781126	0.412871	0.935675	-0.0664872	-0.654231
CACCCA	HP	173	422	notICP_notACP	0.411348	CAC	H	8059	15248	0.528559	CCA	P	51147	69969	0.730999	0.386376	1.06463	0.0626267	0.0854562
CACCCC	HP	20	97	notICP_notACP	0.214286	CAC	H	8059	15248	0.528559	CCC	P	5044	12879	0.391693	0.207033	1.03503	0.0344334	-0.0400123
CACCCG	HP	12	67	notICP_notACP	0.191176	CAC	H	8059	15248	0.528559	CCG	P	2724	8957	0.304197	0.160786	1.18901	0.173121	0.315605
CACCCT	HP	70	219	notICP_notACP	0.322727	CAC	H	8059	15248	0.528559	CCT	P	24765	37824	0.654752	0.346075	0.932535	-0.0698488	-0.563604
CACCGA	HR	29	83	notICP_notACP	0.357143	CAC	H	8059	15248	0.528559	CGA	R	10181	15064	0.675871	0.357238	0.999734	-0.000266329	-0.245625
CACCGC	HR	7	44	notICP_notACP	0.177778	CAC	H	8059	15248	0.528559	CGC	R	1025	2510	0.408602	0.21597	0.823158	-0.194607	-0.682505
CACCGG	HR	6	27	notICP_notACP	0.25	CAC	H	8059	15248	0.528559	CGG	R	1519	3480	0.436656	0.230799	1.0832	0.0799153	0.11105
CACCGT	HR	52	106	notICP_notACP	0.495327	CAC	H	8059	15248	0.528559	CGT	R	13640	17517	0.778685	0.411581	1.20347	0.185212	0.89125
CACCTA	HL	20	78	notICP_notACP	0.265823	CAC	H	8059	15248	0.528559	CTA	L	9115	16855	0.540816	0.285853	0.929927	-0.0726495	-0.475969
CACCTC	HL	11	59	notICP_notACP	0.2	CAC	H	8059	15248	0.528559	CTC	L	3307	7566	0.437161	0.231066	0.865555	-0.144385	-0.593027
CACCTG	HL	29	73	notICP_notACP	0.405405	CAC	H	8059	15248	0.528559	CTG	L	8948	11941	0.749372	0.396087	1.02352	0.0232525	-0.14038
CACCTT	HL	40	122	notICP_notACP	0.333333	CAC	H	8059	15248	0.528559	CTT	L	22117	29447	0.751087	0.396994	0.839644	-0.174778	-1.16292
CACGAA	HE	326	702	notICP_notACP	0.465149	CAC	H	8059	15248	0.528559	GAA	E	118852	149397	0.795546	0.420493	1.1062	0.10093	0.337775
CACGAC	HD	73	249	notICP_notACP	0.296	CAC	H	8059	15248	0.528559	GAC	D	19023	38050	0.499961	0.264259	1.12011	0.113431	0.263765
CACGAG	HE	83	268	notICP_notACP	0.312268	CAC	H	8059	15248	0.528559	GAG	E	20293	37777	0.537191	0.283937	1.09978	0.0951074	0.202547
CACGAT	HD	245	667	notICP_notACP	0.368263	CAC	H	8059	15248	0.528559	GAT	D	105455	133044	0.792634	0.418954	0.879007	-0.128963	-0.996322
CACGCA	HA	37	138	notICP_notACP	0.273381	CAC	H	8059	15248	0.528559	GCA	A	30103	47193	0.637878	0.337156	0.810845	-0.209679	-1.12361
CACGCC	HA	20	117	notICP_notACP	0.177966	CAC	H	8059	15248	0.528559	GCC	A	14279	29302	0.487322	0.257579	0.69092	-0.369732	-1.29096
CACGCG	HA	2	21	notICP_notACP	0.136364	CAC	H	8059	15248	0.528559	GCG	A	1820	6744	0.269978	0.142699	0.955602	-0.0454141	-0.186301
CACGCT	HA	58	182	notICP_notACP	0.322404	CAC	H	8059	15248	0.528559	GCT	A	41257	63074	0.65411	0.345736	0.932516	-0.0698689	-0.563142
CACGGA	HG	55	174	notICP_notACP	0.32	CAC	H	8059	15248	0.528559	GGA	G	28122	42355	0.663967	0.350946	0.911821	-0.0923116	-0.673331
CACGGC	HG	10	65	notICP_notACP	0.166667	CAC	H	8059	15248	0.528559	GGC	G	4410	12649	0.348696	0.184306	0.904292	-0.100603	-0.373045
CACGGG	HG	22	85	notICP_notACP	0.267442	CAC	H	8059	15248	0.528559	GGG	G	11618	21708	0.535216	0.282893	0.945381	-0.0561675	-0.409821
CACGGT	HG	113	282	notICP_notACP	0.402827	CAC	H	8059	15248	0.528559	GGT	G	50263	70333	0.714647	0.377733	1.06643	0.0643181	0.0930777
CACGTA	HV	24	85	notICP_notACP	0.290698	CAC	H	8059	15248	0.528559	GTA	V	14784	27783	0.532141	0.281268	1.03353	0.0329761	-0.0602961
CACGTC	HV	30	100	notICP_notACP	0.306931	CAC	H	8059	15248	0.528559	GTC	V	10726	22839	0.469658	0.248242	1.23642	0.212217	0.652062
CACGTG	HV	29	84	notICP_notACP	0.352941	CAC	H	8059	15248	0.528559	GTG	V	17220	29839	0.577111	0.305037	1.15704	0.145867	0.462204
CACGTT	HV	139	336	notICP_notACP	0.41543	CAC	H	8059	15248	0.528559	GTT	V	54520	76105	0.716382	0.378651	1.09713	0.092701	0.256095
CACTAC	HY	62	160	notICP_notACP	0.391304	CAC	H	8059	15248	0.528559	TAC	Y	17436	27789	0.627456	0.331648	1.17988	0.165413	0.608586
CACTAT	HY	86	237	notICP_notACP	0.365546	CAC	H	8059	15248	0.528559	TAT	Y	62620	74641	0.838951	0.443435	0.82435	-0.19316	-1.39393
CACTCA	HS	67	228	notICP_notACP	0.296943	CAC	H	8059	15248	0.528559	TCA	S	52961	78771	0.672346	0.355374	0.835578	-0.179631	-1.06124
CACTCC	HS	33	108	notICP_notACP	0.311927	CAC	H	8059	15248	0.528559	TCC	S	11247	25280	0.444919	0.235166	1.32641	0.282476	0.91407
CACTCG	HS	28	94	notICP_notACP	0.305263	CAC	H	8059	15248	0.528559	TCG	S	7695	19972	0.38532	0.203665	1.49885	0.4047	1.28342
CACTCT	HS	74	214	notICP_notACP	0.348837	CAC	H	8059	15248	0.528559	TCT	S	36110	57653	0.62634	0.331058	1.05371	0.0523126	0.022578
CACTGC	HC	8	30	notICP_notACP	0.290323	CAC	H	8059	15248	0.528559	TGC	C	2686	5121	0.5246	0.277282	1.04703	0.0459574	-0.0070081
CACTGG	HW	54	103	notICP_notACP	0.528846	CAC	H	8059	15248	0.528559	TGG	W	27375	27962	0.979008	0.517464	1.022	0.0217581	-0.194472
CACTGT	HC	36	89	notICP_notACP	0.411111	CAC	H	8059	15248	0.528559	TGT	C	21625	25374	0.852256	0.450468	0.912631	-0.0914232	-0.859164
CACTTA	HL	26	146	notICP_notACP	0.183673	CAC	H	8059	15248	0.528559	TTA	L	83105	113286	0.733588	0.387745	0.473697	-0.747188	-3.12279
CACTTC	HF	10	62	notICP_notACP	0.174603	CAC	H	8059	15248	0.528559	TTC	F	25525	40447	0.631082	0.333564	0.523447	-0.647319	-2.45405
CACTTG	HL	265	510	notICP_notACP	0.520548	CAC	H	8059	15248	0.528559	TTG	L	71622	98587	0.726488	0.383992	1.35562	0.30426	1.64962
CACTTT	HF	117	273	notICP_notACP	0.430657	CAC	H	8059	15248	0.528559	TTT	F	70821	86138	0.822183	0.434572	0.99099	-0.00905053	-0.352004
CAGAAA	QK	646	1349	notICP_notACP	0.479259	CAG	Q	10913	22084	0.494182	AAA	K	124436	156583	0.794698	0.392725	1.22034	0.199132	0.943186
CAGAAC	QN	114	384	notICP_notACP	0.298701	CAG	Q	10913	22084	0.494182	AAC	N	29183	53430	0.5462	0.269922	1.10662	0.101312	0.218419
CAGAAG	QK	117	409	notICP_notACP	0.287805	CAG	Q	10913	22084	0.494182	AAG	K	34865	56260	0.619719	0.306254	0.93976	-0.0621308	-0.467767
CAGAAT	QN	497	1120	notICP_notACP	0.444246	CAG	Q	10913	22084	0.494182	AAT	N	106179	140348	0.756543	0.373869	1.18824	0.172472	0.729828
CAGACA	QT	125	350	notICP_notACP	0.358974	CAG	Q	10913	22084	0.494182	ACA	T	33746	56507	0.597207	0.295129	1.21633	0.195839	0.692214
CAGACC	QT	30	137	notICP_notACP	0.224638	CAG	Q	10913	22084	0.494182	ACC	T	14505	34009	0.426522	0.210779	1.06575	0.063678	0.0499242
CAGACG	QT	11	87	notICP_notACP	0.136364	CAG	Q	10913	22084	0.494182	ACG	T	3199	11727	0.272851	0.134838	1.01131	0.0112504	-0.0708449
CAGACT	QT	96	292	notICP_notACP	0.331058	CAG	Q	10913	22084	0.494182	ACT	T	46939	75657	0.620423	0.306602	1.07977	0.0767436	0.132796
CAGAGA	QR	153	371	notICP_notACP	0.413978	CAG	Q	10913	22084	0.494182	AGA	R	50411	61577	0.818669	0.404571	1.02325	0.0229864	-0.144929
CAGAGC	QS	32	100	notICP_notACP	0.326733	CAG	Q	10913	22084	0.494182	AGC	S	5964	14250	0.418567	0.206848	1.57958	0.457157	1.53731
CAGAGG	QR	18	91	notICP_notACP	0.206522	CAG	Q	10913	22084	0.494182	AGG	R	3912	8891	0.440058	0.217469	0.949662	-0.0516497	-0.302006
CAGAGT	QS	120	301	notICP_notACP	0.400662	CAG	Q	10913	22084	0.494182	AGT	S	35248	51781	0.680719	0.336399	1.19103	0.174821	0.669845
CAGATA	QI	168	375	ACP	0.449468	CAG	Q	10913	22084	0.494182	ATA	I	38192	52220	0.731372	0.361431	1.24358	0.217994	0.985636
CAGATC	QI	67	230	notICP_notACP	0.294372	CAG	Q	10913	22084	0.494182	ATC	I	19193	37380	0.513469	0.253747	1.1601	0.148507	0.395357
CAGATG	QM	122	270	notICP_notACP	0.453875	CAG	Q	10913	22084	0.494182	ATG	M	45701	51463	0.888038	0.438852	1.03423	0.0336583	-0.0897433
CAGATT	QI	318	656	notICP_notACP	0.48554	CAG	Q	10913	22084	0.494182	ATT	I	89819	116202	0.772958	0.381981	1.27111	0.23989	1.18893
CAGCAA	QQ	506	1968	notICP_notACP	0.257491	CAG	Q	10913	22084	0.494182	CAA	Q	86006	108609	0.791888	0.391337	0.657979	-0.418583	-2.14186
CAGCAC	QH	53	185	notICP_notACP	0.290323	CAG	Q	10913	22084	0.494182	CAC	H	8059	15248	0.528559	0.261204	1.11148	0.10569	0.229126
CAGCAG	QQ	144	777	notICP_notACP	0.186375	CAG	Q	10913	22084	0.494182	CAG	Q	10913	22084	0.494182	0.244215	0.763159	-0.270288	-0.976945
CAGCAT	QH	142	417	notICP_notACP	0.342105	CAG	Q	10913	22084	0.494182	CAT	H	35277	45162	0.781126	0.386018	0.886241	-0.120766	-0.87889
CAGCCA	QP	185	637	notICP_notACP	0.291536	CAG	Q	10913	22084	0.494182	CCA	P	51147	69969	0.730999	0.361246	0.807029	-0.214396	-1.22319
CAGCCC	QP	16	97	notICP_notACP	0.173469	CAG	Q	10913	22084	0.494182	CCC	P	5044	12879	0.391693	0.193567	0.896171	-0.109624	-0.413801
CAGCCG	QP	17	114	notICP_notACP	0.156522	CAG	Q	10913	22084	0.494182	CCG	P	2724	8957	0.304197	0.150329	1.0412	0.0403705	-0.0160791
CAGCCT	QP	67	231	notICP_notACP	0.293103	CAG	Q	10913	22084	0.494182	CCT	P	24765	37824	0.654752	0.323566	0.905852	-0.0988789	-0.647843
CAGCGA	QR	31	94	notICP_notACP	0.336842	CAG	Q	10913	22084	0.494182	CGA	R	10181	15064	0.675871	0.334003	1.0085	0.008464	-0.188649
CAGCGC	QR	6	27	notICP_notACP	0.25	CAG	Q	10913	22084	0.494182	CGC	R	1025	2510	0.408602	0.201924	1.23809	0.213571	0.535135
CAGCGG	QR	9	33	notICP_notACP	0.294118	CAG	Q	10913	22084	0.494182	CGG	R	1519	3480	0.436656	0.215787	1.363	0.309686	0.949303
CAGCGT	QR	29	97	notICP_notACP	0.306122	CAG	Q	10913	22084	0.494182	CGT	R	13640	17517	0.778685	0.384812	0.795512	-0.228769	-1.36504
CAGCTA	QL	77	238	notICP_notACP	0.32636	CAG	Q	10913	22084	0.494182	CTA	L	9115	16855	0.540816	0.267261	1.22113	0.199773	0.644797
CAGCTC	QL	27	87	notICP_notACP	0.318182	CAG	Q	10913	22084	0.494182	CTC	L	3307	7566	0.437161	0.216037	1.47281	0.387173	1.28261
CAGCTG	QL	64	171	notICP_notACP	0.377907	CAG	Q	10913	22084	0.494182	CTG	L	8948	11941	0.749372	0.370326	1.02047	0.0202649	-0.147083
CAGCTT	QL	112	287	notICP_notACP	0.392361	CAG	Q	10913	22084	0.494182	CTT	L	22117	29447	0.751087	0.371173	1.05708	0.0555139	0.0428746
CAGGAA	QE	348	948	notICP_notACP	0.367756	CAG	Q	10913	22084	0.494182	GAA	E	118852	149397	0.795546	0.393144	0.935421	-0.0667581	-0.624368
CAGGAC	QD	79	265	notICP_notACP	0.300752	CAG	Q	10913	22084	0.494182	GAC	D	19023	38050	0.499961	0.247071	1.21727	0.196609	0.582738
CAGGAG	QE	86	322	notICP_notACP	0.26935	CAG	Q	10913	22084	0.494182	GAG	E	20293	37777	0.537191	0.26547	1.01462	0.0145097	-0.127207
CAGGAT	QD	318	735	notICP_notACP	0.433424	CAG	Q	10913	22084	0.494182	GAT	D	105455	133044	0.792634	0.391705	1.10651	0.101207	0.31633
CAGGCA	QA	149	413	notICP_notACP	0.362319	CAG	Q	10913	22084	0.494182	GCA	A	30103	47193	0.637878	0.315227	1.14939	0.13923	0.443862
CAGGCC	QA	30	140	notICP_notACP	0.219858	CAG	Q	10913	22084	0.494182	GCC	A	14279	29302	0.487322	0.240826	0.912935	-0.0910905	-0.458295
CAGGCG	QA	18	89	notICP_notACP	0.211111	CAG	Q	10913	22084	0.494182	GCG	A	1820	6744	0.269978	0.133418	1.58233	0.458897	0.996708
CAGGCT	QA	100	294	notICP_notACP	0.342373	CAG	Q	10913	22084	0.494182	GCT	A	41257	63074	0.65411	0.323249	1.05916	0.0574769	0.046741
CAGGGA	QG	82	241	notICP_notACP	0.342975	CAG	Q	10913	22084	0.494182	GGA	G	28122	42355	0.663967	0.32812	1.04527	0.0442775	-0.0163679
CAGGGC	QG	31	93	notICP_notACP	0.340426	CAG	Q	10913	22084	0.494182	GGC	G	4410	12649	0.348696	0.172319	1.97555	0.680849	2.23618
CAGGGG	QG	53	186	notICP_notACP	0.28877	CAG	Q	10913	22084	0.494182	GGG	G	11618	21708	0.535216	0.264494	1.09178	0.0878129	0.159072
CAGGGT	QG	73	235	notICP_notACP	0.313559	CAG	Q	10913	22084	0.494182	GGT	G	50263	70333	0.714647	0.353166	0.887854	-0.118948	-0.796117
CAGGTA	QV	41	190	notICP_notACP	0.219895	CAG	Q	10913	22084	0.494182	GTA	V	14784	27783	0.532141	0.262974	0.836186	-0.178904	-0.78307
CAGGTC	QV	26	93	notICP_notACP	0.287234	CAG	Q	10913	22084	0.494182	GTC	V	10726	22839	0.469658	0.232097	1.23756	0.213144	0.613379
CAGGTG	QV	57	200	notICP_notACP	0.288557	CAG	Q	10913	22084	0.494182	GTG	V	17220	29839	0.577111	0.285198	1.01178	0.0117106	-0.147986
CAGGTT	QV	115	338	notICP_notACP	0.342183	CAG	Q	10913	22084	0.494182	GTT	V	54520	76105	0.716382	0.354023	0.966556	-0.0340165	-0.407892
CAGTAC	QY	121	301	notICP_notACP	0.403974	CAG	Q	10913	22084	0.494182	TAC	Y	17436	27789	0.627456	0.310077	1.30282	0.264528	1.1028
CAGTAT	QY	282	671	notICP_notACP	0.421131	CAG	Q	10913	22084	0.494182	TAT	Y	62620	74641	0.838951	0.414594	1.01577	0.0156435	-0.191981
CAGTCA	QS	128	498	notICP_notACP	0.258517	CAG	Q	10913	22084	0.494182	TCA	S	52961	78771	0.672346	0.332261	0.778055	-0.250958	-1.25985
CAGTCC	QS	25	141	notICP_notACP	0.183099	CAG	Q	10913	22084	0.494182	TCC	S	11247	25280	0.444919	0.219871	0.832755	-0.183015	-0.665281
CAGTCG	QS	57	180	notICP_notACP	0.320442	CAG	Q	10913	22084	0.494182	TCG	S	7695	19972	0.38532	0.190418	1.68283	0.520479	1.69052
CAGTCT	QS	101	317	notICP_notACP	0.320755	CAG	Q	10913	22084	0.494182	TCT	S	36110	57653	0.62634	0.309526	1.03628	0.0356358	-0.0544232
CAGTGC	QC	13	31	notICP_notACP	0.4375	CAG	Q	10913	22084	0.494182	TGC	C	2686	5121	0.5246	0.259248	1.68758	0.523293	2.3188
CAGTGG	QW	51	108	notICP_notACP	0.477064	CAG	Q	10913	22084	0.494182	TGG	W	27375	27962	0.979008	0.483808	0.986062	-0.0140364	-0.425276
CAGTGT	QC	55	141	notICP_notACP	0.394366	CAG	Q	10913	22084	0.494182	TGT	C	21625	25374	0.852256	0.421169	0.93636	-0.0657549	-0.663338
CAGTTA	QL	176	573	notICP_notACP	0.308362	CAG	Q	10913	22084	0.494182	TTA	L	83105	113286	0.733588	0.362526	0.850594	-0.16182	-1.00636
CAGTTC	QF	60	234	notICP_notACP	0.259574	CAG	Q	10913	22084	0.494182	TTC	F	25525	40447	0.631082	0.311869	0.832319	-0.18354	-0.945554
CAGTTG	QL	478	1004	notICP_notACP	0.476617	CAG	Q	10913	22084	0.494182	TTG	L	71622	98587	0.726488	0.359017	1.32756	0.283343	1.40125
CAGTTT	QF	525	1016	notICP_notACP	0.517207	CAG	Q	10913	22084	0.494182	TTT	F	70821	86138	0.822183	0.406308	1.27295	0.241334	1.27509
CATAAA	HK	1354	2049	notICP_notACP	0.660976	CAT	H	35277	45162	0.781126	AAA	K	124436	156583	0.794698	0.620759	1.06479	0.0627733	0.138653
CATAAC	HN	182	526	notICP_notACP	0.347249	CAT	H	35277	45162	0.781126	AAC	N	29183	53430	0.5462	0.426651	0.813894	-0.205925	-1.40364
CATAAG	HK	176	456	notICP_notACP	0.387309	CAT	H	35277	45162	0.781126	AAG	K	34865	56260	0.619719	0.484079	0.800094	-0.223026	-1.68611
CATAAT	HN	1137	1932	notICP_notACP	0.588722	CAT	H	35277	45162	0.781126	AAT	N	106179	140348	0.756543	0.590955	0.996221	-0.00378583	-0.435387
CATACA	HT	305	636	notICP_notACP	0.480377	CAT	H	35277	45162	0.781126	ACA	T	33746	56507	0.597207	0.466494	1.02976	0.0293248	-0.12461
CATACC	HT	110	311	notICP_notACP	0.355769	CAT	H	35277	45162	0.781126	ACC	T	14505	34009	0.426522	0.333167	1.06784	0.0656379	0.0886666
CATACG	HT	9	84	notICP_notACP	0.117647	CAT	H	35277	45162	0.781126	ACG	T	3199	11727	0.272851	0.213131	0.551993	-0.594219	-1.48282
CATACT	HT	452	888	notICP_notACP	0.509561	CAT	H	35277	45162	0.781126	ACT	T	46939	75657	0.620423	0.484629	1.05145	0.0501665	0.0177221
CATAGA	HR	480	740	notICP_notACP	0.649123	CAT	H	35277	45162	0.781126	AGA	R	50411	61577	0.818669	0.639484	1.01507	0.0149607	-0.302327
CATAGC	HS	48	159	notICP_notACP	0.30625	CAT	H	35277	45162	0.781126	AGC	S	5964	14250	0.418567	0.326954	0.936677	-0.0654169	-0.5135
CATAGG	HR	34	115	notICP_notACP	0.301724	CAT	H	35277	45162	0.781126	AGG	R	3912	8891	0.440058	0.343741	0.877765	-0.130376	-0.823432
CATAGT	HS	308	615	notICP_notACP	0.501623	CAT	H	35277	45162	0.781126	AGT	S	35248	51781	0.680719	0.531728	0.943384	-0.0582816	-0.785167
CATATA	HI	430	708	notICP_notACP	0.607898	CAT	H	35277	45162	0.781126	ATA	I	38192	52220	0.731372	0.571294	1.06407	0.0621037	0.121902
CATATC	HI	177	474	notICP_notACP	0.374737	CAT	H	35277	45162	0.781126	ATC	I	19193	37380	0.513469	0.401084	0.934309	-0.0679478	-0.643224
CATATG	HM	438	599	notICP_notACP	0.731667	CAT	H	35277	45162	0.781126	ATG	M	45701	51463	0.888038	0.69367	1.05478	0.0533289	0.0577154
CATATT	HI	1106	1618	notICP_notACP	0.683755	CAT	H	35277	45162	0.781126	ATT	I	89819	116202	0.772958	0.603777	1.13246	0.124395	0.707054
CATCAA	HQ	1323	2196	notICP_notACP	0.60264	CAT	H	35277	45162	0.781126	CAA	Q	86006	108609	0.791888	0.618565	0.974255	-0.0260819	-0.645994
CATCAC	HH	143	387	notICP_notACP	0.371134	CAT	H	35277	45162	0.781126	CAC	H	8059	15248	0.528559	0.412871	0.898909	-0.106573	-0.866791
CATCAG	HQ	101	330	notICP_notACP	0.308157	CAT	H	35277	45162	0.781126	CAG	Q	10913	22084	0.494182	0.386018	0.798297	-0.225275	-1.35427
CATCAT	HH	826	1386	notICP_notACP	0.596251	CAT	H	35277	45162	0.781126	CAT	H	35277	45162	0.781126	0.610158	0.977207	-0.0230565	-0.611992
CATCCA	HP	803	1264	notICP_notACP	0.635573	CAT	H	35277	45162	0.781126	CCA	P	51147	69969	0.730999	0.571002	1.11308	0.107134	0.513717
CATCCC	HP	41	179	notICP_notACP	0.233333	CAT	H	35277	45162	0.781126	CCC	P	5044	12879	0.391693	0.305961	0.762624	-0.270991	-1.22624
CATCCG	HP	23	117	notICP_notACP	0.20339	CAT	H	35277	45162	0.781126	CCG	P	2724	8957	0.304197	0.237617	0.855958	-0.155534	-0.641771
CATCCT	HP	467	815	notICP_notACP	0.573529	CAT	H	35277	45162	0.781126	CCT	P	24765	37824	0.654752	0.511444	1.12139	0.114571	0.519644
CATCGA	HR	239	373	notICP_notACP	0.641711	CAT	H	35277	45162	0.781126	CGA	R	10181	15064	0.675871	0.527941	1.2155	0.195154	1.23212
CATCGC	HR	25	67	notICP_notACP	0.382353	CAT	H	35277	45162	0.781126	CGC	R	1025	2510	0.408602	0.31917	1.19796	0.180621	0.6665
CATCGG	HR	24	63	notICP_notACP	0.390625	CAT	H	35277	45162	0.781126	CGG	R	1519	3480	0.436656	0.341084	1.14525	0.135621	0.460489
CATCGT	HR	390	538	notICP_notACP	0.725417	CAT	H	35277	45162	0.781126	CGT	R	13640	17517	0.778685	0.608251	1.19263	0.17616	1.22475
CATCTA	HL	82	219	notICP_notACP	0.377273	CAT	H	35277	45162	0.781126	CTA	L	9115	16855	0.540816	0.422446	0.893068	-0.113093	-0.921447
CATCTC	HL	29	112	notICP_notACP	0.265487	CAT	H	35277	45162	0.781126	CTC	L	3307	7566	0.437161	0.341478	0.777463	-0.251719	-1.29763
CATCTG	HL	120	199	notICP_notACP	0.605	CAT	H	35277	45162	0.781126	CTG	L	8948	11941	0.749372	0.585354	1.03356	0.0330116	-0.125183
CATCTT	HL	270	437	notICP_notACP	0.618721	CAT	H	35277	45162	0.781126	CTT	L	22117	29447	0.751087	0.586693	1.05459	0.0531528	0.0472889
CATGAA	HE	1488	2321	notICP_notACP	0.641258	CAT	H	35277	45162	0.781126	GAA	E	118852	149397	0.795546	0.621422	1.03192	0.0314209	-0.147191
CATGAC	HD	190	523	notICP_notACP	0.364504	CAT	H	35277	45162	0.781126	GAC	D	19023	38050	0.499961	0.390532	0.933351	-0.0689736	-0.63154
CATGAG	HE	156	433	notICP_notACP	0.361751	CAT	H	35277	45162	0.781126	GAG	E	20293	37777	0.537191	0.419614	0.862105	-0.148378	-1.09721
CATGAT	HD	1327	2054	notICP_notACP	0.646229	CAT	H	35277	45162	0.781126	GAT	D	105455	133044	0.792634	0.619147	1.04374	0.0428104	-0.0441708
CATGCA	HA	384	707	notICP_notACP	0.543785	CAT	H	35277	45162	0.781126	GCA	A	30103	47193	0.637878	0.498263	1.09136	0.0874266	0.296724
CATGCC	HA	191	454	notICP_notACP	0.421978	CAT	H	35277	45162	0.781126	GCC	A	14279	29302	0.487322	0.38066	1.10854	0.103047	0.31827
CATGCG	HA	22	108	notICP_notACP	0.211009	CAT	H	35277	45162	0.781126	GCG	A	1820	6744	0.269978	0.210887	1.00058	0.00058065	-0.142497
CATGCT	HA	469	854	notICP_notACP	0.549708	CAT	H	35277	45162	0.781126	GCT	A	41257	63074	0.65411	0.510943	1.07587	0.0731293	0.193429
CATGGA	HG	501	855	notICP_notACP	0.586449	CAT	H	35277	45162	0.781126	GGA	G	28122	42355	0.663967	0.518642	1.13074	0.122871	0.594833
CATGGC	HG	91	272	notICP_notACP	0.336996	CAT	H	35277	45162	0.781126	GGC	G	4410	12649	0.348696	0.272375	1.23725	0.212891	0.718635
CATGGG	HG	131	307	notICP_notACP	0.428571	CAT	H	35277	45162	0.781126	GGG	G	11618	21708	0.535216	0.418071	1.02512	0.024806	-0.138855
CATGGT	HG	662	1105	notICP_notACP	0.599458	CAT	H	35277	45162	0.781126	GGT	G	50263	70333	0.714647	0.55823	1.07385	0.0712546	0.19558
CATGTA	HV	217	429	notICP_notACP	0.506977	CAT	H	35277	45162	0.781126	GTA	V	14784	27783	0.532141	0.415669	1.21966	0.198576	0.994341
CATGTC	HV	150	359	notICP_notACP	0.419444	CAT	H	35277	45162	0.781126	GTC	V	10726	22839	0.469658	0.366863	1.14333	0.133944	0.485436
CATGTG	HV	176	360	notICP_notACP	0.490305	CAT	H	35277	45162	0.781126	GTG	V	17220	29839	0.577111	0.450797	1.08764	0.0840106	0.244963
CATGTT	HV	720	1144	notICP_notACP	0.629694	CAT	H	35277	45162	0.781126	GTT	V	54520	76105	0.716382	0.559585	1.12529	0.118039	0.599083
CATTAC	HY	206	416	notICP_notACP	0.496403	CAT	H	35277	45162	0.781126	TAC	Y	17436	27789	0.627456	0.490122	1.01281	0.0127331	-0.247215
CATTAT	HY	1142	1533	notICP_notACP	0.745111	CAT	H	35277	45162	0.781126	TAT	Y	62620	74641	0.838951	0.655327	1.13701	0.128399	0.809119
CATTCA	HS	780	1325	notICP_notACP	0.588989	CAT	H	35277	45162	0.781126	TCA	S	52961	78771	0.672346	0.525187	1.12149	0.114655	0.534295
CATTCC	HS	142	399	notICP_notACP	0.3575	CAT	H	35277	45162	0.781126	TCC	S	11247	25280	0.444919	0.347538	1.02866	0.0282615	-0.0981599
CATTCG	HS	81	271	notICP_notACP	0.301471	CAT	H	35277	45162	0.781126	TCG	S	7695	19972	0.38532	0.300984	1.00162	0.00161646	-0.199006
CATTCT	HS	502	917	notICP_notACP	0.54793	CAT	H	35277	45162	0.781126	TCT	S	36110	57653	0.62634	0.48925	1.11994	0.113274	0.487132
CATTGC	HC	39	94	notICP_notACP	0.421053	CAT	H	35277	45162	0.781126	TGC	C	2686	5121	0.5246	0.409779	1.02751	0.0271408	-0.12235
CATTGG	HW	429	522	notICP_notACP	0.82218	CAT	H	35277	45162	0.781126	TGG	W	27375	27962	0.979008	0.764729	1.07513	0.0724379	0.281542
CATTGT	HC	403	541	notICP_notACP	0.745387	CAT	H	35277	45162	0.781126	TGT	C	21625	25374	0.852256	0.66572	1.11967	0.113036	0.660354
CATTTA	HL	1472	2207	notICP_notACP	0.66712	CAT	H	35277	45162	0.781126	TTA	L	83105	113286	0.733588	0.573025	1.16421	0.15204	0.925762
CATTTC	HF	567	881	notICP_notACP	0.643991	CAT	H	35277	45162	0.781126	TTC	F	25525	40447	0.631082	0.492955	1.30639	0.267268	1.77788
CATTTG	HL	1058	1711	notICP_notACP	0.618575	CAT	H	35277	45162	0.781126	TTG	L	71622	98587	0.726488	0.567479	1.09004	0.0862147	0.327439
CATTTT	HF	933	1308	notICP_notACP	0.713522	CAT	H	35277	45162	0.781126	TTT	F	70821	86138	0.822183	0.642228	1.11101	0.105269	0.559148
CCAAAA	PK	1544	2773	notICP_notACP	0.556957	CCA	P	51147	69969	0.730999	AAA	K	124436	156583	0.794698	0.580923	0.958745	-0.0421302	-0.732856
CCAAAC	PN	568	1179	notICP_notACP	0.482203	CCA	P	51147	69969	0.730999	AAC	N	29183	53430	0.5462	0.399271	1.20771	0.188724	0.888267
CCAAAG	PK	654	1238	notICP_notACP	0.528652	CCA	P	51147	69969	0.730999	AAG	K	34865	56260	0.619719	0.453014	1.16697	0.154408	0.749383
CCAAAT	PN	1419	2651	notICP_notACP	0.535445	CCA	P	51147	69969	0.730999	AAT	N	106179	140348	0.756543	0.553032	0.968199	-0.0323176	-0.624456
CCAACA	PT	1006	2048	notICP_notACP	0.491459	CCA	P	51147	69969	0.730999	ACA	T	33746	56507	0.597207	0.436558	1.12576	0.118458	0.470252
CCAACC	PT	293	832	notICP_notACP	0.352941	CCA	P	51147	69969	0.730999	ACC	T	14505	34009	0.426522	0.311787	1.13199	0.123982	0.363076
CCAACG	PT	61	343	notICP_notACP	0.180233	CCA	P	51147	69969	0.730999	ACG	T	3199	11727	0.272851	0.199454	0.90363	-0.101336	-0.405554
CCAACT	PT	1027	2057	notICP_notACP	0.499514	CCA	P	51147	69969	0.730999	ACT	T	46939	75657	0.620423	0.453529	1.10139	0.0965767	0.333795
CCAAGA	PR	1222	1680	notICP_notACP	0.727543	CCA	P	51147	69969	0.730999	AGA	R	50411	61577	0.818669	0.598446	1.21572	0.195337	1.39852
CCAAGC	PS	119	338	notICP_notACP	0.353982	CCA	P	51147	69969	0.730999	AGC	S	5964	14250	0.418567	0.305972	1.15691	0.145753	0.463056
CCAAGG	PR	76	183	notICP_notACP	0.418478	CCA	P	51147	69969	0.730999	AGG	R	3912	8891	0.440058	0.321682	1.30091	0.263061	1.13547
CCAAGT	PS	725	1239	notICP_notACP	0.585484	CCA	P	51147	69969	0.730999	AGT	S	35248	51781	0.680719	0.497605	1.1766	0.162632	0.890296
CCAATA	PI	1052	1716	notICP_notACP	0.613279	CCA	P	51147	69969	0.730999	ATA	I	38192	52220	0.731372	0.534633	1.1471	0.13724	0.735693
CCAATC	PI	361	857	notICP_notACP	0.421911	CCA	P	51147	69969	0.730999	ATC	I	19193	37380	0.513469	0.375346	1.12406	0.116948	0.39539
CCAATG	PM	851	1227	notICP_notACP	0.693811	CCA	P	51147	69969	0.730999	ATG	M	45701	51463	0.888038	0.649155	1.06879	0.0665281	0.181406
CCAATT	PI	1817	2900	notICP_notACP	0.62668	CCA	P	51147	69969	0.730999	ATT	I	89819	116202	0.772958	0.565031	1.10911	0.103556	0.47689
CCACAA	PQ	1502	2935	notICP_notACP	0.511921	CCA	P	51147	69969	0.730999	CAA	Q	86006	108609	0.791888	0.57887	0.884346	-0.122907	-1.33334
CCACAC	PH	137	339	notICP_notACP	0.405882	CCA	P	51147	69969	0.730999	CAC	H	8059	15248	0.528559	0.386376	1.05048	0.0492516	0.00892692
CCACAG	PQ	198	667	notICP_notACP	0.297904	CCA	P	51147	69969	0.730999	CAG	Q	10913	22084	0.494182	0.361246	0.824657	-0.192788	-1.13402
CCACAT	PH	412	806	notICP_notACP	0.511772	CCA	P	51147	69969	0.730999	CAT	H	35277	45162	0.781126	0.571002	0.896269	-0.109514	-1.21988
CCACCA	PP	1961	3756	notICP_notACP	0.522225	CCA	P	51147	69969	0.730999	CCA	P	51147	69969	0.730999	0.53436	0.977292	-0.02297	-0.535334
CCACCC	PP	47	257	notICP_notACP	0.186047	CCA	P	51147	69969	0.730999	CCC	P	5044	12879	0.391693	0.286327	0.64977	-0.431137	-1.60004
CCACCG	PP	66	446	notICP_notACP	0.149888	CCA	P	51147	69969	0.730999	CCG	P	2724	8957	0.304197	0.222368	0.674055	-0.394444	-1.16701
CCACCT	PP	630	1384	notICP_notACP	0.455596	CCA	P	51147	69969	0.730999	CCT	P	24765	37824	0.654752	0.478623	0.951888	-0.0493079	-0.649757
CCACGA	PR	155	285	notICP_notACP	0.545455	CCA	P	51147	69969	0.730999	CGA	R	10181	15064	0.675871	0.494061	1.10402	0.0989601	0.381809
CCACGC	PR	17	46	notICP_notACP	0.382979	CCA	P	51147	69969	0.730999	CGC	R	1025	2510	0.408602	0.298688	1.2822	0.248581	0.976081
CCACGG	PR	17	70	notICP_notACP	0.253521	CCA	P	51147	69969	0.730999	CGG	R	1519	3480	0.436656	0.319195	0.794251	-0.230356	-1.13792
CCACGT	PR	146	293	notICP_notACP	0.5	CCA	P	51147	69969	0.730999	CGT	R	13640	17517	0.778685	0.569218	0.878398	-0.129655	-1.35852
CCACTA	PL	157	425	notICP_notACP	0.370892	CCA	P	51147	69969	0.730999	CTA	L	9115	16855	0.540816	0.395336	0.938169	-0.0638256	-0.61264
CCACTC	PL	45	153	notICP_notACP	0.298701	CCA	P	51147	69969	0.730999	CTC	L	3307	7566	0.437161	0.319565	0.934714	-0.0675151	-0.51068
CCACTG	PL	170	372	notICP_notACP	0.458445	CCA	P	51147	69969	0.730999	CTG	L	8948	11941	0.749372	0.54779	0.836899	-0.178052	-1.62571
CCACTT	PL	360	658	notICP_notACP	0.5478	CCA	P	51147	69969	0.730999	CTT	L	22117	29447	0.751087	0.549044	0.997734	-0.00226815	-0.392875
CCAGAA	PE	2233	3722	notICP_notACP	0.600054	CCA	P	51147	69969	0.730999	GAA	E	118852	149397	0.795546	0.581543	1.03183	0.0313335	-0.13848
CCAGAC	PD	190	613	notICP_notACP	0.311075	CCA	P	51147	69969	0.730999	GAC	D	19023	38050	0.499961	0.365471	0.851162	-0.161152	-1.01163
CCAGAG	PE	302	770	notICP_notACP	0.392996	CCA	P	51147	69969	0.730999	GAG	E	20293	37777	0.537191	0.392686	1.00079	0.000789267	-0.264192
CCAGAT	PD	1056	1919	notICP_notACP	0.550521	CCA	P	51147	69969	0.730999	GAT	D	105455	133044	0.792634	0.579415	0.950133	-0.0511537	-0.80083
CCAGCA	PA	799	1611	notICP_notACP	0.496278	CCA	P	51147	69969	0.730999	GCA	A	30103	47193	0.637878	0.466288	1.06432	0.0623327	0.101087
CCAGCC	PA	110	376	notICP_notACP	0.29443	CCA	P	51147	69969	0.730999	GCC	A	14279	29302	0.487322	0.356232	0.826511	-0.190542	-1.10903
CCAGCG	PA	31	164	notICP_notACP	0.193939	CCA	P	51147	69969	0.730999	GCG	A	1820	6744	0.269978	0.197353	0.982701	-0.0174507	-0.182765
CCAGCT	PA	677	1380	notICP_notACP	0.490949	CCA	P	51147	69969	0.730999	GCT	A	41257	63074	0.65411	0.478154	1.02676	0.0264068	-0.147814
CCAGGA	PG	426	867	notICP_notACP	0.491935	CCA	P	51147	69969	0.730999	GGA	G	28122	42355	0.663967	0.485359	1.01355	0.0134578	-0.239822
CCAGGC	PG	40	176	notICP_notACP	0.231638	CCA	P	51147	69969	0.730999	GGC	G	4410	12649	0.348696	0.254896	0.908756	-0.0956787	-0.499988
CCAGGG	PG	116	386	notICP_notACP	0.302326	CCA	P	51147	69969	0.730999	GGG	G	11618	21708	0.535216	0.391242	0.772733	-0.257822	-1.51266
CCAGGT	PG	786	1367	notICP_notACP	0.575292	CCA	P	51147	69969	0.730999	GGT	G	50263	70333	0.714647	0.522406	1.10124	0.0964325	0.383327
CCAGTA	PV	390	957	notICP_notACP	0.408142	CCA	P	51147	69969	0.730999	GTA	V	14784	27783	0.532141	0.388994	1.04922	0.0480501	0.00211643
CCAGTC	PV	159	439	notICP_notACP	0.363636	CCA	P	51147	69969	0.730999	GTC	V	10726	22839	0.469658	0.34332	1.05918	0.0574917	0.0497187
CCAGTG	PV	336	823	notICP_notACP	0.408981	CCA	P	51147	69969	0.730999	GTG	V	17220	29839	0.577111	0.421868	0.969452	-0.0310242	-0.468949
CCAGTT	PV	1008	1840	notICP_notACP	0.548072	CCA	P	51147	69969	0.730999	GTT	V	54520	76105	0.716382	0.523675	1.04659	0.0455352	-0.0164766
CCATAC	PY	300	607	notICP_notACP	0.495066	CCA	P	51147	69969	0.730999	TAC	Y	17436	27789	0.627456	0.45867	1.07935	0.0763604	0.196003
CCATAT	PY	777	1358	notICP_notACP	0.57248	CCA	P	51147	69969	0.730999	TAT	Y	62620	74641	0.838951	0.613273	0.933483	-0.068832	-0.990604
CCATCA	PS	1031	2126	notICP_notACP	0.48519	CCA	P	51147	69969	0.730999	TCA	S	52961	78771	0.672346	0.491484	0.987195	-0.0128878	-0.424223
CCATCC	PS	124	442	notICP_notACP	0.282167	CCA	P	51147	69969	0.730999	TCC	S	11247	25280	0.444919	0.325235	0.867578	-0.14205	-0.825499
CCATCG	PS	119	486	notICP_notACP	0.246407	CCA	P	51147	69969	0.730999	TCG	S	7695	19972	0.38532	0.281669	0.87481	-0.133749	-0.686395
CCATCT	PS	636	1329	notICP_notACP	0.478947	CCA	P	51147	69969	0.730999	TCT	S	36110	57653	0.62634	0.457854	1.04607	0.0450407	-0.0177227
CCATGC	PC	24	81	notICP_notACP	0.304878	CCA	P	51147	69969	0.730999	TGC	C	2686	5121	0.5246	0.383482	0.795026	-0.229381	-1.36294
CCATGG	PW	404	533	notICP_notACP	0.758427	CCA	P	51147	69969	0.730999	TGG	W	27375	27962	0.979008	0.715654	1.05977	0.0580499	0.109565
CCATGT	PC	239	383	notICP_notACP	0.625	CCA	P	51147	69969	0.730999	TGT	C	21625	25374	0.852256	0.622998	1.00321	0.0032077	-0.398001
CCATTA	PL	1937	3085	notICP_notACP	0.627997	CCA	P	51147	69969	0.730999	TTA	L	83105	113286	0.733588	0.536252	1.17109	0.157931	0.918008
CCATTC	PF	482	936	notICP_notACP	0.515475	CCA	P	51147	69969	0.730999	TTC	F	25525	40447	0.631082	0.46132	1.11739	0.110996	0.442866
CCATTG	PL	1161	2123	notICP_notACP	0.547081	CCA	P	51147	69969	0.730999	TTG	L	71622	98587	0.726488	0.531062	1.03016	0.029718	-0.138845
CCATTT	PF	1843	2606	notICP_notACP	0.707326	CCA	P	51147	69969	0.730999	TTT	F	70821	86138	0.822183	0.601015	1.17689	0.162873	1.0777
CCCAAA	PK	442	1250	notICP_notACP	0.354117	CCC	P	5044	12879	0.391693	AAA	K	124436	156583	0.794698	0.311277	1.13762	0.128942	0.387022
CCCAAC	PN	129	412	notICP_notACP	0.31477	CCC	P	5044	12879	0.391693	AAC	N	29183	53430	0.5462	0.213942	1.47128	0.386135	1.2656
CCCAAG	PK	173	433	notICP_notACP	0.400922	CCC	P	5044	12879	0.391693	AAG	K	34865	56260	0.619719	0.242739	1.65166	0.501778	2.04905
CCCAAT	PN	361	979	notICP_notACP	0.369388	CCC	P	5044	12879	0.391693	AAT	N	106179	140348	0.756543	0.296332	1.24653	0.220366	0.820363
CCCACA	PT	107	414	notICP_notACP	0.260241	CCC	P	5044	12879	0.391693	ACA	T	33746	56507	0.597207	0.233922	1.11251	0.106621	0.208587
CCCACC	PT	53	228	notICP_notACP	0.235808	CCC	P	5044	12879	0.391693	ACC	T	14505	34009	0.426522	0.167065	1.41147	0.344632	0.848363
CCCACG	PT	13	90	notICP_notACP	0.153846	CCC	P	5044	12879	0.391693	ACG	T	3199	11727	0.272851	0.106874	1.43951	0.364304	0.584674
CCCACT	PT	126	382	notICP_notACP	0.331593	CCC	P	5044	12879	0.391693	ACT	T	46939	75657	0.620423	0.243015	1.36449	0.310783	1.07418
CCCAGA	PR	63	210	notICP_notACP	0.303318	CCC	P	5044	12879	0.391693	AGA	R	50411	61577	0.818669	0.320667	0.945897	-0.0556216	-0.462224
CCCAGC	PS	20	102	notICP_notACP	0.203883	CCC	P	5044	12879	0.391693	AGC	S	5964	14250	0.418567	0.16395	1.24357	0.21799	0.447083
CCCAGG	PR	7	48	notICP_notACP	0.163265	CCC	P	5044	12879	0.391693	AGG	R	3912	8891	0.440058	0.172368	0.947192	-0.054253	-0.245332
CCCAGT	PS	97	281	notICP_notACP	0.347518	CCC	P	5044	12879	0.391693	AGT	S	35248	51781	0.680719	0.266633	1.30336	0.264944	0.950309
CCCATA	PI	118	373	notICP_notACP	0.318182	CCC	P	5044	12879	0.391693	ATA	I	38192	52220	0.731372	0.286473	1.11069	0.104978	0.248119
CCCATC	PI	58	209	notICP_notACP	0.280952	CCC	P	5044	12879	0.391693	ATC	I	19193	37380	0.513469	0.201122	1.39692	0.334273	0.980336
CCCATG	PM	149	347	notICP_notACP	0.431034	CCC	P	5044	12879	0.391693	ATG	M	45701	51463	0.888038	0.347838	1.23918	0.214451	0.927145
CCCATT	PI	225	635	notICP_notACP	0.355346	CCC	P	5044	12879	0.391693	ATT	I	89819	116202	0.772958	0.302762	1.17368	0.160145	0.529302
CCCCAA	PQ	86	490	notICP_notACP	0.177189	CCC	P	5044	12879	0.391693	CAA	Q	86006	108609	0.791888	0.310177	0.571253	-0.559923	-2.07435
CCCCAC	PH	14	85	notICP_notACP	0.174419	CCC	P	5044	12879	0.391693	CAC	H	8059	15248	0.528559	0.207033	0.842469	-0.171419	-0.598276
CCCCAG	PQ	21	136	notICP_notACP	0.160584	CCC	P	5044	12879	0.391693	CAG	Q	10913	22084	0.494182	0.193567	0.829603	-0.186808	-0.594237
CCCCAT	PH	37	199	notICP_notACP	0.19	CCC	P	5044	12879	0.391693	CAT	H	35277	45162	0.781126	0.305961	0.620994	-0.476435	-1.83305
CCCCCA	PP	49	237	notICP_notACP	0.210084	CCC	P	5044	12879	0.391693	CCA	P	51147	69969	0.730999	0.286327	0.733721	-0.309626	-1.26344
CCCCCC	PP	1	22	notICP_notACP	0.0869565	CCC	P	5044	12879	0.391693	CCC	P	5044	12879	0.391693	0.153423	0.566776	-0.567791	-1.03565
CCCCCG	PP	8	33	notICP_notACP	0.264706	CCC	P	5044	12879	0.391693	CCG	P	2724	8957	0.304197	0.119152	2.22158	0.798221	1.95673
CCCCCT	PP	29	108	notICP_notACP	0.275229	CCC	P	5044	12879	0.391693	CCT	P	24765	37824	0.654752	0.256462	1.07318	0.0706261	0.0874297
CCCCGA	PR	7	43	notICP_notACP	0.181818	CCC	P	5044	12879	0.391693	CGA	R	10181	15064	0.675871	0.264734	0.686796	-0.375717	-1.34211
CCCCGC	PR	2	14	notICP_notACP	0.2	CCC	P	5044	12879	0.391693	CGC	R	1025	2510	0.408602	0.160046	1.24964	0.222853	0.450028
CCCCGG	PR	2	10	notICP_notACP	0.272727	CCC	P	5044	12879	0.391693	CGG	R	1519	3480	0.436656	0.171035	1.59457	0.466604	1.30705
CCCCGT	PR	14	60	notICP_notACP	0.245902	CCC	P	5044	12879	0.391693	CGT	R	13640	17517	0.778685	0.305005	0.806222	-0.215397	-1.0362
CCCCTA	PL	13	56	notICP_notACP	0.245614	CCC	P	5044	12879	0.391693	CTA	L	9115	16855	0.540816	0.211834	1.15947	0.14796	0.328169
CCCCTC	PL	11	42	notICP_notACP	0.27907	CCC	P	5044	12879	0.391693	CTC	L	3307	7566	0.437161	0.171233	1.62977	0.488438	1.39296
CCCCTG	PL	33	92	notICP_notACP	0.365591	CCC	P	5044	12879	0.391693	CTG	L	8948	11941	0.749372	0.293523	1.24553	0.219559	0.808453
CCCCTT	PL	34	111	notICP_notACP	0.3125	CCC	P	5044	12879	0.391693	CTT	L	22117	29447	0.751087	0.294195	1.06222	0.0603615	0.0551445
CCCGAA	PE	80	542	notICP_notACP	0.149171	CCC	P	5044	12879	0.391693	GAA	E	118852	149397	0.795546	0.311609	0.478712	-0.736656	-2.48773
CCCGAC	PD	27	170	notICP_notACP	0.163743	CCC	P	5044	12879	0.391693	GAC	D	19023	38050	0.499961	0.195831	0.836144	-0.178955	-0.58325
CCCGAG	PE	39	218	notICP_notACP	0.182648	CCC	P	5044	12879	0.391693	GAG	E	20293	37777	0.537191	0.210414	0.868044	-0.141513	-0.532689
CCCGAT	PD	151	574	notICP_notACP	0.264348	CCC	P	5044	12879	0.391693	GAT	D	105455	133044	0.792634	0.310469	0.851447	-0.160818	-0.858148
CCCGCA	PA	11	114	notICP_notACP	0.104348	CCC	P	5044	12879	0.391693	GCA	A	30103	47193	0.637878	0.249852	0.417639	-0.873139	-2.20837
CCCGCC	PA	3	48	notICP_notACP	0.0816327	CCC	P	5044	12879	0.391693	GCC	A	14279	29302	0.487322	0.19088	0.427664	-0.849418	-1.66034
CCCGCG	PA	2	10	notICP_notACP	0.272727	CCC	P	5044	12879	0.391693	GCG	A	1820	6744	0.269978	0.105748	2.57902	0.947411	2.26591
CCCGCT	PA	13	105	notICP_notACP	0.132075	CCC	P	5044	12879	0.391693	GCT	A	41257	63074	0.65411	0.25621	0.515497	-0.662624	-1.91348
CCCGGA	PG	10	85	notICP_notACP	0.127907	CCC	P	5044	12879	0.391693	GGA	G	28122	42355	0.663967	0.260071	0.491816	-0.709652	-2.02855
CCCGGC	PG	2	33	notICP_notACP	0.0882353	CCC	P	5044	12879	0.391693	GGC	G	4410	12649	0.348696	0.136581	0.646027	-0.436914	-0.770396
CCCGGG	PG	10	63	notICP_notACP	0.171875	CCC	P	5044	12879	0.391693	GGG	G	11618	21708	0.535216	0.20964	0.819858	-0.198625	-0.672188
CCCGGT	PG	14	135	notICP_notACP	0.110294	CCC	P	5044	12879	0.391693	GGT	G	50263	70333	0.714647	0.279922	0.394017	-0.93136	-2.56674
CCCGTA	PV	13	112	notICP_notACP	0.123894	CCC	P	5044	12879	0.391693	GTA	V	14784	27783	0.532141	0.208436	0.594399	-0.520205	-1.32638
CCCGTC	PV	17	78	notICP_notACP	0.227848	CCC	P	5044	12879	0.391693	GTC	V	10726	22839	0.469658	0.183962	1.23856	0.213951	0.488746
CCCGTG	PV	30	224	notICP_notACP	0.137778	CCC	P	5044	12879	0.391693	GTG	V	17220	29839	0.577111	0.22605	0.609501	-0.495115	-1.39067
CCCGTT	PV	48	282	notICP_notACP	0.173145	CCC	P	5044	12879	0.391693	GTT	V	54520	76105	0.716382	0.280602	0.617049	-0.482807	-1.69661
CCCTAC	PY	21	82	notICP_notACP	0.26506	CCC	P	5044	12879	0.391693	TAC	Y	17436	27789	0.627456	0.24577	1.07849	0.0755618	0.102059
CCCTAT	PY	75	225	notICP_notACP	0.336283	CCC	P	5044	12879	0.391693	TAT	Y	62620	74641	0.838951	0.328611	1.02335	0.0230791	-0.117281
CCCTCA	PS	32	165	notICP_notACP	0.198795	CCC	P	5044	12879	0.391693	TCA	S	52961	78771	0.672346	0.263353	0.754863	-0.281219	-1.0841
CCCTCC	PS	5	67	notICP_notACP	0.0882353	CCC	P	5044	12879	0.391693	TCC	S	11247	25280	0.444919	0.174271	0.506309	-0.680607	-1.32395
CCCTCG	PS	14	71	notICP_notACP	0.208333	CCC	P	5044	12879	0.391693	TCG	S	7695	19972	0.38532	0.150927	1.38036	0.322343	0.700657
CCCTCT	PS	26	128	notICP_notACP	0.209302	CCC	P	5044	12879	0.391693	TCT	S	36110	57653	0.62634	0.245333	0.853137	-0.158835	-0.672304
CCCTGC	PC	2	13	notICP_notACP	0.214286	CCC	P	5044	12879	0.391693	TGC	C	2686	5121	0.5246	0.205482	1.04285	0.0419527	-0.0172343
CCCTGG	PW	17	61	notICP_notACP	0.290323	CCC	P	5044	12879	0.391693	TGG	W	27375	27962	0.979008	0.38347	0.757093	-0.278269	-1.56659
CCCTGT	PC	23	66	notICP_notACP	0.358209	CCC	P	5044	12879	0.391693	TGT	C	21625	25374	0.852256	0.333822	1.07305	0.0705074	0.113207
CCCTTA	PL	58	231	notICP_notACP	0.25431	CCC	P	5044	12879	0.391693	TTA	L	83105	113286	0.733588	0.287341	0.885047	-0.122114	-0.659026
CCCTTC	PF	26	90	notICP_notACP	0.296703	CCC	P	5044	12879	0.391693	TTC	F	25525	40447	0.631082	0.24719	1.2003	0.182575	0.524301
CCCTTG	PL	160	396	notICP_notACP	0.405542	CCC	P	5044	12879	0.391693	TTG	L	71622	98587	0.726488	0.28456	1.42515	0.354279	1.49953
CCCTTT	PF	116	295	notICP_notACP	0.39527	CCC	P	5044	12879	0.391693	TTT	F	70821	86138	0.822183	0.322043	1.22738	0.204885	0.805186
CCGAAA	PK	237	638	notICP_notACP	0.372457	CCG	P	2724	8957	0.304197	AAA	K	124436	156583	0.794698	0.241745	1.5407	0.432238	1.66506
CCGAAC	PN	15	101	notICP_notACP	0.156863	CCG	P	2724	8957	0.304197	AAC	N	29183	53430	0.5462	0.166153	0.944089	-0.057535	-0.243707
CCGAAG	PK	15	100	notICP_notACP	0.158416	CCG	P	2724	8957	0.304197	AAG	K	34865	56260	0.619719	0.188517	0.840327	-0.173964	-0.550422
CCGAAT	PN	60	235	notICP_notACP	0.258475	CCG	P	2724	8957	0.304197	AAT	N	106179	140348	0.756543	0.230138	1.12313	0.116117	0.239419
CCGACA	PT	47	216	notICP_notACP	0.221198	CCG	P	2724	8957	0.304197	ACA	T	33746	56507	0.597207	0.181669	1.21759	0.196873	0.4293
CCGACC	PT	6	61	notICP_notACP	0.112903	CCG	P	2724	8957	0.304197	ACC	T	14505	34009	0.426522	0.129747	0.870182	-0.139053	-0.324587
CCGACG	PT	3	37	notICP_notACP	0.105263	CCG	P	2724	8957	0.304197	ACG	T	3199	11727	0.272851	0.0830006	1.26822	0.237615	0.254985
CCGACT	PT	24	133	notICP_notACP	0.186567	CCG	P	2724	8957	0.304197	ACT	T	46939	75657	0.620423	0.188731	0.988534	-0.0115324	-0.159365
CCGAGA	PR	29	126	notICP_notACP	0.23622	CCG	P	2724	8957	0.304197	AGA	R	50411	61577	0.818669	0.249037	0.948536	-0.0528357	-0.349771
CCGAGC	PS	5	40	notICP_notACP	0.146341	CCG	P	2724	8957	0.304197	AGC	S	5964	14250	0.418567	0.127327	1.14934	0.139184	0.17919
CCGAGG	PR	5	15	notICP_notACP	0.375	CCG	P	2724	8957	0.304197	AGG	R	3912	8891	0.440058	0.133865	2.80134	1.0301	3.2851
CCGAGT	PS	25	82	notICP_notACP	0.313253	CCG	P	2724	8957	0.304197	AGT	S	35248	51781	0.680719	0.207073	1.51277	0.41394	1.34525
CCGATA	PI	47	193	notICP_notACP	0.247423	CCG	P	2724	8957	0.304197	ATA	I	38192	52220	0.731372	0.222482	1.1121	0.106254	0.197112
CCGATC	PI	16	111	notICP_notACP	0.151786	CCG	P	2724	8957	0.304197	ATC	I	19193	37380	0.513469	0.156196	0.971764	-0.0286421	-0.168571
CCGATG	PM	29	99	notICP_notACP	0.3	CCG	P	2724	8957	0.304197	ATG	M	45701	51463	0.888038	0.270139	1.11054	0.104846	0.233417
CCGATT	PI	70	281	notICP_notACP	0.251773	CCG	P	2724	8957	0.304197	ATT	I	89819	116202	0.772958	0.235132	1.07077	0.0683824	0.0722389
CCGCAA	PQ	73	364	notICP_notACP	0.20274	CCG	P	2724	8957	0.304197	CAA	Q	86006	108609	0.791888	0.24089	0.841627	-0.172419	-0.698957
CCGCAC	PH	6	33	notICP_notACP	0.205882	CCG	P	2724	8957	0.304197	CAC	H	8059	15248	0.528559	0.160786	1.28047	0.247229	0.521533
CCGCAG	PQ	17	106	notICP_notACP	0.168224	CCG	P	2724	8957	0.304197	CAG	Q	10913	22084	0.494182	0.150329	1.11904	0.112474	0.147793
CCGCAT	PH	22	100	notICP_notACP	0.227723	CCG	P	2724	8957	0.304197	CAT	H	35277	45162	0.781126	0.237617	0.958363	-0.0425291	-0.301034
CCGCCA	PP	82	443	notICP_notACP	0.186937	CCG	P	2724	8957	0.304197	CCA	P	51147	69969	0.730999	0.222368	0.840665	-0.173562	-0.648208
CCGCCC	PP	4	45	notICP_notACP	0.108696	CCG	P	2724	8957	0.304197	CCC	P	5044	12879	0.391693	0.119152	0.912245	-0.0918469	-0.2279
CCGCCG	PP	10	65	notICP_notACP	0.166667	CCG	P	2724	8957	0.304197	CCG	P	2724	8957	0.304197	0.092536	1.8011	0.588398	0.974779
CCGCCT	PP	30	150	notICP_notACP	0.205298	CCG	P	2724	8957	0.304197	CCT	P	24765	37824	0.654752	0.199174	1.03075	0.0302844	-0.0504457
CCGCGA	PR	5	24	ACP	0.24	CCG	P	2724	8957	0.304197	CGA	R	10181	15064	0.675871	0.205598	1.16733	0.154715	0.341136
CCGCGC	PR	1	6	notICP_notACP	0.285714	CCG	P	2724	8957	0.304197	CGC	R	1025	2510	0.408602	0.124296	2.29867	0.832329	2.17536
CCGCGG	PR	1	7	notICP_notACP	0.25	CCG	P	2724	8957	0.304197	CGG	R	1519	3480	0.436656	0.13283	1.88211	0.632393	1.54991
CCGCGT	PR	8	29	notICP_notACP	0.3	CCG	P	2724	8957	0.304197	CGT	R	13640	17517	0.778685	0.236874	1.2665	0.236255	0.721979
CCGCTA	PL	9	74	notICP_notACP	0.133333	CCG	P	2724	8957	0.304197	CTA	L	9115	16855	0.540816	0.164515	0.810464	-0.210149	-0.54914
CCGCTC	PL	2	22	ACP	0.130435	CCG	P	2724	8957	0.304197	CTC	L	3307	7566	0.437161	0.132983	0.980836	-0.0193505	-0.126627
CCGCTG	PL	18	78	ACP	0.240506	CCG	P	2724	8957	0.304197	CTG	L	8948	11941	0.749372	0.227957	1.05505	0.0535895	0.0198443
CCGCTT	PL	28	89	notICP_notACP	0.322222	CCG	P	2724	8957	0.304197	CTT	L	22117	29447	0.751087	0.228479	1.4103	0.343799	1.15646
CCGGAA	PE	115	540	notICP_notACP	0.214418	CCG	P	2724	8957	0.304197	GAA	E	118852	149397	0.795546	0.242003	0.886013	-0.121024	-0.551771
CCGGAC	PD	17	94	notICP_notACP	0.189474	CCG	P	2724	8957	0.304197	GAC	D	19023	38050	0.499961	0.152087	1.24583	0.219799	0.419531
CCGGAG	PE	22	116	notICP_notACP	0.196581	CCG	P	2724	8957	0.304197	GAG	E	20293	37777	0.537191	0.163412	1.20298	0.1848	0.352723
CCGGAT	PD	41	258	notICP_notACP	0.162162	CCG	P	2724	8957	0.304197	GAT	D	105455	133044	0.792634	0.241117	0.672545	-0.396686	-1.2705
CCGGCA	PA	42	222	notICP_notACP	0.192825	CCG	P	2724	8957	0.304197	GCA	A	30103	47193	0.637878	0.194041	0.993735	-0.00628438	-0.149715
CCGGCC	PA	3	49	notICP_notACP	0.08	CCG	P	2724	8957	0.304197	GCC	A	14279	29302	0.487322	0.148242	0.539658	-0.61682	-1.05697
CCGGCG	PA	5	33	notICP_notACP	0.176471	CCG	P	2724	8957	0.304197	GCG	A	1820	6744	0.269978	0.0821265	2.14876	0.764893	1.26495
CCGGCT	PA	29	137	notICP_notACP	0.217391	CCG	P	2724	8957	0.304197	GCT	A	41257	63074	0.65411	0.198979	1.09254	0.0885017	0.121766
CCGGGA	PG	31	172	notICP_notACP	0.184971	CCG	P	2724	8957	0.304197	GGA	G	28122	42355	0.663967	0.201977	0.915802	-0.0879548	-0.376257
CCGGGC	PG	4	38	notICP_notACP	0.128205	CCG	P	2724	8957	0.304197	GGC	G	4410	12649	0.348696	0.106072	1.20866	0.189511	0.237392
CCGGGG	PG	13	79	notICP_notACP	0.175	CCG	P	2724	8957	0.304197	GGG	G	11618	21708	0.535216	0.162811	1.07486	0.0721945	0.0593441
CCGGGT	PG	15	140	notICP_notACP	0.113475	CCG	P	2724	8957	0.304197	GGT	G	50263	70333	0.714647	0.217394	0.52198	-0.650126	-1.60385
CCGGTA	PV	29	188	ACP	0.15873	CCG	P	2724	8957	0.304197	GTA	V	14784	27783	0.532141	0.161876	0.980567	-0.0196239	-0.154746
CCGGTC	PV	7	62	notICP_notACP	0.126984	CCG	P	2724	8957	0.304197	GTC	V	10726	22839	0.469658	0.142869	0.888816	-0.117865	-0.320135
CCGGTG	PV	37	180	notICP_notACP	0.209945	CCG	P	2724	8957	0.304197	GTG	V	17220	29839	0.577111	0.175556	1.19589	0.178888	0.361502
CCGGTT	PV	34	239	notICP_notACP	0.145833	CCG	P	2724	8957	0.304197	GTT	V	54520	76105	0.716382	0.217922	0.669201	-0.401671	-1.15848
CCGTAC	PY	17	84	notICP_notACP	0.211765	CCG	P	2724	8957	0.304197	TAC	Y	17436	27789	0.627456	0.19087	1.10947	0.103881	0.16206
CCGTAT	PY	64	234	notICP_notACP	0.276596	CCG	P	2724	8957	0.304197	TAT	Y	62620	74641	0.838951	0.255207	1.08381	0.080483	0.124992
CCGTCA	PS	63	306	notICP_notACP	0.208469	CCG	P	2724	8957	0.304197	TCA	S	52961	78771	0.672346	0.204526	1.01928	0.0190968	-0.0846436
CCGTCC	PS	5	49	notICP_notACP	0.12	CCG	P	2724	8957	0.304197	TCC	S	11247	25280	0.444919	0.135343	0.886635	-0.120322	-0.307406
CCGTCG	PS	30	116	notICP_notACP	0.264957	CCG	P	2724	8957	0.304197	TCG	S	7695	19972	0.38532	0.117213	2.26047	0.815572	1.98872
CCGTCT	PS	25	137	notICP_notACP	0.188406	CCG	P	2724	8957	0.304197	TCT	S	36110	57653	0.62634	0.190531	0.988846	-0.0112165	-0.160051
CCGTGC	PC	4	20	notICP_notACP	0.238095	CCG	P	2724	8957	0.304197	TGC	C	2686	5121	0.5246	0.159582	1.49199	0.400114	0.990303
CCGTGG	PW	15	62	notICP_notACP	0.253968	CCG	P	2724	8957	0.304197	TGG	W	27375	27962	0.979008	0.297812	0.852781	-0.159252	-0.817598
CCGTGT	PC	20	56	notICP_notACP	0.368421	CCG	P	2724	8957	0.304197	TGT	C	21625	25374	0.852256	0.259254	1.42108	0.351418	1.35139
CCGTTA	PL	83	383	notICP_notACP	0.21875	CCG	P	2724	8957	0.304197	TTA	L	83105	113286	0.733588	0.223156	0.980258	-0.0199397	-0.214294
CCGTTC	PF	30	107	notICP_notACP	0.287037	CCG	P	2724	8957	0.304197	TTC	F	25525	40447	0.631082	0.191973	1.49519	0.402254	1.19991
CCGTTG	PL	117	379	notICP_notACP	0.310526	CCG	P	2724	8957	0.304197	TTG	L	71622	98587	0.726488	0.220996	1.40512	0.340125	1.10258
CCGTTT	PF	109	334	notICP_notACP	0.328358	CCG	P	2724	8957	0.304197	TTT	F	70821	86138	0.822183	0.250106	1.31288	0.272221	0.924745
CCTAAA	PK	1276	2276	notICP_notACP	0.560826	CCT	P	24765	37824	0.654752	AAA	K	124436	156583	0.794698	0.52033	1.07783	0.0749463	0.21124
CCTAAC	PN	131	405	notICP_notACP	0.325123	CCT	P	24765	37824	0.654752	AAC	N	29183	53430	0.5462	0.357625	0.909116	-0.0952822	-0.699691
CCTAAG	PK	98	382	notICP_notACP	0.258486	CCT	P	24765	37824	0.654752	AAG	K	34865	56260	0.619719	0.405762	0.637037	-0.450927	-2.33981
CCTAAT	PN	999	1846	notICP_notACP	0.541419	CCT	P	24765	37824	0.654752	AAT	N	106179	140348	0.756543	0.495348	1.09301	0.0889322	0.306394
CCTACA	PT	372	909	notICP_notACP	0.40989	CCT	P	24765	37824	0.654752	ACA	T	33746	56507	0.597207	0.391023	1.04825	0.047123	-0.00319631
CCTACC	PT	75	321	notICP_notACP	0.236025	CCT	P	24765	37824	0.654752	ACC	T	14505	34009	0.426522	0.279266	0.845162	-0.168227	-0.796482
CCTACG	PT	20	120	notICP_notACP	0.173554	CCT	P	24765	37824	0.654752	ACG	T	3199	11727	0.272851	0.17865	0.971474	-0.0289413	-0.193531
CCTACT	PT	362	983	notICP_notACP	0.368902	CCT	P	24765	37824	0.654752	ACT	T	46939	75657	0.620423	0.406224	0.908127	-0.0963716	-0.800403
CCTAGA	PR	315	578	notICP_notACP	0.545769	CCT	P	24765	37824	0.654752	AGA	R	50411	61577	0.818669	0.536025	1.01818	0.0180137	-0.230118
CCTAGC	PS	54	180	notICP_notACP	0.303867	CCT	P	24765	37824	0.654752	AGC	S	5964	14250	0.418567	0.274058	1.10877	0.103253	0.230017
CCTAGG	PR	18	69	notICP_notACP	0.271429	CCT	P	24765	37824	0.654752	AGG	R	3912	8891	0.440058	0.288129	0.942038	-0.0597101	-0.430895
CCTAGT	PS	349	708	notICP_notACP	0.493653	CCT	P	24765	37824	0.654752	AGT	S	35248	51781	0.680719	0.445702	1.10758	0.102182	0.366671
CCTATA	PI	382	771	notICP_notACP	0.496114	CCT	P	24765	37824	0.654752	ATA	I	38192	52220	0.731372	0.478868	1.03601	0.0353814	-0.0859658
CCTATC	PI	105	315	notICP_notACP	0.335443	CCT	P	24765	37824	0.654752	ATC	I	19193	37380	0.513469	0.336195	0.997763	-0.00223978	-0.240436
CCTATG	PM	191	377	notICP_notACP	0.507937	CCT	P	24765	37824	0.654752	ATG	M	45701	51463	0.888038	0.581445	0.873576	-0.13516	-1.42696
CCTATT	PI	626	1245	notICP_notACP	0.50321	CCT	P	24765	37824	0.654752	ATT	I	89819	116202	0.772958	0.506096	0.994299	-0.00571765	-0.386492
CCTCAA	PQ	1064	1862	notICP_notACP	0.571659	CCT	P	24765	37824	0.654752	CAA	Q	86006	108609	0.791888	0.518491	1.10254	0.09762	0.389953
CCTCAC	PH	47	171	notICP_notACP	0.27907	CCT	P	24765	37824	0.654752	CAC	H	8059	15248	0.528559	0.346075	0.806385	-0.215195	-1.17494
CCTCAG	PQ	91	286	notICP_notACP	0.320557	CCT	P	24765	37824	0.654752	CAG	Q	10913	22084	0.494182	0.323566	0.990701	-0.00934285	-0.263402
CCTCAT	PH	647	994	notICP_notACP	0.651256	CCT	P	24765	37824	0.654752	CAT	H	35277	45162	0.781126	0.511444	1.27337	0.241665	1.60806
CCTCCA	PP	655	1377	notICP_notACP	0.476052	CCT	P	24765	37824	0.654752	CCA	P	51147	69969	0.730999	0.478623	0.994629	-0.00538596	-0.363301
CCTCCC	PP	35	125	notICP_notACP	0.285714	CCT	P	24765	37824	0.654752	CCC	P	5044	12879	0.391693	0.256462	1.11406	0.108014	0.234251
CCTCCG	PP	21	146	notICP_notACP	0.14966	CCT	P	24765	37824	0.654752	CCG	P	2724	8957	0.304197	0.199174	0.751403	-0.285813	-0.829553
CCTCCT	PP	314	718	notICP_notACP	0.438108	CCT	P	24765	37824	0.654752	CCT	P	24765	37824	0.654752	0.4287	1.02195	0.0217083	-0.161419
CCTCGA	PR	164	281	notICP_notACP	0.585106	CCT	P	24765	37824	0.654752	CGA	R	10181	15064	0.675871	0.442528	1.32219	0.27929	1.69392
CCTCGC	PR	13	41	notICP_notACP	0.333333	CCT	P	24765	37824	0.654752	CGC	R	1025	2510	0.408602	0.267533	1.24595	0.2199	0.738458
CCTCGG	PR	11	47	notICP_notACP	0.25	CCT	P	24765	37824	0.654752	CGG	R	1519	3480	0.436656	0.285902	0.874427	-0.134187	-0.698243
CCTCGT	PR	215	330	notICP_notACP	0.652568	CCT	P	24765	37824	0.654752	CGT	R	13640	17517	0.778685	0.509846	1.27993	0.246808	1.64991
CCTCTA	PL	28	102	notICP_notACP	0.281553	CCT	P	24765	37824	0.654752	CTA	L	9115	16855	0.540816	0.354101	0.795123	-0.229259	-1.25803
CCTCTC	PL	15	55	notICP_notACP	0.285714	CCT	P	24765	37824	0.654752	CTC	L	3307	7566	0.437161	0.286232	0.99819	-0.00181154	-0.202991
CCTCTG	PL	75	152	notICP_notACP	0.496732	CCT	P	24765	37824	0.654752	CTG	L	8948	11941	0.749372	0.490653	1.01239	0.0123137	-0.2504
CCTCTT	PL	135	252	notICP_notACP	0.537549	CCT	P	24765	37824	0.654752	CTT	L	22117	29447	0.751087	0.491776	1.09308	0.0889982	0.304681
CCTGAA	PE	1206	2344	notICP_notACP	0.514712	CCT	P	24765	37824	0.654752	GAA	E	118852	149397	0.795546	0.520886	0.988148	-0.0119225	-0.442648
CCTGAC	PD	148	450	notICP_notACP	0.330377	CCT	P	24765	37824	0.654752	GAC	D	19023	38050	0.499961	0.32735	1.00925	0.00920351	-0.181472
CCTGAG	PE	115	398	notICP_notACP	0.290727	CCT	P	24765	37824	0.654752	GAG	E	20293	37777	0.537191	0.351727	0.82657	-0.190471	-1.09472
CCTGAT	PD	1243	2113	notICP_notACP	0.588458	CCT	P	24765	37824	0.654752	GAT	D	105455	133044	0.792634	0.518979	1.13388	0.125642	0.618025
CCTGCA	PA	221	609	notICP_notACP	0.363934	CCT	P	24765	37824	0.654752	GCA	A	30103	47193	0.637878	0.417652	0.871382	-0.137674	-1.03782
CCTGCC	PA	87	320	notICP_notACP	0.274143	CCT	P	24765	37824	0.654752	GCC	A	14279	29302	0.487322	0.319075	0.859181	-0.151776	-0.847382
CCTGCG	PA	13	99	notICP_notACP	0.14	CCT	P	24765	37824	0.654752	GCG	A	1820	6744	0.269978	0.176769	0.791996	-0.233199	-0.635754
CCTGCT	PA	429	981	notICP_notACP	0.437882	CCT	P	24765	37824	0.654752	GCT	A	41257	63074	0.65411	0.42828	1.02242	0.0221719	-0.158419
CCTGGA	PG	257	622	notICP_notACP	0.414125	CCT	P	24765	37824	0.654752	GGA	G	28122	42355	0.663967	0.434734	0.952594	-0.0485661	-0.585875
CCTGGC	PG	30	187	notICP_notACP	0.164894	CCT	P	24765	37824	0.654752	GGC	G	4410	12649	0.348696	0.228309	0.722238	-0.3254	-1.04414
CCTGGG	PG	86	275	notICP_notACP	0.315217	CCT	P	24765	37824	0.654752	GGG	G	11618	21708	0.535216	0.350434	0.899506	-0.105909	-0.732777
CCTGGT	PG	560	1050	notICP_notACP	0.533777	CCT	P	24765	37824	0.654752	GGT	G	50263	70333	0.714647	0.467917	1.14075	0.131688	0.602273
CCTGTA	PV	121	383	notICP_notACP	0.317708	CCT	P	24765	37824	0.654752	GTA	V	14784	27783	0.532141	0.34842	0.911854	-0.0922758	-0.668326
CCTGTC	PV	90	268	notICP_notACP	0.33829	CCT	P	24765	37824	0.654752	GTC	V	10726	22839	0.469658	0.30751	1.10009	0.0953961	0.22073
CCTGTG	PV	139	430	notICP_notACP	0.324826	CCT	P	24765	37824	0.654752	GTG	V	17220	29839	0.577111	0.377865	0.859635	-0.151247	-1.00111
CCTGTT	PV	408	960	notICP_notACP	0.425598	CCT	P	24765	37824	0.654752	GTT	V	54520	76105	0.716382	0.469053	0.907357	-0.0972196	-0.929255
CCTTAC	PY	142	302	notICP_notACP	0.471947	CCT	P	24765	37824	0.654752	TAC	Y	17436	27789	0.627456	0.410828	1.14877	0.138692	0.574917
CCTTAT	PY	762	1162	notICP_notACP	0.656062	CCT	P	24765	37824	0.654752	TAT	Y	62620	74641	0.838951	0.549305	1.19435	0.177601	1.11929
CCTTCA	PS	668	1360	notICP_notACP	0.49155	CCT	P	24765	37824	0.654752	TCA	S	52961	78771	0.672346	0.44022	1.1166	0.110291	0.41775
CCTTCC	PS	117	378	notICP_notACP	0.311346	CCT	P	24765	37824	0.654752	TCC	S	11247	25280	0.444919	0.291312	1.06877	0.0665097	0.0813269
CCTTCG	PS	87	285	notICP_notACP	0.307692	CCT	P	24765	37824	0.654752	TCG	S	7695	19972	0.38532	0.252289	1.2196	0.198524	0.60329
CCTTCT	PS	377	847	notICP_notACP	0.445755	CCT	P	24765	37824	0.654752	TCT	S	36110	57653	0.62634	0.410097	1.08695	0.0833742	0.218873
CCTTGC	PC	19	51	notICP_notACP	0.384615	CCT	P	24765	37824	0.654752	TGC	C	2686	5121	0.5246	0.343483	1.11975	0.113107	0.341097
CCTTGG	PW	316	402	notICP_notACP	0.7866	CCT	P	24765	37824	0.654752	TGG	W	27375	27962	0.979008	0.641008	1.22713	0.204679	1.60041
CCTTGT	PC	171	272	notICP_notACP	0.630037	CCT	P	24765	37824	0.654752	TGT	C	21625	25374	0.852256	0.558017	1.12906	0.121389	0.626912
CCTTTA	PL	481	979	notICP_notACP	0.491837	CCT	P	24765	37824	0.654752	TTA	L	83105	113286	0.733588	0.480318	1.02398	0.0236976	-0.167168
CCTTTC	PF	159	331	notICP_notACP	0.481928	CCT	P	24765	37824	0.654752	TTC	F	25525	40447	0.631082	0.413202	1.16632	0.153857	0.679807
CCTTTG	PL	443	874	notICP_notACP	0.507429	CCT	P	24765	37824	0.654752	TTG	L	71622	98587	0.726488	0.47567	1.06677	0.0646325	0.119444
CCTTTT	PF	234	504	notICP_notACP	0.465347	CCT	P	24765	37824	0.654752	TTT	F	70821	86138	0.822183	0.538326	0.864433	-0.145682	-1.39007
CGAAAA	RK	171	462	notICP_notACP	0.37149	CGA	R	10181	15064	0.675871	AAA	K	124436	156583	0.794698	0.537114	0.691642	-0.368687	-2.68654
CGAAAC	RN	91	242	notICP_notACP	0.378601	CGA	R	10181	15064	0.675871	AAC	N	29183	53430	0.5462	0.369161	1.02557	0.0252503	-0.120255
CGAAAG	RK	113	237	notICP_notACP	0.478992	CGA	R	10181	15064	0.675871	AAG	K	34865	56260	0.619719	0.41885	1.14359	0.13417	0.555742
CGAAAT	RN	270	534	notICP_notACP	0.506542	CGA	R	10181	15064	0.675871	AAT	N	106179	140348	0.756543	0.511325	0.990645	-0.0093988	-0.416645
CGAACA	RT	125	243	notICP_notACP	0.516393	CGA	R	10181	15064	0.675871	ACA	T	33746	56507	0.597207	0.403635	1.27936	0.246357	1.30294
CGAACC	RT	36	118	notICP_notACP	0.310924	CGA	R	10181	15064	0.675871	ACC	T	14505	34009	0.426522	0.288274	1.07857	0.0756394	0.120048
CGAACG	RT	9	36	notICP_notACP	0.27027	CGA	R	10181	15064	0.675871	ACG	T	3199	11727	0.272851	0.184412	1.46558	0.382248	1.07617
CGAACT	RT	112	263	notICP_notACP	0.42803	CGA	R	10181	15064	0.675871	ACT	T	46939	75657	0.620423	0.419326	1.02076	0.0205444	-0.164869
CGAAGA	RR	285	445	notICP_notACP	0.641256	CGA	R	10181	15064	0.675871	AGA	R	50411	61577	0.818669	0.553315	1.15893	0.147501	0.853067
CGAAGC	RS	38	87	notICP_notACP	0.443182	CGA	R	10181	15064	0.675871	AGC	S	5964	14250	0.418567	0.282897	1.56658	0.448896	2.05102
CGAAGG	RR	24	62	ACP	0.396825	CGA	R	10181	15064	0.675871	AGG	R	3912	8891	0.440058	0.297423	1.33421	0.288341	1.18856
CGAAGT	RS	97	188	notICP_notACP	0.518519	CGA	R	10181	15064	0.675871	AGT	S	35248	51781	0.680719	0.460078	1.12702	0.119579	0.503723
CGAATA	RI	188	299	ICP	0.63	CGA	R	10181	15064	0.675871	ATA	I	38192	52220	0.731372	0.494314	1.27449	0.24255	1.562
CGAATC	RI	63	185	notICP_notACP	0.344086	CGA	R	10181	15064	0.675871	ATC	I	19193	37380	0.513469	0.347039	0.99149	-0.00854605	-0.278672
CGAATG	RM	168	253	notICP_notACP	0.665354	CGA	R	10181	15064	0.675871	ATG	M	45701	51463	0.888038	0.600199	1.10856	0.103058	0.501931
CGAATT	RI	208	436	notICP_notACP	0.478261	CGA	R	10181	15064	0.675871	ATT	I	89819	116202	0.772958	0.52242	0.915472	-0.0883152	-0.975613
CGACAA	RQ	426	742	notICP_notACP	0.574697	CGA	R	10181	15064	0.675871	CAA	Q	86006	108609	0.791888	0.535215	1.07377	0.0711755	0.186879
CGACAC	RH	49	112	notICP_notACP	0.442478	CGA	R	10181	15064	0.675871	CAC	H	8059	15248	0.528559	0.357238	1.23861	0.213988	0.94933
CGACAG	RQ	47	130	notICP_notACP	0.366412	CGA	R	10181	15064	0.675871	CAG	Q	10913	22084	0.494182	0.334003	1.09703	0.0926087	0.225424
CGACAT	RH	115	184	notICP_notACP	0.627027	CGA	R	10181	15064	0.675871	CAT	H	35277	45162	0.781126	0.527941	1.18768	0.172006	1.02649
CGACCA	RP	227	457	notICP_notACP	0.497817	CGA	R	10181	15064	0.675871	CCA	P	51147	69969	0.730999	0.494061	1.0076	0.00757235	-0.28527
CGACCC	RP	15	41	notICP_notACP	0.380952	CGA	R	10181	15064	0.675871	CCC	P	5044	12879	0.391693	0.264734	1.439	0.36395	1.44639
CGACCG	RP	21	40	ICP	0.536585	CGA	R	10181	15064	0.675871	CCG	P	2724	8957	0.304197	0.205598	2.60987	0.959302	4.49425
CGACCT	RP	66	130	notICP_notACP	0.51145	CGA	R	10181	15064	0.675871	CCT	P	24765	37824	0.654752	0.442528	1.15575	0.144747	0.662508
CGACGA	RR	59	86	ICP	0.689655	CGA	R	10181	15064	0.675871	CGA	R	10181	15064	0.675871	0.456802	1.50975	0.411942	2.94829
CGACGC	RR	18	41	notICP_notACP	0.452381	CGA	R	10181	15064	0.675871	CGC	R	1025	2510	0.408602	0.276162	1.6381	0.493535	2.27876
CGACGG	RR	6	21	ICP	0.318182	CGA	R	10181	15064	0.675871	CGG	R	1519	3480	0.436656	0.295123	1.07813	0.0752297	0.121074
CGACGT	RR	44	85	notICP_notACP	0.523256	CGA	R	10181	15064	0.675871	CGT	R	13640	17517	0.778685	0.526291	0.994234	-0.00578313	-0.402394
CGACTA	RL	74	99	notICP_notACP	0.75	CGA	R	10181	15064	0.675871	CTA	L	9115	16855	0.540816	0.365522	2.05186	0.718746	5.13393
CGACTC	RL	24	59	notICP_notACP	0.416667	CGA	R	10181	15064	0.675871	CTC	L	3307	7566	0.437161	0.295465	1.41021	0.343737	1.49515
CGACTG	RL	64	87	ICP	0.738636	CGA	R	10181	15064	0.675871	CTG	L	8948	11941	0.749372	0.506479	1.45838	0.377323	2.90458
CGACTT	RL	80	155	ACP	0.519231	CGA	R	10181	15064	0.675871	CTT	L	22117	29447	0.751087	0.507638	1.02284	0.0225801	-0.184805
CGAGAA	RE	462	774	notICP_notACP	0.597419	CGA	R	10181	15064	0.675871	GAA	E	118852	149397	0.795546	0.537687	1.11109	0.105343	0.468752
CGAGAC	RD	82	214	notICP_notACP	0.386047	CGA	R	10181	15064	0.675871	GAC	D	19023	38050	0.499961	0.337909	1.14246	0.133181	0.443
CGAGAG	RE	75	192	notICP_notACP	0.393782	CGA	R	10181	15064	0.675871	GAG	E	20293	37777	0.537191	0.363072	1.08459	0.0811975	0.18176
CGAGAT	RD	369	574	notICP_notACP	0.643478	CGA	R	10181	15064	0.675871	GAT	D	105455	133044	0.792634	0.535719	1.20115	0.183279	1.14263
CGAGCA	RA	175	360	notICP_notACP	0.487535	CGA	R	10181	15064	0.675871	GCA	A	30103	47193	0.637878	0.431123	1.13085	0.122967	0.495117
CGAGCC	RA	52	138	notICP_notACP	0.381295	CGA	R	10181	15064	0.675871	GCC	A	14279	29302	0.487322	0.329367	1.15766	0.146401	0.501919
CGAGCG	RA	10	21	ICP	0.5	CGA	R	10181	15064	0.675871	GCG	A	1820	6744	0.269978	0.18247	2.74017	1.00802	4.32162
CGAGCT	RA	130	280	notICP_notACP	0.466192	CGA	R	10181	15064	0.675871	GCT	A	41257	63074	0.65411	0.442094	1.05451	0.0530748	0.035125
CGAGGA	RG	152	295	notICP_notACP	0.516892	CGA	R	10181	15064	0.675871	GGA	G	28122	42355	0.663967	0.448756	1.15183	0.141354	0.647232
CGAGGC	RG	25	91	notICP_notACP	0.282609	CGA	R	10181	15064	0.675871	GGC	G	4410	12649	0.348696	0.235673	1.19915	0.181616	0.496078
CGAGGG	RG	24	94	notICP_notACP	0.263158	CGA	R	10181	15064	0.675871	GGG	G	11618	21708	0.535216	0.361737	0.727484	-0.318163	-1.62778
CGAGGT	RG	108	253	notICP_notACP	0.429134	CGA	R	10181	15064	0.675871	GGT	G	50263	70333	0.714647	0.48301	0.888458	-0.118267	-1.08473
CGAGTA	RV	117	268	ACP	0.438662	CGA	R	10181	15064	0.675871	GTA	V	14784	27783	0.532141	0.359659	1.21966	0.198573	0.86034
CGAGTC	RV	41	133	notICP_notACP	0.313433	CGA	R	10181	15064	0.675871	GTC	V	10726	22839	0.469658	0.317429	0.987412	-0.012668	-0.273024
CGAGTG	RV	73	172	ACP	0.427746	CGA	R	10181	15064	0.675871	GTG	V	17220	29839	0.577111	0.390053	1.09664	0.0922464	0.261083
CGAGTT	RV	193	356	notICP_notACP	0.543417	CGA	R	10181	15064	0.675871	GTT	V	54520	76105	0.716382	0.484182	1.12234	0.115416	0.498373
CGATAC	RY	83	185	notICP_notACP	0.451613	CGA	R	10181	15064	0.675871	TAC	Y	17436	27789	0.627456	0.424079	1.06493	0.0629047	0.0955531
CGATAT	RY	247	380	notICP_notACP	0.650919	CGA	R	10181	15064	0.675871	TAT	Y	62620	74641	0.838951	0.567023	1.14796	0.137985	0.787048
CGATCA	RS	296	568	notICP_notACP	0.521968	CGA	R	10181	15064	0.675871	TCA	S	52961	78771	0.672346	0.454419	1.14865	0.138587	0.635152
CGATCC	RS	26	105	notICP_notACP	0.254717	CGA	R	10181	15064	0.675871	TCC	S	11247	25280	0.444919	0.300708	0.847057	-0.165987	-0.849653
CGATCG	RS	36	97	notICP_notACP	0.377551	CGA	R	10181	15064	0.675871	TCG	S	7695	19972	0.38532	0.260427	1.44974	0.371384	1.46201
CGATCT	RS	104	235	notICP_notACP	0.444915	CGA	R	10181	15064	0.675871	TCT	S	36110	57653	0.62634	0.423325	1.051	0.0497434	0.0128435
CGATGC	RC	25	47	notICP_notACP	0.541667	CGA	R	10181	15064	0.675871	TGC	C	2686	5121	0.5246	0.354562	1.52771	0.423768	2.37759
CGATGG	RW	100	159	notICP_notACP	0.63125	CGA	R	10181	15064	0.675871	TGG	W	27375	27962	0.979008	0.661683	0.954006	-0.0470851	-0.878645
CGATGT	RC	87	139	notICP_notACP	0.628571	CGA	R	10181	15064	0.675871	TGT	C	21625	25374	0.852256	0.576015	1.09124	0.0873153	0.342046
CGATTA	RL	648	1045	notICP_notACP	0.620459	CGA	R	10181	15064	0.675871	TTA	L	83105	113286	0.733588	0.495811	1.2514	0.224264	1.4064
CGATTC	RF	124	265	notICP_notACP	0.469925	CGA	R	10181	15064	0.675871	TTC	F	25525	40447	0.631082	0.42653	1.10174	0.0968898	0.315984
CGATTG	RL	211	459	notICP_notACP	0.46087	CGA	R	10181	15064	0.675871	TTG	L	71622	98587	0.726488	0.491012	0.938611	-0.0633542	-0.757865
CGATTT	RF	356	584	notICP_notACP	0.610256	CGA	R	10181	15064	0.675871	TTT	F	70821	86138	0.822183	0.55569	1.0982	0.0936692	0.384102
CGCAAA	RK	97	269	notICP_notACP	0.362963	CGC	R	1025	2510	0.408602	AAA	K	124436	156583	0.794698	0.324715	1.11779	0.111352	0.313533
CGCAAC	RN	32	92	notICP_notACP	0.354839	CGC	R	1025	2510	0.408602	AAC	N	29183	53430	0.5462	0.223178	1.58993	0.463692	1.69104
CGCAAG	RK	50	134	notICP_notACP	0.377778	CGC	R	1025	2510	0.408602	AAG	K	34865	56260	0.619719	0.253218	1.4919	0.400054	1.57106
CGCAAT	RN	60	154	notICP_notACP	0.393548	CGC	R	1025	2510	0.408602	AAT	N	106179	140348	0.756543	0.309125	1.2731	0.241458	0.970799
CGCACA	RT	15	45	notICP_notACP	0.347826	CGC	R	1025	2510	0.408602	ACA	T	33746	56507	0.597207	0.24402	1.4254	0.354451	1.28673
CGCACC	RT	4	23	notICP_notACP	0.208333	CGC	R	1025	2510	0.408602	ACC	T	14505	34009	0.426522	0.174278	1.19541	0.17849	0.357708
CGCACG	RT	3	13	notICP_notACP	0.285714	CGC	R	1025	2510	0.408602	ACG	T	3199	11727	0.272851	0.111488	2.56274	0.941079	2.36347
CGCACT	RT	8	27	notICP_notACP	0.321429	CGC	R	1025	2510	0.408602	ACT	T	46939	75657	0.620423	0.253506	1.26793	0.237386	0.777765
CGCAGA	RR	33	89	notICP_notACP	0.377778	CGC	R	1025	2510	0.408602	AGA	R	50411	61577	0.818669	0.33451	1.12935	0.12164	0.377134
CGCAGC	RS	11	38	notICP_notACP	0.307692	CGC	R	1025	2510	0.408602	AGC	S	5964	14250	0.418567	0.171027	1.79908	0.587276	1.79678
CGCAGG	RR	4	16	notICP_notACP	0.294118	CGC	R	1025	2510	0.408602	AGG	R	3912	8891	0.440058	0.179809	1.63572	0.492086	1.47772
CGCAGT	RS	13	39	notICP_notACP	0.35	CGC	R	1025	2510	0.408602	AGT	S	35248	51781	0.680719	0.278143	1.25834	0.229797	0.816012
CGCATA	RI	20	45	notICP_notACP	0.456522	CGC	R	1025	2510	0.408602	ATA	I	38192	52220	0.731372	0.29884	1.52764	0.423727	2.00367
CGCATC	RI	5	18	notICP_notACP	0.315789	CGC	R	1025	2510	0.408602	ATC	I	19193	37380	0.513469	0.209805	1.50516	0.408899	1.34064
CGCATG	RM	14	39	notICP_notACP	0.375	CGC	R	1025	2510	0.408602	ATG	M	45701	51463	0.888038	0.362854	1.03347	0.0329246	-0.0780564
CGCATT	RI	12	47	notICP_notACP	0.270833	CGC	R	1025	2510	0.408602	ATT	I	89819	116202	0.772958	0.315832	0.857523	-0.153707	-0.846101
CGCCAA	RQ	38	116	notICP_notACP	0.333333	CGC	R	1025	2510	0.408602	CAA	Q	86006	108609	0.791888	0.323567	1.03018	0.0297358	-0.0845128
CGCCAC	RH	9	49	notICP_notACP	0.2	CGC	R	1025	2510	0.408602	CAC	H	8059	15248	0.528559	0.21597	0.926053	-0.0768242	-0.371325
CGCCAG	RQ	21	55	notICP_notACP	0.392857	CGC	R	1025	2510	0.408602	CAG	Q	10913	22084	0.494182	0.201924	1.94557	0.665556	2.53558
CGCCAT	RH	17	60	notICP_notACP	0.295082	CGC	R	1025	2510	0.408602	CAT	H	35277	45162	0.781126	0.31917	0.92453	-0.0784701	-0.555565
CGCCCA	RP	11	46	notICP_notACP	0.255319	CGC	R	1025	2510	0.408602	CCA	P	51147	69969	0.730999	0.298688	0.854803	-0.156884	-0.811549
CGCCCC	RP	2	18	notICP_notACP	0.157895	CGC	R	1025	2510	0.408602	CCC	P	5044	12879	0.391693	0.160046	0.986556	-0.0135353	-0.139576
CGCCCG	RP	1	16	notICP_notACP	0.117647	CGC	R	1025	2510	0.408602	CCG	P	2724	8957	0.304197	0.124296	0.94651	-0.0549743	-0.1781
CGCCCT	RP	10	32	notICP_notACP	0.333333	CGC	R	1025	2510	0.408602	CCT	P	24765	37824	0.654752	0.267533	1.24595	0.2199	0.738458
CGCCGA	RR	15	31	ACP	0.5	CGC	R	1025	2510	0.408602	CGA	R	10181	15064	0.675871	0.276162	1.81053	0.593619	2.94557
CGCCGC	RR	4	9	notICP_notACP	0.5	CGC	R	1025	2510	0.408602	CGC	R	1025	2510	0.408602	0.166956	2.99481	1.09688	4.54948
CGCCGG	RR	2	7	notICP_notACP	0.375	CGC	R	1025	2510	0.408602	CGG	R	1519	3480	0.436656	0.178419	2.1018	0.742793	2.63074
CGCCGT	RR	12	36	notICP_notACP	0.351351	CGC	R	1025	2510	0.408602	CGT	R	13640	17517	0.778685	0.318172	1.10428	0.0991937	0.247032
CGCCTA	RL	1	12	notICP_notACP	0.153846	CGC	R	1025	2510	0.408602	CTA	L	9115	16855	0.540816	0.220979	0.696203	-0.362113	-1.09118
CGCCTC	RL	2	7	notICP_notACP	0.375	CGC	R	1025	2510	0.408602	CTC	L	3307	7566	0.437161	0.178625	2.09937	0.741637	2.62771
CGCCTG	RL	4	10	notICP_notACP	0.454545	CGC	R	1025	2510	0.408602	CTG	L	8948	11941	0.749372	0.306195	1.4845	0.395076	1.86798
CGCCTT	RL	2	10	notICP_notACP	0.272727	CGC	R	1025	2510	0.408602	CTT	L	22117	29447	0.751087	0.306896	0.888665	-0.118035	-0.68833
CGCGAA	RE	11	61	notICP_notACP	0.193548	CGC	R	1025	2510	0.408602	GAA	E	118852	149397	0.795546	0.325062	0.59542	-0.518488	-2.06389
CGCGAC	RD	6	32	notICP_notACP	0.212121	CGC	R	1025	2510	0.408602	GAC	D	19023	38050	0.499961	0.204285	1.03836	0.0376419	-0.029966
CGCGAG	RE	10	44	notICP_notACP	0.244444	CGC	R	1025	2510	0.408602	GAG	E	20293	37777	0.537191	0.219497	1.11366	0.107648	0.199236
CGCGAT	RD	19	81	notICP_notACP	0.243902	CGC	R	1025	2510	0.408602	GAT	D	105455	133044	0.792634	0.323872	0.753083	-0.28358	-1.3413
CGCGCA	RA	0	19	notICP_notACP	0.05	CGC	R	1025	2510	0.408602	GCA	A	30103	47193	0.637878	0.260638	0.191837	-1.65111	-3.12782
CGCGCC	RA	1	11	notICP_notACP	0.166667	CGC	R	1025	2510	0.408602	GCC	A	14279	29302	0.487322	0.199121	0.837013	-0.177916	-0.590626
CGCGCG	RA	0	2	notICP_notACP	0.333333	CGC	R	1025	2510	0.408602	GCG	A	1820	6744	0.269978	0.110313	3.02169	1.10582	3.04753
CGCGCT	RA	4	19	notICP_notACP	0.25	CGC	R	1025	2510	0.408602	GCT	A	41257	63074	0.65411	0.267271	0.935381	-0.0668016	-0.424615
CGCGGA	RG	3	23	notICP_notACP	0.166667	CGC	R	1025	2510	0.408602	GGA	G	28122	42355	0.663967	0.271298	0.61433	-0.487224	-1.65069
CGCGGC	RG	1	3	notICP_notACP	0.5	CGC	R	1025	2510	0.408602	GGC	G	4410	12649	0.348696	0.142478	3.50932	1.25542	4.90899
CGCGGG	RG	7	18	notICP_notACP	0.421053	CGC	R	1025	2510	0.408602	GGG	G	11618	21708	0.535216	0.21869	1.92534	0.655101	2.68415
CGCGGT	RG	2	29	notICP_notACP	0.1	CGC	R	1025	2510	0.408602	GGT	G	50263	70333	0.714647	0.292006	0.342458	-1.07161	-2.88837
CGCGTA	RV	1	10	notICP_notACP	0.181818	CGC	R	1025	2510	0.408602	GTA	V	14784	27783	0.532141	0.217434	0.8362	-0.178888	-0.64742
CGCGTC	RV	6	9	notICP_notACP	0.7	CGC	R	1025	2510	0.408602	GTC	V	10726	22839	0.469658	0.191903	3.64767	1.29409	6.9837
CGCGTG	RV	3	16	notICP_notACP	0.235294	CGC	R	1025	2510	0.408602	GTG	V	17220	29839	0.577111	0.235809	0.997817	-0.00218544	-0.168464
CGCGTT	RV	4	19	notICP_notACP	0.25	CGC	R	1025	2510	0.408602	GTT	V	54520	76105	0.716382	0.292715	0.854072	-0.15774	-0.798318
CGCTAC	RY	17	41	notICP_notACP	0.428571	CGC	R	1025	2510	0.408602	TAC	Y	17436	27789	0.627456	0.25638	1.67163	0.513797	2.23589
CGCTAT	RY	13	61	notICP_notACP	0.225806	CGC	R	1025	2510	0.408602	TAT	Y	62620	74641	0.838951	0.342797	0.658717	-0.417461	-1.87265
CGCTCA	RS	20	85	notICP_notACP	0.244186	CGC	R	1025	2510	0.408602	TCA	S	52961	78771	0.672346	0.274722	0.888848	-0.117829	-0.615461
CGCTCC	RS	6	25	notICP_notACP	0.269231	CGC	R	1025	2510	0.408602	TCC	S	11247	25280	0.444919	0.181795	1.48096	0.39269	1.10006
CGCTCG	RS	6	22	notICP_notACP	0.304348	CGC	R	1025	2510	0.408602	TCG	S	7695	19972	0.38532	0.157443	1.93307	0.65911	1.94946
CGCTCT	RS	5	38	notICP_notACP	0.153846	CGC	R	1025	2510	0.408602	TCT	S	36110	57653	0.62634	0.255924	0.60114	-0.508927	-1.60441
CGCTGC	RC	2	10	notICP_notACP	0.272727	CGC	R	1025	2510	0.408602	TGC	C	2686	5121	0.5246	0.214353	1.27233	0.24085	0.670844
CGCTGG	RW	9	23	notICP_notACP	0.416667	CGC	R	1025	2510	0.408602	TGG	W	27375	27962	0.979008	0.400025	1.0416	0.0407601	-0.0405137
CGCTGT	RC	7	21	notICP_notACP	0.363636	CGC	R	1025	2510	0.408602	TGT	C	21625	25374	0.852256	0.348234	1.04423	0.0432806	-0.0224502
CGCTTA	RL	16	54	notICP_notACP	0.309091	CGC	R	1025	2510	0.408602	TTA	L	83105	113286	0.733588	0.299746	1.03118	0.030701	-0.0741153
CGCTTC	RF	4	20	notICP_notACP	0.238095	CGC	R	1025	2510	0.408602	TTC	F	25525	40447	0.631082	0.257861	0.923346	-0.0797515	-0.453123
CGCTTG	RL	14	47	notICP_notACP	0.3125	CGC	R	1025	2510	0.408602	TTG	L	71622	98587	0.726488	0.296845	1.05274	0.0513958	0.0162312
CGCTTT	RF	18	54	notICP_notACP	0.345455	CGC	R	1025	2510	0.408602	TTT	F	70821	86138	0.822183	0.335946	1.0283	0.0279117	-0.0965781
CGGAAA	RK	344	635	notICP_notACP	0.542453	CGG	R	1519	3480	0.436656	AAA	K	124436	156583	0.794698	0.34701	1.56322	0.446748	2.49951
CGGAAC	RN	12	54	notICP_notACP	0.236364	CGG	R	1519	3480	0.436656	AAC	N	29183	53430	0.5462	0.238501	0.991036	-0.00900407	-0.193033
CGGAAG	RK	30	94	notICP_notACP	0.326316	CGG	R	1519	3480	0.436656	AAG	K	34865	56260	0.619719	0.270604	1.20588	0.187209	0.595089
CGGAAT	RN	52	148	notICP_notACP	0.355705	CGG	R	1519	3480	0.436656	AAT	N	106179	140348	0.756543	0.330349	1.07675	0.0739513	0.129154
CGGACA	RT	15	51	notICP_notACP	0.307692	CGG	R	1519	3480	0.436656	ACA	T	33746	56507	0.597207	0.260774	1.17992	0.165445	0.47867
CGGACC	RT	1	15	notICP_notACP	0.125	CGG	R	1519	3480	0.436656	ACC	T	14505	34009	0.426522	0.186243	0.671165	-0.39874	-0.984956
CGGACG	RT	1	12	notICP_notACP	0.153846	CGG	R	1519	3480	0.436656	ACG	T	3199	11727	0.272851	0.119142	1.29128	0.255635	0.404489
CGGACT	RT	8	43	notICP_notACP	0.204545	CGG	R	1519	3480	0.436656	ACT	T	46939	75657	0.620423	0.270912	0.755026	-0.281003	-1.11459
CGGAGA	RR	23	72	notICP_notACP	0.328767	CGG	R	1519	3480	0.436656	AGA	R	50411	61577	0.818669	0.357477	0.919688	-0.0837209	-0.646481
CGGAGC	RS	4	14	notICP_notACP	0.333333	CGG	R	1519	3480	0.436656	AGC	S	5964	14250	0.418567	0.18277	1.82379	0.600915	1.98337
CGGAGG	RR	4	23	ACP	0.208333	CGG	R	1519	3480	0.436656	AGG	R	3912	8891	0.440058	0.192154	1.0842	0.080841	0.0951553
CGGAGT	RS	7	35	notICP_notACP	0.222222	CGG	R	1519	3480	0.436656	AGT	S	35248	51781	0.680719	0.29724	0.747618	-0.290863	-1.25375
CGGATA	RI	26	75	ACP	0.355263	CGG	R	1519	3480	0.436656	ATA	I	38192	52220	0.731372	0.319358	1.11243	0.106545	0.284391
CGGATC	RI	10	36	notICP_notACP	0.297297	CGG	R	1519	3480	0.436656	ATC	I	19193	37380	0.513469	0.22421	1.32598	0.282151	0.870132
CGGATG	RM	10	27	notICP_notACP	0.392857	CGG	R	1519	3480	0.436656	ATG	M	45701	51463	0.888038	0.387767	1.01313	0.0130405	-0.193897
CGGATT	RI	31	84	notICP_notACP	0.376471	CGG	R	1519	3480	0.436656	ATT	I	89819	116202	0.772958	0.337517	1.11541	0.109225	0.314669
CGGCAA	RQ	13	66	notICP_notACP	0.208955	CGG	R	1519	3480	0.436656	CAA	Q	86006	108609	0.791888	0.345783	0.604296	-0.503691	-2.15247
CGGCAC	RH	0	11	notICP_notACP	0.0833333	CGG	R	1519	3480	0.436656	CAC	H	8059	15248	0.528559	0.230799	0.361065	-1.0187	-2.2228
CGGCAG	RQ	4	21	notICP_notACP	0.227273	CGG	R	1519	3480	0.436656	CAG	Q	10913	22084	0.494182	0.215787	1.05323	0.051857	0.0132665
CGGCAT	RH	12	31	notICP_notACP	0.40625	CGG	R	1519	3480	0.436656	CAT	H	35277	45162	0.781126	0.341084	1.19106	0.174841	0.679287
CGGCCA	RP	19	72	notICP_notACP	0.273973	CGG	R	1519	3480	0.436656	CCA	P	51147	69969	0.730999	0.319195	0.858323	-0.152775	-0.851534
CGGCCC	RP	1	14	notICP_notACP	0.133333	CGG	R	1519	3480	0.436656	CCC	P	5044	12879	0.391693	0.171035	0.779568	-0.249016	-0.6449
CGGCCG	RP	2	9	notICP_notACP	0.3	CGG	R	1519	3480	0.436656	CCG	P	2724	8957	0.304197	0.13283	2.25853	0.814715	2.25007
CGGCCT	RP	3	16	notICP_notACP	0.235294	CGG	R	1519	3480	0.436656	CCT	P	24765	37824	0.654752	0.285902	0.82299	-0.194811	-0.904171
CGGCGA	RR	2	12	ACP	0.230769	CGG	R	1519	3480	0.436656	CGA	R	10181	15064	0.675871	0.295123	0.781942	-0.245975	-1.10297
CGGCGC	RR	1	6	notICP_notACP	0.285714	CGG	R	1519	3480	0.436656	CGC	R	1025	2510	0.408602	0.178419	1.60137	0.47086	1.38046
CGGCGG	RR	0	3	notICP_notACP	0.25	CGG	R	1519	3480	0.436656	CGG	R	1519	3480	0.436656	0.190669	1.31118	0.270924	0.700438
CGGCGT	RR	2	12	notICP_notACP	0.230769	CGG	R	1519	3480	0.436656	CGT	R	13640	17517	0.778685	0.340017	0.678698	-0.387579	-1.76233
CGGCTA	RL	7	25	notICP_notACP	0.307692	CGG	R	1519	3480	0.436656	CTA	L	9115	16855	0.540816	0.236151	1.30295	0.26463	0.840315
CGGCTC	RL	4	16	notICP_notACP	0.294118	CGG	R	1519	3480	0.436656	CTC	L	3307	7566	0.437161	0.190889	1.54078	0.432287	1.31498
CGGCTG	RL	4	8	notICP_notACP	0.555556	CGG	R	1519	3480	0.436656	CTG	L	8948	11941	0.749372	0.327218	1.69782	0.529342	2.97367
CGGCTT	RL	3	20	notICP_notACP	0.190476	CGG	R	1519	3480	0.436656	CTT	L	22117	29447	0.751087	0.327967	0.580779	-0.543385	-2.14957
CGGGAA	RE	33	134	notICP_notACP	0.251852	CGG	R	1519	3480	0.436656	GAA	E	118852	149397	0.795546	0.34738	0.725004	-0.321579	-1.57524
CGGGAC	RD	5	34	notICP_notACP	0.171429	CGG	R	1519	3480	0.436656	GAC	D	19023	38050	0.499961	0.218311	0.78525	-0.241753	-0.805787
CGGGAG	RE	6	42	notICP_notACP	0.162791	CGG	R	1519	3480	0.436656	GAG	E	20293	37777	0.537191	0.234568	0.694003	-0.365279	-1.16551
CGGGAT	RD	26	78	notICP_notACP	0.341772	CGG	R	1519	3480	0.436656	GAT	D	105455	133044	0.792634	0.346109	0.987471	-0.0126081	-0.297405
CGGGCA	RA	16	70	notICP_notACP	0.239437	CGG	R	1519	3480	0.436656	GCA	A	30103	47193	0.637878	0.278533	0.859634	-0.151249	-0.737945
CGGGCC	RA	4	24	notICP_notACP	0.2	CGG	R	1519	3480	0.436656	GCC	A	14279	29302	0.487322	0.212792	0.939884	-0.0619987	-0.324646
CGGGCG	RA	3	14	notICP_notACP	0.266667	CGG	R	1519	3480	0.436656	GCG	A	1820	6744	0.269978	0.117887	2.26204	0.816269	2.00276
CGGGCT	RA	8	38	notICP_notACP	0.230769	CGG	R	1519	3480	0.436656	GCT	A	41257	63074	0.65411	0.285621	0.807955	-0.213248	-0.963417
CGGGGA	RG	6	45	notICP_notACP	0.152174	CGG	R	1519	3480	0.436656	GGA	G	28122	42355	0.663967	0.289925	0.524873	-0.6446	-2.12721
CGGGGC	RG	0	13	notICP_notACP	0.0714286	CGG	R	1519	3480	0.436656	GGC	G	4410	12649	0.348696	0.15226	0.469122	-0.756892	-1.23601
CGGGGG	RG	1	17	notICP_notACP	0.111111	CGG	R	1519	3480	0.436656	GGG	G	11618	21708	0.535216	0.233705	0.475433	-0.74353	-1.87652
CGGGGT	RG	9	33	notICP_notACP	0.294118	CGG	R	1519	3480	0.436656	GGT	G	50263	70333	0.714647	0.312055	0.942518	-0.0591999	-0.464575
CGGGTA	RV	11	41	notICP_notACP	0.285714	CGG	R	1519	3480	0.436656	GTA	V	14784	27783	0.532141	0.232363	1.22961	0.206693	0.588192
CGGGTC	RV	2	24	notICP_notACP	0.12	CGG	R	1519	3480	0.436656	GTC	V	10726	22839	0.469658	0.205079	0.58514	-0.535905	-1.33161
CGGGTG	RV	9	27	notICP_notACP	0.357143	CGG	R	1519	3480	0.436656	GTG	V	17220	29839	0.577111	0.251999	1.41724	0.34871	1.30001
CGGGTT	RV	13	55	notICP_notACP	0.25	CGG	R	1519	3480	0.436656	GTT	V	54520	76105	0.716382	0.312813	0.7992	-0.224144	-1.09349
CGGTAC	RY	21	59	notICP_notACP	0.366667	CGG	R	1519	3480	0.436656	TAC	Y	17436	27789	0.627456	0.273982	1.33829	0.291389	1.11051
CGGTAT	RY	40	95	notICP_notACP	0.427083	CGG	R	1519	3480	0.436656	TAT	Y	62620	74641	0.838951	0.366333	1.16583	0.153436	0.600178
CGGTCA	RS	34	133	notICP_notACP	0.261194	CGG	R	1519	3480	0.436656	TCA	S	52961	78771	0.672346	0.293584	0.889675	-0.1169	-0.654321
CGGTCC	RS	8	26	notICP_notACP	0.333333	CGG	R	1519	3480	0.436656	TCC	S	11247	25280	0.444919	0.194277	1.71577	0.53986	1.81437
CGGTCG	RS	7	38	notICP_notACP	0.205128	CGG	R	1519	3480	0.436656	TCG	S	7695	19972	0.38532	0.168252	1.21917	0.19817	0.401318
CGGTCT	RS	17	60	notICP_notACP	0.295082	CGG	R	1519	3480	0.436656	TCT	S	36110	57653	0.62634	0.273495	1.07893	0.0759693	0.115256
CGGTGC	RC	4	15	notICP_notACP	0.3125	CGG	R	1519	3480	0.436656	TGC	C	2686	5121	0.5246	0.22907	1.36421	0.310578	1.01164
CGGTGG	RW	16	30	notICP_notACP	0.548387	CGG	R	1519	3480	0.436656	TGG	W	27375	27962	0.979008	0.42749	1.28281	0.249051	1.4006
CGGTGT	RC	8	27	notICP_notACP	0.321429	CGG	R	1519	3480	0.436656	TGT	C	21625	25374	0.852256	0.372143	0.863724	-0.146503	-0.964643
CGGTTA	RL	37	146	notICP_notACP	0.258503	CGG	R	1519	3480	0.436656	TTA	L	83105	113286	0.733588	0.320326	0.807002	-0.21443	-1.08476
CGGTTC	RF	23	70	notICP_notACP	0.338028	CGG	R	1519	3480	0.436656	TTC	F	25525	40447	0.631082	0.275566	1.22667	0.204303	0.686225
CGGTTG	RL	55	149	notICP_notACP	0.373333	CGG	R	1519	3480	0.436656	TTG	L	71622	98587	0.726488	0.317225	1.17687	0.162859	0.568754
CGGTTT	RF	75	175	notICP_notACP	0.431818	CGG	R	1519	3480	0.436656	TTT	F	70821	86138	0.822183	0.359011	1.2028	0.184651	0.774019
CGTAAA	RK	696	1019	notICP_notACP	0.683333	CGT	R	13640	17517	0.778685	AAA	K	124436	156583	0.794698	0.618819	1.10425	0.0991695	0.480225
CGTAAC	RN	108	242	notICP_notACP	0.44856	CGT	R	13640	17517	0.778685	AAC	N	29183	53430	0.5462	0.425317	1.05465	0.0532059	0.0346152
CGTAAG	RK	117	253	notICP_notACP	0.464567	CGT	R	13640	17517	0.778685	AAG	K	34865	56260	0.619719	0.482566	0.962702	-0.0380112	-0.582034
CGTAAT	RN	403	659	notICP_notACP	0.612121	CGT	R	13640	17517	0.778685	AAT	N	106179	140348	0.756543	0.589108	1.03906	0.0383204	-0.0806011
CGTACA	RT	153	272	notICP_notACP	0.564103	CGT	R	13640	17517	0.778685	ACA	T	33746	56507	0.597207	0.465036	1.21303	0.19312	1.06923
CGTACC	RT	45	134	notICP_notACP	0.340741	CGT	R	13640	17517	0.778685	ACC	T	14505	34009	0.426522	0.332126	1.02594	0.0256078	-0.106485
CGTACG	RT	5	39	notICP_notACP	0.15	CGT	R	13640	17517	0.778685	ACG	T	3199	11727	0.272851	0.212465	0.705998	-0.348143	-1.02
CGTACT	RT	191	368	notICP_notACP	0.520325	CGT	R	13640	17517	0.778685	ACT	T	46939	75657	0.620423	0.483114	1.07702	0.0742007	0.190696
CGTAGA	RR	169	237	notICP_notACP	0.714286	CGT	R	13640	17517	0.778685	AGA	R	50411	61577	0.818669	0.637485	1.12047	0.113752	0.639511
CGTAGC	RS	20	70	notICP_notACP	0.295775	CGT	R	13640	17517	0.778685	AGC	S	5964	14250	0.418567	0.325932	0.907474	-0.0970905	-0.645179
CGTAGG	RR	12	28	notICP_notACP	0.448276	CGT	R	13640	17517	0.778685	AGG	R	3912	8891	0.440058	0.342667	1.3082	0.26865	1.24453
CGTAGT	RS	113	209	notICP_notACP	0.542857	CGT	R	13640	17517	0.778685	AGT	S	35248	51781	0.680719	0.530066	1.02413	0.0238453	-0.183358
CGTATA	RI	167	240	notICP_notACP	0.697095	CGT	R	13640	17517	0.778685	ATA	I	38192	52220	0.731372	0.569509	1.22403	0.202148	1.39716
CGTATC	RI	103	183	notICP_notACP	0.565217	CGT	R	13640	17517	0.778685	ATC	I	19193	37380	0.513469	0.399831	1.41364	0.346169	2.04251
CGTATG	RM	157	225	notICP_notACP	0.699115	CGT	R	13640	17517	0.778685	ATG	M	45701	51463	0.888038	0.691502	1.01101	0.0109495	-0.366267
CGTATT	RI	360	535	notICP_notACP	0.673507	CGT	R	13640	17517	0.778685	ATT	I	89819	116202	0.772958	0.60189	1.11899	0.112424	0.591266
CGTCAA	RQ	628	879	notICP_notACP	0.714773	CGT	R	13640	17517	0.778685	CAA	Q	86006	108609	0.791888	0.616631	1.15916	0.147693	0.952607
CGTCAC	RH	56	115	notICP_notACP	0.491379	CGT	R	13640	17517	0.778685	CAC	H	8059	15248	0.528559	0.411581	1.19388	0.17721	0.835969
CGTCAG	RQ	46	129	notICP_notACP	0.361538	CGT	R	13640	17517	0.778685	CAG	Q	10913	22084	0.494182	0.384812	0.939521	-0.0623856	-0.589046
CGTCAT	RH	351	470	notICP_notACP	0.747346	CGT	R	13640	17517	0.778685	CAT	H	35277	45162	0.781126	0.608251	1.22868	0.205941	1.53182
CGTCCA	RP	290	472	notICP_notACP	0.615222	CGT	R	13640	17517	0.778685	CCA	P	51147	69969	0.730999	0.569218	1.08082	0.07772	0.254949
CGTCCC	RP	27	83	notICP_notACP	0.333333	CGT	R	13640	17517	0.778685	CCC	P	5044	12879	0.391693	0.305005	1.09288	0.0888147	0.18811
CGTCCG	RP	11	46	notICP_notACP	0.255319	CGT	R	13640	17517	0.778685	CCG	P	2724	8957	0.304197	0.236874	1.07787	0.0749866	0.0963081
CGTCCT	RP	154	249	notICP_notACP	0.62	CGT	R	13640	17517	0.778685	CCT	P	24765	37824	0.654752	0.509846	1.21605	0.195612	1.19385
CGTCGA	RR	123	186	notICP_notACP	0.663102	CGT	R	13640	17517	0.778685	CGA	R	10181	15064	0.675871	0.526291	1.25995	0.231075	1.55588
CGTCGC	RR	9	27	notICP_notACP	0.357143	CGT	R	13640	17517	0.778685	CGC	R	1025	2510	0.408602	0.318172	1.12248	0.115543	0.328131
CGTCGG	RR	13	29	notICP_notACP	0.466667	CGT	R	13640	17517	0.778685	CGG	R	1519	3480	0.436656	0.340017	1.37248	0.316618	1.54097
CGTCGT	RR	245	341	notICP_notACP	0.719298	CGT	R	13640	17517	0.778685	CGT	R	13640	17517	0.778685	0.60635	1.18628	0.170819	1.16698
CGTCTA	RL	31	72	notICP_notACP	0.438356	CGT	R	13640	17517	0.778685	CTA	L	9115	16855	0.540816	0.421125	1.04092	0.040101	-0.0466978
CGTCTC	RL	18	40	notICP_notACP	0.463415	CGT	R	13640	17517	0.778685	CTC	L	3307	7566	0.437161	0.340411	1.36134	0.308469	1.48965
CGTCTG	RL	27	48	notICP_notACP	0.571429	CGT	R	13640	17517	0.778685	CTG	L	8948	11941	0.749372	0.583525	0.979271	-0.020947	-0.568417
CGTCTT	RL	131	199	notICP_notACP	0.66	CGT	R	13640	17517	0.778685	CTT	L	22117	29447	0.751087	0.58486	1.12848	0.120868	0.652248
CGTGAA	RE	860	1223	notICP_notACP	0.703431	CGT	R	13640	17517	0.778685	GAA	E	118852	149397	0.795546	0.61948	1.13552	0.12709	0.751961
CGTGAC	RD	126	283	notICP_notACP	0.447183	CGT	R	13640	17517	0.778685	GAC	D	19023	38050	0.499961	0.389312	1.14865	0.138588	0.544153
CGTGAG	RE	95	235	notICP_notACP	0.40678	CGT	R	13640	17517	0.778685	GAG	E	20293	37777	0.537191	0.418302	0.972454	-0.027933	-0.447405
CGTGAT	RD	773	1117	notICP_notACP	0.692308	CGT	R	13640	17517	0.778685	GAT	D	105455	133044	0.792634	0.617212	1.12167	0.114818	0.629499
CGTGCA	RA	152	290	notICP_notACP	0.525773	CGT	R	13640	17517	0.778685	GCA	A	30103	47193	0.637878	0.496706	1.05852	0.0568723	0.0673698
CGTGCC	RA	99	241	notICP_notACP	0.413223	CGT	R	13640	17517	0.778685	GCC	A	14279	29302	0.487322	0.37947	1.08895	0.0852114	0.213148
CGTGCG	RA	12	40	notICP_notACP	0.317073	CGT	R	13640	17517	0.778685	GCG	A	1820	6744	0.269978	0.210228	1.50824	0.410942	1.35241
CGTGCT	RA	297	485	notICP_notACP	0.613169	CGT	R	13640	17517	0.778685	GCT	A	41257	63074	0.65411	0.509346	1.20384	0.185513	1.10554
CGTGGA	RG	181	340	notICP_notACP	0.533724	CGT	R	13640	17517	0.778685	GGA	G	28122	42355	0.663967	0.517021	1.03231	0.0317955	-0.119663
CGTGGC	RG	34	124	notICP_notACP	0.28	CGT	R	13640	17517	0.778685	GGC	G	4410	12649	0.348696	0.271524	1.03122	0.0307391	-0.066988
CGTGGG	RG	68	170	notICP_notACP	0.403509	CGT	R	13640	17517	0.778685	GGG	G	11618	21708	0.535216	0.416764	0.968194	-0.0323229	-0.470619
CGTGGT	RG	410	603	notICP_notACP	0.680464	CGT	R	13640	17517	0.778685	GGT	G	50263	70333	0.714647	0.556485	1.22279	0.201134	1.35554
CGTGTA	RV	60	122	notICP_notACP	0.495935	CGT	R	13640	17517	0.778685	GTA	V	14784	27783	0.532141	0.41437	1.19684	0.179686	0.858802
CGTGTC	RV	41	101	notICP_notACP	0.411765	CGT	R	13640	17517	0.778685	GTC	V	10726	22839	0.469658	0.365716	1.12591	0.118595	0.394736
CGTGTG	RV	56	145	notICP_notACP	0.390411	CGT	R	13640	17517	0.778685	GTG	V	17220	29839	0.577111	0.449388	0.868762	-0.140686	-1.13317
CGTGTT	RV	267	453	notICP_notACP	0.590308	CGT	R	13640	17517	0.778685	GTT	V	54520	76105	0.716382	0.557836	1.05821	0.0565799	0.0732436
CGTTAC	RY	72	135	notICP_notACP	0.536765	CGT	R	13640	17517	0.778685	TAC	Y	17436	27789	0.627456	0.48859	1.0986	0.0940354	0.340474
CGTTAT	RY	333	468	notICP_notACP	0.712154	CGT	R	13640	17517	0.778685	TAT	Y	62620	74641	0.838951	0.653279	1.09012	0.0862899	0.377696
CGTTCA	RS	241	463	notICP_notACP	0.521552	CGT	R	13640	17517	0.778685	TCA	S	52961	78771	0.672346	0.523545	0.996192	-0.00381494	-0.385935
CGTTCC	RS	60	136	notICP_notACP	0.445255	CGT	R	13640	17517	0.778685	TCC	S	11247	25280	0.444919	0.346452	1.28519	0.250905	1.14664
CGTTCG	RS	17	65	notICP_notACP	0.272727	CGT	R	13640	17517	0.778685	TCG	S	7695	19972	0.38532	0.300043	0.908961	-0.0954534	-0.587685
CGTTCT	RS	148	317	notICP_notACP	0.468553	CGT	R	13640	17517	0.778685	TCT	S	36110	57653	0.62634	0.487721	0.960699	-0.040094	-0.601932
CGTTGC	RC	16	25	notICP_notACP	0.653846	CGT	R	13640	17517	0.778685	TGC	C	2686	5121	0.5246	0.408498	1.60061	0.470385	3.15629
CGTTGG	RW	154	197	notICP_notACP	0.782828	CGT	R	13640	17517	0.778685	TGG	W	27375	27962	0.979008	0.762339	1.02688	0.0265225	-0.234397
CGTTGT	RC	108	157	notICP_notACP	0.689873	CGT	R	13640	17517	0.778685	TGT	C	21625	25374	0.852256	0.663639	1.03953	0.03877	-0.0864565
CGTTTA	RL	321	543	notICP_notACP	0.591912	CGT	R	13640	17517	0.778685	TTA	L	83105	113286	0.733588	0.571234	1.0362	0.0355588	-0.101077
CGTTTC	RF	126	209	notICP_notACP	0.604762	CGT	R	13640	17517	0.778685	TTC	F	25525	40447	0.631082	0.491414	1.23066	0.207548	1.25118
CGTTTG	RL	243	413	notICP_notACP	0.589372	CGT	R	13640	17517	0.778685	TTG	L	71622	98587	0.726488	0.565705	1.04184	0.0409845	-0.0554415
CGTTTT	RF	155	281	notICP_notACP	0.553191	CGT	R	13640	17517	0.778685	TTT	F	70821	86138	0.822183	0.640221	0.864063	-0.14611	-1.65649
CTAAAA	LK	271	658	notICP_notACP	0.412747	CTA	L	9115	16855	0.540816	AAA	K	124436	156583	0.794698	0.429786	0.960354	-0.0404529	-0.532504
CTAAAC	LN	106	373	notICP_notACP	0.286096	CTA	L	9115	16855	0.540816	AAC	N	29183	53430	0.5462	0.295394	0.968525	-0.0319809	-0.332195
CTAAAG	LK	113	323	notICP_notACP	0.351852	CTA	L	9115	16855	0.540816	AAG	K	34865	56260	0.619719	0.335154	1.04982	0.0486199	0.00463012
CTAAAT	LN	294	705	notICP_notACP	0.417847	CTA	L	9115	16855	0.540816	AAT	N	106179	140348	0.756543	0.409151	1.02125	0.0210321	-0.158016
CTAACA	LT	95	286	notICP_notACP	0.334495	CTA	L	9115	16855	0.540816	ACA	T	33746	56507	0.597207	0.32298	1.03565	0.0350322	-0.0596167
CTAACC	LT	30	145	notICP_notACP	0.212329	CTA	L	9115	16855	0.540816	ACC	T	14505	34009	0.426522	0.23067	0.920488	-0.0828516	-0.414573
CTAACG	LT	25	96	notICP_notACP	0.268041	CTA	L	9115	16855	0.540816	ACG	T	3199	11727	0.272851	0.147562	1.81646	0.596889	1.58617
CTAACT	LT	82	270	notICP_notACP	0.306273	CTA	L	9115	16855	0.540816	ACT	T	46939	75657	0.620423	0.335535	0.91279	-0.0912497	-0.639212
CTAAGA	LR	100	215	notICP_notACP	0.467593	CTA	L	9115	16855	0.540816	AGA	R	50411	61577	0.818669	0.44275	1.05611	0.0545931	0.0451107
CTAAGC	LS	31	110	notICP_notACP	0.288288	CTA	L	9115	16855	0.540816	AGC	S	5964	14250	0.418567	0.226368	1.27354	0.241799	0.712278
CTAAGG	LR	34	75	notICP_notACP	0.460526	CTA	L	9115	16855	0.540816	AGG	R	3912	8891	0.440058	0.237991	1.93506	0.660138	2.95344
CTAAGT	LS	125	286	notICP_notACP	0.439024	CTA	L	9115	16855	0.540816	AGT	S	35248	51781	0.680719	0.368144	1.19253	0.176081	0.740794
CTAATA	LI	273	452	notICP_notACP	0.604857	CTA	L	9115	16855	0.540816	ATA	I	38192	52220	0.731372	0.395538	1.5292	0.424744	2.66062
CTAATC	LI	65	202	notICP_notACP	0.325123	CTA	L	9115	16855	0.540816	ATC	I	19193	37380	0.513469	0.277693	1.1708	0.157689	0.474278
CTAATG	LM	125	252	notICP_notACP	0.498024	CTA	L	9115	16855	0.540816	ATG	M	45701	51463	0.888038	0.480266	1.03698	0.0363085	-0.0797546
CTAATT	LI	162	463	notICP_notACP	0.351293	CTA	L	9115	16855	0.540816	ATT	I	89819	116202	0.772958	0.418028	0.840358	-0.173928	-1.22036
CTACAA	LQ	324	788	notICP_notACP	0.411914	CTA	L	9115	16855	0.540816	CAA	Q	86006	108609	0.791888	0.428266	0.961817	-0.0389308	-0.521848
CTACAC	LH	41	130	notICP_notACP	0.320611	CTA	L	9115	16855	0.540816	CAC	H	8059	15248	0.528559	0.285853	1.12159	0.114748	0.291232
CTACAG	LQ	125	260	notICP_notACP	0.482759	CTA	L	9115	16855	0.540816	CAG	Q	10913	22084	0.494182	0.267261	1.80632	0.591289	2.83487
CTACAT	LH	147	279	notICP_notACP	0.528571	CTA	L	9115	16855	0.540816	CAT	H	35277	45162	0.781126	0.422446	1.25122	0.224117	1.1972
CTACCA	LP	181	490	notICP_notACP	0.370672	CTA	L	9115	16855	0.540816	CCA	P	51147	69969	0.730999	0.395336	0.937612	-0.0644187	-0.61572
CTACCC	LP	45	116	notICP_notACP	0.393162	CTA	L	9115	16855	0.540816	CCC	P	5044	12879	0.391693	0.211834	1.856	0.618421	2.3943
CTACCG	LP	92	145	notICP_notACP	0.636986	CTA	L	9115	16855	0.540816	CCG	P	2724	8957	0.304197	0.164515	3.87191	1.35375	6.50357
CTACCT	LP	153	305	notICP_notACP	0.503268	CTA	L	9115	16855	0.540816	CCT	P	24765	37824	0.654752	0.354101	1.42126	0.351542	1.84666
CTACGA	LR	124	172	notICP_notACP	0.722543	CTA	L	9115	16855	0.540816	CGA	R	10181	15064	0.675871	0.365522	1.97674	0.68145	4.74945
CTACGC	LR	16	46	notICP_notACP	0.361702	CTA	L	9115	16855	0.540816	CGC	R	1025	2510	0.408602	0.220979	1.63682	0.492755	1.81945
CTACGG	LR	25	56	notICP_notACP	0.45614	CTA	L	9115	16855	0.540816	CGG	R	1519	3480	0.436656	0.236151	1.93156	0.65833	2.91905
CTACGT	LR	52	93	notICP_notACP	0.56383	CTA	L	9115	16855	0.540816	CGT	R	13640	17517	0.778685	0.421125	1.33886	0.291822	1.71032
CTACTA	LL	219	340	notICP_notACP	0.645161	CTA	L	9115	16855	0.540816	CTA	L	9115	16855	0.540816	0.292482	2.20581	0.791096	4.73859
CTACTC	LL	21	85	notICP_notACP	0.255814	CTA	L	9115	16855	0.540816	CTC	L	3307	7566	0.437161	0.236424	1.08201	0.0788236	0.109844
CTACTG	LL	80	168	notICP_notACP	0.47929	CTA	L	9115	16855	0.540816	CTG	L	8948	11941	0.749372	0.405273	1.18264	0.167746	0.759332
CTACTT	LL	114	288	notICP_notACP	0.397924	CTA	L	9115	16855	0.540816	CTT	L	22117	29447	0.751087	0.4062	0.979626	-0.0205848	-0.393665
CTAGAA	LE	284	726	notICP_notACP	0.392022	CTA	L	9115	16855	0.540816	GAA	E	118852	149397	0.795546	0.430244	0.911161	-0.0930353	-0.829449
CTAGAC	LD	89	290	notICP_notACP	0.309278	CTA	L	9115	16855	0.540816	GAC	D	19023	38050	0.499961	0.270387	1.14384	0.134388	0.359701
CTAGAG	LE	158	345	notICP_notACP	0.459538	CTA	L	9115	16855	0.540816	GAG	E	20293	37777	0.537191	0.290522	1.58177	0.458543	2.16808
CTAGAT	LD	363	736	notICP_notACP	0.493894	CTA	L	9115	16855	0.540816	GAT	D	105455	133044	0.792634	0.428669	1.15216	0.141635	0.620208
CTAGCA	LA	155	341	notICP_notACP	0.45614	CTA	L	9115	16855	0.540816	GCA	A	30103	47193	0.637878	0.344975	1.32224	0.27933	1.32076
CTAGCC	LA	45	141	notICP_notACP	0.323944	CTA	L	9115	16855	0.540816	GCC	A	14279	29302	0.487322	0.263552	1.22915	0.20632	0.665448
CTAGCG	LA	36	79	notICP_notACP	0.4625	CTA	L	9115	16855	0.540816	GCG	A	1820	6744	0.269978	0.146008	3.16763	1.15298	4.33202
CTAGCT	LA	98	291	notICP_notACP	0.339041	CTA	L	9115	16855	0.540816	GCT	A	41257	63074	0.65411	0.353753	0.958411	-0.0424789	-0.447929
CTAGGA	LG	56	193	notICP_notACP	0.293814	CTA	L	9115	16855	0.540816	GGA	G	28122	42355	0.663967	0.359084	0.818232	-0.200609	-1.15954
CTAGGC	LG	23	83	notICP_notACP	0.285714	CTA	L	9115	16855	0.540816	GGC	G	4410	12649	0.348696	0.18858	1.51508	0.415468	1.23122
CTAGGG	LG	32	104	notICP_notACP	0.314286	CTA	L	9115	16855	0.540816	GGG	G	11618	21708	0.535216	0.289453	1.08579	0.082308	0.14979
CTAGGT	LG	65	197	notICP_notACP	0.333333	CTA	L	9115	16855	0.540816	GGT	G	50263	70333	0.714647	0.386493	0.862457	-0.147971	-1.0087
CTAGTA	LV	58	199	notICP_notACP	0.295	CTA	L	9115	16855	0.540816	GTA	V	14784	27783	0.532141	0.28779	1.02505	0.0247428	-0.0958456
CTAGTC	LV	32	131	notICP_notACP	0.25	CTA	L	9115	16855	0.540816	GTC	V	10726	22839	0.469658	0.253999	0.984256	-0.0158693	-0.229692
CTAGTG	LV	76	224	notICP_notACP	0.342222	CTA	L	9115	16855	0.540816	GTG	V	17220	29839	0.577111	0.312111	1.09648	0.0921008	0.208215
CTAGTT	LV	111	332	notICP_notACP	0.336336	CTA	L	9115	16855	0.540816	GTT	V	54520	76105	0.716382	0.387431	0.868119	-0.141427	-0.980428
CTATAC	LY	68	190	notICP_notACP	0.361257	CTA	L	9115	16855	0.540816	TAC	Y	17436	27789	0.627456	0.339338	1.06459	0.0625905	0.0748696
CTATAT	LY	186	426	notICP_notACP	0.437939	CTA	L	9115	16855	0.540816	TAT	Y	62620	74641	0.838951	0.453719	0.965222	-0.0353972	-0.531231
CTATCA	LS	136	397	notICP_notACP	0.344221	CTA	L	9115	16855	0.540816	TCA	S	52961	78771	0.672346	0.363615	0.946663	-0.0548126	-0.520235
CTATCC	LS	36	144	notICP_notACP	0.255172	CTA	L	9115	16855	0.540816	TCC	S	11247	25280	0.444919	0.24062	1.06048	0.0587225	0.0392411
CTATCG	LS	57	168	notICP_notACP	0.343195	CTA	L	9115	16855	0.540816	TCG	S	7695	19972	0.38532	0.208387	1.64691	0.498901	1.74523
CTATCT	LS	96	264	notICP_notACP	0.366038	CTA	L	9115	16855	0.540816	TCT	S	36110	57653	0.62634	0.338735	1.0806	0.0775188	0.150686
CTATGC	LC	20	45	notICP_notACP	0.456522	CTA	L	9115	16855	0.540816	TGC	C	2686	5121	0.5246	0.283712	1.6091	0.475676	2.22586
CTATGG	LW	63	131	notICP_notACP	0.484848	CTA	L	9115	16855	0.540816	TGG	W	27375	27962	0.979008	0.529463	0.915735	-0.0880278	-0.986816
CTATGT	LC	64	129	notICP_notACP	0.5	CTA	L	9115	16855	0.540816	TGT	C	21625	25374	0.852256	0.460914	1.0848	0.0813965	0.232134
CTATTA	LL	206	606	notICP_notACP	0.341021	CTA	L	9115	16855	0.540816	TTA	L	83105	113286	0.733588	0.396736	0.859567	-0.151327	-1.05149
CTATTC	LF	64	212	notICP_notACP	0.305164	CTA	L	9115	16855	0.540816	TTC	F	25525	40447	0.631082	0.341299	0.894125	-0.11191	-0.739397
CTATTG	LL	200	486	notICP_notACP	0.412731	CTA	L	9115	16855	0.540816	TTG	L	71622	98587	0.726488	0.392897	1.05048	0.0492496	0.00906614
CTATTT	LF	200	520	notICP_notACP	0.385797	CTA	L	9115	16855	0.540816	TTT	F	70821	86138	0.822183	0.44465	0.867641	-0.141977	-1.1282
CTCAAA	LK	298	747	notICP_notACP	0.399733	CTC	L	3307	7566	0.437161	AAA	K	124436	156583	0.794698	0.347411	1.1506	0.140287	0.495088
CTCAAC	LN	107	337	notICP_notACP	0.319527	CTC	L	3307	7566	0.437161	AAC	N	29183	53430	0.5462	0.238777	1.33818	0.291309	0.967455
CTCAAG	LK	163	399	notICP_notACP	0.41	CTC	L	3307	7566	0.437161	AAG	K	34865	56260	0.619719	0.270917	1.51338	0.414344	1.76233
CTCAAT	LN	269	641	notICP_notACP	0.420561	CTC	L	3307	7566	0.437161	AAT	N	106179	140348	0.756543	0.330731	1.27161	0.240283	1.03173
CTCACA	LT	72	214	notICP_notACP	0.339535	CTC	L	3307	7566	0.437161	ACA	T	33746	56507	0.597207	0.261076	1.30052	0.262765	0.920134
CTCACC	LT	40	142	notICP_notACP	0.286713	CTC	L	3307	7566	0.437161	ACC	T	14505	34009	0.426522	0.186459	1.53768	0.430273	1.27637
CTCACG	LT	12	60	notICP_notACP	0.213115	CTC	L	3307	7566	0.437161	ACG	T	3199	11727	0.272851	0.11928	1.78668	0.580357	1.23241
CTCACT	LT	70	215	notICP_notACP	0.328704	CTC	L	3307	7566	0.437161	ACT	T	46939	75657	0.620423	0.271225	1.21192	0.192207	0.619404
CTCAGA	LR	64	158	notICP_notACP	0.408805	CTC	L	3307	7566	0.437161	AGA	R	50411	61577	0.818669	0.35789	1.14226	0.133011	0.468223
CTCAGC	LS	17	57	notICP_notACP	0.310345	CTC	L	3307	7566	0.437161	AGC	S	5964	14250	0.418567	0.182981	1.69605	0.5283	1.65835
CTCAGG	LR	11	32	notICP_notACP	0.363636	CTC	L	3307	7566	0.437161	AGG	R	3912	8891	0.440058	0.192377	1.89023	0.6367	2.26661
CTCAGT	LS	64	185	notICP_notACP	0.349462	CTC	L	3307	7566	0.437161	AGT	S	35248	51781	0.680719	0.297584	1.17433	0.160699	0.522957
CTCATA	LI	59	124	notICP_notACP	0.48	CTC	L	3307	7566	0.437161	ATA	I	38192	52220	0.731372	0.319728	1.50128	0.406316	2.02567
CTCATC	LI	26	116	notICP_notACP	0.230769	CTC	L	3307	7566	0.437161	ATC	I	19193	37380	0.513469	0.224469	1.02807	0.0276807	-0.0652773
CTCATG	LM	53	128	notICP_notACP	0.418605	CTC	L	3307	7566	0.437161	ATG	M	45701	51463	0.888038	0.388216	1.07828	0.075365	0.160059
CTCATT	LI	106	301	notICP_notACP	0.354305	CTC	L	3307	7566	0.437161	ATT	I	89819	116202	0.772958	0.337907	1.04853	0.0473857	-0.001459
CTCCAA	LQ	72	224	notICP_notACP	0.324444	CTC	L	3307	7566	0.437161	CAA	Q	86006	108609	0.791888	0.346183	0.937205	-0.0648533	-0.54114
CTCCAC	LH	19	66	notICP_notACP	0.298507	CTC	L	3307	7566	0.437161	CAC	H	8059	15248	0.528559	0.231066	1.29187	0.256093	0.786383
CTCCAG	LQ	17	88	notICP_notACP	0.202247	CTC	L	3307	7566	0.437161	CAG	Q	10913	22084	0.494182	0.216037	0.936169	-0.0659594	-0.340836
CTCCAT	LH	43	114	notICP_notACP	0.382609	CTC	L	3307	7566	0.437161	CAT	H	35277	45162	0.781126	0.341478	1.12045	0.113729	0.34244
CTCCCA	LP	59	184	notICP_notACP	0.324324	CTC	L	3307	7566	0.437161	CCA	P	51147	69969	0.730999	0.319565	1.01489	0.0147848	-0.151878
CTCCCC	LP	14	68	notICP_notACP	0.217391	CTC	L	3307	7566	0.437161	CCC	P	5044	12879	0.391693	0.171233	1.26957	0.238675	0.529266
CTCCCG	LP	9	38	ICP	0.25641	CTC	L	3307	7566	0.437161	CCG	P	2724	8957	0.304197	0.132983	1.92814	0.656555	1.63742
CTCCCT	LP	22	108	notICP_notACP	0.211009	CTC	L	3307	7566	0.437161	CCT	P	24765	37824	0.654752	0.286232	0.737195	-0.304902	-1.24909
CTCCGA	LR	10	47	notICP_notACP	0.229167	CTC	L	3307	7566	0.437161	CGA	R	10181	15064	0.675871	0.295465	0.775614	-0.2541	-1.13043
CTCCGC	LR	9	18	notICP_notACP	0.526316	CTC	L	3307	7566	0.437161	CGC	R	1025	2510	0.408602	0.178625	2.94648	1.08061	4.7466
CTCCGG	LR	1	11	notICP_notACP	0.166667	CTC	L	3307	7566	0.437161	CGG	R	1519	3480	0.436656	0.190889	0.873107	-0.135697	-0.469728
CTCCGT	LR	16	45	notICP_notACP	0.369565	CTC	L	3307	7566	0.437161	CGT	R	13640	17517	0.778685	0.340411	1.08564	0.0821738	0.175465
CTCCTA	LL	9	39	notICP_notACP	0.25	CTC	L	3307	7566	0.437161	CTA	L	9115	16855	0.540816	0.236424	1.05742	0.0558341	0.0284305
CTCCTC	LL	10	30	notICP_notACP	0.354839	CTC	L	3307	7566	0.437161	CTC	L	3307	7566	0.437161	0.19111	1.85672	0.618814	2.16202
CTCCTG	LL	9	35	notICP_notACP	0.277778	CTC	L	3307	7566	0.437161	CTG	L	8948	11941	0.749372	0.327596	0.847927	-0.164961	-0.921639
CTCCTT	LL	21	76	notICP_notACP	0.285714	CTC	L	3307	7566	0.437161	CTT	L	22117	29447	0.751087	0.328346	0.870162	-0.139076	-0.821513
CTCGAA	LE	63	288	notICP_notACP	0.221453	CTC	L	3307	7566	0.437161	GAA	E	118852	149397	0.795546	0.347782	0.636759	-0.451364	-2.00682
CTCGAC	LD	39	152	notICP_notACP	0.261438	CTC	L	3307	7566	0.437161	GAC	D	19023	38050	0.499961	0.218563	1.19616	0.17912	0.450914
CTCGAG	LE	27	118	notICP_notACP	0.235294	CTC	L	3307	7566	0.437161	GAG	E	20293	37777	0.537191	0.234839	1.00194	0.00193557	-0.154221
CTCGAT	LD	91	317	notICP_notACP	0.289308	CTC	L	3307	7566	0.437161	GAT	D	105455	133044	0.792634	0.346509	0.834923	-0.180416	-1.03794
CTCGCA	LA	8	44	notICP_notACP	0.2	CTC	L	3307	7566	0.437161	GCA	A	30103	47193	0.637878	0.278855	0.717217	-0.332376	-1.29491
CTCGCC	LA	5	42	notICP_notACP	0.139535	CTC	L	3307	7566	0.437161	GCC	A	14279	29302	0.487322	0.213038	0.654975	-0.423158	-1.17496
CTCGCG	LA	3	10	notICP_notACP	0.363636	CTC	L	3307	7566	0.437161	GCG	A	1820	6744	0.269978	0.118024	3.08104	1.12527	3.35863
CTCGCT	LA	10	72	notICP_notACP	0.150685	CTC	L	3307	7566	0.437161	GCT	A	41257	63074	0.65411	0.285952	0.526959	-0.640632	-2.0897
CTCGGA	LG	19	62	notICP_notACP	0.31746	CTC	L	3307	7566	0.437161	GGA	G	28122	42355	0.663967	0.290261	1.09371	0.0895728	0.182386
CTCGGC	LG	6	29	notICP_notACP	0.233333	CTC	L	3307	7566	0.437161	GGC	G	4410	12649	0.348696	0.152436	1.53069	0.425721	1.02857
CTCGGG	LG	4	34	notICP_notACP	0.142857	CTC	L	3307	7566	0.437161	GGG	G	11618	21708	0.535216	0.233976	0.610564	-0.493372	-1.43594
CTCGGT	LG	18	88	notICP_notACP	0.213483	CTC	L	3307	7566	0.437161	GGT	G	50263	70333	0.714647	0.312416	0.683329	-0.380778	-1.59901
CTCGTA	LV	8	41	notICP_notACP	0.214286	CTC	L	3307	7566	0.437161	GTA	V	14784	27783	0.532141	0.232631	0.921138	-0.082145	-0.415979
CTCGTC	LV	5	37	notICP_notACP	0.157895	CTC	L	3307	7566	0.437161	GTC	V	10726	22839	0.469658	0.205317	0.769031	-0.262624	-0.804456
CTCGTG	LV	10	45	notICP_notACP	0.23913	CTC	L	3307	7566	0.437161	GTG	V	17220	29839	0.577111	0.252291	0.947837	-0.053573	-0.356811
CTCGTT	LV	12	72	notICP_notACP	0.178082	CTC	L	3307	7566	0.437161	GTT	V	54520	76105	0.716382	0.313175	0.568635	-0.564516	-2.10588
CTCTAC	LY	30	75	notICP_notACP	0.407895	CTC	L	3307	7566	0.437161	TAC	Y	17436	27789	0.627456	0.274299	1.48704	0.396789	1.68317
CTCTAT	LY	27	106	notICP_notACP	0.261682	CTC	L	3307	7566	0.437161	TAT	Y	62620	74641	0.838951	0.366757	0.713503	-0.337569	-1.72218
CTCTCA	LS	26	95	notICP_notACP	0.28125	CTC	L	3307	7566	0.437161	TCA	S	52961	78771	0.672346	0.293923	0.956882	-0.0440755	-0.378464
CTCTCC	LS	15	69	notICP_notACP	0.228571	CTC	L	3307	7566	0.437161	TCC	S	11247	25280	0.444919	0.194501	1.17517	0.161409	0.344078
CTCTCG	LS	9	60	notICP_notACP	0.163934	CTC	L	3307	7566	0.437161	TCG	S	7695	19972	0.38532	0.168447	0.97321	-0.0271552	-0.178382
CTCTCT	LS	14	74	notICP_notACP	0.2	CTC	L	3307	7566	0.437161	TCT	S	36110	57653	0.62634	0.273812	0.730429	-0.314123	-1.22083
CTCTGC	LC	4	15	notICP_notACP	0.3125	CTC	L	3307	7566	0.437161	TGC	C	2686	5121	0.5246	0.229335	1.36264	0.309422	1.00774
CTCTGG	LW	24	47	notICP_notACP	0.520833	CTC	L	3307	7566	0.437161	TGG	W	27375	27962	0.979008	0.427984	1.21694	0.196343	1.0075
CTCTGT	LC	12	47	notICP_notACP	0.270833	CTC	L	3307	7566	0.437161	TGT	C	21625	25374	0.852256	0.372573	0.726926	-0.318931	-1.67946
CTCTTA	LL	20	109	notICP_notACP	0.190909	CTC	L	3307	7566	0.437161	TTA	L	83105	113286	0.733588	0.320696	0.595295	-0.518697	-2.03673
CTCTTC	LF	11	57	notICP_notACP	0.206897	CTC	L	3307	7566	0.437161	TTC	F	25525	40447	0.631082	0.275885	0.749939	-0.287764	-1.15471
CTCTTG	LL	59	171	notICP_notACP	0.348837	CTC	L	3307	7566	0.437161	TTG	L	71622	98587	0.726488	0.317592	1.09838	0.0938363	0.220341
CTCTTT	LF	39	120	notICP_notACP	0.330579	CTC	L	3307	7566	0.437161	TTT	F	70821	86138	0.822183	0.359427	0.919739	-0.0836656	-0.649751
CTGAAA	LK	588	865	notICP_notACP	0.680139	CTG	L	8948	11941	0.749372	AAA	K	124436	156583	0.794698	0.595524	1.14208	0.132854	0.777619
CTGAAC	LN	61	175	notICP_notACP	0.352273	CTG	L	8948	11941	0.749372	AAC	N	29183	53430	0.5462	0.409307	0.860657	-0.150059	-1.07855
CTGAAG	LK	108	218	notICP_notACP	0.497717	CTG	L	8948	11941	0.749372	AAG	K	34865	56260	0.619719	0.4644	1.07174	0.0692854	0.148967
CTGAAT	LN	355	584	notICP_notACP	0.608547	CTG	L	8948	11941	0.749372	AAT	N	106179	140348	0.756543	0.566932	1.0734	0.0708351	0.195052
CTGACA	LT	154	301	notICP_notACP	0.513245	CTG	L	8948	11941	0.749372	ACA	T	33746	56507	0.597207	0.447531	1.14684	0.137009	0.614169
CTGACC	LT	21	93	notICP_notACP	0.234043	CTG	L	8948	11941	0.749372	ACC	T	14505	34009	0.426522	0.319623	0.732245	-0.31164	-1.41697
CTGACG	LT	15	61	notICP_notACP	0.258065	CTG	L	8948	11941	0.749372	ACG	T	3199	11727	0.272851	0.204467	1.26213	0.232802	0.610708
CTGACT	LT	82	200	notICP_notACP	0.412935	CTG	L	8948	11941	0.749372	ACT	T	46939	75657	0.620423	0.464928	0.888171	-0.118592	-1.04599
CTGAGA	LR	141	215	notICP_notACP	0.657407	CTG	L	8948	11941	0.749372	AGA	R	50411	61577	0.818669	0.613488	1.07159	0.0691439	0.195488
CTGAGC	LS	26	64	notICP_notACP	0.415385	CTG	L	8948	11941	0.749372	AGC	S	5964	14250	0.418567	0.313662	1.3243	0.280887	1.20993
CTGAGG	LR	17	36	notICP_notACP	0.486486	CTG	L	8948	11941	0.749372	AGG	R	3912	8891	0.440058	0.329767	1.47524	0.388821	1.96905
CTGAGT	LS	110	207	notICP_notACP	0.533654	CTG	L	8948	11941	0.749372	AGT	S	35248	51781	0.680719	0.510112	1.04615	0.0451174	-0.0191728
CTGATA	LI	150	260	ICP	0.578544	CTG	L	8948	11941	0.749372	ATA	I	38192	52220	0.731372	0.54807	1.0556	0.0541117	0.0519406
CTGATC	LI	46	124	notICP_notACP	0.376	CTG	L	8948	11941	0.749372	ATC	I	19193	37380	0.513469	0.38478	0.977183	-0.0230815	-0.386068
CTGATG	LM	117	173	notICP_notACP	0.678161	CTG	L	8948	11941	0.749372	ATG	M	45701	51463	0.888038	0.665471	1.01907	0.0188896	-0.277375
CTGATT	LI	274	442	notICP_notACP	0.620767	CTG	L	8948	11941	0.749372	ATT	I	89819	116202	0.772958	0.579233	1.07171	0.0692521	0.185513
CTGCAA	LQ	306	608	notICP_notACP	0.504105	CTG	L	8948	11941	0.749372	CAA	Q	86006	108609	0.791888	0.593419	0.849493	-0.163116	-1.65647
CTGCAC	LH	26	69	notICP_notACP	0.385714	CTG	L	8948	11941	0.749372	CAC	H	8059	15248	0.528559	0.396087	0.973811	-0.0265382	-0.416117
CTGCAG	LQ	59	144	notICP_notACP	0.413793	CTG	L	8948	11941	0.749372	CAG	Q	10913	22084	0.494182	0.370326	1.11738	0.110983	0.355434
CTGCAT	LH	110	199	notICP_notACP	0.555	CTG	L	8948	11941	0.749372	CAT	H	35277	45162	0.781126	0.585354	0.948144	-0.0532487	-0.825338
CTGCCA	LP	161	286	notICP_notACP	0.56446	CTG	L	8948	11941	0.749372	CCA	P	51147	69969	0.730999	0.54779	1.03043	0.0299771	-0.141171
CTGCCC	LP	17	44	notICP_notACP	0.4	CTG	L	8948	11941	0.749372	CCC	P	5044	12879	0.391693	0.293523	1.36275	0.309507	1.29028
CTGCCG	LP	17	50	ICP	0.352941	CTG	L	8948	11941	0.749372	CCG	P	2724	8957	0.304197	0.227957	1.54828	0.437144	1.59428
CTGCCT	LP	58	107	notICP_notACP	0.546296	CTG	L	8948	11941	0.749372	CCT	P	24765	37824	0.654752	0.490653	1.11341	0.107425	0.443653
CTGCGA	LR	27	50	ICP	0.54902	CTG	L	8948	11941	0.749372	CGA	R	10181	15064	0.675871	0.506479	1.08399	0.0806514	0.249352
CTGCGC	LR	6	13	ACP	0.5	CTG	L	8948	11941	0.749372	CGC	R	1025	2510	0.408602	0.306195	1.63295	0.490386	2.50448
CTGCGG	LR	2	7	notICP_notACP	0.375	CTG	L	8948	11941	0.749372	CGG	R	1519	3480	0.436656	0.327218	1.14603	0.1363	0.445334
CTGCGT	LR	31	54	notICP_notACP	0.581818	CTG	L	8948	11941	0.749372	CGT	R	13640	17517	0.778685	0.583525	0.997076	-0.00292852	-0.42293
CTGCTA	LL	27	86	notICP_notACP	0.321839	CTG	L	8948	11941	0.749372	CTA	L	9115	16855	0.540816	0.405273	0.79413	-0.230508	-1.44547
CTGCTC	LL	11	34	notICP_notACP	0.342857	CTG	L	8948	11941	0.749372	CTC	L	3307	7566	0.437161	0.327596	1.04658	0.0455313	-0.0103259
CTGCTG	LL	86	180	notICP_notACP	0.480663	CTG	L	8948	11941	0.749372	CTG	L	8948	11941	0.749372	0.561558	0.855945	-0.155549	-1.5168
CTGCTT	LL	59	115	notICP_notACP	0.517241	CTG	L	8948	11941	0.749372	CTT	L	22117	29447	0.751087	0.562843	0.918979	-0.0844916	-1.02346
CTGGAA	LE	479	783	notICP_notACP	0.612245	CTG	L	8948	11941	0.749372	GAA	E	118852	149397	0.795546	0.59616	1.02698	0.0266233	-0.182438
CTGGAC	LD	47	131	notICP_notACP	0.363636	CTG	L	8948	11941	0.749372	GAC	D	19023	38050	0.499961	0.374656	0.970586	-0.0298551	-0.41052
CTGGAG	LE	81	177	notICP_notACP	0.460674	CTG	L	8948	11941	0.749372	GAG	E	20293	37777	0.537191	0.402556	1.14437	0.134857	0.538554
CTGGAT	LD	348	568	notICP_notACP	0.613357	CTG	L	8948	11941	0.749372	GAT	D	105455	133044	0.792634	0.593978	1.03263	0.0321049	-0.134818
CTGGCA	LA	163	302	notICP_notACP	0.541254	CTG	L	8948	11941	0.749372	GCA	A	30103	47193	0.637878	0.478008	1.13231	0.124262	0.558767
CTGGCC	LA	37	98	notICP_notACP	0.383838	CTG	L	8948	11941	0.749372	GCC	A	14279	29302	0.487322	0.365186	1.05108	0.0498161	0.0114702
CTGGCG	LA	13	47	notICP_notACP	0.291667	CTG	L	8948	11941	0.749372	GCG	A	1820	6744	0.269978	0.202314	1.44166	0.365792	1.11287
CTGGCT	LA	94	195	notICP_notACP	0.484694	CTG	L	8948	11941	0.749372	GCT	A	41257	63074	0.65411	0.490172	0.988824	-0.0112385	-0.411906
CTGGGA	LG	93	204	notICP_notACP	0.458537	CTG	L	8948	11941	0.749372	GGA	G	28122	42355	0.663967	0.497558	0.921573	-0.0816731	-0.886677
CTGGGC	LG	15	61	notICP_notACP	0.258065	CTG	L	8948	11941	0.749372	GGC	G	4410	12649	0.348696	0.261303	0.987607	-0.0124701	-0.224034
CTGGGG	LG	57	117	notICP_notACP	0.491525	CTG	L	8948	11941	0.749372	GGG	G	11618	21708	0.535216	0.401076	1.22552	0.203363	0.992306
CTGGGT	LG	125	216	notICP_notACP	0.580645	CTG	L	8948	11941	0.749372	GGT	G	50263	70333	0.714647	0.535537	1.08423	0.0808706	0.26544
CTGGTA	LV	57	146	notICP_notACP	0.394558	CTG	L	8948	11941	0.749372	GTA	V	14784	27783	0.532141	0.398771	0.989434	-0.0106226	-0.331698
CTGGTC	LV	31	70	notICP_notACP	0.450704	CTG	L	8948	11941	0.749372	GTC	V	10726	22839	0.469658	0.351949	1.2806	0.247325	1.14221
CTGGTG	LV	57	141	notICP_notACP	0.408451	CTG	L	8948	11941	0.749372	GTG	V	17220	29839	0.577111	0.432471	0.944458	-0.057144	-0.632099
CTGGTT	LV	142	272	notICP_notACP	0.52381	CTG	L	8948	11941	0.749372	GTT	V	54520	76105	0.716382	0.536837	0.975733	-0.0245662	-0.549533
CTGTAC	LY	49	87	notICP_notACP	0.568182	CTG	L	8948	11941	0.749372	TAC	Y	17436	27789	0.627456	0.470198	1.20839	0.189288	1.05054
CTGTAT	LY	162	228	notICP_notACP	0.71179	CTG	L	8948	11941	0.749372	TAT	Y	62620	74641	0.838951	0.628687	1.13219	0.124151	0.733792
CTGTCA	LS	177	377	notICP_notACP	0.470899	CTG	L	8948	11941	0.749372	TCA	S	52961	78771	0.672346	0.503837	0.934627	-0.0676079	-0.805769
CTGTCC	LS	15	72	notICP_notACP	0.219178	CTG	L	8948	11941	0.749372	TCC	S	11247	25280	0.444919	0.33341	0.657383	-0.419488	-1.8276
CTGTCG	LS	44	146	notICP_notACP	0.306122	CTG	L	8948	11941	0.749372	TCG	S	7695	19972	0.38532	0.288748	1.06017	0.0584304	0.0458374
CTGTCT	LS	94	230	notICP_notACP	0.411255	CTG	L	8948	11941	0.749372	TCT	S	36110	57653	0.62634	0.469362	0.876202	-0.132159	-1.13463
CTGTGC	LC	4	14	notICP_notACP	0.333333	CTG	L	8948	11941	0.749372	TGC	C	2686	5121	0.5246	0.39312	0.847917	-0.164973	-1.10603
CTGTGG	LW	33	48	notICP_notACP	0.693878	CTG	L	8948	11941	0.749372	TGG	W	27375	27962	0.979008	0.733641	0.9458	-0.0557245	-1.05851
CTGTGT	LC	29	46	notICP_notACP	0.638298	CTG	L	8948	11941	0.749372	TGT	C	21625	25374	0.852256	0.638657	0.999438	-0.000562273	-0.441765
CTGTTA	LL	124	247	notICP_notACP	0.504032	CTG	L	8948	11941	0.749372	TTA	L	83105	113286	0.733588	0.54973	0.916872	-0.0867877	-1.01584
CTGTTC	LF	39	103	notICP_notACP	0.384615	CTG	L	8948	11941	0.749372	TTC	F	25525	40447	0.631082	0.472915	0.813286	-0.206672	-1.55987
CTGTTG	LL	198	331	notICP_notACP	0.599398	CTG	L	8948	11941	0.749372	TTG	L	71622	98587	0.726488	0.54441	1.101	0.096223	0.397713
CTGTTT	LF	244	363	notICP_notACP	0.673077	CTG	L	8948	11941	0.749372	TTT	F	70821	86138	0.822183	0.616121	1.09244	0.0884167	0.376237
CTTAAA	LK	651	1153	notICP_notACP	0.564991	CTT	L	22117	29447	0.751087	AAA	K	124436	156583	0.794698	0.596887	0.946563	-0.0549176	-0.854814
CTTAAC	LN	114	343	notICP_notACP	0.334302	CTT	L	22117	29447	0.751087	AAC	N	29183	53430	0.5462	0.410243	0.814888	-0.204705	-1.34395
CTTAAG	LK	86	281	notICP_notACP	0.308511	CTT	L	22117	29447	0.751087	AAG	K	34865	56260	0.619719	0.465463	0.662804	-0.411275	-2.51611
CTTAAT	LN	626	1100	notICP_notACP	0.569482	CTT	L	22117	29447	0.751087	AAT	N	106179	140348	0.756543	0.568229	1.00221	0.00220305	-0.371027
CTTACA	LT	220	455	notICP_notACP	0.484649	CTT	L	22117	29447	0.751087	ACA	T	33746	56507	0.597207	0.448555	1.08047	0.0773948	0.198697
CTTACC	LT	63	225	notICP_notACP	0.283186	CTT	L	22117	29447	0.751087	ACC	T	14505	34009	0.426522	0.320355	0.883976	-0.123325	-0.73955
CTTACG	LT	18	95	notICP_notACP	0.197917	CTT	L	22117	29447	0.751087	ACG	T	3199	11727	0.272851	0.204935	0.965754	-0.0348466	-0.23842
CTTACT	LT	242	530	notICP_notACP	0.457627	CTT	L	22117	29447	0.751087	ACT	T	46939	75657	0.620423	0.465992	0.98205	-0.0181133	-0.435794
CTTAGA	LR	259	417	notICP_notACP	0.62201	CTT	L	22117	29447	0.751087	AGA	R	50411	61577	0.818669	0.614891	1.01158	0.0115099	-0.320809
CTTAGC	LS	24	91	notICP_notACP	0.271739	CTT	L	22117	29447	0.751087	AGC	S	5964	14250	0.418567	0.31438	0.864365	-0.14576	-0.812092
CTTAGG	LR	27	75	notICP_notACP	0.368421	CTT	L	22117	29447	0.751087	AGG	R	3912	8891	0.440058	0.330522	1.11466	0.108553	0.30468
CTTAGT	LS	209	404	notICP_notACP	0.518519	CTT	L	22117	29447	0.751087	AGT	S	35248	51781	0.680719	0.511279	1.01416	0.0140601	-0.248257
CTTATA	LI	244	443	notICP_notACP	0.551802	CTT	L	22117	29447	0.751087	ATA	I	38192	52220	0.731372	0.549324	1.00451	0.00450035	-0.340953
CTTATC	LI	95	250	notICP_notACP	0.38247	CTT	L	22117	29447	0.751087	ATC	I	19193	37380	0.513469	0.38566	0.991729	-0.00830568	-0.308397
CTTATG	LM	220	339	notICP_notACP	0.65	CTT	L	22117	29447	0.751087	ATG	M	45701	51463	0.888038	0.666994	0.974522	-0.0258082	-0.69408
CTTATT	LI	535	894	notICP_notACP	0.598883	CTT	L	22117	29447	0.751087	ATT	I	89819	116202	0.772958	0.580558	1.03156	0.0310757	-0.140408
CTTCAA	LQ	651	1026	notICP_notACP	0.634859	CTT	L	22117	29447	0.751087	CAA	Q	86006	108609	0.791888	0.594777	1.06739	0.0652164	0.154542
CTTCAC	LH	44	141	notICP_notACP	0.316901	CTT	L	22117	29447	0.751087	CAC	H	8059	15248	0.528559	0.396994	0.798253	-0.22533	-1.39302
CTTCAG	LQ	62	189	notICP_notACP	0.331579	CTT	L	22117	29447	0.751087	CAG	Q	10913	22084	0.494182	0.371173	0.893327	-0.112803	-0.808265
CTTCAT	LH	316	492	notICP_notACP	0.643002	CTT	L	22117	29447	0.751087	CAT	H	35277	45162	0.781126	0.586693	1.09598	0.0916455	0.387292
CTTCCA	LP	266	519	notICP_notACP	0.513462	CTT	L	22117	29447	0.751087	CCA	P	51147	69969	0.730999	0.549044	0.935193	-0.0670027	-0.873716
CTTCCC	LP	37	140	notICP_notACP	0.269504	CTT	L	22117	29447	0.751087	CCC	P	5044	12879	0.391693	0.294195	0.916071	-0.0876614	-0.546939
CTTCCG	LP	27	100	notICP_notACP	0.277228	CTT	L	22117	29447	0.751087	CCG	P	2724	8957	0.304197	0.228479	1.21336	0.193397	0.526397
CTTCCT	LP	190	380	notICP_notACP	0.501312	CTT	L	22117	29447	0.751087	CCT	P	24765	37824	0.654752	0.491776	1.01939	0.0192068	-0.202751
CTTCGA	LR	199	292	notICP_notACP	0.682594	CTT	L	22117	29447	0.751087	CGA	R	10181	15064	0.675871	0.507638	1.34465	0.296132	2.10279
CTTCGC	LR	13	35	notICP_notACP	0.388889	CTT	L	22117	29447	0.751087	CGC	R	1025	2510	0.408602	0.306896	1.26717	0.236786	0.938294
CTTCGG	LR	22	59	notICP_notACP	0.383333	CTT	L	22117	29447	0.751087	CGG	R	1519	3480	0.436656	0.327967	1.16882	0.155993	0.55103
CTTCGT	LR	160	231	notICP_notACP	0.693966	CTT	L	22117	29447	0.751087	CGT	R	13640	17517	0.778685	0.58486	1.18655	0.17105	1.12787
CTTCTA	LL	65	154	notICP_notACP	0.425806	CTT	L	22117	29447	0.751087	CTA	L	9115	16855	0.540816	0.4062	1.04827	0.0471394	-0.00322259
CTTCTC	LL	22	80	notICP_notACP	0.283951	CTT	L	22117	29447	0.751087	CTC	L	3307	7566	0.437161	0.328346	0.864791	-0.145268	-0.84621
CTTCTG	LL	86	143	notICP_notACP	0.604167	CTT	L	22117	29447	0.751087	CTG	L	8948	11941	0.749372	0.562843	1.07342	0.0708489	0.193762
CTTCTT	LL	171	311	notICP_notACP	0.551282	CTT	L	22117	29447	0.751087	CTT	L	22117	29447	0.751087	0.564131	0.977223	-0.0230402	-0.565702
CTTGAA	LE	1271	1967	notICP_notACP	0.646341	CTT	L	22117	29447	0.751087	GAA	E	118852	149397	0.795546	0.597524	1.0817	0.0785334	0.274985
CTTGAC	LD	160	449	notICP_notACP	0.357778	CTT	L	22117	29447	0.751087	GAC	D	19023	38050	0.499961	0.375514	0.952769	-0.048383	-0.505149
CTTGAG	LE	182	439	notICP_notACP	0.415909	CTT	L	22117	29447	0.751087	GAG	E	20293	37777	0.537191	0.403477	1.03081	0.0303473	-0.101824
CTTGAT	LD	1148	1751	notICP_notACP	0.655822	CTT	L	22117	29447	0.751087	GAT	D	105455	133044	0.792634	0.595337	1.1016	0.0967619	0.439865
CTTGCA	LA	337	611	notICP_notACP	0.552288	CTT	L	22117	29447	0.751087	GCA	A	30103	47193	0.637878	0.479101	1.15276	0.142157	0.697206
CTTGCC	LA	203	471	notICP_notACP	0.432203	CTT	L	22117	29447	0.751087	GCC	A	14279	29302	0.487322	0.366021	1.18082	0.166205	0.676458
CTTGCG	LA	33	105	notICP_notACP	0.320755	CTT	L	22117	29447	0.751087	GCG	A	1820	6744	0.269978	0.202777	1.58181	0.458571	1.51339
CTTGCT	LA	458	812	notICP_notACP	0.564576	CTT	L	22117	29447	0.751087	GCT	A	41257	63074	0.65411	0.491293	1.14916	0.139033	0.690214
CTTGGA	LG	357	625	notICP_notACP	0.571885	CTT	L	22117	29447	0.751087	GGA	G	28122	42355	0.663967	0.498697	1.14676	0.136939	0.683831
CTTGGC	LG	35	160	notICP_notACP	0.223602	CTT	L	22117	29447	0.751087	GGC	G	4410	12649	0.348696	0.261901	0.853768	-0.158095	-0.715391
CTTGGG	LG	122	279	notICP_notACP	0.439286	CTT	L	22117	29447	0.751087	GGG	G	11618	21708	0.535216	0.401993	1.09277	0.0887142	0.247309
CTTGGT	LG	594	924	notICP_notACP	0.643243	CTT	L	22117	29447	0.751087	GGT	G	50263	70333	0.714647	0.536762	1.19838	0.180968	1.12401
CTTGTA	LV	131	313	notICP_notACP	0.420382	CTT	L	22117	29447	0.751087	GTA	V	14784	27783	0.532141	0.399684	1.05179	0.0504903	0.0165217
CTTGTC	LV	89	269	notICP_notACP	0.333333	CTT	L	22117	29447	0.751087	GTC	V	10726	22839	0.469658	0.352754	0.944945	-0.0566286	-0.51318
CTTGTG	LV	217	423	notICP_notACP	0.514151	CTT	L	22117	29447	0.751087	GTG	V	17220	29839	0.577111	0.433461	1.18615	0.170716	0.833499
CTTGTT	LV	627	995	notICP_notACP	0.630522	CTT	L	22117	29447	0.751087	GTT	V	54520	76105	0.716382	0.538065	1.17183	0.158568	0.926733
CTTTAC	LY	174	377	notICP_notACP	0.462963	CTT	L	22117	29447	0.751087	TAC	Y	17436	27789	0.627456	0.471274	0.982365	-0.0177921	-0.438652
CTTTAT	LY	672	912	notICP_notACP	0.73713	CTT	L	22117	29447	0.751087	TAT	Y	62620	74641	0.838951	0.630125	1.16982	0.156846	1.0675
CTTTCA	LS	445	847	notICP_notACP	0.525943	CTT	L	22117	29447	0.751087	TCA	S	52961	78771	0.672346	0.50499	1.04149	0.0406555	-0.0519147
CTTTCC	LS	141	370	notICP_notACP	0.382749	CTT	L	22117	29447	0.751087	TCC	S	11247	25280	0.444919	0.334173	1.14536	0.135722	0.451702
CTTTCG	LS	62	210	notICP_notACP	0.298578	CTT	L	22117	29447	0.751087	TCG	S	7695	19972	0.38532	0.289409	1.03168	0.0311915	-0.0695093
CTTTCT	LS	434	746	notICP_notACP	0.582329	CTT	L	22117	29447	0.751087	TCT	S	36110	57653	0.62634	0.470436	1.23785	0.213377	1.24516
CTTTGC	LC	30	70	notICP_notACP	0.43662	CTT	L	22117	29447	0.751087	TGC	C	2686	5121	0.5246	0.39402	1.10812	0.102661	0.327084
CTTTGG	LW	331	397	notICP_notACP	0.834171	CTT	L	22117	29447	0.751087	TGG	W	27375	27962	0.979008	0.73532	1.13443	0.126133	0.881382
CTTTGT	LC	272	396	notICP_notACP	0.687657	CTT	L	22117	29447	0.751087	TGT	C	21625	25374	0.852256	0.640118	1.07427	0.0716379	0.227959
CTTTTA	LL	613	1028	notICP_notACP	0.596696	CTT	L	22117	29447	0.751087	TTA	L	83105	113286	0.733588	0.550988	1.08296	0.079694	0.263261
CTTTTC	LF	410	660	notICP_notACP	0.621785	CTT	L	22117	29447	0.751087	TTC	F	25525	40447	0.631082	0.473997	1.31179	0.271393	1.74535
CTTTTG	LL	506	889	notICP_notACP	0.569663	CTT	L	22117	29447	0.751087	TTG	L	71622	98587	0.726488	0.545655	1.044	0.0430571	-0.0369606
CTTTTT	LF	244	495	notICP_notACP	0.493952	CTT	L	22117	29447	0.751087	TTT	F	70821	86138	0.822183	0.61753	0.799882	-0.223291	-2.15278
GAAAAA	EK	4600	7342	notICP_notACP	0.626583	GAA	E	118852	149397	0.795546	AAA	K	124436	156583	0.794698	0.632219	0.991086	-0.00895431	-0.511254
GAAAAC	EN	1345	2882	notICP_notACP	0.466875	GAA	E	118852	149397	0.795546	AAC	N	29183	53430	0.5462	0.434527	1.07444	0.0718028	0.155822
GAAAAG	EK	2051	3777	notICP_notACP	0.543145	GAA	E	118852	149397	0.795546	AAG	K	34865	56260	0.619719	0.493015	1.10168	0.096836	0.364828
GAAAAT	EN	3674	6506	notICP_notACP	0.564776	GAA	E	118852	149397	0.795546	AAT	N	106179	140348	0.756543	0.601865	0.938378	-0.0636025	-0.930927
GAAACA	ET	1274	2650	notICP_notACP	0.480951	GAA	E	118852	149397	0.795546	ACA	T	33746	56507	0.597207	0.475106	1.0123	0.0122264	-0.243054
GAAACC	ET	645	1793	notICP_notACP	0.360089	GAA	E	118852	149397	0.795546	ACC	T	14505	34009	0.426522	0.339318	1.06122	0.0594152	0.0588284
GAAACG	ET	118	547	notICP_notACP	0.217153	GAA	E	118852	149397	0.795546	ACG	T	3199	11727	0.272851	0.217066	1.0004	0.000402992	-0.147213
GAAACT	ET	2004	3764	notICP_notACP	0.532537	GAA	E	118852	149397	0.795546	ACT	T	46939	75657	0.620423	0.493575	1.07894	0.0759756	0.20805
GAAAGA	ER	2630	3587	notICP_notACP	0.733278	GAA	E	118852	149397	0.795546	AGA	R	50411	61577	0.818669	0.651289	1.12589	0.118571	0.70272
GAAAGC	ES	231	700	notICP_notACP	0.330956	GAA	E	118852	149397	0.795546	AGC	S	5964	14250	0.418567	0.332989	0.993893	-0.00612604	-0.256188
GAAAGG	ER	170	523	notICP_notACP	0.326336	GAA	E	118852	149397	0.795546	AGG	R	3912	8891	0.440058	0.350087	0.932157	-0.070254	-0.571989
GAAAGT	ES	1554	2630	notICP_notACP	0.59103	GAA	E	118852	149397	0.795546	AGT	S	35248	51781	0.680719	0.541543	1.09138	0.0874434	0.322637
GAAATA	EI	1718	2795	notICP_notACP	0.614807	GAA	E	118852	149397	0.795546	ATA	I	38192	52220	0.731372	0.581841	1.05666	0.0551118	0.063747
GAAATC	EI	1173	2512	notICP_notACP	0.467171	GAA	E	118852	149397	0.795546	ATC	I	19193	37380	0.513469	0.408489	1.14366	0.134231	0.542392
GAAATG	EM	1940	2494	notICP_notACP	0.777956	GAA	E	118852	149397	0.795546	ATG	M	45701	51463	0.888038	0.706475	1.10118	0.0963815	0.517835
GAAATT	EI	3673	5869	notICP_notACP	0.625894	GAA	E	118852	149397	0.795546	ATT	I	89819	116202	0.772958	0.614923	1.01784	0.0176838	-0.266881
GAACAA	EQ	3482	5423	notICP_notACP	0.642146	GAA	E	118852	149397	0.795546	CAA	Q	86006	108609	0.791888	0.629984	1.01931	0.0191217	-0.260497
GAACAC	EH	263	643	notICP_notACP	0.409938	GAA	E	118852	149397	0.795546	CAC	H	8059	15248	0.528559	0.420493	0.974898	-0.0254228	-0.435357
GAACAG	EQ	375	1029	notICP_notACP	0.365049	GAA	E	118852	149397	0.795546	CAG	Q	10913	22084	0.494182	0.393144	0.928536	-0.0741462	-0.662274
GAACAT	EH	1103	1831	notICP_notACP	0.60262	GAA	E	118852	149397	0.795546	CAT	H	35277	45162	0.781126	0.621422	0.969744	-0.0307232	-0.688235
GAACCA	EP	1696	2762	notICP_notACP	0.614187	GAA	E	118852	149397	0.795546	CCA	P	51147	69969	0.730999	0.581543	1.05613	0.0546146	0.0594369
GAACCC	EP	101	386	notICP_notACP	0.263566	GAA	E	118852	149397	0.795546	CCC	P	5044	12879	0.391693	0.311609	0.845821	-0.167447	-0.88585
GAACCG	EP	53	284	notICP_notACP	0.189474	GAA	E	118852	149397	0.795546	CCG	P	2724	8957	0.304197	0.242003	0.782939	-0.2447	-0.901065
GAACCT	EP	543	1173	notICP_notACP	0.463373	GAA	E	118852	149397	0.795546	CCT	P	24765	37824	0.654752	0.520886	0.889587	-0.116998	-1.16155
GAACGA	ER	356	675	notICP_notACP	0.528107	GAA	E	118852	149397	0.795546	CGA	R	10181	15064	0.675871	0.537687	0.982183	-0.0179781	-0.501843
GAACGC	ER	32	87	notICP_notACP	0.375	GAA	E	118852	149397	0.795546	CGC	R	1025	2510	0.408602	0.325062	1.15363	0.142911	0.477
GAACGG	ER	60	167	notICP_notACP	0.363095	GAA	E	118852	149397	0.795546	CGG	R	1519	3480	0.436656	0.34738	1.04524	0.0442456	-0.0174908
GAACGT	ER	468	728	notICP_notACP	0.643347	GAA	E	118852	149397	0.795546	CGT	R	13640	17517	0.778685	0.61948	1.03853	0.0378044	-0.0894059
GAACTA	EL	402	928	notICP_notACP	0.4338	GAA	E	118852	149397	0.795546	CTA	L	9115	16855	0.540816	0.430244	1.00826	0.00822984	-0.24443
GAACTC	EL	117	358	notICP_notACP	0.328691	GAA	E	118852	149397	0.795546	CTC	L	3307	7566	0.437161	0.347782	0.945106	-0.0564584	-0.505163
GAACTG	EL	335	596	notICP_notACP	0.562814	GAA	E	118852	149397	0.795546	CTG	L	8948	11941	0.749372	0.59616	0.944066	-0.0575597	-0.874623
GAACTT	EL	699	1227	notICP_notACP	0.570033	GAA	E	118852	149397	0.795546	CTT	L	22117	29447	0.751087	0.597524	0.953991	-0.0471011	-0.793576
GAAGAA	EE	7432	12108	notICP_notACP	0.613841	GAA	E	118852	149397	0.795546	GAA	E	118852	149397	0.795546	0.632894	0.969896	-0.0305665	-0.699593
GAAGAC	ED	786	2151	notICP_notACP	0.365706	GAA	E	118852	149397	0.795546	GAC	D	19023	38050	0.499961	0.397742	0.919457	-0.0839722	-0.720586
GAAGAG	EE	1324	3176	notICP_notACP	0.41706	GAA	E	118852	149397	0.795546	GAG	E	20293	37777	0.537191	0.42736	0.975898	-0.0243968	-0.436478
GAAGAT	ED	4958	7961	notICP_notACP	0.622833	GAA	E	118852	149397	0.795546	GAT	D	105455	133044	0.792634	0.630577	0.98772	-0.0123561	-0.539645
GAAGCA	EA	1358	2492	notICP_notACP	0.545126	GAA	E	118852	149397	0.795546	GCA	A	30103	47193	0.637878	0.507461	1.07422	0.0715975	0.180409
GAAGCC	EA	527	1272	notICP_notACP	0.414768	GAA	E	118852	149397	0.795546	GCC	A	14279	29302	0.487322	0.387687	1.06985	0.0675211	0.114104
GAAGCG	EA	47	292	notICP_notACP	0.163823	GAA	E	118852	149397	0.795546	GCG	A	1820	6744	0.269978	0.21478	0.762747	-0.270829	-0.860434
GAAGCT	EA	1614	2864	notICP_notACP	0.5637	GAA	E	118852	149397	0.795546	GCT	A	41257	63074	0.65411	0.520375	1.08326	0.0799725	0.250833
GAAGGA	EG	943	1740	notICP_notACP	0.542217	GAA	E	118852	149397	0.795546	GGA	G	28122	42355	0.663967	0.528217	1.02651	0.02616	-0.165164
GAAGGC	EG	112	436	notICP_notACP	0.258581	GAA	E	118852	149397	0.795546	GGC	G	4410	12649	0.348696	0.277403	0.932149	-0.0702631	-0.453269
GAAGGG	EG	454	932	notICP_notACP	0.487674	GAA	E	118852	149397	0.795546	GGG	G	11618	21708	0.535216	0.425789	1.14534	0.135704	0.575416
GAAGGT	EG	1975	3061	notICP_notACP	0.64533	GAA	E	118852	149397	0.795546	GGT	G	50263	70333	0.714647	0.568535	1.13508	0.126699	0.686583
GAAGTA	EV	613	1447	notICP_notACP	0.424033	GAA	E	118852	149397	0.795546	GTA	V	14784	27783	0.532141	0.423343	1.00163	0.00162997	-0.279827
GAAGTC	EV	447	1148	notICP_notACP	0.389904	GAA	E	118852	149397	0.795546	GTC	V	10726	22839	0.469658	0.373635	1.04354	0.0426219	-0.0276854
GAAGTG	EV	733	1526	notICP_notACP	0.480681	GAA	E	118852	149397	0.795546	GTG	V	17220	29839	0.577111	0.459119	1.04696	0.0458954	-0.0120214
[truncated: 1,722 more rows]
