# Supplementary material for: Conservation of location of several specific inhibitory codon pairs in the Saccharomyces sensu stricto yeasts reveals translational selection
Source: Nucleic Acids Res. 2018 Dec 21;47(3):1164–77. doi: 10.1093/nar/gky1262 (PMC6379720; doi:10.1093/nar/gky1262)
Supplement: Supplementary Data [file gky1262_supplemental_files.zip › Ghoneim_Supplemental_TablesS1.xlsx]

## Sheet: README
Title	Table S1. Analysis of codon and codon pair conservation across alignments from five Saccharomyces sensu stricto yeasts: S. cerevisiae, S. paradoxus, S. kudriavzevii, S. mikatae, and S. bayanus v. uvarum
Column Label	Description
Codon_pair	Codon pair
Dipeptide	Dipeptide corresponding to the codon pair
Conserved_count	number of conserved occurances of the codon pair across the alignment of ORFs
Scer_count	number of occurances of the codon pair in S. cerevisae reference ORFs
IsICP	ICP (Inhibitory Codon Pair), ACP (Alternative Codon Pair), or notACP_notICP
Codon_pair_Consv_rate	conservation rate of the codon pair (Conserved_count/Scer_count)
Codon_1	identity of 5' codon in the codon pair
aa_1	Amino acid of the 5' codon in the codon pair
Codon1_count	number of conserved occurances of Codon_1 across the alignment of ORFs
Scer_Codon1_count	number of occurances of Codon_1 in S. cerevisae reference ORFs
Codon1_cons	conservation rate of the Codon_1 (Codon1_count/Scer_Codon1_count)
Codon_2	identity of 3' codon in the codon pair
aa_2	Amino acid of the 3' codon in the codon pair
Codon2_count	number of conserved occurances of Codon_2 across the alignment of ORFs
Scer_Codon2_count	number of occurances of Codon_2 in S. cerevisae reference ORFs
Codon2_cons	conservation rate of the Codon_2 (Codon2_count/Scer_Codon2_count)
Cons_Rate_product	Codon1_cons*Codon2_cons
Normalized_conservation_score	Codon_pair_Consv_rate/Cons_Rate_product
sigma_norm_cons_rate	Standard deviation from the best fit line for codon pair conservation rate versus codon conservation rate product
Sheets	Description
Sensu5 - Supp TableS1	Alignments from 5 sensu stricto yeasts: S. cerevisiae, S. paradoxus, S. kudriavzevii, and S. bayanus v. uvarum
File created 2018_01_17

## Sheet: Sensu5 - Supp TableS1
Codon_pair	Dipeptide	Conserved_count	Scer_count	IsICP	Codon_pair_Consv_rate	Codon_1	aa_1	Codon1_count	Scer_codon1_count	Codon1_cons	Codon_2	aa_2	Codon2_count	Scer_codon2_count	Codon2_cons	Cons_Rate_product	Normalized_conservation_score	Log(Consv_rate/Cons_Rate_product)	sigma_norm_cons_rate
AAAAAA	KK	372	4978	notICP_notACP	0.0749146	AAA	K	33247	111171	0.299068	AAA	K	33247	111171	0.299068	0.0894417	0.83758	-0.177238	-1.14258
AAAAAC	KN	163	2658	notICP_notACP	0.0616773	AAA	K	33247	111171	0.299068	AAC	N	13698	64020	0.213977	0.0639936	0.963805	-0.0368667	-0.540556
AAAAAG	KK	289	3797	notICP_notACP	0.076356	AAA	K	33247	111171	0.299068	AAG	K	22871	80599	0.283772	0.0848671	0.899713	-0.10568	-0.90336
AAAAAT	KN	258	4418	notICP_notACP	0.0586105	AAA	K	33247	111171	0.299068	AAT	N	23341	95843	0.243542	0.0728355	0.804697	-0.217289	-1.01256
AAAACA	KT	127	1930	notICP_notACP	0.0662869	AAA	K	33247	111171	0.299068	ACA	T	7967	45953	0.173391	0.0518557	1.2783	0.245528	0.121094
AAAACC	KT	18	1139	notICP_notACP	0.0166667	AAA	K	33247	111171	0.299068	ACC	T	3554	31010	0.114637	0.0342842	0.486133	-0.721274	-0.851066
AAAACG	KT	9	849	notICP_notACP	0.0117647	AAA	K	33247	111171	0.299068	ACG	T	1419	21263	0.0667795	0.0199716	0.589071	-0.529209	-0.425289
AAAACT	KT	102	2008	notICP_notACP	0.0512693	AAA	K	33247	111171	0.299068	ACT	T	8534	50690	0.168373	0.050355	1.01816	0.0179936	-0.331517
AAAAGA	KR	470	3214	notICP_notACP	0.146501	AAA	K	33247	111171	0.299068	AGA	R	21649	55377	0.390949	0.116921	1.25299	0.225536	0.17161
AAAAGC	KS	44	1214	notICP_notACP	0.037037	AAA	K	33247	111171	0.299068	AGC	S	3355	25798	0.130083	0.0389035	0.952022	-0.049167	-0.344335
AAAAGG	KR	76	1587	notICP_notACP	0.0484887	AAA	K	33247	111171	0.299068	AGG	R	2662	25082	0.106168	0.0317513	1.52714	0.423396	0.345032
AAAAGT	KS	160	1758	notICP_notACP	0.0915293	AAA	K	33247	111171	0.299068	AGT	S	8411	37718	0.223018	0.0666974	1.37231	0.316492	0.370724
AAAATA	KI	303	2532	notICP_notACP	0.120016	AAA	K	33247	111171	0.299068	ATA	I	17384	47430	0.366532	0.109618	1.09485	0.0906202	-0.433439
AAAATC	KI	91	1931	notICP_notACP	0.047619	AAA	K	33247	111171	0.299068	ATC	I	7664	43515	0.176142	0.0526785	0.903956	-0.100974	-0.553067
AAAATG	KM	599	2113	notICP_notACP	0.283822	AAA	K	33247	111171	0.299068	ATG	M	38933	53187	0.732007	0.21892	1.29646	0.259641	0.647592
AAAATT	KI	228	3671	notICP_notACP	0.0623638	AAA	K	33247	111171	0.299068	ATT	I	19283	78253	0.246428	0.0736988	0.846198	-0.167002	-0.919697
AAACAA	KQ	245	2566	notICP_notACP	0.0958317	AAA	K	33247	111171	0.299068	CAA	Q	27215	70576	0.385621	0.115327	0.830956	-0.185178	-1.49945
AAACAC	KH	32	664	notICP_notACP	0.0496241	AAA	K	33247	111171	0.299068	CAC	H	3788	19592	0.193385	0.0578354	0.858022	-0.153125	-0.69829
AAACAG	KQ	61	1263	notICP_notACP	0.0490506	AAA	K	33247	111171	0.299068	CAG	Q	5667	32317	0.175382	0.0524512	0.935167	-0.0670302	-0.494555
AAACAT	KH	100	1274	notICP_notACP	0.0792157	AAA	K	33247	111171	0.299068	CAT	H	11771	35545	0.331177	0.0990443	0.7998	-0.223393	-1.39354
AAACCA	KP	186	1832	notICP_notACP	0.102019	AAA	K	33247	111171	0.299068	CCA	P	14556	45505	0.319892	0.0956695	1.06636	0.0642555	-0.471726
AAACCC	KP	13	542	notICP_notACP	0.0257827	AAA	K	33247	111171	0.299068	CCC	P	2302	17969	0.128158	0.038328	0.672686	-0.396477	-0.706306
AAACCG	KP	20	625	notICP_notACP	0.0335463	AAA	K	33247	111171	0.299068	CCG	P	1316	13847	0.095104	0.0284426	1.17944	0.16504	-0.029979
AAACCT	KP	85	1382	notICP_notACP	0.0621837	AAA	K	33247	111171	0.299068	CCT	P	7972	34799	0.229109	0.0685193	0.907536	-0.0970225	-0.71097
AAACGA	KR	29	391	notICP_notACP	0.0765306	AAA	K	33247	111171	0.299068	CGA	R	1582	7720	0.205025	0.0613165	1.24812	0.221642	0.0797582
AAACGC	KR	13	244	notICP_notACP	0.0571429	AAA	K	33247	111171	0.299068	CGC	R	822	6595	0.124773	0.0373155	1.53134	0.426146	0.410876
AAACGG	KR	10	247	notICP_notACP	0.0443548	AAA	K	33247	111171	0.299068	CGG	R	461	4546	0.101605	0.030387	1.45967	0.378209	0.259914
AAACGT	KR	92	583	notICP_notACP	0.159247	AAA	K	33247	111171	0.299068	CGT	R	6731	15860	0.424437	0.126936	1.25455	0.226773	0.19306
AAACTA	KL	72	2112	notICP_notACP	0.034548	AAA	K	33247	111171	0.299068	CTA	L	2182	35179	0.0620523	0.0185579	1.86164	0.621457	0.414488
AAACTC	KL	20	592	notICP_notACP	0.0354132	AAA	K	33247	111171	0.299068	CTC	L	1544	13797	0.111973	0.0334875	1.0575	0.0559117	-0.175293
AAACTG	KL	28	1539	notICP_notACP	0.0188312	AAA	K	33247	111171	0.299068	CTG	L	1876	27954	0.0671436	0.0200805	0.937783	-0.0642366	-0.187535
AAACTT	KL	94	1461	notICP_notACP	0.0649795	AAA	K	33247	111171	0.299068	CTT	L	8273	31125	0.265823	0.0794991	0.817361	-0.201674	-1.07068
AAAGAA	KE	554	5281	notICP_notACP	0.105074	AAA	K	33247	111171	0.299068	GAA	E	47194	120408	0.391956	0.117221	0.89637	-0.109402	-1.26119
AAAGAC	KD	81	1968	notICP_notACP	0.0416455	AAA	K	33247	111171	0.299068	GAC	D	10122	52505	0.192797	0.0576594	0.722267	-0.325361	-0.964531
AAAGAG	KE	126	2470	notICP_notACP	0.0513962	AAA	K	33247	111171	0.299068	GAG	E	8828	51380	0.171834	0.0513901	1.00012	0.000119514	-0.370111
AAAGAT	KD	345	4062	notICP_notACP	0.0851587	AAA	K	33247	111171	0.299068	GAT	D	33370	100550	0.331881	0.0992551	0.857978	-0.153176	-1.19853
AAAGCA	KA	52	1461	notICP_notACP	0.0362517	AAA	K	33247	111171	0.299068	GCA	A	8122	41923	0.193755	0.0579461	0.625611	-0.469026	-1.16135
AAAGCC	KA	34	996	notICP_notACP	0.0351053	AAA	K	33247	111171	0.299068	GCC	A	4718	31383	0.150363	0.0449689	0.780659	-0.247617	-0.662218
AAAGCG	KA	3	524	notICP_notACP	0.00761905	AAA	K	33247	111171	0.299068	GCG	A	976	16071	0.0607889	0.01818	0.419089	-0.869673	-0.493087
AAAGCT	KA	135	1833	notICP_notACP	0.0741549	AAA	K	33247	111171	0.299068	GCT	A	10981	51631	0.212698	0.0636111	1.16575	0.153368	-0.0968961
AAAGGA	KG	35	945	notICP_notACP	0.038055	AAA	K	33247	111171	0.299068	GGA	G	4996	28610	0.174653	0.0522332	0.728559	-0.316686	-0.862492
AAAGGC	KG	18	800	notICP_notACP	0.0237203	AAA	K	33247	111171	0.299068	GGC	G	2479	25330	0.0979038	0.0292799	0.810124	-0.210568	-0.401601
AAAGGG	KG	13	545	notICP_notACP	0.025641	AAA	K	33247	111171	0.299068	GGG	G	1833	15952	0.114963	0.0343817	0.745776	-0.29333	-0.547428
AAAGGT	KG	222	1860	notICP_notACP	0.119828	AAA	K	33247	111171	0.299068	GGT	G	21006	58381	0.35982	0.107611	1.11353	0.107538	-0.356581
AAAGTA	KV	61	1355	notICP_notACP	0.0457227	AAA	K	33247	111171	0.299068	GTA	V	3755	31086	0.120822	0.0361341	1.26536	0.235359	0.0683583
AAAGTC	KV	68	1193	notICP_notACP	0.0577889	AAA	K	33247	111171	0.299068	GTC	V	4426	28607	0.154747	0.0462799	1.24868	0.22209	0.0610881
AAAGTG	KV	98	1309	notICP_notACP	0.0755725	AAA	K	33247	111171	0.299068	GTG	V	4961	28216	0.175851	0.0525916	1.43697	0.362537	0.408916
AAAGTT	KV	211	2585	notICP_notACP	0.0819799	AAA	K	33247	111171	0.299068	GTT	V	12887	55805	0.230943	0.0690677	1.18695	0.171387	-0.0550158
AAATAC	KY	176	1828	notICP_notACP	0.0967742	AAA	K	33247	111171	0.299068	TAC	Y	11003	36847	0.298632	0.0893114	1.08356	0.0802515	-0.387725
AAATAT	KY	264	2452	notICP_notACP	0.108031	AAA	K	33247	111171	0.299068	TAT	Y	15902	48697	0.326564	0.0976648	1.10614	0.100877	-0.34838
AAATCA	KS	193	2134	notICP_notACP	0.0908665	AAA	K	33247	111171	0.299068	TCA	S	9475	48946	0.193597	0.0578987	1.5694	0.450696	0.713066
AAATCC	KS	52	1274	notICP_notACP	0.0415686	AAA	K	33247	111171	0.299068	TCC	S	5131	36210	0.141725	0.0423854	0.98073	-0.0194581	-0.333435
AAATCG	KS	28	941	notICP_notACP	0.0307856	AAA	K	33247	111171	0.299068	TCG	S	2023	22524	0.0898557	0.026873	1.1456	0.135925	-0.0595074
AAATCT	KS	157	2242	notICP_notACP	0.0704414	AAA	K	33247	111171	0.299068	TCT	S	12815	60233	0.21277	0.0636328	1.107	0.101652	-0.225113
AAATGC	KC	34	519	notICP_notACP	0.0673077	AAA	K	33247	111171	0.299068	TGC	C	2549	11905	0.214178	0.0640537	1.0508	0.0495523	-0.350016
AAATGG	KW	550	1412	notICP_notACP	0.38995	AAA	K	33247	111171	0.299068	TGG	W	25007	26455	0.945268	0.282699	1.37938	0.321636	1.63991
AAATGT	KC	153	928	notICP_notACP	0.16577	AAA	K	33247	111171	0.299068	TGT	C	7507	19979	0.375776	0.112383	1.47505	0.38869	1.02052
AAATTA	KL	133	3153	notICP_notACP	0.0424857	AAA	K	33247	111171	0.299068	TTA	L	8820	69400	0.127102	0.0380121	1.11769	0.111263	-0.120543
AAATTC	KF	107	2038	notICP_notACP	0.0529671	AAA	K	33247	111171	0.299068	TTC	F	12596	46620	0.2702	0.0808082	0.655467	-0.422407	-1.53683
AAATTG	KL	172	2814	notICP_notACP	0.0614565	AAA	K	33247	111171	0.299068	TTG	L	13786	70532	0.195469	0.0584585	1.05128	0.0500126	-0.318471
AAATTT	KF	254	3178	notICP_notACP	0.0802139	AAA	K	33247	111171	0.299068	TTT	F	20834	67858	0.307034	0.091824	0.873562	-0.135177	-1.05974
AACAAA	NK	254	2930	notICP_notACP	0.087001	AAC	N	13698	64020	0.213977	AAA	K	33247	111171	0.299068	0.0639936	1.35953	0.307137	0.327659
AACAAC	NN	160	2431	notICP_notACP	0.0662007	AAC	N	13698	64020	0.213977	AAC	N	13698	64020	0.213977	0.045786	1.44587	0.368712	0.369972
AACAAG	NK	286	2302	notICP_notACP	0.12462	AAC	N	13698	64020	0.213977	AAG	K	22871	80599	0.283772	0.0607205	2.05235	0.718988	1.75322
AACAAT	NN	153	3086	notICP_notACP	0.0498866	AAC	N	13698	64020	0.213977	AAT	N	23341	95843	0.243542	0.0521122	0.957292	-0.0436465	-0.451829
AACACA	NT	41	1175	notICP_notACP	0.0357143	AAC	N	13698	64020	0.213977	ACA	T	7967	45953	0.173391	0.0371016	0.962608	-0.0381088	-0.31492
AACACC	NT	47	852	notICP_notACP	0.056272	AAC	N	13698	64020	0.213977	ACC	T	3554	31010	0.114637	0.0245296	2.29405	0.830317	0.911515
AACACG	NT	10	470	notICP_notACP	0.0233546	AAC	N	13698	64020	0.213977	ACG	T	1419	21263	0.0667795	0.0142893	1.63441	0.491284	0.207831
AACACT	NT	76	1334	notICP_notACP	0.0576779	AAC	N	13698	64020	0.213977	ACT	T	8534	50690	0.168373	0.0360279	1.60092	0.47058	0.482643
AACAGA	NR	192	1303	notICP_notACP	0.148006	AAC	N	13698	64020	0.213977	AGA	R	21649	55377	0.390949	0.0836541	1.76926	0.570564	1.60347
AACAGC	NS	27	943	notICP_notACP	0.029661	AAC	N	13698	64020	0.213977	AGC	S	3355	25798	0.130083	0.0278346	1.06562	0.0635526	-0.137962
AACAGG	NR	17	605	notICP_notACP	0.029703	AAC	N	13698	64020	0.213977	AGG	R	2662	25082	0.106168	0.0227174	1.3075	0.268117	0.0757956
AACAGT	NS	52	1183	notICP_notACP	0.0447635	AAC	N	13698	64020	0.213977	AGT	S	8411	37718	0.223018	0.0477206	0.938034	-0.0639689	-0.44526
AACATA	NI	92	1065	notICP_notACP	0.087242	AAC	N	13698	64020	0.213977	ATA	I	17384	47430	0.366532	0.0784294	1.11236	0.106487	-0.263031
AACATC	NI	77	1223	notICP_notACP	0.0637255	AAC	N	13698	64020	0.213977	ATC	I	7664	43515	0.176142	0.0376903	1.69077	0.525182	0.621008
AACATG	NM	221	1148	notICP_notACP	0.193211	AAC	N	13698	64020	0.213977	ATG	M	38933	53187	0.732007	0.156632	1.23353	0.209883	0.125393
AACATT	NI	127	1915	notICP_notACP	0.0668058	AAC	N	13698	64020	0.213977	ATT	I	19283	78253	0.246428	0.0527299	1.26694	0.236608	0.102613
AACCAA	NQ	176	1600	notICP_notACP	0.110556	AAC	N	13698	64020	0.213977	CAA	Q	27215	70576	0.385621	0.082514	1.33984	0.292554	0.366806
AACCAC	NH	32	518	notICP_notACP	0.0635838	AAC	N	13698	64020	0.213977	CAC	H	3788	19592	0.193385	0.04138	1.53658	0.429562	0.463064
AACCAG	NQ	45	764	notICP_notACP	0.0601307	AAC	N	13698	64020	0.213977	CAG	Q	5667	32317	0.175382	0.0375277	1.6023	0.471442	0.50451
AACCAT	NH	55	872	notICP_notACP	0.0641466	AAC	N	13698	64020	0.213977	CAT	H	11771	35545	0.331177	0.070864	0.905207	-0.0995917	-0.740957
AACCCA	NP	129	1073	notICP_notACP	0.121043	AAC	N	13698	64020	0.213977	CCA	P	14556	45505	0.319892	0.0684494	1.76835	0.57005	1.3099
AACCCC	NP	11	347	notICP_notACP	0.0344828	AAC	N	13698	64020	0.213977	CCC	P	2302	17969	0.128158	0.0274228	1.25745	0.229084	0.0444361
AACCCG	NP	14	270	notICP_notACP	0.0553506	AAC	N	13698	64020	0.213977	CCG	P	1316	13847	0.095104	0.02035	2.71992	1.0006	1.05334
AACCCT	NP	40	793	notICP_notACP	0.0516373	AAC	N	13698	64020	0.213977	CCT	P	7972	34799	0.229109	0.049024	1.05331	0.0519335	-0.263677
AACCGA	NR	4	127	notICP_notACP	0.0390625	AAC	N	13698	64020	0.213977	CGA	R	1582	7720	0.205025	0.0438706	0.890402	-0.116082	-0.48098
AACCGC	NR	8	163	notICP_notACP	0.054878	AAC	N	13698	64020	0.213977	CGC	R	822	6595	0.124773	0.0266984	2.05548	0.720509	0.773738
AACCGG	NR	1	89	notICP_notACP	0.0222222	AAC	N	13698	64020	0.213977	CGG	R	461	4546	0.101605	0.0217412	1.02213	0.0218839	-0.140177
AACCGT	NR	42	342	notICP_notACP	0.125364	AAC	N	13698	64020	0.213977	CGT	R	6731	15860	0.424437	0.0908197	1.38037	0.322349	0.529901
AACCTA	NL	9	715	notICP_notACP	0.0139665	AAC	N	13698	64020	0.213977	CTA	L	2182	35179	0.0620523	0.0132777	1.05187	0.0505709	-0.0720675
AACCTC	NL	4	353	notICP_notACP	0.0141243	AAC	N	13698	64020	0.213977	CTC	L	1544	13797	0.111973	0.0239596	0.589506	-0.528471	-0.509853
AACCTG	NL	9	618	notICP_notACP	0.0161551	AAC	N	13698	64020	0.213977	CTG	L	1876	27954	0.0671436	0.0143672	1.12444	0.117289	-0.0422328
AACCTT	NL	26	745	notICP_notACP	0.036193	AAC	N	13698	64020	0.213977	CTT	L	8273	31125	0.265823	0.0568799	0.636306	-0.452075	-1.11912
AACGAA	NE	237	2755	notICP_notACP	0.086357	AAC	N	13698	64020	0.213977	GAA	E	47194	120408	0.391956	0.0838694	1.02966	0.0292297	-0.519082
AACGAC	ND	79	1290	notICP_notACP	0.0619675	AAC	N	13698	64020	0.213977	GAC	D	10122	52505	0.192797	0.0412541	1.50209	0.40686	0.412872
AACGAG	NE	58	1108	notICP_notACP	0.0532011	AAC	N	13698	64020	0.213977	GAG	E	8828	51380	0.171834	0.0367685	1.44692	0.369438	0.298431
AACGAT	ND	161	2527	notICP_notACP	0.0640823	AAC	N	13698	64020	0.213977	GAT	D	33370	100550	0.331881	0.0710149	0.902378	-0.102721	-0.749421
AACGCA	NA	22	795	notICP_notACP	0.0288945	AAC	N	13698	64020	0.213977	GCA	A	8122	41923	0.193755	0.0414591	0.696939	-0.361058	-0.729533
AACGCC	NA	26	638	notICP_notACP	0.0422535	AAC	N	13698	64020	0.213977	GCC	A	4718	31383	0.150363	0.0321742	1.31327	0.272522	0.113715
AACGCG	NA	5	265	notICP_notACP	0.0225564	AAC	N	13698	64020	0.213977	GCG	A	976	16071	0.0607889	0.0130074	1.73412	0.550499	0.233651
AACGCT	NA	50	1044	notICP_notACP	0.0488038	AAC	N	13698	64020	0.213977	GCT	A	10981	51631	0.212698	0.0455123	1.07232	0.0698259	-0.215117
AACGGA	NG	18	623	notICP_notACP	0.0304487	AAC	N	13698	64020	0.213977	GGA	G	4996	28610	0.174653	0.0373717	0.814754	-0.20487	-0.506655
AACGGC	NG	13	635	notICP_notACP	0.0220126	AAC	N	13698	64020	0.213977	GGC	G	2479	25330	0.0979038	0.0209491	1.05076	0.0495175	-0.114501
AACGGG	NG	15	394	notICP_notACP	0.0405063	AAC	N	13698	64020	0.213977	GGG	G	1833	15952	0.114963	0.0245993	1.64664	0.498739	0.368101
AACGGT	NG	138	1399	notICP_notACP	0.0992857	AAC	N	13698	64020	0.213977	GGT	G	21006	58381	0.35982	0.076993	1.28954	0.254287	0.209479
AACGTA	NV	14	578	notICP_notACP	0.0259067	AAC	N	13698	64020	0.213977	GTA	V	3755	31086	0.120822	0.0258531	1.00207	0.0020712	-0.184462
AACGTC	NV	38	765	notICP_notACP	0.0509138	AAC	N	13698	64020	0.213977	GTC	V	4426	28607	0.154747	0.0331122	1.53761	0.430232	0.371713
AACGTG	NV	24	584	notICP_notACP	0.042735	AAC	N	13698	64020	0.213977	GTG	V	4961	28216	0.175851	0.0376281	1.13572	0.127268	-0.0960616
AACGTT	NV	94	1457	notICP_notACP	0.0651578	AAC	N	13698	64020	0.213977	GTT	V	12887	55805	0.230943	0.0494164	1.31855	0.276529	0.183589
AACTAC	NY	123	1069	notICP_notACP	0.115888	AAC	N	13698	64020	0.213977	TAC	Y	11003	36847	0.298632	0.0639003	1.81357	0.595298	1.3219
AACTAT	NY	92	1297	notICP_notACP	0.0716487	AAC	N	13698	64020	0.213977	TAT	Y	15902	48697	0.326564	0.069877	1.02535	0.0250381	-0.442799
AACTCA	NS	41	1156	notICP_notACP	0.0363008	AAC	N	13698	64020	0.213977	TCA	S	9475	48946	0.193597	0.0414253	0.876295	-0.132052	-0.474206
AACTCC	NS	43	918	notICP_notACP	0.0478781	AAC	N	13698	64020	0.213977	TCC	S	5131	36210	0.141725	0.0303258	1.57879	0.456659	0.383245
AACTCG	NS	17	502	notICP_notACP	0.0357853	AAC	N	13698	64020	0.213977	TCG	S	2023	22524	0.0898557	0.019227	1.8612	0.62122	0.429143
AACTCT	NS	98	1499	notICP_notACP	0.066	AAC	N	13698	64020	0.213977	TCT	S	12815	60233	0.21277	0.0455279	1.44966	0.37133	0.373803
AACTGC	NC	11	280	notICP_notACP	0.0427046	AAC	N	13698	64020	0.213977	TGC	C	2549	11905	0.214178	0.045829	0.931825	-0.0706106	-0.437367
AACTGG	NW	222	746	notICP_notACP	0.298527	AAC	N	13698	64020	0.213977	TGG	W	25007	26455	0.945268	0.202265	1.47592	0.389282	1.84278
AACTGT	NC	93	537	notICP_notACP	0.174721	AAC	N	13698	64020	0.213977	TGT	C	7507	19979	0.375776	0.0804072	2.17295	0.776087	2.6541
AACTTA	NL	34	1399	notICP_notACP	0.025	AAC	N	13698	64020	0.213977	TTA	L	8820	69400	0.127102	0.0271968	0.919224	-0.0842251	-0.271301
AACTTC	NF	91	1129	notICP_notACP	0.0814159	AAC	N	13698	64020	0.213977	TTC	F	12596	46620	0.2702	0.0578165	1.40818	0.342296	0.392467
AACTTG	NL	167	1660	notICP_notACP	0.101144	AAC	N	13698	64020	0.213977	TTG	L	13786	70532	0.195469	0.0418258	2.41822	0.883032	1.7323
AACTTT	NF	98	1501	notICP_notACP	0.0659121	AAC	N	13698	64020	0.213977	TTT	F	20834	67858	0.307034	0.065698	1.00326	0.00325309	-0.466087
AAGAAA	KK	633	5149	notICP_notACP	0.123107	AAG	K	22871	80599	0.283772	AAA	K	33247	111171	0.299068	0.0848671	1.45058	0.371966	0.699477
AAGAAC	KN	231	2112	notICP_notACP	0.109796	AAG	K	22871	80599	0.283772	AAC	N	13698	64020	0.213977	0.0607205	1.80823	0.592347	1.245
AAGAAG	KK	658	3889	notICP_notACP	0.169409	AAG	K	22871	80599	0.283772	AAG	K	22871	80599	0.283772	0.0805264	2.10377	0.743729	2.46702
AAGAAT	KN	147	2771	notICP_notACP	0.0533911	AAG	K	22871	80599	0.283772	AAT	N	23341	95843	0.243542	0.0691102	0.772549	-0.258059	-1.03694
AAGACA	KT	98	1415	notICP_notACP	0.0699153	AAG	K	22871	80599	0.283772	ACA	T	7967	45953	0.173391	0.0492034	1.42094	0.351321	0.355535
AAGACC	KT	84	929	notICP_notACP	0.0913978	AAG	K	22871	80599	0.283772	ACC	T	3554	31010	0.114637	0.0325307	2.80959	1.03304	1.78382
AAGACG	KT	23	654	notICP_notACP	0.0366412	AAG	K	22871	80599	0.283772	ACG	T	1419	21263	0.0667795	0.0189501	1.93356	0.659362	0.469977
AAGACT	KT	111	1411	notICP_notACP	0.0793201	AAG	K	22871	80599	0.283772	ACT	T	8534	50690	0.168373	0.0477795	1.66013	0.506895	0.737056
AAGAGA	KR	454	2211	notICP_notACP	0.205696	AAG	K	22871	80599	0.283772	AGA	R	21649	55377	0.390949	0.11094	1.85411	0.617407	2.44923
AAGAGC	KS	34	761	notICP_notACP	0.0459318	AAG	K	22871	80599	0.283772	AGC	S	3355	25798	0.130083	0.0369138	1.2443	0.218573	0.0431758
AAGAGG	KR	42	1003	notICP_notACP	0.0428287	AAG	K	22871	80599	0.283772	AGG	R	2662	25082	0.106168	0.0301273	1.42159	0.351775	0.218361
AAGAGT	KS	67	1004	notICP_notACP	0.0676617	AAG	K	22871	80599	0.283772	AGT	S	8411	37718	0.223018	0.0632861	1.06914	0.0668548	-0.306029
AAGATA	KI	194	1338	notICP_notACP	0.145631	AAG	K	22871	80599	0.283772	ATA	I	17384	47430	0.366532	0.104012	1.40014	0.336575	0.677396
AAGATC	KI	159	1302	notICP_notACP	0.122794	AAG	K	22871	80599	0.283772	ATC	I	7664	43515	0.176142	0.0499841	2.45665	0.898799	2.13606
AAGATG	KM	317	1191	notICP_notACP	0.266779	AAG	K	22871	80599	0.283772	ATG	M	38933	53187	0.732007	0.207723	1.2843	0.250214	0.527832
AAGATT	KI	182	2197	notICP_notACP	0.0832575	AAG	K	22871	80599	0.283772	ATT	I	19283	78253	0.246428	0.0699294	1.19059	0.174452	-0.0469667
AAGCAA	KQ	352	2400	notICP_notACP	0.147022	AAG	K	22871	80599	0.283772	CAA	Q	27215	70576	0.385621	0.109428	1.34355	0.295312	0.500335
AAGCAC	KH	73	690	notICP_notACP	0.107091	AAG	K	22871	80599	0.283772	CAC	H	3788	19592	0.193385	0.0548773	1.95147	0.668581	1.39469
AAGCAG	KQ	70	1111	notICP_notACP	0.0638489	AAG	K	22871	80599	0.283772	CAG	Q	5667	32317	0.175382	0.0497685	1.28292	0.249138	0.124107
AAGCAT	KH	133	1243	notICP_notACP	0.107717	AAG	K	22871	80599	0.283772	CAT	H	11771	35545	0.331177	0.0939785	1.14619	0.136442	-0.206197
AAGCCA	KP	155	1419	notICP_notACP	0.109859	AAG	K	22871	80599	0.283772	CCA	P	14556	45505	0.319892	0.0907763	1.21022	0.190801	0.000108978
AAGCCC	KP	20	525	notICP_notACP	0.039924	AAG	K	22871	80599	0.283772	CCC	P	2302	17969	0.128158	0.0363676	1.09779	0.0932975	-0.140141
AAGCCG	KP	6	383	notICP_notACP	0.0182292	AAG	K	22871	80599	0.283772	CCG	P	1316	13847	0.095104	0.0269878	0.675459	-0.392363	-0.494764
AAGCCT	KP	58	1019	notICP_notACP	0.0578431	AAG	K	22871	80599	0.283772	CCT	P	7972	34799	0.229109	0.0650147	0.889693	-0.116879	-0.714377
AAGCGA	KR	11	219	notICP_notACP	0.0545455	AAG	K	22871	80599	0.283772	CGA	R	1582	7720	0.205025	0.0581804	0.937523	-0.0645136	-0.543875
AAGCGC	KR	11	218	notICP_notACP	0.0547945	AAG	K	22871	80599	0.283772	CGC	R	822	6595	0.124773	0.0354069	1.54756	0.436683	0.409552
AAGCGG	KR	7	152	notICP_notACP	0.0522876	AAG	K	22871	80599	0.283772	CGG	R	461	4546	0.101605	0.0288328	1.81348	0.595247	0.59637
AAGCGT	KR	75	480	notICP_notACP	0.158004	AAG	K	22871	80599	0.283772	CGT	R	6731	15860	0.424437	0.120443	1.31186	0.271442	0.419837
AAGCTA	KL	30	1264	notICP_notACP	0.0245059	AAG	K	22871	80599	0.283772	CTA	L	2182	35179	0.0620523	0.0176087	1.3917	0.330523	0.10958
AAGCTC	KL	8	431	notICP_notACP	0.0208333	AAG	K	22871	80599	0.283772	CTC	L	1544	13797	0.111973	0.0317747	0.655658	-0.422116	-0.604092
AAGCTG	KL	34	969	notICP_notACP	0.0360825	AAG	K	22871	80599	0.283772	CTG	L	1876	27954	0.0671436	0.0190535	1.89375	0.638559	0.446533
AAGCTT	KL	78	983	notICP_notACP	0.0802846	AAG	K	22871	80599	0.283772	CTT	L	8273	31125	0.265823	0.075433	1.06432	0.0623326	-0.377242
AAGGAA	KE	587	4478	notICP_notACP	0.131279	AAG	K	22871	80599	0.283772	GAA	E	47194	120408	0.391956	0.111226	1.18029	0.165763	-0.113981
AAGGAC	KD	159	1876	notICP_notACP	0.0852424	AAG	K	22871	80599	0.283772	GAC	D	10122	52505	0.192797	0.0547103	1.55807	0.443446	0.652535
AAGGAG	KE	119	1932	notICP_notACP	0.0620797	AAG	K	22871	80599	0.283772	GAG	E	8828	51380	0.171834	0.0487616	1.27313	0.241475	0.105225
AAGGAT	KD	271	3138	notICP_notACP	0.0866518	AAG	K	22871	80599	0.283772	GAT	D	33370	100550	0.331881	0.0941785	0.92008	-0.0832945	-0.93671
AAGGCA	KA	117	1336	notICP_notACP	0.0882573	AAG	K	22871	80599	0.283772	GCA	A	8122	41923	0.193755	0.0549823	1.60519	0.473245	0.744615
AAGGCC	KA	73	1032	notICP_notACP	0.071636	AAG	K	22871	80599	0.283772	GCC	A	4718	31383	0.150363	0.0426688	1.67888	0.518129	0.685655
AAGGCG	KA	22	556	notICP_notACP	0.0412926	AAG	K	22871	80599	0.283772	GCG	A	976	16071	0.0607889	0.0172502	2.39375	0.872861	0.699981
AAGGCT	KA	186	1809	notICP_notACP	0.103315	AAG	K	22871	80599	0.283772	GCT	A	10981	51631	0.212698	0.0603575	1.71171	0.537496	1.03784
AAGGGA	KG	48	824	notICP_notACP	0.0593939	AAG	K	22871	80599	0.283772	GGA	G	4996	28610	0.174653	0.0495616	1.19839	0.180976	-0.0200471
AAGGGC	KG	52	836	notICP_notACP	0.0633214	AAG	K	22871	80599	0.283772	GGC	G	2479	25330	0.0979038	0.0277823	2.2792	0.823823	1.01824
AAGGGG	KG	10	369	notICP_notACP	0.0297297	AAG	K	22871	80599	0.283772	GGG	G	1833	15952	0.114963	0.0326232	0.911307	-0.092875	-0.334286
AAGGGT	KG	277	1604	notICP_notACP	0.173209	AAG	K	22871	80599	0.283772	GGT	G	21006	58381	0.35982	0.102107	1.69635	0.528479	1.70192
AAGGTA	KV	13	738	notICP_notACP	0.0189445	AAG	K	22871	80599	0.283772	GTA	V	3755	31086	0.120822	0.0342859	0.552545	-0.59322	-0.773042
AAGGTC	KV	76	825	notICP_notACP	0.0932203	AAG	K	22871	80599	0.283772	GTC	V	4426	28607	0.154747	0.0439128	2.12285	0.75276	1.37405
AAGGTG	KV	14	628	notICP_notACP	0.0238474	AAG	K	22871	80599	0.283772	GTG	V	4961	28216	0.175851	0.0499017	0.477887	-0.73838	-1.25286
AAGGTT	KV	130	1572	notICP_notACP	0.0832804	AAG	K	22871	80599	0.283772	GTT	V	12887	55805	0.230943	0.0655351	1.27078	0.239627	0.13614
AAGTAC	KY	132	1249	notICP_notACP	0.1064	AAG	K	22871	80599	0.283772	TAC	Y	11003	36847	0.298632	0.0847434	1.25556	0.227578	0.131822
AAGTAT	KY	100	1435	notICP_notACP	0.0703343	AAG	K	22871	80599	0.283772	TAT	Y	15902	48697	0.326564	0.0926695	0.758979	-0.275781	-1.43354
AAGTCA	KS	40	1044	notICP_notACP	0.0392344	AAG	K	22871	80599	0.283772	TCA	S	9475	48946	0.193597	0.0549374	0.714167	-0.336639	-0.934254
AAGTCC	KS	49	701	notICP_notACP	0.0712251	AAG	K	22871	80599	0.283772	TCC	S	5131	36210	0.141725	0.0402175	1.771	0.571542	0.773273
AAGTCG	KS	11	498	notICP_notACP	0.0240481	AAG	K	22871	80599	0.283772	TCG	S	2023	22524	0.0898557	0.0254985	0.943118	-0.0585642	-0.233471
AAGTCT	KS	66	1091	notICP_notACP	0.0613553	AAG	K	22871	80599	0.283772	TCT	S	12815	60233	0.21277	0.0603782	1.01618	0.0160542	-0.401589
AAGTGC	KC	14	289	notICP_notACP	0.0517241	AAG	K	22871	80599	0.283772	TGC	C	2549	11905	0.214178	0.0607776	0.85104	-0.161296	-0.748363
AAGTGG	KW	86	609	notICP_notACP	0.142623	AAG	K	22871	80599	0.283772	TGG	W	25007	26455	0.945268	0.26824	0.531699	-0.631678	-6.23971
AAGTGT	KC	46	458	notICP_notACP	0.102397	AAG	K	22871	80599	0.283772	TGT	C	7507	19979	0.375776	0.106635	0.960257	-0.0405548	-0.913717
AAGTTA	KL	25	1675	notICP_notACP	0.0155131	AAG	K	22871	80599	0.283772	TTA	L	8820	69400	0.127102	0.0360679	0.430109	-0.843718	-0.964623
AAGTTC	KF	113	1322	notICP_notACP	0.0861678	AAG	K	22871	80599	0.283772	TTC	F	12596	46620	0.2702	0.0766752	1.1238	0.116719	-0.227075
AAGTTG	KL	147	1776	notICP_notACP	0.0832864	AAG	K	22871	80599	0.283772	TTG	L	13786	70532	0.195469	0.0554685	1.50151	0.40647	0.554018
AAGTTT	KF	152	2124	notICP_notACP	0.072	AAG	K	22871	80599	0.283772	TTT	F	20834	67858	0.307034	0.0871275	0.826375	-0.190706	-1.14649
AATAAA	NK	340	3709	notICP_notACP	0.0919137	AAT	N	23341	95843	0.243542	AAA	K	33247	111171	0.299068	0.0728355	1.26194	0.232647	0.129232
AATAAC	NN	100	2682	notICP_notACP	0.0376444	AAT	N	23341	95843	0.243542	AAC	N	13698	64020	0.213977	0.0521122	0.722372	-0.325214	-0.871549
AATAAG	NK	118	2219	notICP_notACP	0.0536036	AAT	N	23341	95843	0.243542	AAG	K	22871	80599	0.283772	0.0691102	0.775625	-0.254086	-1.02965
AATAAT	NN	246	4362	notICP_notACP	0.0566124	AAT	N	23341	95843	0.243542	AAT	N	23341	95843	0.243542	0.0593125	0.954477	-0.0465917	-0.519983
AATACA	NT	81	1618	notICP_notACP	0.0506485	AAT	N	23341	95843	0.243542	ACA	T	7967	45953	0.173391	0.0422279	1.19941	0.18183	-0.0155973
AATACC	NT	23	1045	notICP_notACP	0.0229446	AAT	N	23341	95843	0.243542	ACC	T	3554	31010	0.114637	0.0279188	0.821831	-0.19622	-0.371726
AATACG	NT	12	767	notICP_notACP	0.0169271	AAT	N	23341	95843	0.243542	ACG	T	1419	21263	0.0667795	0.0162636	1.0408	0.0399858	-0.0944493
AATACT	NT	41	1696	notICP_notACP	0.0247496	AAT	N	23341	95843	0.243542	ACT	T	8534	50690	0.168373	0.0410058	0.603562	-0.504907	-0.852833
AATAGA	NR	198	1481	notICP_notACP	0.134278	AAT	N	23341	95843	0.243542	AGA	R	21649	55377	0.390949	0.0952125	1.4103	0.343802	0.65324
AATAGC	NS	35	1116	notICP_notACP	0.0322292	AAT	N	23341	95843	0.243542	AGC	S	3355	25798	0.130083	0.0316805	1.01732	0.0171706	-0.209482
AATAGG	NR	32	760	notICP_notACP	0.043364	AAT	N	23341	95843	0.243542	AGG	R	2662	25082	0.106168	0.0258562	1.67712	0.517079	0.413927
AATAGT	NS	91	1589	notICP_notACP	0.0578616	AAT	N	23341	95843	0.243542	AGT	S	8411	37718	0.223018	0.0543141	1.06532	0.0632715	-0.269764
AATATA	NI	169	1747	notICP_notACP	0.097254	AAT	N	23341	95843	0.243542	ATA	I	17384	47430	0.366532	0.0892659	1.08949	0.0857067	-0.369388
AATATC	NI	60	1618	notICP_notACP	0.0376776	AAT	N	23341	95843	0.243542	ATC	I	7664	43515	0.176142	0.0428979	0.878308	-0.129758	-0.488104
AATATG	NM	327	1661	notICP_notACP	0.197353	AAT	N	23341	95843	0.243542	ATG	M	38933	53187	0.732007	0.178274	1.10702	0.101669	-0.630563
AATATT	NI	230	3023	notICP_notACP	0.0763889	AAT	N	23341	95843	0.243542	ATT	I	19283	78253	0.246428	0.0600155	1.27282	0.241234	0.128878
AATCAA	NQ	170	1917	notICP_notACP	0.0891554	AAT	N	23341	95843	0.243542	CAA	Q	27215	70576	0.385621	0.0939148	0.949321	-0.0520079	-0.839936
AATCAC	NH	15	594	notICP_notACP	0.0268908	AAT	N	23341	95843	0.243542	CAC	H	3788	19592	0.193385	0.0470974	0.570961	-0.560435	-1.03217
AATCAG	NQ	18	785	notICP_notACP	0.024173	AAT	N	23341	95843	0.243542	CAG	Q	5667	32317	0.175382	0.0427128	0.565943	-0.569262	-0.943424
AATCAT	NH	70	1146	notICP_notACP	0.0619006	AAT	N	23341	95843	0.243542	CAT	H	11771	35545	0.331177	0.0806553	0.767472	-0.264654	-1.22421
AATCCA	NP	145	1505	notICP_notACP	0.0969456	AAT	N	23341	95843	0.243542	CCA	P	14556	45505	0.319892	0.077907	1.24438	0.218634	0.0913269
AATCCC	NP	13	521	notICP_notACP	0.0268199	AAT	N	23341	95843	0.243542	CCC	P	2302	17969	0.128158	0.0312118	0.859288	-0.151652	-0.37549
AATCCG	NP	16	561	notICP_notACP	0.0302491	AAT	N	23341	95843	0.243542	CCG	P	1316	13847	0.095104	0.0231618	1.30599	0.266963	0.0760812
AATCCT	NP	95	1307	notICP_notACP	0.0733945	AAT	N	23341	95843	0.243542	CCT	P	7972	34799	0.229109	0.0557976	1.31537	0.274118	0.201221
AATCGA	NR	12	249	notICP_notACP	0.052	AAT	N	23341	95843	0.243542	CGA	R	1582	7720	0.205025	0.0499322	1.04141	0.0405781	-0.288921
AATCGC	NR	8	198	notICP_notACP	0.0452261	AAT	N	23341	95843	0.243542	CGC	R	822	6595	0.124773	0.0303873	1.48832	0.39765	0.28977
AATCGG	NR	2	121	notICP_notACP	0.0245902	AAT	N	23341	95843	0.243542	CGG	R	461	4546	0.101605	0.0247452	0.993737	-0.00628314	-0.18363
AATCGT	NR	40	432	notICP_notACP	0.0946882	AAT	N	23341	95843	0.243542	CGT	R	6731	15860	0.424437	0.103368	0.916029	-0.0877071	-1.04247
AATCTA	NL	20	1033	notICP_notACP	0.0203095	AAT	N	23341	95843	0.243542	CTA	L	2182	35179	0.0620523	0.0151123	1.3439	0.295578	0.0692823
AATCTC	NL	9	439	notICP_notACP	0.0227273	AAT	N	23341	95843	0.243542	CTC	L	1544	13797	0.111973	0.02727	0.833416	-0.182222	-0.352257
AATCTG	NL	7	776	notICP_notACP	0.010296	AAT	N	23341	95843	0.243542	CTG	L	1876	27954	0.0671436	0.0163523	0.629638	-0.46261	-0.325473
AATCTT	NL	64	968	notICP_notACP	0.0670795	AAT	N	23341	95843	0.243542	CTT	L	8273	31125	0.265823	0.0647389	1.03615	0.0355156	-0.386269
AATGAA	NE	645	5314	notICP_notACP	0.121543	AAT	N	23341	95843	0.243542	GAA	E	47194	120408	0.391956	0.0954575	1.27327	0.241585	0.20645
AATGAC	ND	120	2516	notICP_notACP	0.0480731	AAT	N	23341	95843	0.243542	GAC	D	10122	52505	0.192797	0.0469541	1.02383	0.0235525	-0.29999
AATGAG	NE	92	2291	notICP_notACP	0.0405759	AAT	N	23341	95843	0.243542	GAG	E	8828	51380	0.171834	0.0418487	0.969586	-0.0308863	-0.345203
AATGAT	ND	337	4404	notICP_notACP	0.076731	AAT	N	23341	95843	0.243542	GAT	D	33370	100550	0.331881	0.0808269	0.949325	-0.0520043	-0.722873
AATGCA	NA	109	1685	notICP_notACP	0.0652432	AAT	N	23341	95843	0.243542	GCA	A	8122	41923	0.193755	0.0471875	1.38264	0.323993	0.278996
AATGCC	NA	63	1273	notICP_notACP	0.0502355	AAT	N	23341	95843	0.243542	GCC	A	4718	31383	0.150363	0.0366197	1.37182	0.316135	0.202928
AATGCG	NA	10	720	notICP_notACP	0.0152566	AAT	N	23341	95843	0.243542	GCG	A	976	16071	0.0607889	0.0148046	1.03053	0.0300709	-0.0911885
AATGCT	NA	116	1988	notICP_notACP	0.0588235	AAT	N	23341	95843	0.243542	GCT	A	10981	51631	0.212698	0.0518007	1.13557	0.127138	-0.132505
AATGGA	NG	62	1435	notICP_notACP	0.0438719	AAT	N	23341	95843	0.243542	GGA	G	4996	28610	0.174653	0.0425353	1.03142	0.0309391	-0.260689
AATGGC	NG	26	1321	notICP_notACP	0.0204236	AAT	N	23341	95843	0.243542	GGC	G	2479	25330	0.0979038	0.0238436	0.856564	-0.154826	-0.289074
AATGGG	NG	33	889	notICP_notACP	0.0382022	AAT	N	23341	95843	0.243542	GGG	G	1833	15952	0.114963	0.0279982	1.36445	0.310754	0.148085
AATGGT	NG	230	2392	notICP_notACP	0.0965316	AAT	N	23341	95843	0.243542	GGT	G	21006	58381	0.35982	0.0876311	1.10157	0.0967341	-0.326328
AATGTA	NV	32	1123	notICP_notACP	0.0293594	AAT	N	23341	95843	0.243542	GTA	V	3755	31086	0.120822	0.0294252	0.997764	-0.00223875	-0.214297
AATGTC	NV	43	1140	notICP_notACP	0.0385627	AAT	N	23341	95843	0.243542	GTC	V	4426	28607	0.154747	0.0376873	1.02323	0.0229611	-0.241567
AATGTG	NV	34	971	notICP_notACP	0.0360082	AAT	N	23341	95843	0.243542	GTG	V	4961	28216	0.175851	0.0428271	0.840781	-0.173424	-0.5424
AATGTT	NV	151	2275	notICP_notACP	0.0667838	AAT	N	23341	95843	0.243542	GTT	V	12887	55805	0.230943	0.0562442	1.18739	0.171758	-0.0439529
AATTAC	NY	62	1179	notICP_notACP	0.0533898	AAT	N	23341	95843	0.243542	TAC	Y	11003	36847	0.298632	0.0727294	0.734089	-0.309125	-1.18714
AATTAT	NY	151	1683	notICP_notACP	0.0902613	AAT	N	23341	95843	0.243542	TAT	Y	15902	48697	0.326564	0.0795318	1.13491	0.126551	-0.205258
AATTCA	NS	110	1935	notICP_notACP	0.0573347	AAT	N	23341	95843	0.243542	TCA	S	9475	48946	0.193597	0.047149	1.21603	0.195594	0.00945572
AATTCC	NS	48	1269	notICP_notACP	0.0385827	AAT	N	23341	95843	0.243542	TCC	S	5131	36210	0.141725	0.0345159	1.11782	0.111383	-0.109297
AATTCG	NS	18	846	notICP_notACP	0.0224321	AAT	N	23341	95843	0.243542	TCG	S	2023	22524	0.0898557	0.0218836	1.02506	0.0247559	-0.13889
AATTCT	NS	103	2210	notICP_notACP	0.0470375	AAT	N	23341	95843	0.243542	TCT	S	12815	60233	0.21277	0.0518184	0.907738	-0.0967991	-0.537318
AATTGC	NC	16	393	notICP_notACP	0.0431472	AAT	N	23341	95843	0.243542	TGC	C	2549	11905	0.214178	0.0521612	0.82719	-0.189721	-0.684919
AATTGG	NW	217	888	notICP_notACP	0.245219	AAT	N	23341	95843	0.243542	TGG	W	25007	26455	0.945268	0.230212	1.06519	0.0631526	-1.1444
AATTGT	NC	63	670	notICP_notACP	0.09538	AAT	N	23341	95843	0.243542	TGT	C	7507	19979	0.375776	0.091517	1.04221	0.0413442	-0.527038
AATTTA	NL	91	2474	notICP_notACP	0.0371717	AAT	N	23341	95843	0.243542	TTA	L	8820	69400	0.127102	0.0309546	1.20085	0.183026	-0.00990978
AATTTC	NF	129	1717	notICP_notACP	0.0756694	AAT	N	23341	95843	0.243542	TTC	F	12596	46620	0.2702	0.065805	1.1499	0.139678	-0.135998
AATTTG	NL	148	2500	notICP_notACP	0.0595762	AAT	N	23341	95843	0.243542	TTG	L	13786	70532	0.195469	0.0476048	1.25147	0.224322	0.0673911
AATTTT	NF	209	2497	notICP_notACP	0.0840673	AAT	N	23341	95843	0.243542	TTT	F	20834	67858	0.307034	0.0747755	1.12426	0.117127	-0.220273
ACAAAA	TK	110	1929	notICP_notACP	0.057513	ACA	T	7967	45953	0.173391	AAA	K	33247	111171	0.299068	0.0518557	1.1091	0.103546	-0.179718
ACAAAC	TN	45	1203	notICP_notACP	0.038206	ACA	T	7967	45953	0.173391	AAC	N	13698	64020	0.213977	0.0371016	1.02977	0.0293325	-0.229493
ACAAAG	TK	108	1485	notICP_notACP	0.0733513	ACA	T	7967	45953	0.173391	AAG	K	22871	80599	0.283772	0.0492034	1.49078	0.399297	0.473338
ACAAAT	TN	87	1922	notICP_notACP	0.0457618	ACA	T	7967	45953	0.173391	AAT	N	23341	95843	0.243542	0.0422279	1.08369	0.08037	-0.183137
ACAACA	TT	40	1026	notICP_notACP	0.0399221	ACA	T	7967	45953	0.173391	ACA	T	7967	45953	0.173391	0.0300644	1.32789	0.28359	0.121323
ACAACC	TT	6	488	notICP_notACP	0.0143149	ACA	T	7967	45953	0.173391	ACC	T	3554	31010	0.114637	0.019877	0.720177	-0.328258	-0.333927
ACAACG	TT	8	464	notICP_notACP	0.0193548	ACA	T	7967	45953	0.173391	ACG	T	1419	21263	0.0667795	0.011579	1.67155	0.513753	0.183155
ACAACT	TT	22	916	notICP_notACP	0.0250818	ACA	T	7967	45953	0.173391	ACT	T	8534	50690	0.168373	0.0291943	0.859132	-0.151833	-0.351374
ACAAGA	TR	233	1398	notICP_notACP	0.167262	ACA	T	7967	45953	0.173391	AGA	R	21649	55377	0.390949	0.067787	2.46747	0.903192	2.922
ACAAGC	TS	15	543	notICP_notACP	0.0294118	ACA	T	7967	45953	0.173391	AGC	S	3355	25798	0.130083	0.0225551	1.304	0.265433	0.0725438
ACAAGG	TR	16	619	notICP_notACP	0.0274194	ACA	T	7967	45953	0.173391	AGG	R	2662	25082	0.106168	0.0184085	1.4895	0.398438	0.176282
ACAAGT	TS	46	848	notICP_notACP	0.0553592	ACA	T	7967	45953	0.173391	AGT	S	8411	37718	0.223018	0.0386692	1.43161	0.3588	0.29356
ACAATA	TI	85	957	notICP_notACP	0.0897704	ACA	T	7967	45953	0.173391	ATA	I	17384	47430	0.366532	0.0635533	1.41252	0.345375	0.440871
ACAATC	TI	21	573	notICP_notACP	0.0383275	ACA	T	7967	45953	0.173391	ATC	I	7664	43515	0.176142	0.0305414	1.25494	0.227085	0.0468601
ACAATG	TM	173	949	notICP_notACP	0.183158	ACA	T	7967	45953	0.173391	ATG	M	38933	53187	0.732007	0.126923	1.44306	0.366766	1.01336
ACAATT	TI	63	1244	notICP_notACP	0.0514056	ACA	T	7967	45953	0.173391	ATT	I	19283	78253	0.246428	0.0427284	1.20308	0.184884	-0.0104086
ACACAA	TQ	58	954	notICP_notACP	0.0617801	ACA	T	7967	45953	0.173391	CAA	Q	27215	70576	0.385621	0.0668632	0.923978	-0.0790672	-0.656094
ACACAC	TH	11	337	notICP_notACP	0.035503	ACA	T	7967	45953	0.173391	CAC	H	3788	19592	0.193385	0.0335312	1.0588	0.0571384	-0.174029
ACACAG	TQ	18	538	notICP_notACP	0.0352505	ACA	T	7967	45953	0.173391	CAG	Q	5667	32317	0.175382	0.0304096	1.15919	0.147719	-0.0531687
ACACAT	TH	35	694	notICP_notACP	0.0517986	ACA	T	7967	45953	0.173391	CAT	H	11771	35545	0.331177	0.057423	0.902053	-0.103082	-0.606625
ACACCA	TP	70	1048	notICP_notACP	0.0676835	ACA	T	7967	45953	0.173391	CCA	P	14556	45505	0.319892	0.0554663	1.22026	0.199067	0.0191679
ACACCC	TP	5	327	notICP_notACP	0.0182927	ACA	T	7967	45953	0.173391	CCC	P	2302	17969	0.128158	0.0222214	0.8232	-0.194556	-0.294825
ACACCG	TP	3	312	notICP_notACP	0.0127796	ACA	T	7967	45953	0.173391	CCG	P	1316	13847	0.095104	0.0164902	0.774981	-0.254917	-0.246046
ACACCT	TP	24	729	notICP_notACP	0.0342466	ACA	T	7967	45953	0.173391	CCT	P	7972	34799	0.229109	0.0397254	0.862082	-0.148405	-0.474105
ACACGA	TR	8	135	notICP_notACP	0.0661765	ACA	T	7967	45953	0.173391	CGA	R	1582	7720	0.205025	0.0355495	1.86153	0.621399	0.793863
ACACGC	TR	4	79	notICP_notACP	0.0625	ACA	T	7967	45953	0.173391	CGC	R	822	6595	0.124773	0.0216344	2.88892	1.06088	1.24516
ACACGG	TR	3	74	notICP_notACP	0.0533333	ACA	T	7967	45953	0.173391	CGG	R	461	4546	0.101605	0.0176174	3.0273	1.10767	1.09755
ACACGT	TR	17	189	notICP_notACP	0.0947368	ACA	T	7967	45953	0.173391	CGT	R	6731	15860	0.424437	0.0735935	1.2873	0.252546	0.194571
ACACTA	TL	3	595	notICP_notACP	0.00671141	ACA	T	7967	45953	0.173391	CTA	L	2182	35179	0.0620523	0.0107593	0.623778	-0.471961	-0.216313
ACACTC	TL	5	174	notICP_notACP	0.0342857	ACA	T	7967	45953	0.173391	CTC	L	1544	13797	0.111973	0.019415	1.76594	0.568681	0.36993
ACACTG	TL	3	438	notICP_notACP	0.00911162	ACA	T	7967	45953	0.173391	CTG	L	1876	27954	0.0671436	0.0116421	0.782645	-0.245076	-0.17065
ACACTT	TL	15	465	notICP_notACP	0.0343348	ACA	T	7967	45953	0.173391	CTT	L	8273	31125	0.265823	0.0460912	0.744931	-0.294464	-0.735204
ACAGAA	TE	152	1963	notICP_notACP	0.0779022	ACA	T	7967	45953	0.173391	GAA	E	47194	120408	0.391956	0.0679615	1.14627	0.136513	-0.148922
ACAGAC	TD	24	829	notICP_notACP	0.0301205	ACA	T	7967	45953	0.173391	GAC	D	10122	52505	0.192797	0.0334292	0.901022	-0.104225	-0.354333
ACAGAG	TE	26	840	notICP_notACP	0.0321046	ACA	T	7967	45953	0.173391	GAG	E	8828	51380	0.171834	0.0297944	1.07754	0.0746793	-0.135496
ACAGAT	TD	104	1749	notICP_notACP	0.06	ACA	T	7967	45953	0.173391	GAT	D	33370	100550	0.331881	0.0575452	1.04266	0.0417745	-0.330512
ACAGCA	TA	33	878	notICP_notACP	0.0386803	ACA	T	7967	45953	0.173391	GCA	A	8122	41923	0.193755	0.0335954	1.15136	0.140942	-0.0677564
ACAGCC	TA	8	402	notICP_notACP	0.0223325	ACA	T	7967	45953	0.173391	GCC	A	4718	31383	0.150363	0.0260716	0.856584	-0.154803	-0.316068
ACAGCG	TA	5	312	notICP_notACP	0.0191693	ACA	T	7967	45953	0.173391	GCG	A	976	16071	0.0607889	0.0105402	1.81868	0.598111	0.219892
ACAGCT	TA	31	708	notICP_notACP	0.045134	ACA	T	7967	45953	0.173391	GCT	A	10981	51631	0.212698	0.0368798	1.22381	0.201972	0.0172335
ACAGGA	TG	22	662	notICP_notACP	0.0346908	ACA	T	7967	45953	0.173391	GGA	G	4996	28610	0.174653	0.0302832	1.14554	0.13588	-0.0671118
ACAGGC	TG	8	466	notICP_notACP	0.0192719	ACA	T	7967	45953	0.173391	GGC	G	2479	25330	0.0979038	0.0169756	1.13527	0.126873	-0.0435984
ACAGGG	TG	7	310	notICP_notACP	0.0257235	ACA	T	7967	45953	0.173391	GGG	G	1833	15952	0.114963	0.0199335	1.29047	0.255004	0.0548659
ACAGGT	TG	88	997	notICP_notACP	0.0891784	ACA	T	7967	45953	0.173391	GGT	G	21006	58381	0.35982	0.0623894	1.42938	0.357242	0.468866
ACAGTA	TV	12	677	notICP_notACP	0.019174	ACA	T	7967	45953	0.173391	GTA	V	3755	31086	0.120822	0.0209495	0.915252	-0.0885554	-0.211833
ACAGTC	TV	8	355	notICP_notACP	0.0252809	ACA	T	7967	45953	0.173391	GTC	V	4426	28607	0.154747	0.0268317	0.942203	-0.0595345	-0.24652
ACAGTG	TV	12	556	notICP_notACP	0.0233393	ACA	T	7967	45953	0.173391	GTG	V	4961	28216	0.175851	0.030491	0.765449	-0.267293	-0.464915
ACAGTT	TV	27	839	notICP_notACP	0.0333333	ACA	T	7967	45953	0.173391	GTT	V	12887	55805	0.230943	0.0400434	0.832431	-0.183405	-0.518608
ACATAC	TY	26	505	notICP_notACP	0.0533597	ACA	T	7967	45953	0.173391	TAC	Y	11003	36847	0.298632	0.0517801	1.03051	0.0300501	-0.318975
ACATAT	TY	46	830	notICP_notACP	0.0565584	ACA	T	7967	45953	0.173391	TAT	Y	15902	48697	0.326564	0.0566231	0.998856	-0.00114463	-0.410252
ACATCA	TS	35	1028	notICP_notACP	0.0349854	ACA	T	7967	45953	0.173391	TCA	S	9475	48946	0.193597	0.033568	1.04223	0.0413594	-0.193296
ACATCC	TS	10	574	notICP_notACP	0.0191304	ACA	T	7967	45953	0.173391	TCC	S	5131	36210	0.141725	0.0245738	0.778489	-0.2504	-0.363705
ACATCG	TS	5	427	notICP_notACP	0.0140187	ACA	T	7967	45953	0.173391	TCG	S	2023	22524	0.0898557	0.0155802	0.899779	-0.105606	-0.165806
ACATCT	TS	44	1084	notICP_notACP	0.0414747	ACA	T	7967	45953	0.173391	TCT	S	12815	60233	0.21277	0.0368924	1.12421	0.117077	-0.108748
ACATGC	TC	13	239	notICP_notACP	0.0583333	ACA	T	7967	45953	0.173391	TGC	C	2549	11905	0.214178	0.0371364	1.57078	0.451575	0.45912
ACATGG	TW	120	462	notICP_notACP	0.261339	ACA	T	7967	45953	0.173391	TGG	W	25007	26455	0.945268	0.163901	1.5945	0.466558	2.15956
ACATGT	TC	34	360	notICP_notACP	0.0969529	ACA	T	7967	45953	0.173391	TGT	C	7507	19979	0.375776	0.0651561	1.48801	0.39744	0.620625
ACATTA	TL	29	1277	notICP_notACP	0.0234742	ACA	T	7967	45953	0.173391	TTA	L	8820	69400	0.127102	0.0220383	1.06515	0.0631192	-0.109581
ACATTC	TF	31	666	notICP_notACP	0.047976	ACA	T	7967	45953	0.173391	TTC	F	12596	46620	0.2702	0.0468502	1.02403	0.0237456	-0.299009
ACATTG	TL	27	1001	notICP_notACP	0.0279441	ACA	T	7967	45953	0.173391	TTG	L	13786	70532	0.195469	0.0338925	0.824493	-0.192987	-0.44817
ACATTT	TF	88	1300	notICP_notACP	0.0684089	ACA	T	7967	45953	0.173391	TTT	F	20834	67858	0.307034	0.0532368	1.28499	0.250753	0.136542
ACCAAA	TK	68	1600	notICP_notACP	0.0430981	ACC	T	3554	31010	0.114637	AAA	K	33247	111171	0.299068	0.0342842	1.25708	0.228794	0.0551258
ACCAAC	TN	64	907	notICP_notACP	0.0715859	ACC	T	3554	31010	0.114637	AAC	N	13698	64020	0.213977	0.0245296	2.91835	1.07102	1.43655
ACCAAG	TK	147	1367	notICP_notACP	0.108187	ACC	T	3554	31010	0.114637	AAG	K	22871	80599	0.283772	0.0325307	3.3257	1.20168	2.35944
ACCAAT	TN	42	1345	notICP_notACP	0.0319465	ACC	T	3554	31010	0.114637	AAT	N	23341	95843	0.243542	0.0279188	1.14426	0.134762	-0.0630972
ACCACA	TT	19	843	notICP_notACP	0.0236967	ACC	T	3554	31010	0.114637	ACA	T	7967	45953	0.173391	0.019877	1.19217	0.175774	-0.0122769
ACCACC	TT	20	668	notICP_notACP	0.0313901	ACC	T	3554	31010	0.114637	ACC	T	3554	31010	0.114637	0.0131416	2.38861	0.870712	0.530946
ACCACG	TT	6	419	notICP_notACP	0.0166667	ACC	T	3554	31010	0.114637	ACG	T	1419	21263	0.0667795	0.00765539	2.17712	0.778001	0.253783
ACCACT	TT	36	994	notICP_notACP	0.0371859	ACC	T	3554	31010	0.114637	ACT	T	8534	50690	0.168373	0.0193017	1.92656	0.655735	0.474064
ACCAGA	TR	78	674	notICP_notACP	0.117037	ACC	T	3554	31010	0.114637	AGA	R	21649	55377	0.390949	0.0448172	2.61143	0.959899	2.15308
ACCAGC	TS	7	371	notICP_notACP	0.0215054	ACC	T	3554	31010	0.114637	AGC	S	3355	25798	0.130083	0.0149122	1.44213	0.366121	0.118585
ACCAGG	TR	6	281	notICP_notACP	0.0248227	ACC	T	3554	31010	0.114637	AGG	R	2662	25082	0.106168	0.0121707	2.03955	0.712727	0.346066
ACCAGT	TS	14	505	notICP_notACP	0.0296443	ACC	T	3554	31010	0.114637	AGT	S	8411	37718	0.223018	0.025566	1.15952	0.148005	-0.044409
ACCATA	TI	47	755	notICP_notACP	0.0634921	ACC	T	3554	31010	0.114637	ATA	I	17384	47430	0.366532	0.0420181	1.51107	0.412815	0.433442
ACCATC	TI	50	741	notICP_notACP	0.0687332	ACC	T	3554	31010	0.114637	ATC	I	7664	43515	0.176142	0.0201924	3.40392	1.22493	1.5187
ACCATG	TM	105	660	notICP_notACP	0.160363	ACC	T	3554	31010	0.114637	ATG	M	38933	53187	0.732007	0.0839149	1.91102	0.647637	2.0163
ACCATT	TI	82	1298	notICP_notACP	0.0638953	ACC	T	3554	31010	0.114637	ATT	I	19283	78253	0.246428	0.0282497	2.2618	0.816162	1.01853
ACCCAA	TQ	28	641	notICP_notACP	0.0451713	ACC	T	3554	31010	0.114637	CAA	Q	27215	70576	0.385621	0.0442064	1.02183	0.0215937	-0.285472
ACCCAC	TH	8	205	notICP_notACP	0.0436893	ACC	T	3554	31010	0.114637	CAC	H	3788	19592	0.193385	0.0221691	1.97073	0.678406	0.578063
ACCCAG	TQ	6	277	notICP_notACP	0.0251799	ACC	T	3554	31010	0.114637	CAG	Q	5667	32317	0.175382	0.0201052	1.2524	0.225064	0.0291016
ACCCAT	TH	12	317	notICP_notACP	0.0408805	ACC	T	3554	31010	0.114637	CAT	H	11771	35545	0.331177	0.037965	1.07679	0.0739887	-0.173622
ACCCCA	TP	31	585	notICP_notACP	0.0546075	ACC	T	3554	31010	0.114637	CCA	P	14556	45505	0.319892	0.0366714	1.4891	0.398175	0.350678
ACCCCC	TP	0	184	notICP_notACP	0.00540541	ACC	T	3554	31010	0.114637	CCC	P	2302	17969	0.128158	0.0146916	0.367924	-0.999878	-0.424244
ACCCCG	TP	4	138	notICP_notACP	0.0359712	ACC	T	3554	31010	0.114637	CCG	P	1316	13847	0.095104	0.0109024	3.29938	1.19374	0.780912
ACCCCT	TP	13	356	notICP_notACP	0.0392157	ACC	T	3554	31010	0.114637	CCT	P	7972	34799	0.229109	0.0262643	1.49312	0.400865	0.25477
ACCCGA	TR	3	52	notICP_notACP	0.0754717	ACC	T	3554	31010	0.114637	CGA	R	1582	7720	0.205025	0.0235034	3.21109	1.16661	1.61235
ACCCGC	TR	1	54	notICP_notACP	0.0363636	ACC	T	3554	31010	0.114637	CGC	R	822	6595	0.124773	0.0143035	2.54229	0.933063	0.653251
ACCCGG	TR	4	37	notICP_notACP	0.131579	ACC	T	3554	31010	0.114637	CGG	R	461	4546	0.101605	0.0116477	11.2965	2.4245	4.02787
ACCCGT	TR	15	168	notICP_notACP	0.0946746	ACC	T	3554	31010	0.114637	CGT	R	6731	15860	0.424437	0.0486561	1.94579	0.665668	1.22711
ACCCTA	TL	0	276	notICP_notACP	0.00361011	ACC	T	3554	31010	0.114637	CTA	L	2182	35179	0.0620523	0.00711347	0.507503	-0.678253	-0.171372
ACCCTC	TL	1	110	notICP_notACP	0.018018	ACC	T	3554	31010	0.114637	CTC	L	1544	13797	0.111973	0.0128362	1.40369	0.339104	0.0851586
ACCCTG	TL	1	211	notICP_notACP	0.00943396	ACC	T	3554	31010	0.114637	CTG	L	1876	27954	0.0671436	0.00769713	1.22565	0.203469	0.0040807
ACCCTT	TL	7	316	notICP_notACP	0.0252366	ACC	T	3554	31010	0.114637	CTT	L	8273	31125	0.265823	0.0304731	0.828161	-0.188548	-0.399122
ACCGAA	TE	21	940	notICP_notACP	0.0233794	ACC	T	3554	31010	0.114637	GAA	E	47194	120408	0.391956	0.0449325	0.520322	-0.653307	-1.06273
ACCGAC	TD	8	423	notICP_notACP	0.0212264	ACC	T	3554	31010	0.114637	GAC	D	10122	52505	0.192797	0.0221016	0.960401	-0.0404046	-0.189272
ACCGAG	TE	9	426	notICP_notACP	0.0234192	ACC	T	3554	31010	0.114637	GAG	E	8828	51380	0.171834	0.0196985	1.18888	0.173015	-0.0143853
ACCGAT	TD	36	953	notICP_notACP	0.0387841	ACC	T	3554	31010	0.114637	GAT	D	33370	100550	0.331881	0.0380458	1.0194	0.019219	-0.24885
ACCGCA	TA	11	486	notICP_notACP	0.0246407	ACC	T	3554	31010	0.114637	GCA	A	8122	41923	0.193755	0.0222115	1.10937	0.103788	-0.0767745
ACCGCC	TA	13	390	notICP_notACP	0.0358056	ACC	T	3554	31010	0.114637	GCC	A	4718	31383	0.150363	0.0172372	2.07724	0.731038	0.512402
ACCGCG	TA	2	157	notICP_notACP	0.0189873	ACC	T	3554	31010	0.114637	GCG	A	976	16071	0.0607889	0.00696865	2.72468	1.00235	0.36184
ACCGCT	TA	27	654	notICP_notACP	0.0427481	ACC	T	3554	31010	0.114637	GCT	A	10981	51631	0.212698	0.024383	1.7532	0.56144	0.453937
ACCGGA	TG	2	287	notICP_notACP	0.0104167	ACC	T	3554	31010	0.114637	GGA	G	4996	28610	0.174653	0.0200217	0.52027	-0.653408	-0.473582
ACCGGC	TG	2	239	notICP_notACP	0.0125	ACC	T	3554	31010	0.114637	GGC	G	2479	25330	0.0979038	0.0112234	1.11375	0.107731	-0.0371076
ACCGGG	TG	3	148	notICP_notACP	0.0268456	ACC	T	3554	31010	0.114637	GGG	G	1833	15952	0.114963	0.0131789	2.03701	0.711482	0.373589
ACCGGT	TG	56	747	notICP_notACP	0.0762032	ACC	T	3554	31010	0.114637	GGT	G	21006	58381	0.35982	0.0412486	1.84741	0.613787	0.901168
ACCGTA	TV	0	367	notICP_notACP	0.00271739	ACC	T	3554	31010	0.114637	GTA	V	3755	31086	0.120822	0.0138507	0.196192	-1.62866	-0.48151
ACCGTC	TV	13	402	notICP_notACP	0.0347395	ACC	T	3554	31010	0.114637	GTC	V	4426	28607	0.154747	0.0177397	1.95829	0.672072	0.454998
ACCGTG	TV	3	365	notICP_notACP	0.010929	ACC	T	3554	31010	0.114637	GTG	V	4961	28216	0.175851	0.020159	0.542137	-0.612236	-0.461718
ACCGTT	TV	18	714	notICP_notACP	0.0265734	ACC	T	3554	31010	0.114637	GTT	V	12887	55805	0.230943	0.0264745	1.00374	0.0037281	-0.187388
ACCTAC	TY	33	405	notICP_notACP	0.0837438	ACC	T	3554	31010	0.114637	TAC	Y	11003	36847	0.298632	0.0342342	2.4462	0.894537	1.45073
ACCTAT	TY	18	444	notICP_notACP	0.0426966	ACC	T	3554	31010	0.114637	TAT	Y	15902	48697	0.326564	0.0374362	1.14052	0.131482	-0.0894164
ACCTCA	TS	17	589	notICP_notACP	0.0305085	ACC	T	3554	31010	0.114637	TCA	S	9475	48946	0.193597	0.0221933	1.37467	0.318212	0.125154
ACCTCC	TS	7	442	notICP_notACP	0.0180587	ACC	T	3554	31010	0.114637	TCC	S	5131	36210	0.141725	0.0162469	1.11152	0.105726	-0.0549591
ACCTCG	TS	2	245	notICP_notACP	0.0121951	ACC	T	3554	31010	0.114637	TCG	S	2023	22524	0.0898557	0.0103008	1.1839	0.168818	-0.00928085
ACCTCT	TS	15	801	notICP_notACP	0.0199501	ACC	T	3554	31010	0.114637	TCT	S	12815	60233	0.21277	0.0243913	0.81792	-0.20099	-0.328029
ACCTGC	TC	3	126	notICP_notACP	0.0314961	ACC	T	3554	31010	0.114637	TGC	C	2549	11905	0.214178	0.0245526	1.2828	0.249043	0.0611247
ACCTGG	TW	33	265	notICP_notACP	0.12782	ACC	T	3554	31010	0.114637	TGG	W	25007	26455	0.945268	0.108362	1.17956	0.165138	-0.113787
ACCTGT	TC	17	224	notICP_notACP	0.08	ACC	T	3554	31010	0.114637	TGT	C	7507	19979	0.375776	0.0430777	1.85711	0.619021	0.955447
ACCTTA	TL	17	726	notICP_notACP	0.0247593	ACC	T	3554	31010	0.114637	TTA	L	8820	69400	0.127102	0.0145705	1.69927	0.530198	0.244321
ACCTTC	TF	17	461	notICP_notACP	0.038961	ACC	T	3554	31010	0.114637	TTC	F	12596	46620	0.2702	0.0309749	1.25783	0.229386	0.050596
ACCTTG	TL	21	688	notICP_notACP	0.0319303	ACC	T	3554	31010	0.114637	TTG	L	13786	70532	0.195469	0.0224079	1.42496	0.354143	0.165
ACCTTT	TF	17	637	notICP_notACP	0.0282132	ACC	T	3554	31010	0.114637	TTT	F	20834	67858	0.307034	0.0351973	0.801571	-0.221182	-0.493085
ACGAAA	TK	24	992	notICP_notACP	0.0251762	ACG	T	1419	21263	0.0667795	AAA	K	33247	111171	0.299068	0.0199716	1.2606	0.231588	0.0345209
ACGAAC	TN	7	492	notICP_notACP	0.0162272	ACG	T	1419	21263	0.0667795	AAC	N	13698	64020	0.213977	0.0142893	1.13562	0.127179	-0.0365287
ACGAAG	TK	11	650	notICP_notACP	0.0184332	ACG	T	1419	21263	0.0667795	AAG	K	22871	80599	0.283772	0.0189501	0.97272	-0.0276592	-0.15428
ACGAAT	TN	15	779	notICP_notACP	0.0205128	ACG	T	1419	21263	0.0667795	AAT	N	23341	95843	0.243542	0.0162636	1.26127	0.232121	0.0284865
ACGACA	TT	3	443	notICP_notACP	0.00900901	ACG	T	1419	21263	0.0667795	ACA	T	7967	45953	0.173391	0.011579	0.77805	-0.250964	-0.171549
ACGACC	TT	1	213	notICP_notACP	0.00934579	ACG	T	1419	21263	0.0667795	ACC	T	3554	31010	0.114637	0.00765539	1.22081	0.199517	0.00278964
ACGACG	TT	3	192	notICP_notACP	0.0207254	ACG	T	1419	21263	0.0667795	ACG	T	1419	21263	0.0667795	0.00445951	4.64746	1.53632	0.525535
ACGACT	TT	4	323	notICP_notACP	0.0154321	ACG	T	1419	21263	0.0667795	ACT	T	8534	50690	0.168373	0.0112439	1.37249	0.316626	0.0625675
ACGAGA	TR	6	449	notICP_notACP	0.0155556	ACG	T	1419	21263	0.0667795	AGA	R	21649	55377	0.390949	0.0261074	0.595829	-0.517802	-0.5499
ACGAGC	TS	4	218	notICP_notACP	0.0228311	ACG	T	1419	21263	0.0667795	AGC	S	3355	25798	0.130083	0.00868685	2.62823	0.966311	0.422331
ACGAGG	TR	4	232	notICP_notACP	0.0214592	ACG	T	1419	21263	0.0667795	AGG	R	2662	25082	0.106168	0.00708982	3.02677	1.1075	0.441561
ACGAGT	TS	7	294	notICP_notACP	0.0271186	ACG	T	1419	21263	0.0667795	AGT	S	8411	37718	0.223018	0.014893	1.8209	0.59933	0.311832
ACGATA	TI	11	445	notICP_notACP	0.0269058	ACG	T	1419	21263	0.0667795	ATA	I	17384	47430	0.366532	0.0244769	1.09924	0.0946146	-0.0931062
ACGATC	TI	4	221	notICP_notACP	0.0225225	ACG	T	1419	21263	0.0667795	ATC	I	7664	43515	0.176142	0.0117627	1.91474	0.649583	0.284135
ACGATG	TM	19	361	notICP_notACP	0.0552486	ACG	T	1419	21263	0.0667795	ATG	M	38933	53187	0.732007	0.0488831	1.13022	0.122412	-0.134016
ACGATT	TI	7	433	notICP_notACP	0.0184332	ACG	T	1419	21263	0.0667795	ATT	I	19283	78253	0.246428	0.0164564	1.12012	0.11344	-0.0508116
ACGCAA	TQ	11	577	notICP_notACP	0.0207612	ACG	T	1419	21263	0.0667795	CAA	Q	27215	70576	0.385621	0.0257516	0.806211	-0.215409	-0.356662
ACGCAC	TH	3	198	notICP_notACP	0.0201005	ACG	T	1419	21263	0.0667795	CAC	H	3788	19592	0.193385	0.0129142	1.55647	0.442418	0.15332
ACGCAG	TQ	10	315	notICP_notACP	0.0348101	ACG	T	1419	21263	0.0667795	CAG	Q	5667	32317	0.175382	0.0117119	2.97219	1.0893	0.707517
ACGCAT	TH	13	380	notICP_notACP	0.0367454	ACG	T	1419	21263	0.0667795	CAT	H	11771	35545	0.331177	0.0221158	1.6615	0.50772	0.342202
ACGCCA	TP	6	444	notICP_notACP	0.0157303	ACG	T	1419	21263	0.0667795	CCA	P	14556	45505	0.319892	0.0213622	0.736362	-0.306033	-0.347026
ACGCCC	TP	2	237	notICP_notACP	0.012605	ACG	T	1419	21263	0.0667795	CCC	P	2302	17969	0.128158	0.00855833	1.47284	0.387191	0.077068
ACGCCG	TP	10	224	notICP_notACP	0.0488889	ACG	T	1419	21263	0.0667795	CCG	P	1316	13847	0.095104	0.006351	7.69783	2.04094	1.41263
ACGCCT	TP	5	418	notICP_notACP	0.0143198	ACG	T	1419	21263	0.0667795	CCT	P	7972	34799	0.229109	0.0152998	0.935947	-0.0661963	-0.143851
ACGCGA	TR	4	70	notICP_notACP	0.0704225	ACG	T	1419	21263	0.0667795	CGA	R	1582	7720	0.205025	0.0136915	5.14353	1.63774	1.84634
ACGCGC	TR	0	45	notICP_notACP	0.0217391	ACG	T	1419	21263	0.0667795	CGC	R	822	6595	0.124773	0.00833226	2.60903	0.95898	0.399607
ACGCGG	TR	1	44	notICP_notACP	0.0444444	ACG	T	1419	21263	0.0667795	CGG	R	461	4546	0.101605	0.00678516	6.55024	1.8795	1.24224
ACGCGT	TR	2	88	notICP_notACP	0.0337079	ACG	T	1419	21263	0.0667795	CGT	R	6731	15860	0.424437	0.0283437	1.18925	0.173326	-0.0203395
ACGCTA	TL	2	384	notICP_notACP	0.00779221	ACG	T	1419	21263	0.0667795	CTA	L	2182	35179	0.0620523	0.00414382	1.88044	0.631505	0.0952229
ACGCTC	TL	6	130	notICP_notACP	0.0534351	ACG	T	1419	21263	0.0667795	CTC	L	1544	13797	0.111973	0.00747749	7.14613	1.96657	1.52176
ACGCTG	TL	7	324	notICP_notACP	0.0246154	ACG	T	1419	21263	0.0667795	CTG	L	1876	27954	0.0671436	0.00448382	5.48982	1.7029	0.657893
ACGCTT	TL	7	293	notICP_notACP	0.0272109	ACG	T	1419	21263	0.0667795	CTT	L	8273	31125	0.265823	0.0177515	1.53288	0.427146	0.196392
ACGGAA	TE	18	837	notICP_notACP	0.022673	ACG	T	1419	21263	0.0667795	GAA	E	47194	120408	0.391956	0.0261746	0.866222	-0.143614	-0.308668
ACGGAC	TD	7	380	notICP_notACP	0.0209974	ACG	T	1419	21263	0.0667795	GAC	D	10122	52505	0.192797	0.0128749	1.63088	0.489118	0.185699
ACGGAG	TE	7	384	notICP_notACP	0.0207792	ACG	T	1419	21263	0.0667795	GAG	E	8828	51380	0.171834	0.011475	1.81083	0.593784	0.236303
ACGGAT	TD	22	751	notICP_notACP	0.0305851	ACG	T	1419	21263	0.0667795	GAT	D	33370	100550	0.331881	0.0221629	1.38001	0.322094	0.129046
ACGGCA	TA	5	421	notICP_notACP	0.014218	ACG	T	1419	21263	0.0667795	GCA	A	8122	41923	0.193755	0.0129389	1.09886	0.0942717	-0.0493847
ACGGCC	TA	3	213	notICP_notACP	0.0186916	ACG	T	1419	21263	0.0667795	GCC	A	4718	31383	0.150363	0.0100412	1.86149	0.621378	0.224219
ACGGCG	TA	6	200	notICP_notACP	0.0348259	ACG	T	1419	21263	0.0667795	GCG	A	976	16071	0.0607889	0.00405946	8.57895	2.14931	1.02556
ACGGCT	TA	9	345	notICP_notACP	0.0289017	ACG	T	1419	21263	0.0667795	GCT	A	10981	51631	0.212698	0.0142038	2.03478	0.710389	0.401558
ACGGGA	TG	1	281	notICP_notACP	0.0070922	ACG	T	1419	21263	0.0667795	GGA	G	4996	28610	0.174653	0.0116633	0.608081	-0.497448	-0.240764
ACGGGC	TG	5	247	notICP_notACP	0.0241935	ACG	T	1419	21263	0.0667795	GGC	G	2479	25330	0.0979038	0.00653797	3.70047	1.30846	0.558203
ACGGGG	TG	1	179	notICP_notACP	0.0111111	ACG	T	1419	21263	0.0667795	GGG	G	1833	15952	0.114963	0.00767716	1.4473	0.369696	0.0624098
ACGGGT	TG	5	351	notICP_notACP	0.0170455	ACG	T	1419	21263	0.0667795	GGT	G	21006	58381	0.35982	0.0240286	0.709382	-0.343361	-0.412567
ACGGTA	TV	2	376	notICP_notACP	0.00795756	ACG	T	1419	21263	0.0667795	GTA	V	3755	31086	0.120822	0.00806845	0.986256	-0.0138391	-0.0619438
ACGGTC	TV	3	214	notICP_notACP	0.0186047	ACG	T	1419	21263	0.0667795	GTC	V	4426	28607	0.154747	0.0103339	1.80035	0.587979	0.209092
ACGGTG	TV	14	316	notICP_notACP	0.0473186	ACG	T	1419	21263	0.0667795	GTG	V	4961	28216	0.175851	0.0117433	4.02942	1.39362	1.13507
ACGGTT	TV	4	388	notICP_notACP	0.0128535	ACG	T	1419	21263	0.0667795	GTT	V	12887	55805	0.230943	0.0154223	0.833436	-0.182198	-0.199204
ACGTAC	TY	9	292	notICP_notACP	0.0341297	ACG	T	1419	21263	0.0667795	TAC	Y	11003	36847	0.298632	0.0199425	1.7114	0.537314	0.342695
ACGTAT	TY	13	414	notICP_notACP	0.0337349	ACG	T	1419	21263	0.0667795	TAT	Y	15902	48697	0.326564	0.0218078	1.54692	0.436268	0.25177
ACGTCA	TS	4	430	notICP_notACP	0.0116009	ACG	T	1419	21263	0.0667795	TCA	S	9475	48946	0.193597	0.0129283	0.897326	-0.108336	-0.138672
ACGTCC	TS	3	268	notICP_notACP	0.0148699	ACG	T	1419	21263	0.0667795	TCC	S	5131	36210	0.141725	0.00946432	1.57115	0.451809	0.117127
ACGTCG	TS	3	196	notICP_notACP	0.0203046	ACG	T	1419	21263	0.0667795	TCG	S	2023	22524	0.0898557	0.00600052	3.3838	1.219	0.447169
ACGTCT	TS	5	406	notICP_notACP	0.014742	ACG	T	1419	21263	0.0667795	TCT	S	12815	60233	0.21277	0.0142087	1.03753	0.0368475	-0.0841044
ACGTGC	TC	5	109	notICP_notACP	0.0545455	ACG	T	1419	21263	0.0667795	TGC	C	2549	11905	0.214178	0.0143027	3.81365	1.33859	1.27664
ACGTGG	TW	21	223	notICP_notACP	0.0982143	ACG	T	1419	21263	0.0667795	TGG	W	25007	26455	0.945268	0.0631245	1.55588	0.442042	0.74816
ACGTGT	TC	4	122	notICP_notACP	0.0406504	ACG	T	1419	21263	0.0667795	TGT	C	7507	19979	0.375776	0.0250941	1.61992	0.482375	0.352511
ACGTTA	TL	5	545	notICP_notACP	0.010989	ACG	T	1419	21263	0.0667795	TTA	L	8820	69400	0.127102	0.00848781	1.29468	0.258265	0.0245891
ACGTTC	TF	12	352	notICP_notACP	0.0368272	ACG	T	1419	21263	0.0667795	TTC	F	12596	46620	0.2702	0.0180438	2.04098	0.713432	0.513956
ACGTTG	TL	12	550	notICP_notACP	0.0235935	ACG	T	1419	21263	0.0667795	TTG	L	13786	70532	0.195469	0.0130533	1.80747	0.591928	0.267302
ACGTTT	TF	16	577	notICP_notACP	0.0294118	ACG	T	1419	21263	0.0667795	TTT	F	20834	67858	0.307034	0.0205036	1.43447	0.360796	0.157664
ACTAAA	TK	65	1513	notICP_notACP	0.0435931	ACT	T	8534	50690	0.168373	AAA	K	33247	111171	0.299068	0.050355	0.865716	-0.144199	-0.594692
ACTAAC	TN	22	794	notICP_notACP	0.0289308	ACT	T	8534	50690	0.168373	AAC	N	13698	64020	0.213977	0.0360279	0.803011	-0.219387	-0.502942
ACTAAG	TK	25	1025	notICP_notACP	0.0253411	ACT	T	8534	50690	0.168373	AAG	K	22871	80599	0.283772	0.0477795	0.530376	-0.634168	-1.1136
ACTAAT	TN	62	1464	notICP_notACP	0.0430034	ACT	T	8534	50690	0.168373	AAT	N	23341	95843	0.243542	0.0410058	1.04871	0.0475648	-0.227006
ACTACA	TT	33	1067	notICP_notACP	0.0318352	ACT	T	8534	50690	0.168373	ACA	T	7967	45953	0.173391	0.0291943	1.09046	0.0865979	-0.119836
ACTACC	TT	10	706	notICP_notACP	0.0155587	ACT	T	8534	50690	0.168373	ACC	T	3554	31010	0.114637	0.0193017	0.806077	-0.215575	-0.267419
ACTACG	TT	4	462	notICP_notACP	0.0107991	ACT	T	8534	50690	0.168373	ACG	T	1419	21263	0.0667795	0.0112439	0.960446	-0.0403575	-0.0962721
ACTACT	TT	32	1303	notICP_notACP	0.0253067	ACT	T	8534	50690	0.168373	ACT	T	8534	50690	0.168373	0.0283495	0.89267	-0.113538	-0.308609
ACTAGA	TR	37	740	notICP_notACP	0.0512821	ACT	T	8534	50690	0.168373	AGA	R	21649	55377	0.390949	0.0658254	0.779062	-0.249664	-0.972956
ACTAGC	TS	4	415	notICP_notACP	0.0120192	ACT	T	8534	50690	0.168373	AGC	S	3355	25798	0.130083	0.0219024	0.548763	-0.600088	-0.496672
ACTAGG	TR	3	306	notICP_notACP	0.0130293	ACT	T	8534	50690	0.168373	AGG	R	2662	25082	0.106168	0.0178758	0.728882	-0.316243	-0.294973
ACTAGT	TS	32	624	notICP_notACP	0.0528	ACT	T	8534	50690	0.168373	AGT	S	8411	37718	0.223018	0.0375502	1.40612	0.340834	0.252246
ACTATA	TI	45	821	notICP_notACP	0.0559611	ACT	T	8534	50690	0.168373	ATA	I	17384	47430	0.366532	0.0617142	0.906778	-0.0978577	-0.641962
ACTATC	TI	25	790	notICP_notACP	0.0328698	ACT	T	8534	50690	0.168373	ATC	I	7664	43515	0.176142	0.0296576	1.10831	0.102836	-0.103586
ACTATG	TM	60	678	notICP_notACP	0.089838	ACT	T	8534	50690	0.168373	ATG	M	38933	53187	0.732007	0.12325	0.728907	-0.316209	-2.03368
ACTATT	TI	68	1428	notICP_notACP	0.0482855	ACT	T	8534	50690	0.168373	ATT	I	19283	78253	0.246428	0.0414919	1.16373	0.151634	-0.066077
ACTCAA	TQ	148	1310	notICP_notACP	0.113654	ACT	T	8534	50690	0.168373	CAA	Q	27215	70576	0.385621	0.0649283	1.75045	0.559873	1.20266
ACTCAC	TH	24	340	notICP_notACP	0.0733138	ACT	T	8534	50690	0.168373	CAC	H	3788	19592	0.193385	0.0325609	2.25159	0.811637	1.16256
ACTCAG	TQ	17	492	notICP_notACP	0.0365112	ACT	T	8534	50690	0.168373	CAG	Q	5667	32317	0.175382	0.0295296	1.23642	0.212224	0.0265662
ACTCAT	TH	41	580	notICP_notACP	0.0722892	ACT	T	8534	50690	0.168373	CAT	H	11771	35545	0.331177	0.0557612	1.29641	0.259596	0.164835
ACTCCA	TP	94	1194	notICP_notACP	0.0794979	ACT	T	8534	50690	0.168373	CCA	P	14556	45505	0.319892	0.0538612	1.47598	0.389321	0.490818
ACTCCC	TP	7	381	notICP_notACP	0.0209424	ACT	T	8534	50690	0.168373	CCC	P	2302	17969	0.128158	0.0215784	0.970528	-0.029915	-0.177299
ACTCCG	TP	9	334	notICP_notACP	0.0298507	ACT	T	8534	50690	0.168373	CCG	P	1316	13847	0.095104	0.016013	1.86416	0.622812	0.359034
ACTCCT	TP	31	752	notICP_notACP	0.0424967	ACT	T	8534	50690	0.168373	CCT	P	7972	34799	0.229109	0.0385758	1.10164	0.0968003	-0.143555
ACTCGA	TR	7	109	notICP_notACP	0.0727273	ACT	T	8534	50690	0.168373	CGA	R	1582	7720	0.205025	0.0345207	2.10677	0.745156	1.06114
ACTCGC	TR	3	88	notICP_notACP	0.0449438	ACT	T	8534	50690	0.168373	CGC	R	822	6595	0.124773	0.0210083	2.13933	0.760493	0.669232
ACTCGG	TR	2	55	notICP_notACP	0.0535714	ACT	T	8534	50690	0.168373	CGG	R	461	4546	0.101605	0.0171076	3.13144	1.14149	1.12687
ACTCGT	TR	32	234	notICP_notACP	0.140426	ACT	T	8534	50690	0.168373	CGT	R	6731	15860	0.424437	0.0714638	1.96499	0.675486	1.84936
ACTCTA	TL	11	649	notICP_notACP	0.0184615	ACT	T	8534	50690	0.168373	CTA	L	2182	35179	0.0620523	0.0104479	1.767	0.569285	0.199455
ACTCTC	TL	3	210	notICP_notACP	0.0189573	ACT	T	8534	50690	0.168373	CTC	L	1544	13797	0.111973	0.0188532	1.00552	0.005509	-0.132287
ACTCTG	TL	3	420	notICP_notACP	0.00950119	ACT	T	8534	50690	0.168373	CTG	L	1876	27954	0.0671436	0.0113052	0.840428	-0.173844	-0.143315
ACTCTT	TL	36	513	notICP_notACP	0.0719844	ACT	T	8534	50690	0.168373	CTT	L	8273	31125	0.265823	0.0447574	1.60832	0.475193	0.610944
ACTGAA	TE	166	2109	notICP_notACP	0.0791469	ACT	T	8534	50690	0.168373	GAA	E	47194	120408	0.391956	0.0659948	1.19929	0.18173	-0.024648
ACTGAC	TD	34	838	notICP_notACP	0.0417163	ACT	T	8534	50690	0.168373	GAC	D	10122	52505	0.192797	0.0324618	1.28509	0.250828	0.0833648
ACTGAG	TE	19	818	notICP_notACP	0.02442	ACT	T	8534	50690	0.168373	GAG	E	8828	51380	0.171834	0.0289322	0.844043	-0.169552	-0.363187
ACTGAT	TD	101	1778	notICP_notACP	0.0573356	ACT	T	8534	50690	0.168373	GAT	D	33370	100550	0.331881	0.0558799	1.02605	0.025717	-0.352767
ACTGCA	TA	62	1174	notICP_notACP	0.053617	ACT	T	8534	50690	0.168373	GCA	A	8122	41923	0.193755	0.0326232	1.64352	0.496843	0.484681
ACTGCC	TA	31	786	notICP_notACP	0.0406607	ACT	T	8534	50690	0.168373	GCC	A	4718	31383	0.150363	0.0253171	1.60606	0.473782	0.343613
ACTGCG	TA	7	421	notICP_notACP	0.0189573	ACT	T	8534	50690	0.168373	GCG	A	976	16071	0.0607889	0.0102352	1.85217	0.616357	0.225279
ACTGCT	TA	87	1341	notICP_notACP	0.0655738	ACT	T	8534	50690	0.168373	GCT	A	10981	51631	0.212698	0.0358125	1.83103	0.604878	0.762286
ACTGGA	TG	14	596	notICP_notACP	0.0251256	ACT	T	8534	50690	0.168373	GGA	G	4996	28610	0.174653	0.0294069	0.854413	-0.15734	-0.35869
ACTGGC	TG	7	502	notICP_notACP	0.0159046	ACT	T	8534	50690	0.168373	GGC	G	2479	25330	0.0979038	0.0164844	0.964828	-0.0358052	-0.138665
ACTGGG	TG	8	382	notICP_notACP	0.0234987	ACT	T	8534	50690	0.168373	GGG	G	1833	15952	0.114963	0.0193566	1.21399	0.19391	0.002524
ACTGGT	TG	169	1543	notICP_notACP	0.110104	ACT	T	8534	50690	0.168373	GGT	G	21006	58381	0.35982	0.060584	1.81737	0.597392	1.26119
ACTGTA	TV	24	755	notICP_notACP	0.0330688	ACT	T	8534	50690	0.168373	GTA	V	3755	31086	0.120822	0.0203432	1.62554	0.485843	0.289697
ACTGTC	TV	29	666	notICP_notACP	0.0449775	ACT	T	8534	50690	0.168373	GTC	V	4426	28607	0.154747	0.0260552	1.72624	0.545945	0.460989
ACTGTG	TV	22	696	notICP_notACP	0.0329986	ACT	T	8534	50690	0.168373	GTG	V	4961	28216	0.175851	0.0296086	1.11449	0.108398	-0.0971403
ACTGTT	TV	92	1341	notICP_notACP	0.0692996	ACT	T	8534	50690	0.168373	GTT	V	12887	55805	0.230943	0.0388846	1.78219	0.577841	0.762562
ACTTAC	TY	49	615	notICP_notACP	0.0811688	ACT	T	8534	50690	0.168373	TAC	Y	11003	36847	0.298632	0.0502816	1.61428	0.478892	0.696624
ACTTAT	TY	65	830	notICP_notACP	0.0794224	ACT	T	8534	50690	0.168373	TAT	Y	15902	48697	0.326564	0.0549845	1.44445	0.367728	0.44162
ACTTCA	TS	73	1282	notICP_notACP	0.0576773	ACT	T	8534	50690	0.168373	TCA	S	9475	48946	0.193597	0.0325966	1.76943	0.570658	0.624992
ACTTCC	TS	31	907	notICP_notACP	0.0352423	ACT	T	8534	50690	0.168373	TCC	S	5131	36210	0.141725	0.0238627	1.47688	0.389932	0.218191
ACTTCG	TS	9	505	notICP_notACP	0.0197628	ACT	T	8534	50690	0.168373	TCG	S	2023	22524	0.0898557	0.0151293	1.30626	0.267171	0.0498372
ACTTCT	TS	86	1604	notICP_notACP	0.0542056	ACT	T	8534	50690	0.168373	TCT	S	12815	60233	0.21277	0.0358248	1.51308	0.414145	0.372025
ACTTGC	TC	8	172	notICP_notACP	0.0520231	ACT	T	8534	50690	0.168373	TGC	C	2549	11905	0.214178	0.0360618	1.44261	0.366455	0.287366
ACTTGG	TW	91	520	notICP_notACP	0.176583	ACT	T	8534	50690	0.168373	TGG	W	25007	26455	0.945268	0.159158	1.10949	0.103899	-0.549463
ACTTGT	TC	31	336	notICP_notACP	0.0949555	ACT	T	8534	50690	0.168373	TGT	C	7507	19979	0.375776	0.0632705	1.50079	0.405989	0.630376
ACTTTA	TL	117	1938	notICP_notACP	0.0608561	ACT	T	8534	50690	0.168373	TTA	L	8820	69400	0.127102	0.0214005	2.84367	1.0451	1.19851
ACTTTC	TF	123	1119	notICP_notACP	0.110714	ACT	T	8534	50690	0.168373	TTC	F	12596	46620	0.2702	0.0454944	2.43358	0.889363	1.9082
ACTTTG	TL	188	2018	notICP_notACP	0.0936107	ACT	T	8534	50690	0.168373	TTG	L	13786	70532	0.195469	0.0329117	2.8443	1.04532	1.84388
ACTTTT	TF	96	1426	notICP_notACP	0.0679748	ACT	T	8534	50690	0.168373	TTT	F	20834	67858	0.307034	0.0516962	1.31489	0.273752	0.185578
AGAAAA	RK	258	2573	notICP_notACP	0.100622	AGA	R	21649	55377	0.390949	AAA	K	33247	111171	0.299068	0.116921	0.860598	-0.150127	-1.40134
AGAAAC	RN	238	1614	notICP_notACP	0.147988	AGA	R	21649	55377	0.390949	AAC	N	13698	64020	0.213977	0.0836541	1.76904	0.570439	1.60284
AGAAAG	RK	395	2145	notICP_notACP	0.184529	AGA	R	21649	55377	0.390949	AAG	K	22871	80599	0.283772	0.11094	1.66332	0.508815	1.72353
AGAAAT	RN	220	2173	notICP_notACP	0.101656	AGA	R	21649	55377	0.390949	AAT	N	23341	95843	0.243542	0.0952125	1.06767	0.0654831	-0.465197
AGAACA	RT	112	1045	notICP_notACP	0.108031	AGA	R	21649	55377	0.390949	ACA	T	7967	45953	0.173391	0.067787	1.59368	0.466043	0.891258
AGAACC	RT	57	680	notICP_notACP	0.0851689	AGA	R	21649	55377	0.390949	ACC	T	3554	31010	0.114637	0.0448172	1.90036	0.642045	1.06049
AGAACG	RT	10	436	notICP_notACP	0.0251716	AGA	R	21649	55377	0.390949	ACG	T	1419	21263	0.0667795	0.0261074	0.964156	-0.0365023	-0.220216
AGAACT	RT	134	1094	notICP_notACP	0.123288	AGA	R	21649	55377	0.390949	ACT	T	8534	50690	0.168373	0.0658254	1.87295	0.627515	1.49573
AGAAGA	RR	640	2279	notICP_notACP	0.28114	AGA	R	21649	55377	0.390949	AGA	R	21649	55377	0.390949	0.152841	1.83942	0.609453	3.2973
AGAAGC	RS	44	603	notICP_notACP	0.0745033	AGA	R	21649	55377	0.390949	AGC	S	3355	25798	0.130083	0.0508557	1.46499	0.381851	0.44428
AGAAGG	RR	57	949	notICP_notACP	0.0610526	AGA	R	21649	55377	0.390949	AGG	R	2662	25082	0.106168	0.0415061	1.47093	0.385895	0.371048
AGAAGT	RS	121	862	notICP_notACP	0.141367	AGA	R	21649	55377	0.390949	AGT	S	8411	37718	0.223018	0.0871886	1.6214	0.483288	1.22921
AGAATA	RI	208	1229	notICP_notACP	0.169919	AGA	R	21649	55377	0.390949	ATA	I	17384	47430	0.366532	0.143296	1.18579	0.17041	-0.119839
AGAATC	RI	110	941	notICP_notACP	0.117834	AGA	R	21649	55377	0.390949	ATC	I	7664	43515	0.176142	0.0688627	1.71115	0.537166	1.18275
AGAATG	RM	427	1094	notICP_notACP	0.390868	AGA	R	21649	55377	0.390949	ATG	M	38933	53187	0.732007	0.286178	1.36582	0.311755	1.52703
AGAATT	RI	203	1728	notICP_notACP	0.117987	AGA	R	21649	55377	0.390949	ATT	I	19283	78253	0.246428	0.096341	1.22468	0.202683	0.0478934
AGACAA	RQ	233	1369	notICP_notACP	0.170803	AGA	R	21649	55377	0.390949	CAA	Q	27215	70576	0.385621	0.150758	1.13296	0.124831	-0.399161
AGACAC	RH	58	412	notICP_notACP	0.142857	AGA	R	21649	55377	0.390949	CAC	H	3788	19592	0.193385	0.0756039	1.88955	0.636337	1.76095
AGACAG	RQ	41	649	notICP_notACP	0.0646154	AGA	R	21649	55377	0.390949	CAG	Q	5667	32317	0.175382	0.0685656	0.942388	-0.0593378	-0.62952
AGACAT	RH	87	726	notICP_notACP	0.121045	AGA	R	21649	55377	0.390949	CAT	H	11771	35545	0.331177	0.129473	0.934906	-0.0673089	-1.22194
AGACCA	RP	165	789	notICP_notACP	0.210127	AGA	R	21649	55377	0.390949	CCA	P	14556	45505	0.319892	0.125062	1.68019	0.518904	2.01522
AGACCC	RP	7	271	notICP_notACP	0.0294118	AGA	R	21649	55377	0.390949	CCC	P	2302	17969	0.128158	0.0501033	0.587022	-0.532692	-1.07045
AGACCG	RP	8	258	notICP_notACP	0.034749	AGA	R	21649	55377	0.390949	CCG	P	1316	13847	0.095104	0.0371809	0.934595	-0.0676421	-0.351303
AGACCT	RP	62	613	notICP_notACP	0.102606	AGA	R	21649	55377	0.390949	CCT	P	7972	34799	0.229109	0.0895701	1.14554	0.135873	-0.198524
AGACGA	RR	16	171	notICP_notACP	0.0988372	AGA	R	21649	55377	0.390949	CGA	R	1582	7720	0.205025	0.0801545	1.23308	0.209518	0.0629297
AGACGC	RR	9	141	notICP_notACP	0.0704225	AGA	R	21649	55377	0.390949	CGC	R	822	6595	0.124773	0.0487798	1.44368	0.367197	0.390504
AGACGG	RR	3	120	notICP_notACP	0.0330579	AGA	R	21649	55377	0.390949	CGG	R	461	4546	0.101605	0.0397226	0.832218	-0.183661	-0.514743
AGACGT	RR	95	381	notICP_notACP	0.251309	AGA	R	21649	55377	0.390949	CGT	R	6731	15860	0.424437	0.165934	1.51452	0.415096	1.73134
AGACTA	RL	23	755	notICP_notACP	0.031746	AGA	R	21649	55377	0.390949	CTA	L	2182	35179	0.0620523	0.0242593	1.30861	0.268967	0.0818649
AGACTC	RL	4	215	notICP_notACP	0.0231481	AGA	R	21649	55377	0.390949	CTC	L	1544	13797	0.111973	0.0437757	0.52879	-0.637164	-1.02266
AGACTG	RL	13	530	notICP_notACP	0.0263653	AGA	R	21649	55377	0.390949	CTG	L	1876	27954	0.0671436	0.0262498	1.0044	0.00439357	-0.185195
AGACTT	RL	30	452	notICP_notACP	0.0684327	AGA	R	21649	55377	0.390949	CTT	L	8273	31125	0.265823	0.103923	0.658492	-0.417803	-1.96566
AGAGAA	RE	487	2579	notICP_notACP	0.189147	AGA	R	21649	55377	0.390949	GAA	E	47194	120408	0.391956	0.153235	1.23436	0.210554	0.127021
AGAGAC	RD	120	1068	notICP_notACP	0.11319	AGA	R	21649	55377	0.390949	GAC	D	10122	52505	0.192797	0.0753739	1.50171	0.406606	0.753359
AGAGAG	RE	69	1067	notICP_notACP	0.0655431	AGA	R	21649	55377	0.390949	GAG	E	8828	51380	0.171834	0.0671784	0.975657	-0.0246441	-0.54016
AGAGAT	RD	319	2041	notICP_notACP	0.156709	AGA	R	21649	55377	0.390949	GAT	D	33370	100550	0.331881	0.129749	1.20779	0.188791	-0.010657
AGAGCA	RA	76	835	notICP_notACP	0.0921053	AGA	R	21649	55377	0.390949	GCA	A	8122	41923	0.193755	0.0757486	1.21593	0.195513	0.0149336
AGAGCC	RA	52	649	notICP_notACP	0.0815385	AGA	R	21649	55377	0.390949	GCC	A	4718	31383	0.150363	0.0587844	1.38708	0.327198	0.356509
AGAGCG	RA	6	292	notICP_notACP	0.0238908	AGA	R	21649	55377	0.390949	GCG	A	976	16071	0.0607889	0.0237654	1.00528	0.00526174	-0.166957
AGAGCT	RA	171	1086	notICP_notACP	0.158234	AGA	R	21649	55377	0.390949	GCT	A	10981	51631	0.212698	0.083154	1.9029	0.643379	1.97487
AGAGGA	RG	47	628	notICP_notACP	0.0763116	AGA	R	21649	55377	0.390949	GGA	G	4996	28610	0.174653	0.0682805	1.11762	0.1112	-0.216693
AGAGGC	RG	35	546	notICP_notACP	0.0658135	AGA	R	21649	55377	0.390949	GGC	G	2479	25330	0.0979038	0.0382754	1.71947	0.542017	0.668319
AGAGGG	RG	12	262	notICP_notACP	0.0494297	AGA	R	21649	55377	0.390949	GGG	G	1833	15952	0.114963	0.0449446	1.09979	0.0951198	-0.170106
AGAGGT	RG	353	1294	notICP_notACP	0.273359	AGA	R	21649	55377	0.390949	GGT	G	21006	58381	0.35982	0.140671	1.94325	0.66436	3.53547
AGAGTA	RV	40	652	notICP_notACP	0.0627871	AGA	R	21649	55377	0.390949	GTA	V	3755	31086	0.120822	0.0472354	1.32924	0.284607	0.192805
AGAGTC	RV	39	516	notICP_notACP	0.0773694	AGA	R	21649	55377	0.390949	GTC	V	4426	28607	0.154747	0.0604982	1.27887	0.245978	0.142469
AGAGTG	RV	40	491	notICP_notACP	0.0833333	AGA	R	21649	55377	0.390949	GTG	V	4961	28216	0.175851	0.068749	1.21214	0.192386	0.00460678
AGAGTT	RV	143	1071	notICP_notACP	0.134328	AGA	R	21649	55377	0.390949	GTT	V	12887	55805	0.230943	0.090287	1.48779	0.397294	0.859327
AGATAC	RY	108	711	notICP_notACP	0.15309	AGA	R	21649	55377	0.390949	TAC	Y	11003	36847	0.298632	0.11675	1.31126	0.270989	0.404586
AGATAT	RY	109	962	notICP_notACP	0.114226	AGA	R	21649	55377	0.390949	TAT	Y	15902	48697	0.326564	0.12767	0.894701	-0.111266	-1.38091
AGATCA	RS	103	1008	notICP_notACP	0.103072	AGA	R	21649	55377	0.390949	TCA	S	9475	48946	0.193597	0.0756867	1.36183	0.308829	0.393503
AGATCC	RS	36	563	notICP_notACP	0.0656028	AGA	R	21649	55377	0.390949	TCC	S	5131	36210	0.141725	0.0554073	1.18401	0.168908	-0.0497179
AGATCG	RS	17	423	notICP_notACP	0.0424528	AGA	R	21649	55377	0.390949	TCG	S	2023	22524	0.0898557	0.035129	1.20848	0.189365	-0.00204933
AGATCT	RS	112	1000	notICP_notACP	0.112887	AGA	R	21649	55377	0.390949	TCT	S	12815	60233	0.21277	0.0831824	1.3571	0.305353	0.418997
AGATGC	RC	16	204	notICP_notACP	0.0829268	AGA	R	21649	55377	0.390949	TGC	C	2549	11905	0.214178	0.0837327	0.990376	-0.00967057	-0.631013
AGATGG	RW	263	576	notICP_notACP	0.457539	AGA	R	21649	55377	0.390949	TGG	W	25007	26455	0.945268	0.369552	1.23809	0.213571	0.353587
AGATGT	RC	70	392	notICP_notACP	0.180662	AGA	R	21649	55377	0.390949	TGT	C	7507	19979	0.375776	0.146909	1.22975	0.20681	0.098543
AGATTA	RL	129	1536	notICP_notACP	0.0845804	AGA	R	21649	55377	0.390949	TTA	L	8820	69400	0.127102	0.0496904	1.70215	0.53189	0.838116
AGATTC	RF	100	846	notICP_notACP	0.119244	AGA	R	21649	55377	0.390949	TTC	F	12596	46620	0.2702	0.105635	1.12884	0.121189	-0.294605
AGATTG	RL	125	1373	notICP_notACP	0.0917031	AGA	R	21649	55377	0.390949	TTG	L	13786	70532	0.195469	0.0764184	1.20001	0.182332	-0.0266489
AGATTT	RF	157	1477	notICP_notACP	0.106901	AGA	R	21649	55377	0.390949	TTT	F	20834	67858	0.307034	0.120035	0.890586	-0.115875	-1.31526
AGCAAA	SK	78	1239	notICP_notACP	0.0637097	AGC	S	3355	25798	0.130083	AAA	K	33247	111171	0.299068	0.0389035	1.63763	0.493251	0.570128
AGCAAC	SN	36	873	notICP_notACP	0.0423341	AGC	S	3355	25798	0.130083	AAC	N	13698	64020	0.213977	0.0278346	1.52091	0.419312	0.296531
AGCAAG	SK	58	769	notICP_notACP	0.0766234	AGC	S	3355	25798	0.130083	AAG	K	22871	80599	0.283772	0.0369138	2.07574	0.730318	1.09543
AGCAAT	SN	40	1283	notICP_notACP	0.0319315	AGC	S	3355	25798	0.130083	AAT	N	23341	95843	0.243542	0.0316805	1.00792	0.00789008	-0.219689
AGCACA	ST	22	608	notICP_notACP	0.0377668	AGC	S	3355	25798	0.130083	ACA	T	7967	45953	0.173391	0.0225551	1.67442	0.515469	0.358995
AGCACC	ST	8	380	notICP_notACP	0.023622	AGC	S	3355	25798	0.130083	ACC	T	3554	31010	0.114637	0.0149122	1.58407	0.459998	0.191154
AGCACG	ST	5	253	notICP_notACP	0.023622	AGC	S	3355	25798	0.130083	ACG	T	1419	21263	0.0667795	0.00868685	2.71929	1.00037	0.44945
AGCACT	ST	14	610	notICP_notACP	0.0245499	AGC	S	3355	25798	0.130083	ACT	T	8534	50690	0.168373	0.0219024	1.12088	0.114112	-0.0670614
AGCAGA	SR	33	495	notICP_notACP	0.0685484	AGC	S	3355	25798	0.130083	AGA	R	21649	55377	0.390949	0.0508557	1.3479	0.298547	0.240117
AGCAGC	SS	14	500	notICP_notACP	0.0299401	AGC	S	3355	25798	0.130083	AGC	S	3355	25798	0.130083	0.0169215	1.76936	0.570616	0.324403
AGCAGG	SR	11	286	notICP_notACP	0.0418118	AGC	S	3355	25798	0.130083	AGG	R	2662	25082	0.106168	0.0138105	3.02753	1.10775	0.860496
AGCAGT	SS	22	670	notICP_notACP	0.0342772	AGC	S	3355	25798	0.130083	AGT	S	8411	37718	0.223018	0.0290107	1.18154	0.166816	-0.0284933
AGCATA	SI	54	622	notICP_notACP	0.0882825	AGC	S	3355	25798	0.130083	ATA	I	17384	47430	0.366532	0.0476795	1.85158	0.616041	1.04848
AGCATC	SI	19	398	notICP_notACP	0.0501253	AGC	S	3355	25798	0.130083	ATC	I	7664	43515	0.176142	0.022913	2.18763	0.782821	0.767852
AGCATG	SM	54	450	notICP_notACP	0.121951	AGC	S	3355	25798	0.130083	ATG	M	38933	53187	0.732007	0.0952214	1.28071	0.247417	0.230251
AGCATT	SI	37	804	notICP_notACP	0.047205	AGC	S	3355	25798	0.130083	ATT	I	19283	78253	0.246428	0.032056	1.47258	0.387014	0.288378
AGCCAA	SQ	20	631	notICP_notACP	0.0332278	AGC	S	3355	25798	0.130083	CAA	Q	27215	70576	0.385621	0.0501626	0.662403	-0.411882	-0.942079
AGCCAC	SH	5	190	notICP_notACP	0.0314136	AGC	S	3355	25798	0.130083	CAC	H	3788	19592	0.193385	0.0251561	1.24875	0.222142	0.0332611
AGCCAG	SQ	5	266	notICP_notACP	0.0224719	AGC	S	3355	25798	0.130083	CAG	Q	5667	32317	0.175382	0.0228142	0.984998	-0.0151152	-0.176135
AGCCAT	SH	9	347	notICP_notACP	0.0287356	AGC	S	3355	25798	0.130083	CAT	H	11771	35545	0.331177	0.0430803	0.667025	-0.404928	-0.802242
AGCCCA	SP	13	309	notICP_notACP	0.0451613	AGC	S	3355	25798	0.130083	CCA	P	14556	45505	0.319892	0.0416124	1.08529	0.0818432	-0.178188
AGCCCC	SP	5	169	notICP_notACP	0.0352941	AGC	S	3355	25798	0.130083	CCC	P	2302	17969	0.128158	0.0166711	2.11708	0.750038	0.51835
AGCCCG	SP	8	89	notICP_notACP	0.1	AGC	S	3355	25798	0.130083	CCG	P	1316	13847	0.095104	0.0123714	8.08318	2.08979	2.91517
AGCCCT	SP	10	285	notICP_notACP	0.0384615	AGC	S	3355	25798	0.130083	CCT	P	7972	34799	0.229109	0.0298031	1.29052	0.255046	0.0820876
AGCCGA	SR	4	76	notICP_notACP	0.0649351	AGC	S	3355	25798	0.130083	CGA	R	1582	7720	0.205025	0.0266702	2.43474	0.889841	1.11971
AGCCGC	SR	5	89	notICP_notACP	0.0666667	AGC	S	3355	25798	0.130083	CGC	R	822	6595	0.124773	0.0162307	4.10743	1.4128	1.61222
AGCCGG	SR	1	54	notICP_notACP	0.0363636	AGC	S	3355	25798	0.130083	CGG	R	461	4546	0.101605	0.0132171	2.75126	1.01206	0.698328
AGCCGT	SR	6	122	notICP_notACP	0.0569106	AGC	S	3355	25798	0.130083	CGT	R	6731	15860	0.424437	0.0552119	1.03077	0.0303027	-0.339623
AGCCTA	SL	0	226	notICP_notACP	0.00440529	AGC	S	3355	25798	0.130083	CTA	L	2182	35179	0.0620523	0.00807192	0.545754	-0.605586	-0.183876
AGCCTC	SL	1	91	notICP_notACP	0.0217391	AGC	S	3355	25798	0.130083	CTC	L	1544	13797	0.111973	0.0145657	1.49249	0.400444	0.140977
AGCCTG	SL	1	178	notICP_notACP	0.0111732	AGC	S	3355	25798	0.130083	CTG	L	1876	27954	0.0671436	0.00873421	1.27924	0.246269	0.0206798
AGCCTT	SL	6	255	notICP_notACP	0.0273438	AGC	S	3355	25798	0.130083	CTT	L	8273	31125	0.265823	0.0345789	0.790764	-0.234756	-0.497234
AGCGAA	SE	40	986	notICP_notACP	0.04154	AGC	S	3355	25798	0.130083	GAA	E	47194	120408	0.391956	0.0509866	0.814724	-0.204906	-0.691287
AGCGAC	SD	17	508	notICP_notACP	0.0353635	AGC	S	3355	25798	0.130083	GAC	D	10122	52505	0.192797	0.0250795	1.41005	0.343627	0.171856
AGCGAG	SE	17	488	notICP_notACP	0.0368098	AGC	S	3355	25798	0.130083	GAG	E	8828	51380	0.171834	0.0223526	1.64678	0.498822	0.334586
AGCGAT	SD	40	998	notICP_notACP	0.041041	AGC	S	3355	25798	0.130083	GAT	D	33370	100550	0.331881	0.043172	0.950641	-0.050619	-0.384159
AGCGCA	SA	7	383	notICP_notACP	0.0208333	AGC	S	3355	25798	0.130083	GCA	A	8122	41923	0.193755	0.0252042	0.826582	-0.190456	-0.331477
AGCGCC	SA	8	317	notICP_notACP	0.0283019	AGC	S	3355	25798	0.130083	GCC	A	4718	31383	0.150363	0.0195596	1.44695	0.36946	0.158777
AGCGCG	SA	3	120	notICP_notACP	0.0330579	AGC	S	3355	25798	0.130083	GCG	A	976	16071	0.0607889	0.00790758	4.18053	1.43044	0.805286
AGCGCT	SA	11	485	notICP_notACP	0.0246914	AGC	S	3355	25798	0.130083	GCT	A	10981	51631	0.212698	0.0276682	0.892408	-0.113832	-0.301441
AGCGGA	SG	8	342	notICP_notACP	0.0262391	AGC	S	3355	25798	0.130083	GGA	G	4996	28610	0.174653	0.0227193	1.15492	0.144034	-0.0430441
AGCGGC	SG	5	300	notICP_notACP	0.0199336	AGC	S	3355	25798	0.130083	GGC	G	2479	25330	0.0979038	0.0127356	1.56519	0.448006	0.155007
AGCGGG	SG	3	193	notICP_notACP	0.0206186	AGC	S	3355	25798	0.130083	GGG	G	1833	15952	0.114963	0.0149546	1.37874	0.32117	0.086421
AGCGGT	SG	15	568	notICP_notACP	0.0281195	AGC	S	3355	25798	0.130083	GGT	G	21006	58381	0.35982	0.0468063	0.600764	-0.509554	-0.97796
AGCGTA	SV	9	316	notICP_notACP	0.0315457	AGC	S	3355	25798	0.130083	GTA	V	3755	31086	0.120822	0.0157169	2.00713	0.696704	0.429431
AGCGTC	SV	5	220	notICP_notACP	0.0271493	AGC	S	3355	25798	0.130083	GTC	V	4426	28607	0.154747	0.0201299	1.34871	0.299147	0.0956018
AGCGTG	SV	8	249	notICP_notACP	0.036	AGC	S	3355	25798	0.130083	GTG	V	4961	28216	0.175851	0.0228752	1.57376	0.453465	0.285139
AGCGTT	SV	10	478	notICP_notACP	0.0229645	AGC	S	3355	25798	0.130083	GTT	V	12887	55805	0.230943	0.0300416	0.764422	-0.268635	-0.45912
AGCTAC	SY	22	302	notICP_notACP	0.0759076	AGC	S	3355	25798	0.130083	TAC	Y	11003	36847	0.298632	0.0388468	1.95402	0.66989	0.990682
AGCTAT	SY	26	413	notICP_notACP	0.0652174	AGC	S	3355	25798	0.130083	TAT	Y	15902	48697	0.326564	0.0424802	1.53524	0.428687	0.473419
AGCTCA	SS	22	597	notICP_notACP	0.0384615	AGC	S	3355	25798	0.130083	TCA	S	9475	48946	0.193597	0.0251836	1.52724	0.423465	0.273754
AGCTCC	SS	11	406	notICP_notACP	0.029484	AGC	S	3355	25798	0.130083	TCC	S	5131	36210	0.141725	0.0184359	1.59927	0.469547	0.245929
AGCTCG	SS	12	274	notICP_notACP	0.0472727	AGC	S	3355	25798	0.130083	TCG	S	2023	22524	0.0898557	0.0116887	4.04432	1.39731	1.13576
AGCTCT	SS	27	803	notICP_notACP	0.0348259	AGC	S	3355	25798	0.130083	TCT	S	12815	60233	0.21277	0.0276777	1.25826	0.229734	0.0456251
AGCTGC	SC	3	109	notICP_notACP	0.0363636	AGC	S	3355	25798	0.130083	TGC	C	2549	11905	0.214178	0.0278608	1.30519	0.266349	0.0907502
AGCTGG	SW	32	225	notICP_notACP	0.146018	AGC	S	3355	25798	0.130083	TGG	W	25007	26455	0.945268	0.122963	1.18749	0.171846	-0.0956522
AGCTGT	SC	11	183	notICP_notACP	0.0652174	AGC	S	3355	25798	0.130083	TGT	C	7507	19979	0.375776	0.0488819	1.33418	0.288319	0.207811
AGCTTA	SL	12	515	notICP_notACP	0.0251938	AGC	S	3355	25798	0.130083	TTA	L	8820	69400	0.127102	0.0165337	1.52378	0.421195	0.177764
AGCTTC	SF	12	360	notICP_notACP	0.0360111	AGC	S	3355	25798	0.130083	TTC	F	12596	46620	0.2702	0.0351483	1.02455	0.0242497	-0.223703
AGCTTG	SL	13	479	notICP_notACP	0.0291667	AGC	S	3355	25798	0.130083	TTG	L	13786	70532	0.195469	0.0254271	1.14707	0.137212	-0.0550192
AGCTTT	SF	30	599	notICP_notACP	0.0516667	AGC	S	3355	25798	0.130083	TTT	F	20834	67858	0.307034	0.0399397	1.29362	0.257441	0.114245
AGGAAA	RK	106	1587	notICP_notACP	0.0673804	AGG	R	2662	25082	0.106168	AAA	K	33247	111171	0.299068	0.0317513	2.12213	0.752419	0.992727
AGGAAC	RN	15	582	notICP_notACP	0.0274443	AGG	R	2662	25082	0.106168	AAC	N	13698	64020	0.213977	0.0227174	1.20807	0.189027	-0.00164376
AGGAAG	RK	32	939	notICP_notACP	0.0351064	AGG	R	2662	25082	0.106168	AAG	K	22871	80599	0.283772	0.0301273	1.16527	0.15295	-0.0463953
AGGAAT	RN	20	806	notICP_notACP	0.0260223	AGG	R	2662	25082	0.106168	AAT	N	23341	95843	0.243542	0.0258562	1.00642	0.00640335	-0.180627
AGGACA	RT	10	462	notICP_notACP	0.0237581	AGG	R	2662	25082	0.106168	ACA	T	7967	45953	0.173391	0.0184085	1.29061	0.255113	0.0507573
AGGACC	RT	6	244	notICP_notACP	0.0285714	AGG	R	2662	25082	0.106168	ACC	T	3554	31010	0.114637	0.0121707	2.34756	0.853376	0.474591
AGGACG	RT	4	209	notICP_notACP	0.0238095	AGG	R	2662	25082	0.106168	ACG	T	1419	21263	0.0667795	0.00708982	3.35827	1.21143	0.52214
AGGACT	RT	6	388	notICP_notACP	0.0179949	AGG	R	2662	25082	0.106168	ACT	T	8534	50690	0.168373	0.0178758	1.00666	0.00664085	-0.124731
AGGAGA	RR	25	607	notICP_notACP	0.0427632	AGG	R	2662	25082	0.106168	AGA	R	21649	55377	0.390949	0.0415061	1.03029	0.0298356	-0.256
AGGAGC	RS	4	210	notICP_notACP	0.0236967	AGG	R	2662	25082	0.106168	AGC	S	3355	25798	0.130083	0.0138105	1.71584	0.539903	0.239423
AGGAGG	RR	9	312	notICP_notACP	0.0319489	AGG	R	2662	25082	0.106168	AGG	R	2662	25082	0.106168	0.0112715	2.83447	1.04186	0.627692
AGGAGT	RS	7	290	notICP_notACP	0.0274914	AGG	R	2662	25082	0.106168	AGT	S	8411	37718	0.223018	0.0236772	1.16109	0.14936	-0.039852
AGGATA	RI	30	556	notICP_notACP	0.0556553	AGG	R	2662	25082	0.106168	ATA	I	17384	47430	0.366532	0.0389138	1.43022	0.357827	0.293559
AGGATC	RI	9	310	notICP_notACP	0.0321543	AGG	R	2662	25082	0.106168	ATC	I	7664	43515	0.176142	0.0187006	1.71943	0.541993	0.3265
AGGATG	RM	24	412	notICP_notACP	0.0605327	AGG	R	2662	25082	0.106168	ATG	M	38933	53187	0.732007	0.0777154	0.778902	-0.24987	-1.14913
AGGATT	RI	7	607	notICP_notACP	0.0131579	AGG	R	2662	25082	0.106168	ATT	I	19283	78253	0.246428	0.0261627	0.502926	-0.687312	-0.634396
AGGCAA	RQ	34	736	notICP_notACP	0.0474898	AGG	R	2662	25082	0.106168	CAA	Q	27215	70576	0.385621	0.0409405	1.15997	0.148396	-0.070478
AGGCAC	RH	4	194	notICP_notACP	0.025641	AGG	R	2662	25082	0.106168	CAC	H	3788	19592	0.193385	0.0205312	1.24888	0.222246	0.0272371
AGGCAG	RQ	11	384	notICP_notACP	0.0311688	AGG	R	2662	25082	0.106168	CAG	Q	5667	32317	0.175382	0.0186199	1.67395	0.515188	0.29606
AGGCAT	RH	28	373	notICP_notACP	0.0775401	AGG	R	2662	25082	0.106168	CAT	H	11771	35545	0.331177	0.0351602	2.20534	0.790881	1.19961
AGGCCA	RP	16	480	notICP_notACP	0.035343	AGG	R	2662	25082	0.106168	CCA	P	14556	45505	0.319892	0.0339621	1.04066	0.0398553	-0.19739
AGGCCC	RP	7	201	notICP_notACP	0.039604	AGG	R	2662	25082	0.106168	CCC	P	2302	17969	0.128158	0.0136062	2.91072	1.0684	0.793276
AGGCCG	RP	6	160	notICP_notACP	0.0434783	AGG	R	2662	25082	0.106168	CCG	P	1316	13847	0.095104	0.010097	4.30608	1.46003	1.07171
AGGCCT	RP	8	375	notICP_notACP	0.0239362	AGG	R	2662	25082	0.106168	CCT	P	7972	34799	0.229109	0.024324	0.984057	-0.016071	-0.188576
AGGCGA	RR	9	131	ICP	0.0757576	AGG	R	2662	25082	0.106168	CGA	R	1582	7720	0.205025	0.021767	3.48038	1.24714	1.69419
AGGCGC	RR	3	100	notICP_notACP	0.039604	AGG	R	2662	25082	0.106168	CGC	R	822	6595	0.124773	0.0132468	2.9897	1.09517	0.808189
AGGCGG	RR	6	101	ICP	0.0686275	AGG	R	2662	25082	0.106168	CGG	R	461	4546	0.101605	0.0107872	6.36193	1.85033	1.9053
AGGCGT	RR	8	201	notICP_notACP	0.0445545	AGG	R	2662	25082	0.106168	CGT	R	6731	15860	0.424437	0.0450615	0.988749	-0.0113151	-0.342099
AGGCTA	RL	2	461	notICP_notACP	0.00649351	AGG	R	2662	25082	0.106168	CTA	L	2182	35179	0.0620523	0.00658794	0.985666	-0.0144379	-0.0507109
AGGCTC	RL	5	185	notICP_notACP	0.0322581	AGG	R	2662	25082	0.106168	CTC	L	1544	13797	0.111973	0.0118879	2.71353	0.99825	0.612721
AGGCTG	RL	6	346	notICP_notACP	0.0201729	AGG	R	2662	25082	0.106168	CTG	L	1876	27954	0.0671436	0.00712847	2.82991	1.04024	0.395856
AGGCTT	RL	12	383	notICP_notACP	0.0338542	AGG	R	2662	25082	0.106168	CTT	L	8273	31125	0.265823	0.0282217	1.19958	0.181969	-0.0102627
AGGGAA	RE	46	1087	notICP_notACP	0.0431985	AGG	R	2662	25082	0.106168	GAA	E	47194	120408	0.391956	0.041613	1.0381	0.0373945	-0.245506
AGGGAC	RD	14	481	notICP_notACP	0.0311203	AGG	R	2662	25082	0.106168	GAC	D	10122	52505	0.192797	0.0204688	1.52038	0.41896	0.217685
AGGGAG	RE	15	499	notICP_notACP	0.032	AGG	R	2662	25082	0.106168	GAG	E	8828	51380	0.171834	0.0182432	1.75408	0.561944	0.340186
AGGGAT	RD	28	832	notICP_notACP	0.0348139	AGG	R	2662	25082	0.106168	GAT	D	33370	100550	0.331881	0.035235	0.988049	-0.012023	-0.268344
AGGGCA	RA	13	449	notICP_notACP	0.0311111	AGG	R	2662	25082	0.106168	GCA	A	8122	41923	0.193755	0.0205705	1.51241	0.413706	0.213148
AGGGCC	RA	6	309	notICP_notACP	0.0225806	AGG	R	2662	25082	0.106168	GCC	A	4718	31383	0.150363	0.0159637	1.4145	0.346776	0.111824
AGGGCG	RA	0	176	notICP_notACP	0.00564972	AGG	R	2662	25082	0.106168	GCG	A	976	16071	0.0607889	0.00645381	0.875408	-0.133065	-0.0740749
AGGGCT	RA	12	498	notICP_notACP	0.0260521	AGG	R	2662	25082	0.106168	GCT	A	10981	51631	0.212698	0.0225816	1.15369	0.142964	-0.0437387
AGGGGA	RG	1	222	notICP_notACP	0.00896861	AGG	R	2662	25082	0.106168	GGA	G	4996	28610	0.174653	0.0185425	0.483679	-0.726334	-0.461856
AGGGGC	RG	5	220	notICP_notACP	0.0271493	AGG	R	2662	25082	0.106168	GGC	G	2479	25330	0.0979038	0.0103942	2.61197	0.960104	0.499542
AGGGGG	RG	0	87	notICP_notACP	0.0113636	AGG	R	2662	25082	0.106168	GGG	G	1833	15952	0.114963	0.0122053	0.931041	-0.0714523	-0.116809
AGGGGT	RG	13	350	notICP_notACP	0.039886	AGG	R	2662	25082	0.106168	GGT	G	21006	58381	0.35982	0.0382012	1.0441	0.04316	-0.217516
AGGGTA	RV	7	299	notICP_notACP	0.0266667	AGG	R	2662	25082	0.106168	GTA	V	3755	31086	0.120822	0.0128274	2.07888	0.731831	0.38204
AGGGTC	RV	5	224	notICP_notACP	0.0266667	AGG	R	2662	25082	0.106168	GTC	V	4426	28607	0.154747	0.0164291	1.62314	0.48436	0.232602
AGGGTG	RV	3	246	notICP_notACP	0.0161943	AGG	R	2662	25082	0.106168	GTG	V	4961	28216	0.175851	0.0186697	0.867412	-0.142241	-0.219403
AGGGTT	RV	3	393	notICP_notACP	0.0101523	AGG	R	2662	25082	0.106168	GTT	V	12887	55805	0.230943	0.0245186	0.414064	-0.881735	-0.669229
AGGTAC	RY	6	347	notICP_notACP	0.0201149	AGG	R	2662	25082	0.106168	TAC	Y	11003	36847	0.298632	0.031705	0.63444	-0.455013	-0.625832
AGGTAT	RY	13	451	notICP_notACP	0.0309735	AGG	R	2662	25082	0.106168	TAT	Y	15902	48697	0.326564	0.0346705	0.893367	-0.112758	-0.376589
AGGTCA	RS	20	511	notICP_notACP	0.0410156	AGG	R	2662	25082	0.106168	TCA	S	9475	48946	0.193597	0.0205537	1.99553	0.690911	0.553417
AGGTCC	RS	9	272	notICP_notACP	0.03663	AGG	R	2662	25082	0.106168	TCC	S	5131	36210	0.141725	0.0150466	2.43444	0.889718	0.631555
AGGTCG	RS	7	260	notICP_notACP	0.0306513	AGG	R	2662	25082	0.106168	TCG	S	2023	22524	0.0898557	0.00953976	3.21301	1.16721	0.655059
AGGTCT	RS	13	488	notICP_notACP	0.0286299	AGG	R	2662	25082	0.106168	TCT	S	12815	60233	0.21277	0.0225893	1.26741	0.236974	0.0443187
AGGTGC	RC	0	103	notICP_notACP	0.00961538	AGG	R	2662	25082	0.106168	TGC	C	2549	11905	0.214178	0.0227387	0.422864	-0.860705	-0.613786
AGGTGG	RW	18	234	notICP_notACP	0.0808511	AGG	R	2662	25082	0.106168	TGG	W	25007	26455	0.945268	0.100357	0.805637	-0.216122	-1.39192
AGGTGT	RC	4	140	notICP_notACP	0.035461	AGG	R	2662	25082	0.106168	TGT	C	7507	19979	0.375776	0.0398952	0.888854	-0.117822	-0.439513
AGGTTA	RL	5	703	notICP_notACP	0.00852273	AGG	R	2662	25082	0.106168	TTA	L	8820	69400	0.127102	0.0134941	0.631589	-0.459516	-0.267681
AGGTTC	RF	16	461	notICP_notACP	0.0367965	AGG	R	2662	25082	0.106168	TTC	F	12596	46620	0.2702	0.0286865	1.28271	0.248978	0.0713335
AGGTTG	RL	9	578	notICP_notACP	0.0172712	AGG	R	2662	25082	0.106168	TTG	L	13786	70532	0.195469	0.0207524	0.832247	-0.183626	-0.268898
AGGTTT	RF	37	853	notICP_notACP	0.0444965	AGG	R	2662	25082	0.106168	TTT	F	20834	67858	0.307034	0.032597	1.36505	0.31119	0.173073
AGTAAA	SK	129	1616	notICP_notACP	0.0803958	AGT	S	8411	37718	0.223018	AAA	K	33247	111171	0.299068	0.0666974	1.20538	0.186795	-0.0109841
AGTAAC	SN	31	982	notICP_notACP	0.0325534	AGT	S	8411	37718	0.223018	AAC	N	13698	64020	0.213977	0.0477206	0.682167	-0.38248	-0.863879
AGTAAG	SK	36	827	notICP_notACP	0.044686	AGT	S	8411	37718	0.223018	AAG	K	22871	80599	0.283772	0.0632861	0.706095	-0.348005	-1.09374
AGTAAT	SN	91	1572	notICP_notACP	0.058487	AGT	S	8411	37718	0.223018	AAT	N	23341	95843	0.243542	0.0543141	1.07683	0.0740209	-0.248325
AGTACA	ST	29	710	notICP_notACP	0.0421941	AGT	S	8411	37718	0.223018	ACA	T	7967	45953	0.173391	0.0386692	1.09116	0.087237	-0.157803
AGTACC	ST	5	421	notICP_notACP	0.014218	AGT	S	8411	37718	0.223018	ACC	T	3554	31010	0.114637	0.025566	0.556129	-0.586754	-0.573293
AGTACG	ST	7	328	notICP_notACP	0.0243161	AGT	S	8411	37718	0.223018	ACG	T	1419	21263	0.0667795	0.014893	1.63272	0.490247	0.215748
AGTACT	ST	30	681	notICP_notACP	0.0454545	AGT	S	8411	37718	0.223018	ACT	T	8534	50690	0.168373	0.0375502	1.2105	0.191035	0.000409702
AGTAGA	SR	68	572	notICP_notACP	0.120419	AGT	S	8411	37718	0.223018	AGA	R	21649	55377	0.390949	0.0871886	1.38113	0.322902	0.511
AGTAGC	SS	12	538	notICP_notACP	0.0241187	AGT	S	8411	37718	0.223018	AGC	S	3355	25798	0.130083	0.0290107	0.831374	-0.184676	-0.376773
AGTAGG	SR	9	328	notICP_notACP	0.0303951	AGT	S	8411	37718	0.223018	AGG	R	2662	25082	0.106168	0.0236772	1.28373	0.249769	0.0597013
AGTAGT	SS	47	771	notICP_notACP	0.0621762	AGT	S	8411	37718	0.223018	AGT	S	8411	37718	0.223018	0.0497368	1.2501	0.223226	0.0680703
AGTATA	SI	114	785	notICP_notACP	0.14631	AGT	S	8411	37718	0.223018	ATA	I	17384	47430	0.366532	0.0817432	1.78988	0.582148	1.62462
AGTATC	SI	29	542	notICP_notACP	0.0552486	AGT	S	8411	37718	0.223018	ATC	I	7664	43515	0.176142	0.0392828	1.40643	0.341057	0.264308
AGTATG	SM	116	578	notICP_notACP	0.202073	AGT	S	8411	37718	0.223018	ATG	M	38933	53187	0.732007	0.16325	1.23781	0.213341	0.154605
AGTATT	SI	88	1038	notICP_notACP	0.0856593	AGT	S	8411	37718	0.223018	ATT	I	19283	78253	0.246428	0.0549578	1.55864	0.443811	0.656558
AGTCAA	SQ	50	747	notICP_notACP	0.0681818	AGT	S	8411	37718	0.223018	CAA	Q	27215	70576	0.385621	0.0860003	0.792809	-0.232173	-1.23063
AGTCAC	SH	5	217	notICP_notACP	0.0275229	AGT	S	8411	37718	0.223018	CAC	H	3788	19592	0.193385	0.0431283	0.638164	-0.449161	-0.845813
AGTCAG	SQ	7	248	notICP_notACP	0.0321285	AGT	S	8411	37718	0.223018	CAG	Q	5667	32317	0.175382	0.0391133	0.821422	-0.196719	-0.521325
AGTCAT	SH	22	444	notICP_notACP	0.0516854	AGT	S	8411	37718	0.223018	CAT	H	11771	35545	0.331177	0.0738582	0.699792	-0.356972	-1.29242
AGTCCA	SP	21	376	notICP_notACP	0.0583554	AGT	S	8411	37718	0.223018	CCA	P	14556	45505	0.319892	0.0713415	0.817973	-0.200926	-0.959317
AGTCCC	SP	8	198	notICP_notACP	0.0452261	AGT	S	8411	37718	0.223018	CCC	P	2302	17969	0.128158	0.0285815	1.58236	0.458916	0.364695
AGTCCG	SP	1	139	notICP_notACP	0.0142857	AGT	S	8411	37718	0.223018	CCG	P	1316	13847	0.095104	0.0212099	0.673541	-0.395206	-0.390232
AGTCCT	SP	15	362	notICP_notACP	0.0440771	AGT	S	8411	37718	0.223018	CCT	P	7972	34799	0.229109	0.0510954	0.862644	-0.147753	-0.608816
AGTCGA	SR	16	105	notICP_notACP	0.160377	AGT	S	8411	37718	0.223018	CGA	R	1582	7720	0.205025	0.0457242	3.50749	1.2549	3.60135
AGTCGC	SR	4	88	notICP_notACP	0.0561798	AGT	S	8411	37718	0.223018	CGC	R	822	6595	0.124773	0.0278265	2.01893	0.702569	0.771564
AGTCGG	SR	1	66	notICP_notACP	0.0298507	AGT	S	8411	37718	0.223018	CGG	R	461	4546	0.101605	0.0226598	1.31734	0.275617	0.0832507
AGTCGT	SR	12	171	notICP_notACP	0.0755814	AGT	S	8411	37718	0.223018	CGT	R	6731	15860	0.424437	0.094657	0.798477	-0.225049	-1.33611
AGTCTA	SL	4	283	notICP_notACP	0.0176056	AGT	S	8411	37718	0.223018	CTA	L	2182	35179	0.0620523	0.0138388	1.2722	0.240746	0.029423
AGTCTC	SL	8	167	notICP_notACP	0.0535714	AGT	S	8411	37718	0.223018	CTC	L	1544	13797	0.111973	0.0249719	2.14527	0.763265	0.800576
AGTCTG	SL	2	266	notICP_notACP	0.011236	AGT	S	8411	37718	0.223018	CTG	L	1876	27954	0.0671436	0.0149742	0.750354	-0.28721	-0.23607
AGTCTT	SL	36	379	notICP_notACP	0.0973684	AGT	S	8411	37718	0.223018	CTT	L	8273	31125	0.265823	0.0592832	1.64243	0.496177	0.878542
AGTGAA	SE	196	1929	notICP_notACP	0.102073	AGT	S	8411	37718	0.223018	GAA	E	47194	120408	0.391956	0.087413	1.1677	0.155039	-0.127309
AGTGAC	SD	50	961	notICP_notACP	0.0530146	AGT	S	8411	37718	0.223018	GAC	D	10122	52505	0.192797	0.0429971	1.23298	0.209433	0.0336034
AGTGAG	SE	34	819	notICP_notACP	0.0426829	AGT	S	8411	37718	0.223018	GAG	E	8828	51380	0.171834	0.038322	1.1138	0.107775	-0.126638
AGTGAT	SD	166	1823	notICP_notACP	0.091557	AGT	S	8411	37718	0.223018	GAT	D	33370	100550	0.331881	0.0740154	1.237	0.212689	0.0680485
AGTGCA	SA	44	769	notICP_notACP	0.0584416	AGT	S	8411	37718	0.223018	GCA	A	8122	41923	0.193755	0.0432109	1.35247	0.301936	0.210799
AGTGCC	SA	26	555	notICP_notACP	0.0485612	AGT	S	8411	37718	0.223018	GCC	A	4718	31383	0.150363	0.0335336	1.44813	0.370275	0.273567
AGTGCG	SA	11	307	notICP_notACP	0.038961	AGT	S	8411	37718	0.223018	GCG	A	976	16071	0.0607889	0.013557	2.87387	1.05566	0.773276
AGTGCT	SA	47	797	notICP_notACP	0.0601504	AGT	S	8411	37718	0.223018	GCT	A	10981	51631	0.212698	0.0474353	1.26805	0.237481	0.0941097
AGTGGA	SG	34	615	notICP_notACP	0.0568182	AGT	S	8411	37718	0.223018	GGA	G	4996	28610	0.174653	0.0389507	1.45872	0.377559	0.331898
AGTGGC	SG	14	487	notICP_notACP	0.0307377	AGT	S	8411	37718	0.223018	GGC	G	2479	25330	0.0979038	0.0218343	1.40777	0.34201	0.147912
AGTGGG	SG	27	347	notICP_notACP	0.0804598	AGT	S	8411	37718	0.223018	GGG	G	1833	15952	0.114963	0.0256387	3.13822	1.14365	1.69477
AGTGGT	SG	97	1005	notICP_notACP	0.0974155	AGT	S	8411	37718	0.223018	GGT	G	21006	58381	0.35982	0.0802461	1.21396	0.193887	0.0103855
AGTGTA	SV	18	507	notICP_notACP	0.0374016	AGT	S	8411	37718	0.223018	GTA	V	3755	31086	0.120822	0.0269455	1.38805	0.327897	0.164313
AGTGTC	SV	27	446	notICP_notACP	0.0626398	AGT	S	8411	37718	0.223018	GTC	V	4426	28607	0.154747	0.0345113	1.81505	0.596115	0.715687
AGTGTG	SV	19	388	notICP_notACP	0.0514139	AGT	S	8411	37718	0.223018	GTG	V	4961	28216	0.175851	0.039218	1.31098	0.270773	0.135525
AGTGTT	SV	62	849	notICP_notACP	0.0741176	AGT	S	8411	37718	0.223018	GTT	V	12887	55805	0.230943	0.0515043	1.43906	0.363988	0.404146
AGTTAC	SY	31	429	notICP_notACP	0.0744186	AGT	S	8411	37718	0.223018	TAC	Y	11003	36847	0.298632	0.0666002	1.11739	0.110998	-0.211877
AGTTAT	SY	75	632	notICP_notACP	0.120063	AGT	S	8411	37718	0.223018	TAT	Y	15902	48697	0.326564	0.0728294	1.64855	0.499898	1.09458
AGTTCA	SS	64	960	notICP_notACP	0.0676379	AGT	S	8411	37718	0.223018	TCA	S	9475	48946	0.193597	0.0431756	1.56658	0.448893	0.527555
AGTTCC	SS	20	570	notICP_notACP	0.0367776	AGT	S	8411	37718	0.223018	TCC	S	5131	36210	0.141725	0.0316071	1.16358	0.151505	-0.0504969
AGTTCG	SS	4	383	notICP_notACP	0.0130208	AGT	S	8411	37718	0.223018	TCG	S	2023	22524	0.0898557	0.0200394	0.649762	-0.43115	-0.385035
AGTTCT	SS	52	1001	notICP_notACP	0.0528942	AGT	S	8411	37718	0.223018	TCT	S	12815	60233	0.21277	0.0474515	1.1147	0.108586	-0.155338
AGTTGC	SC	15	196	notICP_notACP	0.0812183	AGT	S	8411	37718	0.223018	TGC	C	2549	11905	0.214178	0.0477654	1.70036	0.530839	0.802719
AGTTGG	SW	92	328	notICP_notACP	0.282675	AGT	S	8411	37718	0.223018	TGG	W	25007	26455	0.945268	0.210811	1.34089	0.293334	0.944692
AGTTGT	SC	31	311	notICP_notACP	0.102564	AGT	S	8411	37718	0.223018	TGT	C	7507	19979	0.375776	0.0838046	1.22385	0.202	0.0392601
AGTTTA	SL	62	1030	notICP_notACP	0.0611057	AGT	S	8411	37718	0.223018	TTA	L	8820	69400	0.127102	0.028346	2.15571	0.768121	0.918894
AGTTTC	SF	53	707	notICP_notACP	0.0762712	AGT	S	8411	37718	0.223018	TTC	F	12596	46620	0.2702	0.0602594	1.26571	0.235637	0.114725
AGTTTG	SL	84	978	notICP_notACP	0.0868233	AGT	S	8411	37718	0.223018	TTG	L	13786	70532	0.195469	0.043593	1.99168	0.688979	1.168
AGTTTT	SF	89	980	notICP_notACP	0.0917431	AGT	S	8411	37718	0.223018	TTT	F	20834	67858	0.307034	0.0684739	1.33983	0.29254	0.304348
ATAAAA	IK	228	2059	notICP_notACP	0.111165	ATA	I	17384	47430	0.366532	AAA	K	33247	111171	0.299068	0.109618	1.01411	0.0140129	-0.736884
ATAAAC	IN	119	1218	notICP_notACP	0.0984413	ATA	I	17384	47430	0.366532	AAC	N	13698	64020	0.213977	0.0784294	1.25516	0.227262	0.120935
ATAAAG	IK	127	1384	notICP_notACP	0.0924188	ATA	I	17384	47430	0.366532	AAG	K	22871	80599	0.283772	0.104012	0.888543	-0.118172	-1.14697
ATAAAT	IN	196	1922	notICP_notACP	0.102444	ATA	I	17384	47430	0.366532	AAT	N	23341	95843	0.243542	0.0892659	1.14763	0.137698	-0.191447
ATAACA	IT	91	1012	notICP_notACP	0.0908193	ATA	I	17384	47430	0.366532	ACA	T	7967	45953	0.173391	0.0635533	1.42903	0.356993	0.476835
ATAACC	IT	16	466	notICP_notACP	0.0364026	ATA	I	17384	47430	0.366532	ACC	T	3554	31010	0.114637	0.0420181	0.866355	-0.143461	-0.495312
ATAACG	IT	25	490	notICP_notACP	0.0529532	ATA	I	17384	47430	0.366532	ACG	T	1419	21263	0.0667795	0.0244769	2.1634	0.771679	0.799918
ATAACT	IT	47	831	notICP_notACP	0.0576923	ATA	I	17384	47430	0.366532	ACT	T	8534	50690	0.168373	0.0617142	0.93483	-0.0673901	-0.582607
ATAAGA	IR	185	1088	notICP_notACP	0.170799	ATA	I	17384	47430	0.366532	AGA	R	21649	55377	0.390949	0.143296	1.19193	0.175577	-0.0896615
ATAAGC	IS	38	486	notICP_notACP	0.0800821	ATA	I	17384	47430	0.366532	AGC	S	3355	25798	0.130083	0.0476795	1.67959	0.518552	0.767332
ATAAGG	IR	48	538	notICP_notACP	0.0909091	ATA	I	17384	47430	0.366532	AGG	R	2662	25082	0.106168	0.0389138	2.33616	0.84851	1.50222
ATAAGT	IS	64	641	notICP_notACP	0.101246	ATA	I	17384	47430	0.366532	AGT	S	8411	37718	0.223018	0.0817432	1.23859	0.213972	0.0796032
ATAATA	II	210	1105	notICP_notACP	0.190778	ATA	I	17384	47430	0.366532	ATA	I	17384	47430	0.366532	0.134346	1.42005	0.350689	0.966628
ATAATC	II	25	670	notICP_notACP	0.0387481	ATA	I	17384	47430	0.366532	ATC	I	7664	43515	0.176142	0.0645618	0.600171	-0.51054	-1.35025
ATAATG	IM	317	999	notICP_notACP	0.318	ATA	I	17384	47430	0.366532	ATG	M	38933	53187	0.732007	0.268304	1.18522	0.169929	-0.229627
ATAATT	II	67	1192	notICP_notACP	0.0569992	ATA	I	17384	47430	0.366532	ATT	I	19283	78253	0.246428	0.090324	0.631052	-0.460366	-1.79341
ATACAA	IQ	109	916	notICP_notACP	0.119956	ATA	I	17384	47430	0.366532	CAA	Q	27215	70576	0.385621	0.141343	0.848691	-0.16406	-1.75175
ATACAC	IH	14	294	notICP_notACP	0.0508475	ATA	I	17384	47430	0.366532	CAC	H	3788	19592	0.193385	0.070882	0.717353	-0.332187	-1.19766
ATACAG	IQ	38	535	ACP	0.0727612	ATA	I	17384	47430	0.366532	CAG	Q	5667	32317	0.175382	0.0642832	1.13188	0.123884	-0.172567
ATACAT	IH	73	569	notICP_notACP	0.129825	ATA	I	17384	47430	0.366532	CAT	H	11771	35545	0.331177	0.121387	1.06951	0.0672008	-0.585443
ATACCA	IP	136	931	notICP_notACP	0.146996	ATA	I	17384	47430	0.366532	CCA	P	14556	45505	0.319892	0.117251	1.25369	0.226089	0.174877
ATACCC	IP	21	373	notICP_notACP	0.0588235	ATA	I	17384	47430	0.366532	CCC	P	2302	17969	0.128158	0.0469741	1.25226	0.224946	0.0677553
ATACCG	IP	76	537	notICP_notACP	0.143123	ATA	I	17384	47430	0.366532	CCG	P	1316	13847	0.095104	0.0348587	4.1058	1.4124	3.4606
ATACCT	IP	71	700	notICP_notACP	0.10271	ATA	I	17384	47430	0.366532	CCT	P	7972	34799	0.229109	0.083976	1.22309	0.201383	0.037167
ATACGA	IR	46	268	ICP	0.174721	ATA	I	17384	47430	0.366532	CGA	R	1582	7720	0.205025	0.0751484	2.32502	0.843727	2.87229
ATACGC	IR	9	128	notICP_notACP	0.0775194	ATA	I	17384	47430	0.366532	CGC	R	822	6595	0.124773	0.0457332	1.69504	0.527703	0.760221
ATACGG	IR	25	164	ICP	0.157576	ATA	I	17384	47430	0.366532	CGG	R	461	4546	0.101605	0.0372417	4.23117	1.44248	3.85725
ATACGT	IR	31	234	notICP_notACP	0.13617	ATA	I	17384	47430	0.366532	CGT	R	6731	15860	0.424437	0.15557	0.875298	-0.13319	-1.78617
ATACTA	IL	24	690	notICP_notACP	0.0361795	ATA	I	17384	47430	0.366532	CTA	L	2182	35179	0.0620523	0.0227442	1.59071	0.464182	0.296727
ATACTC	IL	8	227	notICP_notACP	0.0394737	ATA	I	17384	47430	0.366532	CTC	L	1544	13797	0.111973	0.0410416	0.961796	-0.038953	-0.349507
ATACTG	IL	16	664	ACP	0.0255639	ATA	I	17384	47430	0.366532	CTG	L	1876	27954	0.0671436	0.0246103	1.03875	0.0380159	-0.14465
ATACTT	IL	56	574	notICP_notACP	0.0991304	ATA	I	17384	47430	0.366532	CTT	L	8273	31125	0.265823	0.0974327	1.01742	0.0172749	-0.643901
ATAGAA	IE	262	1805	notICP_notACP	0.145626	ATA	I	17384	47430	0.366532	GAA	E	47194	120408	0.391956	0.143664	1.01365	0.0135589	-0.96802
ATAGAC	ID	84	904	notICP_notACP	0.0939227	ATA	I	17384	47430	0.366532	GAC	D	10122	52505	0.192797	0.0706664	1.3291	0.284502	0.288107
ATAGAG	IE	75	929	notICP_notACP	0.0817204	ATA	I	17384	47430	0.366532	GAG	E	8828	51380	0.171834	0.0629827	1.29751	0.260444	0.188558
ATAGAT	ID	247	1719	notICP_notACP	0.144186	ATA	I	17384	47430	0.366532	GAT	D	33370	100550	0.331881	0.121645	1.1853	0.169995	-0.103783
ATAGCA	IA	64	722	notICP_notACP	0.0899032	ATA	I	17384	47430	0.366532	GCA	A	8122	41923	0.193755	0.0710176	1.26593	0.235805	0.135726
ATAGCC	IA	17	410	notICP_notACP	0.0437956	ATA	I	17384	47430	0.366532	GCC	A	4718	31383	0.150363	0.055113	0.794651	-0.229852	-0.785162
ATAGCG	IA	16	336	notICP_notACP	0.0504451	ATA	I	17384	47430	0.366532	GCG	A	976	16071	0.0607889	0.0222811	2.26403	0.817146	0.805033
ATAGCT	IA	33	583	notICP_notACP	0.0582192	ATA	I	17384	47430	0.366532	GCT	A	10981	51631	0.212698	0.0779606	0.746777	-0.291988	-1.23862
ATAGGA	IG	29	447	notICP_notACP	0.0669643	ATA	I	17384	47430	0.366532	GGA	G	4996	28610	0.174653	0.064016	1.04605	0.0450259	-0.360225
ATAGGC	IG	12	378	notICP_notACP	0.0343008	ATA	I	17384	47430	0.366532	GGC	G	2479	25330	0.0979038	0.0358849	0.955856	-0.0451482	-0.3129
ATAGGG	IG	13	238	notICP_notACP	0.0585774	ATA	I	17384	47430	0.366532	GGG	G	1833	15952	0.114963	0.0421376	1.39015	0.32941	0.259988
ATAGGT	IG	65	629	notICP_notACP	0.104762	ATA	I	17384	47430	0.366532	GGT	G	21006	58381	0.35982	0.131886	0.794339	-0.230245	-1.88031
ATAGTA	IV	35	575	notICP_notACP	0.0625	ATA	I	17384	47430	0.366532	GTA	V	3755	31086	0.120822	0.0442853	1.4113	0.344515	0.305363
ATAGTC	IV	21	371	notICP_notACP	0.0591398	ATA	I	17384	47430	0.366532	GTC	V	4426	28607	0.154747	0.0567198	1.04267	0.0417811	-0.325758
ATAGTG	IV	44	534	notICP_notACP	0.0841121	ATA	I	17384	47430	0.366532	GTG	V	4961	28216	0.175851	0.0644553	1.30497	0.26618	0.20946
ATAGTT	IV	44	699	notICP_notACP	0.0642857	ATA	I	17384	47430	0.366532	GTT	V	12887	55805	0.230943	0.0846481	0.759447	-0.275165	-1.3081
ATATAC	IY	93	820	notICP_notACP	0.114495	ATA	I	17384	47430	0.366532	TAC	Y	11003	36847	0.298632	0.109458	1.04601	0.0449824	-0.616105
ATATAT	IY	136	1099	notICP_notACP	0.124545	ATA	I	17384	47430	0.366532	TAT	Y	15902	48697	0.326564	0.119696	1.04051	0.0397139	-0.696286
ATATCA	IS	153	1349	notICP_notACP	0.114074	ATA	I	17384	47430	0.366532	TCA	S	9475	48946	0.193597	0.0709596	1.60759	0.474737	0.966823
ATATCC	IS	49	735	notICP_notACP	0.0679348	ATA	I	17384	47430	0.366532	TCC	S	5131	36210	0.141725	0.0519468	1.30778	0.268329	0.173811
ATATCG	IS	30	605	notICP_notACP	0.0511551	ATA	I	17384	47430	0.366532	TCG	S	2023	22524	0.0898557	0.032935	1.55321	0.440326	0.387337
ATATCT	IS	106	1279	notICP_notACP	0.0835937	ATA	I	17384	47430	0.366532	TCT	S	12815	60233	0.21277	0.0779872	1.07189	0.0694243	-0.369763
ATATGC	IC	30	300	notICP_notACP	0.10299	ATA	I	17384	47430	0.366532	TGC	C	2549	11905	0.214178	0.0785031	1.31192	0.271494	0.273827
ATATGG	IW	302	645	notICP_notACP	0.46904	ATA	I	17384	47430	0.366532	TGG	W	25007	26455	0.945268	0.346471	1.35376	0.302889	1.70554
ATATGT	IC	74	444	notICP_notACP	0.168539	ATA	I	17384	47430	0.366532	TGT	C	7507	19979	0.375776	0.137734	1.22366	0.201845	0.063627
ATATTA	IL	73	1366	notICP_notACP	0.0541331	ATA	I	17384	47430	0.366532	TTA	L	8820	69400	0.127102	0.046587	1.16198	0.150126	-0.076992
ATATTC	IF	80	947	notICP_notACP	0.085443	ATA	I	17384	47430	0.366532	TTC	F	12596	46620	0.2702	0.0990371	0.862738	-0.147645	-1.17974
ATATTG	IL	61	1207	notICP_notACP	0.0513245	ATA	I	17384	47430	0.366532	TTG	L	13786	70532	0.195469	0.0716457	0.716366	-0.333564	-1.21299
ATATTT	IF	142	1512	notICP_notACP	0.0945142	ATA	I	17384	47430	0.366532	TTT	F	20834	67858	0.307034	0.112538	0.839844	-0.174539	-1.42889
ATCAAA	IK	197	2638	notICP_notACP	0.0750284	ATC	I	7664	43515	0.176142	AAA	K	33247	111171	0.299068	0.0526785	1.42427	0.35366	0.386654
ATCAAC	IN	152	1600	notICP_notACP	0.0955653	ATC	I	7664	43515	0.176142	AAC	N	13698	64020	0.213977	0.0376903	2.53554	0.930407	1.71263
ATCAAG	IK	286	2082	notICP_notACP	0.137782	ATC	I	7664	43515	0.176142	AAG	K	22871	80599	0.283772	0.0499841	2.75651	1.01397	2.64993
ATCAAT	IN	120	2071	notICP_notACP	0.0583977	ATC	I	7664	43515	0.176142	AAT	N	23341	95843	0.243542	0.0428979	1.36132	0.308453	0.222278
ATCACA	IT	40	868	notICP_notACP	0.0471807	ATC	I	7664	43515	0.176142	ACA	T	7967	45953	0.173391	0.0305414	1.54481	0.4349	0.350387
ATCACC	IT	42	704	notICP_notACP	0.0609929	ATC	I	7664	43515	0.176142	ACC	T	3554	31010	0.114637	0.0201924	3.02059	1.10545	1.25333
ATCACG	IT	9	365	notICP_notACP	0.0273224	ATC	I	7664	43515	0.176142	ACG	T	1419	21263	0.0667795	0.0117627	2.3228	0.842775	0.448697
ATCACT	IT	59	1135	notICP_notACP	0.0528169	ATC	I	7664	43515	0.176142	ACT	T	8534	50690	0.168373	0.0296576	1.78089	0.577113	0.580294
ATCAGA	IR	149	1147	notICP_notACP	0.130662	ATC	I	7664	43515	0.176142	AGA	R	21649	55377	0.390949	0.0688627	1.89743	0.6405	1.62254
ATCAGC	IS	15	475	notICP_notACP	0.0336134	ATC	I	7664	43515	0.176142	AGC	S	3355	25798	0.130083	0.022913	1.467	0.383221	0.201748
ATCAGG	IR	19	457	notICP_notACP	0.0436681	ATC	I	7664	43515	0.176142	AGG	R	2662	25082	0.106168	0.0187006	2.33512	0.848064	0.721246
ATCAGT	IS	35	706	notICP_notACP	0.0509194	ATC	I	7664	43515	0.176142	AGT	S	8411	37718	0.223018	0.0392828	1.29623	0.259457	0.115882
ATCATA	II	93	882	notICP_notACP	0.106455	ATC	I	7664	43515	0.176142	ATA	I	17384	47430	0.366532	0.0645618	1.64889	0.500102	0.971066
ATCATC	II	76	1066	notICP_notACP	0.0721649	ATC	I	7664	43515	0.176142	ATC	I	7664	43515	0.176142	0.031026	2.32595	0.844128	1.18686
ATCATG	IM	205	1005	notICP_notACP	0.204771	ATC	I	7664	43515	0.176142	ATG	M	38933	53187	0.732007	0.128937	1.58815	0.462568	1.67081
ATCATT	II	92	1550	notICP_notACP	0.0599613	ATC	I	7664	43515	0.176142	ATT	I	19283	78253	0.246428	0.0434064	1.38139	0.323093	0.25479
ATCCAA	IQ	45	1030	notICP_notACP	0.0446169	ATC	I	7664	43515	0.176142	CAA	Q	27215	70576	0.385621	0.0679242	0.656863	-0.42028	-1.28855
ATCCAC	IH	6	294	notICP_notACP	0.0237288	ATC	I	7664	43515	0.176142	CAC	H	3788	19592	0.193385	0.0340633	0.696609	-0.361531	-0.599778
ATCCAG	IQ	16	497	notICP_notACP	0.0341365	ATC	I	7664	43515	0.176142	CAG	Q	5667	32317	0.175382	0.0308922	1.10502	0.0998655	-0.11138
ATCCAT	IH	29	559	notICP_notACP	0.0535714	ATC	I	7664	43515	0.176142	CAT	H	11771	35545	0.331177	0.0583341	0.918355	-0.0851714	-0.583648
ATCCCA	IP	53	819	notICP_notACP	0.0658537	ATC	I	7664	43515	0.176142	CCA	P	14556	45505	0.319892	0.0563464	1.16873	0.155916	-0.080085
ATCCCC	IP	11	271	notICP_notACP	0.0441176	ATC	I	7664	43515	0.176142	CCC	P	2302	17969	0.128158	0.022574	1.95435	0.67006	0.575946
ATCCCG	IP	3	204	notICP_notACP	0.0195122	ATC	I	7664	43515	0.176142	CCG	P	1316	13847	0.095104	0.0167518	1.16478	0.152533	-0.0260764
ATCCCT	IP	11	486	notICP_notACP	0.0246407	ATC	I	7664	43515	0.176142	CCT	P	7972	34799	0.229109	0.0403558	0.610586	-0.493337	-0.829595
ATCCGA	IR	4	106	notICP_notACP	0.046729	ATC	I	7664	43515	0.176142	CGA	R	1582	7720	0.205025	0.0361136	1.29394	0.257695	0.103708
ATCCGC	IR	6	124	notICP_notACP	0.056	ATC	I	7664	43515	0.176142	CGC	R	822	6595	0.124773	0.0219777	2.54804	0.935323	1.00807
ATCCGG	IR	2	68	notICP_notACP	0.0434783	ATC	I	7664	43515	0.176142	CGG	R	461	4546	0.101605	0.017897	2.42936	0.887628	0.748078
ATCCGT	IR	25	241	notICP_notACP	0.107438	ATC	I	7664	43515	0.176142	CGT	R	6731	15860	0.424437	0.0747613	1.43708	0.362614	0.581575
ATCCTA	IL	1	527	notICP_notACP	0.00378788	ATC	I	7664	43515	0.176142	CTA	L	2182	35179	0.0620523	0.01093	0.346557	-1.05971	-0.323629
ATCCTC	IL	4	246	notICP_notACP	0.0202429	ATC	I	7664	43515	0.176142	CTC	L	1544	13797	0.111973	0.0197231	1.02635	0.0260135	-0.124305
ATCCTG	IL	9	422	notICP_notACP	0.0236407	ATC	I	7664	43515	0.176142	CTG	L	1876	27954	0.0671436	0.0118268	1.9989	0.692598	0.319809
ATCCTT	IL	17	497	notICP_notACP	0.0361446	ATC	I	7664	43515	0.176142	CTT	L	8273	31125	0.265823	0.0468226	0.771948	-0.258839	-0.7035
ATCGAA	IE	89	1660	notICP_notACP	0.0541842	ATC	I	7664	43515	0.176142	GAA	E	47194	120408	0.391956	0.0690399	0.784825	-0.242295	-1.00683
ATCGAC	ID	38	885	notICP_notACP	0.0440181	ATC	I	7664	43515	0.176142	GAC	D	10122	52505	0.192797	0.0339597	1.29619	0.259426	0.100132
ATCGAG	IE	37	753	notICP_notACP	0.0503979	ATC	I	7664	43515	0.176142	GAG	E	8828	51380	0.171834	0.0302672	1.6651	0.509885	0.472066
ATCGAT	ID	89	1648	notICP_notACP	0.0545785	ATC	I	7664	43515	0.176142	GAT	D	33370	100550	0.331881	0.0584583	0.933632	-0.0686727	-0.554271
ATCGCA	IA	8	478	notICP_notACP	0.0187891	ATC	I	7664	43515	0.176142	GCA	A	8122	41923	0.193755	0.0341285	0.550542	-0.596853	-0.771837
ATCGCC	IA	13	399	notICP_notACP	0.035	ATC	I	7664	43515	0.176142	GCC	A	4718	31383	0.150363	0.0264853	1.32149	0.278758	0.101068
ATCGCG	IA	0	202	notICP_notACP	0.00492611	ATC	I	7664	43515	0.176142	GCG	A	976	16071	0.0607889	0.0107075	0.460062	-0.776395	-0.275372
ATCGCT	IA	17	580	notICP_notACP	0.0309811	ATC	I	7664	43515	0.176142	GCT	A	10981	51631	0.212698	0.037465	0.826934	-0.190031	-0.492275
ATCGGA	IG	4	368	notICP_notACP	0.0135501	ATC	I	7664	43515	0.176142	GGA	G	4996	28610	0.174653	0.0307638	0.440458	-0.819941	-0.81185
ATCGGC	IG	14	357	notICP_notACP	0.0418994	ATC	I	7664	43515	0.176142	GGC	G	2479	25330	0.0979038	0.017245	2.42966	0.887752	0.721002
ATCGGG	IG	8	254	notICP_notACP	0.0352941	ATC	I	7664	43515	0.176142	GGG	G	1833	15952	0.114963	0.0202498	1.74294	0.555573	0.369869
ATCGGT	IG	75	903	notICP_notACP	0.0840708	ATC	I	7664	43515	0.176142	GGT	G	21006	58381	0.35982	0.0633794	1.32647	0.28252	0.25268
ATCGTA	IV	4	367	notICP_notACP	0.013587	ATC	I	7664	43515	0.176142	GTA	V	3755	31086	0.120822	0.0212819	0.638428	-0.448746	-0.417177
ATCGTC	IV	10	449	notICP_notACP	0.0244444	ATC	I	7664	43515	0.176142	GTC	V	4426	28607	0.154747	0.0272574	0.896799	-0.108924	-0.292863
ATCGTG	IV	24	377	notICP_notACP	0.0661376	ATC	I	7664	43515	0.176142	GTG	V	4961	28216	0.175851	0.0309748	2.1352	0.758562	0.982335
ATCGTT	IV	23	758	notICP_notACP	0.0316206	ATC	I	7664	43515	0.176142	GTT	V	12887	55805	0.230943	0.0406788	0.777323	-0.251899	-0.603693
ATCTAC	IY	47	525	notICP_notACP	0.0912548	ATC	I	7664	43515	0.176142	TAC	Y	11003	36847	0.298632	0.0526017	1.73482	0.550906	0.946155
ATCTAT	IY	26	556	notICP_notACP	0.048474	ATC	I	7664	43515	0.176142	TAT	Y	15902	48697	0.326564	0.0575216	0.842709	-0.171134	-0.724702
ATCTCA	IS	18	601	notICP_notACP	0.0315615	ATC	I	7664	43515	0.176142	TCA	S	9475	48946	0.193597	0.0341006	0.925539	-0.0773785	-0.332786
ATCTCC	IS	39	571	notICP_notACP	0.0699301	ATC	I	7664	43515	0.176142	TCC	S	5131	36210	0.141725	0.0249637	2.80127	1.03007	1.36177
ATCTCG	IS	13	285	notICP_notACP	0.048951	ATC	I	7664	43515	0.176142	TCG	S	2023	22524	0.0898557	0.0158274	3.09281	1.12908	1.02158
ATCTCT	IS	29	844	notICP_notACP	0.035503	ATC	I	7664	43515	0.176142	TCT	S	12815	60233	0.21277	0.0374778	0.947307	-0.0541325	-0.337775
ATCTGC	IC	12	226	notICP_notACP	0.0572687	ATC	I	7664	43515	0.176142	TGC	C	2549	11905	0.214178	0.0377257	1.51803	0.417413	0.398171
ATCTGG	IW	70	410	notICP_notACP	0.172749	ATC	I	7664	43515	0.176142	TGG	W	25007	26455	0.945268	0.166501	1.03752	0.036838	-0.985614
ATCTGT	IC	39	348	notICP_notACP	0.114613	ATC	I	7664	43515	0.176142	TGT	C	7507	19979	0.375776	0.0661899	1.73158	0.549034	1.1832
ATCTTA	IL	30	954	notICP_notACP	0.0324607	ATC	I	7664	43515	0.176142	TTA	L	8820	69400	0.127102	0.022388	1.44992	0.371506	0.184011
ATCTTC	IF	60	748	notICP_notACP	0.0814419	ATC	I	7664	43515	0.176142	TTC	F	12596	46620	0.2702	0.0475936	1.71119	0.537191	0.817514
ATCTTG	IL	76	1029	notICP_notACP	0.0747573	ATC	I	7664	43515	0.176142	TTG	L	13786	70532	0.195469	0.0344303	2.17127	0.77531	1.13449
ATCTTT	IF	50	921	notICP_notACP	0.0553145	ATC	I	7664	43515	0.176142	TTT	F	20834	67858	0.307034	0.0540816	1.0228	0.0225423	-0.347444
ATGAAA	MK	621	2460	notICP_notACP	0.252743	ATG	M	38933	53187	0.732007	AAA	K	33247	111171	0.299068	0.21892	1.1545	0.143666	-0.417954
ATGAAC	MN	284	1419	notICP_notACP	0.200704	ATG	M	38933	53187	0.732007	AAC	N	13698	64020	0.213977	0.156632	1.28137	0.24793	0.382279
ATGAAG	MK	352	1635	notICP_notACP	0.21577	ATG	M	38933	53187	0.732007	AAG	K	22871	80599	0.283772	0.207723	1.03874	0.0380086	-1.22097
ATGAAT	MN	405	2070	notICP_notACP	0.196041	ATG	M	38933	53187	0.732007	AAT	N	23341	95843	0.243542	0.178274	1.09966	0.0949988	-0.675546
ATGACA	MT	174	1030	notICP_notACP	0.169738	ATG	M	38933	53187	0.732007	ACA	T	7967	45953	0.173391	0.126923	1.33733	0.290674	0.553272
ATGACC	MT	77	630	notICP_notACP	0.123613	ATG	M	38933	53187	0.732007	ACC	T	3554	31010	0.114637	0.0839149	1.47308	0.387355	0.756348
ATGACG	MT	34	467	notICP_notACP	0.0747863	ATG	M	38933	53187	0.732007	ACG	T	1419	21263	0.0667795	0.0488831	1.5299	0.425203	0.535828
ATGACT	MT	200	987	notICP_notACP	0.203441	ATG	M	38933	53187	0.732007	ACT	T	8534	50690	0.168373	0.12325	1.65064	0.50116	1.86117
ATGAGA	MR	395	1119	notICP_notACP	0.353571	ATG	M	38933	53187	0.732007	AGA	R	21649	55377	0.390949	0.286178	1.2355	0.211472	0.248345
ATGAGC	MS	87	633	notICP_notACP	0.138801	ATG	M	38933	53187	0.732007	AGC	S	3355	25798	0.130083	0.0952214	1.45767	0.376839	0.807949
ATGAGG	MR	55	514	notICP_notACP	0.108738	ATG	M	38933	53187	0.732007	AGG	R	2662	25082	0.106168	0.0777154	1.39918	0.335887	0.503572
ATGAGT	MS	280	950	notICP_notACP	0.295478	ATG	M	38933	53187	0.732007	AGT	S	8411	37718	0.223018	0.16325	1.80997	0.59331	3.357
ATGATA	MI	298	931	notICP_notACP	0.320815	ATG	M	38933	53187	0.732007	ATA	I	17384	47430	0.366532	0.268304	1.19571	0.178744	-0.1331
ATGATC	MI	113	787	notICP_notACP	0.14467	ATG	M	38933	53187	0.732007	ATC	I	7664	43515	0.176142	0.128937	1.12202	0.115129	-0.389741
ATGATG	MM	711	1113	notICP_notACP	0.639138	ATG	M	38933	53187	0.732007	ATG	M	38933	53187	0.732007	0.535835	1.19279	0.176295	-0.319537
ATGATT	MI	354	1544	notICP_notACP	0.229773	ATG	M	38933	53187	0.732007	ATT	I	19283	78253	0.246428	0.180387	1.27378	0.241988	0.393302
ATGCAA	MQ	423	1319	notICP_notACP	0.321212	ATG	M	38933	53187	0.732007	CAA	Q	27215	70576	0.385621	0.282278	1.13793	0.129211	-0.699261
ATGCAC	MH	60	315	notICP_notACP	0.193038	ATG	M	38933	53187	0.732007	CAC	H	3788	19592	0.193385	0.14156	1.36365	0.310167	0.744833
ATGCAG	MQ	77	537	notICP_notACP	0.144981	ATG	M	38933	53187	0.732007	CAG	Q	5667	32317	0.175382	0.128381	1.12931	0.121603	-0.355985
ATGCAT	MH	186	637	notICP_notACP	0.293103	ATG	M	38933	53187	0.732007	CAT	H	11771	35545	0.331177	0.242424	1.20905	0.189839	-0.00938294
ATGCCA	MP	211	803	notICP_notACP	0.263682	ATG	M	38933	53187	0.732007	CCA	P	14556	45505	0.319892	0.234163	1.12606	0.118724	-0.67537
ATGCCC	MP	61	404	notICP_notACP	0.153086	ATG	M	38933	53187	0.732007	CCC	P	2302	17969	0.128158	0.0938126	1.63183	0.489703	1.35616
ATGCCG	MP	13	242	notICP_notACP	0.0576132	ATG	M	38933	53187	0.732007	CCG	P	1316	13847	0.095104	0.0696168	0.827576	-0.189255	-0.913206
ATGCCT	MP	134	661	notICP_notACP	0.203927	ATG	M	38933	53187	0.732007	CCT	P	7972	34799	0.229109	0.16771	1.21596	0.195531	0.0331894
ATGCGA	MR	18	115	notICP_notACP	0.163793	ATG	M	38933	53187	0.732007	CGA	R	1582	7720	0.205025	0.15008	1.09137	0.0874358	-0.611339
ATGCGC	MR	14	97	notICP_notACP	0.153061	ATG	M	38933	53187	0.732007	CGC	R	822	6595	0.124773	0.0913344	1.67583	0.51631	1.45812
ATGCGG	MR	7	82	notICP_notACP	0.0963855	ATG	M	38933	53187	0.732007	CGG	R	461	4546	0.101605	0.0743759	1.29592	0.259224	0.218633
ATGCGT	MR	76	244	notICP_notACP	0.314286	ATG	M	38933	53187	0.732007	CGT	R	6731	15860	0.424437	0.310691	1.01157	0.0115031	-2.11563
ATGCTA	ML	69	845	notICP_notACP	0.0827423	ATG	M	38933	53187	0.732007	CTA	L	2182	35179	0.0620523	0.0454227	1.82161	0.599718	0.95217
ATGCTC	ML	30	293	notICP_notACP	0.105442	ATG	M	38933	53187	0.732007	CTC	L	1544	13797	0.111973	0.0819649	1.28643	0.251872	0.214266
ATGCTG	ML	55	709	notICP_notACP	0.0788732	ATG	M	38933	53187	0.732007	CTG	L	1876	27954	0.0671436	0.0491496	1.60476	0.472973	0.664888
ATGCTT	ML	201	823	notICP_notACP	0.245146	ATG	M	38933	53187	0.732007	CTT	L	8273	31125	0.265823	0.194584	1.25984	0.230987	0.331292
ATGGAA	ME	785	2509	notICP_notACP	0.313147	ATG	M	38933	53187	0.732007	GAA	E	47194	120408	0.391956	0.286914	1.09143	0.08749	-1.16814
ATGGAC	MD	272	1282	notICP_notACP	0.212783	ATG	M	38933	53187	0.732007	GAC	D	10122	52505	0.192797	0.141129	1.50772	0.410598	1.43964
ATGGAG	ME	151	1037	notICP_notACP	0.146435	ATG	M	38933	53187	0.732007	GAG	E	8828	51380	0.171834	0.125784	1.16418	0.152021	-0.198369
ATGGAT	MD	664	2203	notICP_notACP	0.301724	ATG	M	38933	53187	0.732007	GAT	D	33370	100550	0.331881	0.24294	1.24197	0.216701	0.264768
ATGGCA	MA	219	1150	notICP_notACP	0.191138	ATG	M	38933	53187	0.732007	GCA	A	8122	41923	0.193755	0.14183	1.34765	0.298365	0.668461
ATGGCC	MA	119	747	notICP_notACP	0.160428	ATG	M	38933	53187	0.732007	GCC	A	4718	31383	0.150363	0.110067	1.45755	0.376755	0.933453
ATGGCG	MA	20	430	notICP_notACP	0.0487239	ATG	M	38933	53187	0.732007	GCG	A	976	16071	0.0607889	0.044498	1.09497	0.0907265	-0.175771
ATGGCT	MA	261	1216	notICP_notACP	0.215283	ATG	M	38933	53187	0.732007	GCT	A	10981	51631	0.212698	0.155696	1.38272	0.324049	0.920973
ATGGGA	MG	98	725	notICP_notACP	0.136364	ATG	M	38933	53187	0.732007	GGA	G	4996	28610	0.174653	0.127847	1.06661	0.0644883	-0.6293
ATGGGC	MG	61	636	notICP_notACP	0.0973312	ATG	M	38933	53187	0.732007	GGC	G	2479	25330	0.0979038	0.0716663	1.35812	0.3061	0.363482
ATGGGG	MG	44	433	notICP_notACP	0.103687	ATG	M	38933	53187	0.732007	GGG	G	1833	15952	0.114963	0.0841535	1.23211	0.20873	0.0632686
ATGGGT	MG	402	1296	notICP_notACP	0.310717	ATG	M	38933	53187	0.732007	GGT	G	21006	58381	0.35982	0.263391	1.17968	0.165244	-0.275448
ATGGTA	MV	80	692	notICP_notACP	0.116883	ATG	M	38933	53187	0.732007	GTA	V	3755	31086	0.120822	0.0884427	1.32157	0.278819	0.337744
ATGGTC	MV	85	599	notICP_notACP	0.143333	ATG	M	38933	53187	0.732007	GTC	V	4426	28607	0.154747	0.113276	1.26535	0.235347	0.214235
ATGGTG	MV	85	577	notICP_notACP	0.148789	ATG	M	38933	53187	0.732007	GTG	V	4961	28216	0.175851	0.128725	1.15587	0.144854	-0.239698
ATGGTT	MV	301	1223	notICP_notACP	0.246732	ATG	M	38933	53187	0.732007	GTT	V	12887	55805	0.230943	0.169052	1.4595	0.378097	1.44504
ATGTAC	MY	152	653	notICP_notACP	0.233945	ATG	M	38933	53187	0.732007	TAC	Y	11003	36847	0.298632	0.218601	1.07019	0.067838	-1.04919
ATGTAT	MY	221	828	notICP_notACP	0.267793	ATG	M	38933	53187	0.732007	TAT	Y	15902	48697	0.326564	0.239047	1.12025	0.113552	-0.737063
ATGTCA	MS	218	1036	notICP_notACP	0.211186	ATG	M	38933	53187	0.732007	TCA	S	9475	48946	0.193597	0.141715	1.49022	0.398925	1.3606
ATGTCC	MS	116	737	notICP_notACP	0.158537	ATG	M	38933	53187	0.732007	TCC	S	5131	36210	0.141725	0.103744	1.52816	0.424063	1.13097
ATGTCG	MS	47	446	notICP_notACP	0.107383	ATG	M	38933	53187	0.732007	TCG	S	2023	22524	0.0898557	0.065775	1.63257	0.490157	0.95252
ATGTCT	MS	294	1222	notICP_notACP	0.24121	ATG	M	38933	53187	0.732007	TCT	S	12815	60233	0.21277	0.155749	1.54871	0.437421	1.80765
ATGTGC	MC	51	266	notICP_notACP	0.194757	ATG	M	38933	53187	0.732007	TGC	C	2549	11905	0.214178	0.15678	1.24223	0.216909	0.172258
ATGTGG	MW	334	440	notICP_notACP	0.759637	ATG	M	38933	53187	0.732007	TGG	W	25007	26455	0.945268	0.691943	1.09783	0.0933378	-2.66532
ATGTGT	MC	116	379	notICP_notACP	0.307895	ATG	M	38933	53187	0.732007	TGT	C	7507	19979	0.375776	0.275071	1.11933	0.11273	-0.856817
ATGTTA	ML	63	968	notICP_notACP	0.0660475	ATG	M	38933	53187	0.732007	TTA	L	8820	69400	0.127102	0.0930395	0.709886	-0.342651	-1.59586
ATGTTC	MF	176	785	notICP_notACP	0.225191	ATG	M	38933	53187	0.732007	TTC	F	12596	46620	0.2702	0.197788	1.13854	0.12975	-0.485798
ATGTTG	ML	131	964	notICP_notACP	0.136788	ATG	M	38933	53187	0.732007	TTG	L	13786	70532	0.195469	0.143085	0.955991	-0.0450067	-1.24697
ATGTTT	MF	464	1411	notICP_notACP	0.32932	ATG	M	38933	53187	0.732007	TTT	F	20834	67858	0.307034	0.224751	1.46527	0.382038	1.96555
ATTAAA	IK	58	2283	notICP_notACP	0.0258319	ATT	I	19283	78253	0.246428	AAA	K	33247	111171	0.299068	0.0736988	0.350506	-1.04838	-2.17218
ATTAAC	IN	43	1323	notICP_notACP	0.0332326	ATT	I	19283	78253	0.246428	AAC	N	13698	64020	0.213977	0.0527299	0.630243	-0.461651	-1.04843
ATTAAG	IK	31	1515	notICP_notACP	0.0211082	ATT	I	19283	78253	0.246428	AAG	K	22871	80599	0.283772	0.0699294	0.30185	-1.19783	-2.17774
ATTAAT	IN	69	2038	notICP_notACP	0.0343306	ATT	I	19283	78253	0.246428	AAT	N	23341	95843	0.243542	0.0600155	0.572028	-0.558568	-1.31308
ATTACA	IT	34	1049	notICP_notACP	0.0333333	ATT	I	19283	78253	0.246428	ACA	T	7967	45953	0.173391	0.0427284	0.780121	-0.248306	-0.630011
ATTACC	IT	19	862	notICP_notACP	0.023175	ATT	I	19283	78253	0.246428	ACC	T	3554	31010	0.114637	0.0282497	0.820361	-0.198011	-0.377557
ATTACG	IT	7	489	notICP_notACP	0.0163265	ATT	I	19283	78253	0.246428	ACG	T	1419	21263	0.0667795	0.0164564	0.99211	-0.00792101	-0.123037
ATTACT	IT	66	1395	notICP_notACP	0.0479943	ATT	I	19283	78253	0.246428	ACT	T	8534	50690	0.168373	0.0414919	1.15671	0.145584	-0.0760623
ATTAGA	IR	120	1248	notICP_notACP	0.0968775	ATT	I	19283	78253	0.246428	AGA	R	21649	55377	0.390949	0.096341	1.00557	0.00555319	-0.675848
ATTAGC	IS	11	488	notICP_notACP	0.0245399	ATT	I	19283	78253	0.246428	AGC	S	3355	25798	0.130083	0.032056	0.765531	-0.267186	-0.488687
ATTAGG	IR	8	549	notICP_notACP	0.0163636	ATT	I	19283	78253	0.246428	AGG	R	2662	25082	0.106168	0.0261627	0.625457	-0.469272	-0.524488
ATTAGT	IS	47	794	notICP_notACP	0.0603774	ATT	I	19283	78253	0.246428	AGT	S	8411	37718	0.223018	0.0549578	1.09861	0.0940478	-0.210225
ATTATA	II	88	1187	notICP_notACP	0.0749158	ATT	I	19283	78253	0.246428	ATA	I	17384	47430	0.366532	0.090324	0.829412	-0.187038	-1.17915
ATTATC	II	44	1286	notICP_notACP	0.034965	ATT	I	19283	78253	0.246428	ATC	I	7664	43515	0.176142	0.0434064	0.805527	-0.216258	-0.6022
ATTATG	IM	118	1143	notICP_notACP	0.104021	ATT	I	19283	78253	0.246428	ATG	M	38933	53187	0.732007	0.180387	0.576654	-0.550514	-3.91808
ATTATT	II	138	2173	notICP_notACP	0.0639374	ATT	I	19283	78253	0.246428	ATT	I	19283	78253	0.246428	0.0607269	1.05287	0.0515183	-0.327531
ATTCAA	IQ	344	2261	notICP_notACP	0.15252	ATT	I	19283	78253	0.246428	CAA	Q	27215	70576	0.385621	0.095028	1.605	0.473123	1.28631
ATTCAC	IH	43	683	notICP_notACP	0.0643275	ATT	I	19283	78253	0.246428	CAC	H	3788	19592	0.193385	0.0476556	1.34984	0.299986	0.228178
ATTCAG	IQ	27	895	notICP_notACP	0.03125	ATT	I	19283	78253	0.246428	CAG	Q	5667	32317	0.175382	0.0432191	0.72306	-0.324264	-0.721798
ATTCAT	IH	129	1125	notICP_notACP	0.115453	ATT	I	19283	78253	0.246428	CAT	H	11771	35545	0.331177	0.0816113	1.41467	0.346896	0.572153
ATTCCA	IP	207	1743	notICP_notACP	0.119266	ATT	I	19283	78253	0.246428	CCA	P	14556	45505	0.319892	0.0788304	1.51294	0.414058	0.818264
ATTCCC	IP	10	619	notICP_notACP	0.0177419	ATT	I	19283	78253	0.246428	CCC	P	2302	17969	0.128158	0.0315818	0.561778	-0.576649	-0.702075
ATTCCG	IP	11	516	notICP_notACP	0.0232108	ATT	I	19283	78253	0.246428	CCG	P	1316	13847	0.095104	0.0234363	0.990379	-0.00966762	-0.176615
ATTCCT	IP	132	1361	notICP_notACP	0.0976505	ATT	I	19283	78253	0.246428	CCT	P	7972	34799	0.229109	0.056459	1.72958	0.54788	1.00539
ATTCGA	IR	9	197	notICP_notACP	0.0505051	ATT	I	19283	78253	0.246428	CGA	R	1582	7720	0.205025	0.050524	0.999624	-0.00037562	-0.364731
ATTCGC	IR	7	178	notICP_notACP	0.0446927	ATT	I	19283	78253	0.246428	CGC	R	822	6595	0.124773	0.0307475	1.45354	0.374002	0.256539
ATTCGG	IR	3	122	notICP_notACP	0.0325203	ATT	I	19283	78253	0.246428	CGG	R	461	4546	0.101605	0.0250385	1.29881	0.261452	0.0760841
ATTCGT	IR	96	504	notICP_notACP	0.192079	ATT	I	19283	78253	0.246428	CGT	R	6731	15860	0.424437	0.104593	1.83644	0.607828	2.24572
ATTCTA	IL	12	1025	notICP_notACP	0.0126706	ATT	I	19283	78253	0.246428	CTA	L	2182	35179	0.0620523	0.0152914	0.828605	-0.188012	-0.200047
ATTCTC	IL	15	459	notICP_notACP	0.0347826	ATT	I	19283	78253	0.246428	CTC	L	1544	13797	0.111973	0.0275933	1.26055	0.231546	0.0476453
ATTCTG	IL	6	752	notICP_notACP	0.00929615	ATT	I	19283	78253	0.246428	CTG	L	1876	27954	0.0671436	0.0165461	0.561834	-0.57655	-0.367794
ATTCTT	IL	144	1151	notICP_notACP	0.125868	ATT	I	19283	78253	0.246428	CTT	L	8273	31125	0.265823	0.0655063	1.92147	0.653089	1.59744
ATTGAA	IE	573	4101	notICP_notACP	0.139932	ATT	I	19283	78253	0.246428	GAA	E	47194	120408	0.391956	0.096589	1.44873	0.37069	0.789964
ATTGAC	ID	142	1858	notICP_notACP	0.0769231	ATT	I	19283	78253	0.246428	GAC	D	10122	52505	0.192797	0.0475106	1.61907	0.481852	0.66603
ATTGAG	IE	64	1516	notICP_notACP	0.0428477	ATT	I	19283	78253	0.246428	GAG	E	8828	51380	0.171834	0.0423447	1.01188	0.0118082	-0.287895
ATTGAT	ID	428	3617	notICP_notACP	0.118574	ATT	I	19283	78253	0.246428	GAT	D	33370	100550	0.331881	0.081785	1.44982	0.371442	0.671944
ATTGCA	IA	131	1523	notICP_notACP	0.0866142	ATT	I	19283	78253	0.246428	GCA	A	8122	41923	0.193755	0.0477468	1.81403	0.595551	0.988488
ATTGCC	IA	110	1381	notICP_notACP	0.0803184	ATT	I	19283	78253	0.246428	GCC	A	4718	31383	0.150363	0.0370538	2.16762	0.773629	1.2163
ATTGCG	IA	13	616	notICP_notACP	0.0226904	ATT	I	19283	78253	0.246428	GCG	A	976	16071	0.0607889	0.0149801	1.5147	0.41522	0.156398
ATTGCT	IA	199	2073	notICP_notACP	0.096432	ATT	I	19283	78253	0.246428	GCT	A	10981	51631	0.212698	0.0524147	1.83979	0.609651	1.13141
ATTGGA	IG	44	900	notICP_notACP	0.0499445	ATT	I	19283	78253	0.246428	GGA	G	4996	28610	0.174653	0.0430395	1.16044	0.148795	-0.0734091
ATTGGC	IG	21	821	notICP_notACP	0.026764	ATT	I	19283	78253	0.246428	GGC	G	2479	25330	0.0979038	0.0241263	1.10933	0.103757	-0.083422
ATTGGG	IG	23	579	notICP_notACP	0.0413793	ATT	I	19283	78253	0.246428	GGG	G	1833	15952	0.114963	0.0283301	1.46061	0.378857	0.24324
ATTGGT	IG	287	2150	notICP_notACP	0.133891	ATT	I	19283	78253	0.246428	GGT	G	21006	58381	0.35982	0.0886698	1.51	0.412108	0.91144
ATTGTA	IV	62	1048	notICP_notACP	0.0600572	ATT	I	19283	78253	0.246428	GTA	V	3755	31086	0.120822	0.029774	2.0171	0.701661	0.823695
ATTGTC	IV	79	1215	notICP_notACP	0.0657895	ATT	I	19283	78253	0.246428	GTC	V	4426	28607	0.154747	0.038134	1.72522	0.545353	0.673361
ATTGTG	IV	55	997	notICP_notACP	0.0561122	ATT	I	19283	78253	0.246428	GTG	V	4961	28216	0.175851	0.0433348	1.29485	0.258398	0.125797
ATTGTT	IV	228	2167	notICP_notACP	0.105627	ATT	I	19283	78253	0.246428	GTT	V	12887	55805	0.230943	0.0569109	1.85601	0.618431	1.26012
ATTTAC	IY	92	1009	notICP_notACP	0.0920792	ATT	I	19283	78253	0.246428	TAC	Y	11003	36847	0.298632	0.0735914	1.25122	0.224121	0.103541
ATTTAT	IY	156	1396	notICP_notACP	0.112384	ATT	I	19283	78253	0.246428	TAT	Y	15902	48697	0.326564	0.0804745	1.39651	0.333978	0.514088
ATTTCA	IS	93	1535	notICP_notACP	0.0611979	ATT	I	19283	78253	0.246428	TCA	S	9475	48946	0.193597	0.0477078	1.28276	0.249018	0.118717
ATTTCC	IS	65	1289	notICP_notACP	0.0511628	ATT	I	19283	78253	0.246428	TCC	S	5131	36210	0.141725	0.034925	1.46493	0.381809	0.305034
ATTTCG	IS	9	625	notICP_notACP	0.0159744	ATT	I	19283	78253	0.246428	TCG	S	2023	22524	0.0898557	0.022143	0.721422	-0.326531	-0.371051
ATTTCT	IS	162	2076	notICP_notACP	0.0784786	ATT	I	19283	78253	0.246428	TCT	S	12815	60233	0.21277	0.0524326	1.49675	0.403297	0.515144
ATTTGC	IC	42	448	notICP_notACP	0.0957684	ATT	I	19283	78253	0.246428	TGC	C	2549	11905	0.214178	0.0527795	1.8145	0.595811	1.09353
ATTTGG	IW	261	871	notICP_notACP	0.300459	ATT	I	19283	78253	0.246428	TGG	W	25007	26455	0.945268	0.232941	1.28985	0.254526	0.636243
ATTTGT	IC	69	664	notICP_notACP	0.105263	ATT	I	19283	78253	0.246428	TGT	C	7507	19979	0.375776	0.0926018	1.13673	0.128155	-0.233205
ATTTTA	IL	114	2550	notICP_notACP	0.0450804	ATT	I	19283	78253	0.246428	TTA	L	8820	69400	0.127102	0.0313215	1.43928	0.364142	0.246012
ATTTTC	IF	168	1707	notICP_notACP	0.0989461	ATT	I	19283	78253	0.246428	TTC	F	12596	46620	0.2702	0.066585	1.48601	0.396097	0.629676
ATTTTG	IL	144	2269	notICP_notACP	0.0638767	ATT	I	19283	78253	0.246428	TTG	L	13786	70532	0.195469	0.048169	1.32609	0.282237	0.19142
ATTTTT	IF	161	1975	notICP_notACP	0.0819838	ATT	I	19283	78253	0.246428	TTT	F	20834	67858	0.307034	0.0756618	1.08356	0.0802484	-0.328477
CAAAAA	QK	297	2742	notICP_notACP	0.10864	CAA	Q	27215	70576	0.385621	AAA	K	33247	111171	0.299068	0.115327	0.942018	-0.0597308	-1.06031
CAAAAC	QN	161	1697	notICP_notACP	0.0954064	CAA	Q	27215	70576	0.385621	AAC	N	13698	64020	0.213977	0.082514	1.15624	0.145178	-0.152592
CAAAAG	QK	375	2269	notICP_notACP	0.165639	CAA	Q	27215	70576	0.385621	AAG	K	22871	80599	0.283772	0.109428	1.51367	0.414539	1.1386
CAAAAT	QN	259	2781	notICP_notACP	0.0934579	CAA	Q	27215	70576	0.385621	AAT	N	23341	95843	0.243542	0.0939148	0.995135	-0.00487691	-0.692423
CAAACA	QT	106	1278	notICP_notACP	0.0836591	CAA	Q	27215	70576	0.385621	ACA	T	7967	45953	0.173391	0.0668632	1.2512	0.224102	0.0940206
CAAACC	QT	47	698	notICP_notACP	0.0686695	CAA	Q	27215	70576	0.385621	ACC	T	3554	31010	0.114637	0.0442064	1.55339	0.440436	0.520156
CAAACG	QT	15	565	notICP_notACP	0.0282686	CAA	Q	27215	70576	0.385621	ACG	T	1419	21263	0.0667795	0.0257516	1.09774	0.0932526	-0.0992761
CAAACT	QT	124	1332	notICP_notACP	0.0937734	CAA	Q	27215	70576	0.385621	ACT	T	8534	50690	0.168373	0.0649283	1.44426	0.367599	0.521069
CAAAGA	QR	463	1875	notICP_notACP	0.247335	CAA	Q	27215	70576	0.385621	AGA	R	21649	55377	0.390949	0.150758	1.6406	0.495064	2.22471
CAAAGC	QS	50	712	notICP_notACP	0.0715288	CAA	Q	27215	70576	0.385621	AGC	S	3355	25798	0.130083	0.0501626	1.42594	0.354829	0.371055
CAAAGG	QR	32	892	notICP_notACP	0.0369541	CAA	Q	27215	70576	0.385621	AGG	R	2662	25082	0.106168	0.0409405	0.90263	-0.102443	-0.431692
CAAAGT	QS	160	1193	notICP_notACP	0.134841	CAA	Q	27215	70576	0.385621	AGT	S	8411	37718	0.223018	0.0860003	1.56791	0.449744	1.05476
CAAATA	QI	208	1416	notICP_notACP	0.147495	CAA	Q	27215	70576	0.385621	ATA	I	17384	47430	0.366532	0.141343	1.04353	0.0426045	-0.80761
CAAATC	QI	94	1124	notICP_notACP	0.0844444	CAA	Q	27215	70576	0.385621	ATC	I	7664	43515	0.176142	0.0679242	1.24322	0.217702	0.0769251
CAAATG	QM	544	1479	notICP_notACP	0.368243	CAA	Q	27215	70576	0.385621	ATG	M	38933	53187	0.732007	0.282278	1.30454	0.265853	0.913186
CAAATT	QI	235	2041	notICP_notACP	0.115573	CAA	Q	27215	70576	0.385621	ATT	I	19283	78253	0.246428	0.095028	1.2162	0.19573	0.0195967
CAACAA	QQ	392	2906	notICP_notACP	0.135191	CAA	Q	27215	70576	0.385621	CAA	Q	27215	70576	0.385621	0.148704	0.909129	-0.0952687	-1.53486
CAACAC	QH	29	451	notICP_notACP	0.0663717	CAA	Q	27215	70576	0.385621	CAC	H	3788	19592	0.193385	0.0745735	0.890016	-0.116515	-0.818582
CAACAG	QQ	75	1633	notICP_notACP	0.0465116	CAA	Q	27215	70576	0.385621	CAG	Q	5667	32317	0.175382	0.0676311	0.687725	-0.374366	-1.21143
CAACAT	QH	108	866	notICP_notACP	0.125721	CAA	Q	27215	70576	0.385621	CAT	H	11771	35545	0.331177	0.127709	0.984434	-0.015688	-0.988434
CAACCA	QP	135	1144	notICP_notACP	0.118777	CAA	Q	27215	70576	0.385621	CCA	P	14556	45505	0.319892	0.123357	0.962873	-0.0378335	-1.04594
CAACCC	QP	5	335	notICP_notACP	0.0178571	CAA	Q	27215	70576	0.385621	CCC	P	2302	17969	0.128158	0.0494205	0.361331	-1.01796	-1.43827
CAACCG	QP	12	399	notICP_notACP	0.0325	CAA	Q	27215	70576	0.385621	CCG	P	1316	13847	0.095104	0.0366741	0.886183	-0.120832	-0.407386
CAACCT	QP	88	871	notICP_notACP	0.102064	CAA	Q	27215	70576	0.385621	CCT	P	7972	34799	0.229109	0.0883494	1.15523	0.144303	-0.166445
CAACGA	QR	22	269	notICP_notACP	0.0851852	CAA	Q	27215	70576	0.385621	CGA	R	1582	7720	0.205025	0.0790621	1.07745	0.0745936	-0.359801
CAACGC	QR	11	169	notICP_notACP	0.0705882	CAA	Q	27215	70576	0.385621	CGC	R	822	6595	0.124773	0.048115	1.46707	0.38327	0.423768
CAACGG	QR	9	163	notICP_notACP	0.0609756	CAA	Q	27215	70576	0.385621	CGG	R	461	4546	0.101605	0.0391812	1.55625	0.442276	0.46487
CAACGT	QR	87	469	notICP_notACP	0.187234	CAA	Q	27215	70576	0.385621	CGT	R	6731	15860	0.424437	0.163672	1.14396	0.134494	-0.371622
CAACTA	QL	28	1064	notICP_notACP	0.02723	CAA	Q	27215	70576	0.385621	CTA	L	2182	35179	0.0620523	0.0239287	1.13797	0.129243	-0.0592464
CAACTC	QL	9	319	notICP_notACP	0.03125	CAA	Q	27215	70576	0.385621	CTC	L	1544	13797	0.111973	0.0431791	0.72373	-0.323337	-0.720137
CAACTG	QL	24	926	notICP_notACP	0.0269687	CAA	Q	27215	70576	0.385621	CTG	L	1876	27954	0.0671436	0.025892	1.04158	0.0407429	-0.149666
CAACTT	QL	63	749	notICP_notACP	0.0853333	CAA	Q	27215	70576	0.385621	CTT	L	8273	31125	0.265823	0.102507	0.832464	-0.183365	-1.32747
CAAGAA	QE	744	3745	notICP_notACP	0.198879	CAA	Q	27215	70576	0.385621	GAA	E	47194	120408	0.391956	0.151147	1.3158	0.274446	0.547311
CAAGAC	QD	109	1200	notICP_notACP	0.0915903	CAA	Q	27215	70576	0.385621	GAC	D	10122	52505	0.192797	0.0743467	1.23194	0.208587	0.055446
CAAGAG	QE	120	1543	notICP_notACP	0.0783679	CAA	Q	27215	70576	0.385621	GAG	E	8828	51380	0.171834	0.0662628	1.18268	0.167785	-0.0624787
CAAGAT	QD	366	2607	notICP_notACP	0.140721	CAA	Q	27215	70576	0.385621	GAT	D	33370	100550	0.331881	0.127981	1.09955	0.0949	-0.485441
CAAGCA	QA	64	991	notICP_notACP	0.0655242	CAA	Q	27215	70576	0.385621	GCA	A	8122	41923	0.193755	0.0747162	0.876974	-0.131278	-0.853557
CAAGCC	QA	53	717	notICP_notACP	0.0752089	CAA	Q	27215	70576	0.385621	GCC	A	4718	31383	0.150363	0.0579833	1.29708	0.260115	0.172743
CAAGCG	QA	6	445	notICP_notACP	0.0156951	CAA	Q	27215	70576	0.385621	GCG	A	976	16071	0.0607889	0.0234415	0.669541	-0.401162	-0.434506
CAAGCT	QA	180	1364	notICP_notACP	0.132601	CAA	Q	27215	70576	0.385621	GCT	A	10981	51631	0.212698	0.0820207	1.61667	0.480371	1.14307
CAAGGA	QG	46	669	notICP_notACP	0.0701493	CAA	Q	27215	70576	0.385621	GGA	G	4996	28610	0.174653	0.06735	1.04156	0.0407227	-0.389357
CAAGGC	QG	26	655	notICP_notACP	0.0411585	CAA	Q	27215	70576	0.385621	GGC	G	2479	25330	0.0979038	0.0377538	1.09018	0.0863457	-0.155326
CAAGGG	QG	14	380	notICP_notACP	0.0393701	CAA	Q	27215	70576	0.385621	GGG	G	1833	15952	0.114963	0.0443321	0.888072	-0.118702	-0.489581
CAAGGT	QG	393	1547	notICP_notACP	0.254522	CAA	Q	27215	70576	0.385621	GGT	G	21006	58381	0.35982	0.138754	1.83434	0.606683	2.96919
CAAGTA	QV	40	855	notICP_notACP	0.0478972	CAA	Q	27215	70576	0.385621	GTA	V	3755	31086	0.120822	0.0465916	1.02802	0.0276361	-0.290982
CAAGTC	QV	57	701	notICP_notACP	0.0826211	CAA	Q	27215	70576	0.385621	GTC	V	4426	28607	0.154747	0.0596737	1.38455	0.325373	0.356729
CAAGTG	QV	65	838	notICP_notACP	0.0786651	CAA	Q	27215	70576	0.385621	GTG	V	4961	28216	0.175851	0.0678121	1.16005	0.148459	-0.116568
CAAGTT	QV	143	1341	notICP_notACP	0.107303	CAA	Q	27215	70576	0.385621	GTT	V	12887	55805	0.230943	0.0890565	1.20488	0.186381	-0.0161905
CAATAC	QY	111	912	notICP_notACP	0.122673	CAA	Q	27215	70576	0.385621	TAC	Y	11003	36847	0.298632	0.115159	1.06524	0.0632048	-0.572246
CAATAT	QY	157	1342	notICP_notACP	0.117647	CAA	Q	27215	70576	0.385621	TAT	Y	15902	48697	0.326564	0.12593	0.934226	-0.0680367	-1.19144
CAATCA	QS	80	1037	notICP_notACP	0.0780347	CAA	Q	27215	70576	0.385621	TCA	S	9475	48946	0.193597	0.0746552	1.04527	0.0442732	-0.422107
CAATCC	QS	43	645	notICP_notACP	0.0681115	CAA	Q	27215	70576	0.385621	TCC	S	5131	36210	0.141725	0.0546521	1.24627	0.220157	0.0676199
CAATCG	QS	19	514	notICP_notACP	0.038835	CAA	Q	27215	70576	0.385621	TCG	S	2023	22524	0.0898557	0.0346503	1.12077	0.114015	-0.106223
CAATCT	QS	126	1286	notICP_notACP	0.0986791	CAA	Q	27215	70576	0.385621	TCT	S	12815	60233	0.21277	0.0820487	1.20269	0.18456	-0.0210837
CAATGC	QC	28	256	notICP_notACP	0.11284	CAA	Q	27215	70576	0.385621	TGC	C	2549	11905	0.214178	0.0825915	1.36625	0.312068	0.441914
CAATGG	QW	336	786	notICP_notACP	0.428208	CAA	Q	27215	70576	0.385621	TGG	W	25007	26455	0.945268	0.364515	1.17473	0.161041	-0.443036
CAATGT	QC	96	490	notICP_notACP	0.197556	CAA	Q	27215	70576	0.385621	TGT	C	7507	19979	0.375776	0.144907	1.36333	0.309929	0.760835
CAATTA	QL	120	1912	notICP_notACP	0.0632514	CAA	Q	27215	70576	0.385621	TTA	L	8820	69400	0.127102	0.0490132	1.2905	0.255028	0.134959
CAATTC	QF	121	1061	notICP_notACP	0.114878	CAA	Q	27215	70576	0.385621	TTC	F	12596	46620	0.2702	0.104195	1.10253	0.0976035	-0.384587
CAATTG	QL	235	2082	notICP_notACP	0.113298	CAA	Q	27215	70576	0.385621	TTG	L	13786	70532	0.195469	0.0753769	1.50309	0.407521	0.756943
CAATTT	QF	193	1735	notICP_notACP	0.111751	CAA	Q	27215	70576	0.385621	TTT	F	20834	67858	0.307034	0.118399	0.943854	-0.0577837	-1.0811
CACAAA	HK	58	805	notICP_notACP	0.073201	CAC	H	3788	19592	0.193385	AAA	K	33247	111171	0.299068	0.0578354	1.26568	0.235608	0.110037
CACAAC	HN	50	521	notICP_notACP	0.0977011	CAC	H	3788	19592	0.193385	AAC	N	13698	64020	0.213977	0.04138	2.36107	0.859117	1.63277
CACAAG	HK	125	730	notICP_notACP	0.172367	CAC	H	3788	19592	0.193385	AAG	K	22871	80599	0.283772	0.0548773	3.14095	1.14452	3.63263
CACAAT	HN	32	726	notICP_notACP	0.045392	CAC	H	3788	19592	0.193385	AAT	N	23341	95843	0.243542	0.0470974	0.963791	-0.0368811	-0.397856
CACACA	HT	17	359	notICP_notACP	0.05	CAC	H	3788	19592	0.193385	ACA	T	7967	45953	0.173391	0.0335312	1.49115	0.399545	0.322997
CACACC	HT	15	231	notICP_notACP	0.0689655	CAC	H	3788	19592	0.193385	ACC	T	3554	31010	0.114637	0.0221691	3.11089	1.13491	1.44465
CACACG	HT	5	167	notICP_notACP	0.0357143	CAC	H	3788	19592	0.193385	ACG	T	1419	21263	0.0667795	0.0129142	2.76551	1.01722	0.688633
CACACT	HT	27	407	notICP_notACP	0.0686275	CAC	H	3788	19592	0.193385	ACT	T	8534	50690	0.168373	0.0325609	2.10766	0.745581	1.00189
CACAGA	HR	81	501	notICP_notACP	0.163347	CAC	H	3788	19592	0.193385	AGA	R	21649	55377	0.390949	0.0756039	2.16056	0.770366	2.46342
CACAGC	HS	6	193	notICP_notACP	0.0360825	CAC	H	3788	19592	0.193385	AGC	S	3355	25798	0.130083	0.0251561	1.43434	0.360708	0.193332
CACAGG	HR	5	182	notICP_notACP	0.0327869	CAC	H	3788	19592	0.193385	AGG	R	2662	25082	0.106168	0.0205312	1.59693	0.468081	0.272231
CACAGT	HS	15	278	notICP_notACP	0.0573477	CAC	H	3788	19592	0.193385	AGT	S	8411	37718	0.223018	0.0431283	1.3297	0.284952	0.176719
CACATA	HI	25	325	notICP_notACP	0.0797546	CAC	H	3788	19592	0.193385	ATA	I	17384	47430	0.366532	0.070882	1.12517	0.117938	-0.206588
CACATC	HI	38	389	notICP_notACP	0.1	CAC	H	3788	19592	0.193385	ATC	I	7664	43515	0.176142	0.0340633	2.93571	1.07695	2.01515
CACATG	HM	82	375	notICP_notACP	0.220745	CAC	H	3788	19592	0.193385	ATG	M	38933	53187	0.732007	0.14156	1.55938	0.444287	1.69475
CACATT	HI	47	637	notICP_notACP	0.0752351	CAC	H	3788	19592	0.193385	ATT	I	19283	78253	0.246428	0.0476556	1.57872	0.456617	0.602143
CACCAA	HQ	43	585	notICP_notACP	0.0750853	CAC	H	3788	19592	0.193385	CAA	Q	27215	70576	0.385621	0.0745735	1.00686	0.00683935	-0.519837
CACCAC	HH	14	267	notICP_notACP	0.0559701	CAC	H	3788	19592	0.193385	CAC	H	3788	19592	0.193385	0.0373979	1.49661	0.403204	0.367251
CACCAG	HQ	13	276	notICP_notACP	0.0505415	CAC	H	3788	19592	0.193385	CAG	Q	5667	32317	0.175382	0.0339163	1.49018	0.398898	0.325585
CACCAT	HH	20	417	notICP_notACP	0.0502392	CAC	H	3788	19592	0.193385	CAT	H	11771	35545	0.331177	0.0640447	0.78444	-0.242785	-0.934828
CACCCA	HP	30	350	notICP_notACP	0.0883191	CAC	H	3788	19592	0.193385	CCA	P	14556	45505	0.319892	0.0618624	1.42767	0.356043	0.461272
CACCCC	HP	2	126	notICP_notACP	0.023622	CAC	H	3788	19592	0.193385	CCC	P	2302	17969	0.128158	0.0247839	0.953121	-0.0480135	-0.218428
CACCCG	HP	9	111	notICP_notACP	0.0892857	CAC	H	3788	19592	0.193385	CCG	P	1316	13847	0.095104	0.0183917	4.85467	1.57994	2.29805
CACCCT	HP	11	240	notICP_notACP	0.0497925	CAC	H	3788	19592	0.193385	CCT	P	7972	34799	0.229109	0.0443064	1.12382	0.116736	-0.131184
CACCGA	HR	0	61	notICP_notACP	0.016129	CAC	H	3788	19592	0.193385	CGA	R	1582	7720	0.205025	0.0396489	0.406797	-0.899442	-1.09208
CACCGC	HR	2	76	notICP_notACP	0.038961	CAC	H	3788	19592	0.193385	CGC	R	822	6595	0.124773	0.0241292	1.61468	0.47914	0.334628
CACCGG	HR	2	47	notICP_notACP	0.0625	CAC	H	3788	19592	0.193385	CGG	R	461	4546	0.101605	0.019649	3.18082	1.15714	1.32754
CACCGT	HR	16	163	notICP_notACP	0.103659	CAC	H	3788	19592	0.193385	CGT	R	6731	15860	0.424437	0.08208	1.2629	0.233408	0.148339
CACCTA	HL	1	185	notICP_notACP	0.0107527	CAC	H	3788	19592	0.193385	CTA	L	2182	35179	0.0620523	0.012	0.896057	-0.109752	-0.129237
CACCTC	HL	3	100	notICP_notACP	0.039604	CAC	H	3788	19592	0.193385	CTC	L	1544	13797	0.111973	0.0216539	1.82895	0.603744	0.459372
CACCTG	HL	1	168	notICP_notACP	0.0118343	CAC	H	3788	19592	0.193385	CTG	L	1876	27954	0.0671436	0.0129846	0.911412	-0.09276	-0.133005
CACCTT	HL	4	211	notICP_notACP	0.0235849	CAC	H	3788	19592	0.193385	CTT	L	8273	31125	0.265823	0.0514062	0.458795	-0.779153	-1.32428
CACGAA	HE	82	798	notICP_notACP	0.10388	CAC	H	3788	19592	0.193385	GAA	E	47194	120408	0.391956	0.0757985	1.37047	0.315156	0.416549
CACGAC	HD	12	337	notICP_notACP	0.0384615	CAC	H	3788	19592	0.193385	GAC	D	10122	52505	0.192797	0.0372841	1.03158	0.0310911	-0.228305
CACGAG	HE	16	344	notICP_notACP	0.0492754	CAC	H	3788	19592	0.193385	GAG	E	8828	51380	0.171834	0.0332302	1.48285	0.393966	0.310645
CACGAT	HD	57	784	notICP_notACP	0.0738854	CAC	H	3788	19592	0.193385	GAT	D	33370	100550	0.331881	0.064181	1.1512	0.140807	-0.129783
CACGCA	HA	7	221	notICP_notACP	0.036036	CAC	H	3788	19592	0.193385	GCA	A	8122	41923	0.193755	0.0374695	0.961744	-0.0390067	-0.319153
CACGCC	HA	6	171	notICP_notACP	0.0406977	CAC	H	3788	19592	0.193385	GCC	A	4718	31383	0.150363	0.0290781	1.3996	0.336187	0.188836
CACGCG	HA	4	67	notICP_notACP	0.0735294	CAC	H	3788	19592	0.193385	GCG	A	976	16071	0.0607889	0.0117557	6.25479	1.83335	2.03318
CACGCT	HA	11	301	notICP_notACP	0.0397351	CAC	H	3788	19592	0.193385	GCT	A	10981	51631	0.212698	0.0411326	0.966025	-0.0345661	-0.344318
CACGGA	HG	3	188	notICP_notACP	0.021164	CAC	H	3788	19592	0.193385	GGA	G	4996	28610	0.174653	0.0337754	0.626611	-0.467429	-0.675764
CACGGC	HG	8	179	notICP_notACP	0.05	CAC	H	3788	19592	0.193385	GGC	G	2479	25330	0.0979038	0.0189332	2.64087	0.971108	0.928683
CACGGG	HG	5	114	notICP_notACP	0.0521739	CAC	H	3788	19592	0.193385	GGG	G	1833	15952	0.114963	0.0222321	2.34678	0.853045	0.866339
CACGGT	HG	59	472	notICP_notACP	0.12685	CAC	H	3788	19592	0.193385	GGT	G	21006	58381	0.35982	0.0695839	1.82298	0.600471	1.46192
CACGTA	HV	4	196	notICP_notACP	0.0253807	CAC	H	3788	19592	0.193385	GTA	V	3755	31086	0.120822	0.0233653	1.08626	0.0827396	-0.0992726
CACGTC	HV	16	223	notICP_notACP	0.0758929	CAC	H	3788	19592	0.193385	GTC	V	4426	28607	0.154747	0.0299258	2.53603	0.930602	1.36032
CACGTG	HV	30	172	notICP_notACP	0.179191	CAC	H	3788	19592	0.193385	GTG	V	4961	28216	0.175851	0.0340071	5.26922	1.66188	4.73252
CACGTT	HV	26	485	notICP_notACP	0.0555556	CAC	H	3788	19592	0.193385	GTT	V	12887	55805	0.230943	0.044661	1.24394	0.218283	0.0516859
CACTAC	HY	38	340	notICP_notACP	0.11437	CAC	H	3788	19592	0.193385	TAC	Y	11003	36847	0.298632	0.0577511	1.98039	0.683292	1.52498
CACTAT	HY	20	439	notICP_notACP	0.0477273	CAC	H	3788	19592	0.193385	TAT	Y	15902	48697	0.326564	0.0631527	0.755745	-0.280052	-0.983938
CACTCA	HS	13	364	notICP_notACP	0.0383562	CAC	H	3788	19592	0.193385	TCA	S	9475	48946	0.193597	0.0374389	1.0245	0.024206	-0.238338
CACTCC	HS	20	317	notICP_notACP	0.0660377	CAC	H	3788	19592	0.193385	TCC	S	5131	36210	0.141725	0.0274075	2.40947	0.879409	1.12692
CACTCG	HS	6	141	notICP_notACP	0.0492958	CAC	H	3788	19592	0.193385	TCG	S	2023	22524	0.0898557	0.0173768	2.83688	1.0427	0.969114
CACTCT	HS	27	468	notICP_notACP	0.0597015	CAC	H	3788	19592	0.193385	TCT	S	12815	60233	0.21277	0.0411466	1.45094	0.372215	0.339641
CACTGC	HC	9	122	notICP_notACP	0.0813008	CAC	H	3788	19592	0.193385	TGC	C	2549	11905	0.214178	0.0414188	1.96289	0.67442	1.06887
CACTGG	HW	58	238	notICP_notACP	0.246862	CAC	H	3788	19592	0.193385	TGG	W	25007	26455	0.945268	0.182801	1.35044	0.300431	0.87903
CACTGT	HC	20	175	notICP_notACP	0.119318	CAC	H	3788	19592	0.193385	TGT	C	7507	19979	0.375776	0.0726695	1.64193	0.495871	1.07567
CACTTA	HL	11	431	notICP_notACP	0.0277778	CAC	H	3788	19592	0.193385	TTA	L	8820	69400	0.127102	0.0245797	1.13011	0.122317	-0.0674765
CACTTC	HF	19	358	notICP_notACP	0.0557103	CAC	H	3788	19592	0.193385	TTC	F	12596	46620	0.2702	0.0522528	1.06617	0.0640725	-0.257997
CACTTG	HL	37	556	notICP_notACP	0.0682226	CAC	H	3788	19592	0.193385	TTG	L	13786	70532	0.195469	0.0378008	1.80479	0.590446	0.770606
CACTTT	HF	21	422	notICP_notACP	0.0520095	CAC	H	3788	19592	0.193385	TTT	F	20834	67858	0.307034	0.0593758	0.875936	-0.132462	-0.680421
CAGAAA	QK	87	1375	notICP_notACP	0.0639535	CAG	Q	5667	32317	0.175382	AAA	K	33247	111171	0.299068	0.0524512	1.21929	0.198273	0.0163841
CAGAAC	QN	30	703	notICP_notACP	0.0440341	CAG	Q	5667	32317	0.175382	AAC	N	13698	64020	0.213977	0.0375277	1.17338	0.159885	-0.0473577
CAGAAG	QK	41	867	notICP_notACP	0.0483871	CAG	Q	5667	32317	0.175382	AAG	K	22871	80599	0.283772	0.0497685	0.972244	-0.0281489	-0.405997
CAGAAT	QN	54	1110	notICP_notACP	0.049505	CAG	Q	5667	32317	0.175382	AAT	N	23341	95843	0.243542	0.0427128	1.15902	0.147573	-0.0749273
CAGACA	QT	14	445	notICP_notACP	0.0336323	CAG	Q	5667	32317	0.175382	ACA	T	7967	45953	0.173391	0.0304096	1.10597	0.100727	-0.108647
CAGACC	QT	8	253	notICP_notACP	0.0354331	CAG	Q	5667	32317	0.175382	ACC	T	3554	31010	0.114637	0.0201052	1.76238	0.566665	0.38063
CAGACG	QT	1	219	notICP_notACP	0.00909091	CAG	Q	5667	32317	0.175382	ACG	T	1419	21263	0.0667795	0.0117119	0.776209	-0.253334	-0.174258
CAGACT	QT	13	379	notICP_notACP	0.0368421	CAG	Q	5667	32317	0.175382	ACT	T	8534	50690	0.168373	0.0295296	1.24763	0.221247	0.0379127
CAGAGA	QR	29	553	notICP_notACP	0.0541516	CAG	Q	5667	32317	0.175382	AGA	R	21649	55377	0.390949	0.0685656	0.789779	-0.236002	-0.988266
CAGAGC	QS	7	279	notICP_notACP	0.0285714	CAG	Q	5667	32317	0.175382	AGC	S	3355	25798	0.130083	0.0228142	1.25236	0.225026	0.0329854
CAGAGG	QR	4	314	notICP_notACP	0.015873	CAG	Q	5667	32317	0.175382	AGG	R	2662	25082	0.106168	0.0186199	0.852476	-0.15961	-0.228352
CAGAGT	QS	10	367	notICP_notACP	0.0298913	CAG	Q	5667	32317	0.175382	AGT	S	8411	37718	0.223018	0.0391133	0.764224	-0.268895	-0.598027
CAGATA	QI	47	570	ACP	0.084063	CAG	Q	5667	32317	0.175382	ATA	I	17384	47430	0.366532	0.0642832	1.3077	0.268268	0.214914
CAGATC	QI	29	417	notICP_notACP	0.0717703	CAG	Q	5667	32317	0.175382	ATC	I	7664	43515	0.176142	0.0308922	2.32325	0.842968	1.17888
CAGATG	QM	71	497	notICP_notACP	0.144578	CAG	Q	5667	32317	0.175382	ATG	M	38933	53187	0.732007	0.128381	1.12617	0.118819	-0.369805
CAGATT	QI	27	786	notICP_notACP	0.0355781	CAG	Q	5667	32317	0.175382	ATT	I	19283	78253	0.246428	0.0432191	0.823204	-0.194551	-0.573409
CAGCAA	QQ	105	1805	notICP_notACP	0.0586932	CAG	Q	5667	32317	0.175382	CAA	Q	27215	70576	0.385621	0.0676311	0.867844	-0.141743	-0.793787
CAGCAC	QH	11	303	notICP_notACP	0.0394737	CAG	Q	5667	32317	0.175382	CAC	H	3788	19592	0.193385	0.0339163	1.16385	0.151737	-0.0538725
CAGCAG	QQ	69	1246	notICP_notACP	0.0561347	CAG	Q	5667	32317	0.175382	CAG	Q	5667	32317	0.175382	0.0307589	1.82499	0.601575	0.648351
CAGCAT	QH	51	598	notICP_notACP	0.0868114	CAG	Q	5667	32317	0.175382	CAT	H	11771	35545	0.331177	0.0580824	1.49462	0.401874	0.566414
CAGCCA	QP	20	520	notICP_notACP	0.0403071	CAG	Q	5667	32317	0.175382	CCA	P	14556	45505	0.319892	0.0561033	0.718444	-0.330667	-0.945854
CAGCCC	QP	5	215	notICP_notACP	0.0277778	CAG	Q	5667	32317	0.175382	CCC	P	2302	17969	0.128158	0.0224766	1.23585	0.21176	0.0197795
CAGCCG	QP	13	239	notICP_notACP	0.0583333	CAG	Q	5667	32317	0.175382	CCG	P	1316	13847	0.095104	0.0166795	3.4973	1.25199	1.30789
CAGCCT	QP	22	433	notICP_notACP	0.0529954	CAG	Q	5667	32317	0.175382	CCT	P	7972	34799	0.229109	0.0401817	1.31889	0.276794	0.149762
CAGCGA	QR	5	147	notICP_notACP	0.0405405	CAG	Q	5667	32317	0.175382	CGA	R	1582	7720	0.205025	0.0359578	1.12745	0.119957	-0.101996
CAGCGC	QR	5	126	notICP_notACP	0.0472441	CAG	Q	5667	32317	0.175382	CGC	R	822	6595	0.124773	0.0218829	2.15895	0.769623	0.711811
CAGCGG	QR	4	111	notICP_notACP	0.0446429	CAG	Q	5667	32317	0.175382	CGG	R	461	4546	0.101605	0.0178198	2.50524	0.918385	0.79121
CAGCGT	QR	12	269	notICP_notACP	0.0481481	CAG	Q	5667	32317	0.175382	CGT	R	6731	15860	0.424437	0.0744387	0.646816	-0.435694	-1.43778
CAGCTA	QL	7	554	notICP_notACP	0.0144144	CAG	Q	5667	32317	0.175382	CTA	L	2182	35179	0.0620523	0.0108829	1.32451	0.281039	0.0426551
CAGCTC	QL	6	223	notICP_notACP	0.03125	CAG	Q	5667	32317	0.175382	CTC	L	1544	13797	0.111973	0.019638	1.5913	0.464552	0.2566
CAGCTG	QL	10	478	notICP_notACP	0.0229645	CAG	Q	5667	32317	0.175382	CTG	L	1876	27954	0.0671436	0.0117758	1.95015	0.667904	0.298744
CAGCTT	QL	18	457	notICP_notACP	0.0414847	CAG	Q	5667	32317	0.175382	CTT	L	8273	31125	0.265823	0.0466206	0.889837	-0.116717	-0.512033
CAGGAA	QE	87	1410	notICP_notACP	0.0623671	CAG	Q	5667	32317	0.175382	GAA	E	47194	120408	0.391956	0.068742	0.907263	-0.0973228	-0.713923
CAGGAC	QD	46	674	notICP_notACP	0.0696296	CAG	Q	5667	32317	0.175382	GAC	D	10122	52505	0.192797	0.0338132	2.05925	0.72234	0.984296
CAGGAG	QE	30	688	notICP_notACP	0.0449927	CAG	Q	5667	32317	0.175382	GAG	E	8828	51380	0.171834	0.0301366	1.49296	0.400761	0.292171
CAGGAT	QD	59	1126	notICP_notACP	0.0532387	CAG	Q	5667	32317	0.175382	GAT	D	33370	100550	0.331881	0.0582061	0.914659	-0.0892041	-0.589743
CAGGCA	QA	25	515	notICP_notACP	0.0503876	CAG	Q	5667	32317	0.175382	GCA	A	8122	41923	0.193755	0.0339812	1.48281	0.393937	0.317615
CAGGCC	QA	13	317	notICP_notACP	0.0440252	CAG	Q	5667	32317	0.175382	GCC	A	4718	31383	0.150363	0.026371	1.66945	0.512495	0.415234
CAGGCG	QA	8	246	notICP_notACP	0.0364372	CAG	Q	5667	32317	0.175382	GCG	A	976	16071	0.0607889	0.0106613	3.41771	1.22897	0.806894
CAGGCT	QA	21	541	notICP_notACP	0.0405904	CAG	Q	5667	32317	0.175382	GCT	A	10981	51631	0.212698	0.0373034	1.08812	0.0844485	-0.156116
CAGGGA	QG	19	356	notICP_notACP	0.0560224	CAG	Q	5667	32317	0.175382	GGA	G	4996	28610	0.174653	0.030631	1.82894	0.603738	0.649805
CAGGGC	QG	10	304	notICP_notACP	0.0360656	CAG	Q	5667	32317	0.175382	GGC	G	2479	25330	0.0979038	0.0171706	2.10043	0.742142	0.524076
CAGGGG	QG	9	156	notICP_notACP	0.0636943	CAG	Q	5667	32317	0.175382	GGG	G	1833	15952	0.114963	0.0201624	3.15906	1.15027	1.34718
CAGGGT	QG	12	437	notICP_notACP	0.0296804	CAG	Q	5667	32317	0.175382	GGT	G	21006	58381	0.35982	0.063106	0.470326	-0.75433	-1.60073
CAGGTA	QV	6	384	notICP_notACP	0.0181818	CAG	Q	5667	32317	0.175382	GTA	V	3755	31086	0.120822	0.0211901	0.858035	-0.15311	-0.255834
CAGGTC	QV	9	283	notICP_notACP	0.0352113	CAG	Q	5667	32317	0.175382	GTC	V	4426	28607	0.154747	0.0271398	1.2974	0.260363	0.081154
CAGGTG	QV	18	361	notICP_notACP	0.0524862	CAG	Q	5667	32317	0.175382	GTG	V	4961	28216	0.175851	0.0308412	1.70182	0.531699	0.519847
CAGGTT	QV	14	528	notICP_notACP	0.0283554	CAG	Q	5667	32317	0.175382	GTT	V	12887	55805	0.230943	0.0405033	0.700077	-0.356565	-0.708356
CAGTAC	QY	49	588	notICP_notACP	0.0848896	CAG	Q	5667	32317	0.175382	TAC	Y	11003	36847	0.298632	0.0523748	1.62081	0.482927	0.737345
CAGTAT	QY	39	737	notICP_notACP	0.0542005	CAG	Q	5667	32317	0.175382	TAT	Y	15902	48697	0.326564	0.0572734	0.946347	-0.0551462	-0.518071
CAGTCA	QS	13	512	notICP_notACP	0.0272904	CAG	Q	5667	32317	0.175382	TCA	S	9475	48946	0.193597	0.0339535	0.80376	-0.218455	-0.473112
CAGTCC	QS	9	286	notICP_notACP	0.0348432	CAG	Q	5667	32317	0.175382	TCC	S	5131	36210	0.141725	0.024856	1.4018	0.337758	0.163293
CAGTCG	QS	6	254	notICP_notACP	0.027451	CAG	Q	5667	32317	0.175382	TCG	S	2023	22524	0.0898557	0.0157591	1.74191	0.554985	0.287291
CAGTCT	QS	19	506	notICP_notACP	0.0394477	CAG	Q	5667	32317	0.175382	TCT	S	12815	60233	0.21277	0.0373161	1.05712	0.0555519	-0.19582
CAGTGC	QC	8	137	notICP_notACP	0.0652174	CAG	Q	5667	32317	0.175382	TGC	C	2549	11905	0.214178	0.0375629	1.73622	0.551708	0.677442
CAGTGG	QW	47	300	notICP_notACP	0.159468	CAG	Q	5667	32317	0.175382	TGG	W	25007	26455	0.945268	0.165783	0.96191	-0.038834	-1.41114
CAGTGT	QC	5	190	notICP_notACP	0.0314136	CAG	Q	5667	32317	0.175382	TGT	C	7507	19979	0.375776	0.0659044	0.476655	-0.740963	-1.65742
CAGTTA	QL	10	951	notICP_notACP	0.0115546	CAG	Q	5667	32317	0.175382	TTA	L	8820	69400	0.127102	0.0222914	0.518344	-0.657116	-0.528741
CAGTTC	QF	42	639	notICP_notACP	0.0671875	CAG	Q	5667	32317	0.175382	TTC	F	12596	46620	0.2702	0.0473883	1.41781	0.349112	0.337326
CAGTTG	QL	38	947	notICP_notACP	0.0411392	CAG	Q	5667	32317	0.175382	TTG	L	13786	70532	0.195469	0.0342817	1.20003	0.18235	-0.0119298
CAGTTT	QF	97	1053	notICP_notACP	0.0929791	CAG	Q	5667	32317	0.175382	TTT	F	20834	67858	0.307034	0.0538482	1.72669	0.546206	0.953555
CATAAA	HK	124	1080	notICP_notACP	0.115634	CAT	H	11771	35545	0.331177	AAA	K	33247	111171	0.299068	0.0990443	1.16749	0.15486	-0.144962
CATAAC	HN	43	685	notICP_notACP	0.0641399	CAT	H	11771	35545	0.331177	AAC	N	13698	64020	0.213977	0.070864	0.905113	-0.0996959	-0.741186
CATAAG	HK	52	743	notICP_notACP	0.0712366	CAT	H	11771	35545	0.331177	AAG	K	22871	80599	0.283772	0.0939785	0.758009	-0.27706	-1.45692
CATAAT	HN	91	1118	notICP_notACP	0.0822163	CAT	H	11771	35545	0.331177	AAT	N	23341	95843	0.243542	0.0806553	1.01935	0.0191692	-0.52769
CATACA	HT	30	538	notICP_notACP	0.0575139	CAT	H	11771	35545	0.331177	ACA	T	7967	45953	0.173391	0.057423	1.00158	0.00158281	-0.410676
CATACC	HT	15	352	notICP_notACP	0.0453258	CAT	H	11771	35545	0.331177	ACC	T	3554	31010	0.114637	0.037965	1.19388	0.177211	-0.021217
CATACG	HT	3	223	notICP_notACP	0.0178571	CAT	H	11771	35545	0.331177	ACG	T	1419	21263	0.0667795	0.0221158	0.807438	-0.213889	-0.305376
CATACT	HT	32	558	notICP_notACP	0.059034	CAT	H	11771	35545	0.331177	ACT	T	8534	50690	0.168373	0.0557612	1.05869	0.0570349	-0.289614
CATAGA	HR	97	630	notICP_notACP	0.155309	CAT	H	11771	35545	0.331177	AGA	R	21649	55377	0.390949	0.129473	1.19955	0.181942	-0.0472252
CATAGC	HS	9	269	notICP_notACP	0.037037	CAT	H	11771	35545	0.331177	AGC	S	3355	25798	0.130083	0.0430803	0.859721	-0.151147	-0.517631
CATAGG	HR	8	276	notICP_notACP	0.032491	CAT	H	11771	35545	0.331177	AGG	R	2662	25082	0.106168	0.0351602	0.924084	-0.0789521	-0.344881
CATAGT	HS	28	396	notICP_notACP	0.0730479	CAT	H	11771	35545	0.331177	AGT	S	8411	37718	0.223018	0.0738582	0.989029	-0.011032	-0.56001
CATATA	HI	77	575	notICP_notACP	0.135417	CAT	H	11771	35545	0.331177	ATA	I	17384	47430	0.366532	0.121387	1.11558	0.109373	-0.39372
CATATC	HI	34	604	notICP_notACP	0.0578512	CAT	H	11771	35545	0.331177	ATC	I	7664	43515	0.176142	0.0583341	0.991722	-0.00831242	-0.436916
CATATG	HM	166	588	notICP_notACP	0.283531	CAT	H	11771	35545	0.331177	ATG	M	38933	53187	0.732007	0.242424	1.16957	0.156636	-0.337557
CATATT	HI	111	1084	notICP_notACP	0.103226	CAT	H	11771	35545	0.331177	ATT	I	19283	78253	0.246428	0.0816113	1.26485	0.234952	0.15295
CATCAA	HQ	114	917	notICP_notACP	0.125272	CAT	H	11771	35545	0.331177	CAA	Q	27215	70576	0.385621	0.127709	0.980922	-0.0192622	-1.00381
CATCAC	HH	25	400	notICP_notACP	0.0648379	CAT	H	11771	35545	0.331177	CAC	H	3788	19592	0.193385	0.0640447	1.01239	0.0123091	-0.434317
CATCAG	HQ	9	403	notICP_notACP	0.0247525	CAT	H	11771	35545	0.331177	CAG	Q	5667	32317	0.175382	0.0580824	0.426161	-0.852938	-1.56125
CATCAT	HH	61	690	notICP_notACP	0.089725	CAT	H	11771	35545	0.331177	CAT	H	11771	35545	0.331177	0.109678	0.818078	-0.200798	-1.47443
CATCCA	HP	111	811	notICP_notACP	0.137931	CAT	H	11771	35545	0.331177	CCA	P	14556	45505	0.319892	0.105941	1.30196	0.263875	0.333361
CATCCC	HP	10	259	notICP_notACP	0.0423077	CAT	H	11771	35545	0.331177	CCC	P	2302	17969	0.128158	0.0424429	0.996814	-0.00319148	-0.310484
CATCCG	HP	12	308	notICP_notACP	0.0420712	CAT	H	11771	35545	0.331177	CCG	P	1316	13847	0.095104	0.0314962	1.33575	0.289496	0.135596
CATCCT	HP	96	658	notICP_notACP	0.147193	CAT	H	11771	35545	0.331177	CCT	P	7972	34799	0.229109	0.0758756	1.93992	0.662648	1.89832
CATCGA	HR	14	130	notICP_notACP	0.114504	CAT	H	11771	35545	0.331177	CGA	R	1582	7720	0.205025	0.0678995	1.68637	0.522579	1.10852
CATCGC	HR	6	130	notICP_notACP	0.0534351	CAT	H	11771	35545	0.331177	CGC	R	822	6595	0.124773	0.0413217	1.29315	0.257079	0.117535
CATCGG	HR	2	73	notICP_notACP	0.0405405	CAT	H	11771	35545	0.331177	CGG	R	461	4546	0.101605	0.0336493	1.20479	0.186309	-0.00621745
CATCGT	HR	67	312	notICP_notACP	0.217252	CAT	H	11771	35545	0.331177	CGT	R	6731	15860	0.424437	0.140564	1.54558	0.435399	1.61633
CATCTA	HL	8	432	notICP_notACP	0.0207852	CAT	H	11771	35545	0.331177	CTA	L	2182	35179	0.0620523	0.0205503	1.01143	0.0113683	-0.140032
CATCTC	HL	5	208	notICP_notACP	0.0287081	CAT	H	11771	35545	0.331177	CTC	L	1544	13797	0.111973	0.0370827	0.774164	-0.255971	-0.554342
CATCTG	HL	9	337	notICP_notACP	0.0295858	CAT	H	11771	35545	0.331177	CTG	L	1876	27954	0.0671436	0.0222364	1.33051	0.285564	0.0917347
CATCTT	HL	65	437	notICP_notACP	0.150685	CAT	H	11771	35545	0.331177	CTT	L	8273	31125	0.265823	0.0880343	1.71166	0.537465	1.51358
CATGAA	HE	227	1572	notICP_notACP	0.144946	CAT	H	11771	35545	0.331177	GAA	E	47194	120408	0.391956	0.129807	1.11663	0.110316	-0.416347
CATGAC	HD	36	720	notICP_notACP	0.0513176	CAT	H	11771	35545	0.331177	GAC	D	10122	52505	0.192797	0.0638498	0.803723	-0.2185	-0.889771
CATGAG	HE	30	641	notICP_notACP	0.0482866	CAT	H	11771	35545	0.331177	GAG	E	8828	51380	0.171834	0.0569074	0.848512	-0.164271	-0.705639
CATGAT	HD	126	1409	notICP_notACP	0.0900709	CAT	H	11771	35545	0.331177	GAT	D	33370	100550	0.331881	0.109911	0.819487	-0.199076	-1.47225
CATGCA	HA	44	559	notICP_notACP	0.0803571	CAT	H	11771	35545	0.331177	GCA	A	8122	41923	0.193755	0.0641672	1.25231	0.224988	0.0926715
CATGCC	HA	21	420	notICP_notACP	0.0522565	CAT	H	11771	35545	0.331177	GCC	A	4718	31383	0.150363	0.0497968	1.0494	0.0482147	-0.274508
CATGCG	HA	5	228	notICP_notACP	0.0262009	CAT	H	11771	35545	0.331177	GCG	A	976	16071	0.0607889	0.0201319	1.30146	0.263489	0.0630017
CATGCT	HA	49	642	notICP_notACP	0.0777605	CAT	H	11771	35545	0.331177	GCT	A	10981	51631	0.212698	0.0704404	1.10392	0.0988661	-0.256634
CATGGA	HG	34	461	notICP_notACP	0.0757576	CAT	H	11771	35545	0.331177	GGA	G	4996	28610	0.174653	0.057841	1.30976	0.26984	0.197457
CATGGC	HG	14	375	notICP_notACP	0.0398936	CAT	H	11771	35545	0.331177	GGC	G	2479	25330	0.0979038	0.0324234	1.23039	0.207335	0.0224672
CATGGG	HG	14	280	notICP_notACP	0.0533808	CAT	H	11771	35545	0.331177	GGG	G	1833	15952	0.114963	0.0380729	1.40207	0.337947	0.250467
CATGGT	HG	111	827	notICP_notACP	0.135266	CAT	H	11771	35545	0.331177	GGT	G	21006	58381	0.35982	0.119164	1.13512	0.126741	-0.306659
CATGTA	HV	24	417	notICP_notACP	0.0598086	CAT	H	11771	35545	0.331177	GTA	V	3755	31086	0.120822	0.0400135	1.49471	0.401933	0.390329
CATGTC	HV	22	373	notICP_notACP	0.0614973	CAT	H	11771	35545	0.331177	GTC	V	4426	28607	0.154747	0.0512485	1.19998	0.182306	-0.0179253
CATGTG	HV	19	370	notICP_notACP	0.0539084	CAT	H	11771	35545	0.331177	GTG	V	4961	28216	0.175851	0.0582379	0.925658	-0.0772502	-0.568103
CATGTT	HV	72	806	notICP_notACP	0.0904585	CAT	H	11771	35545	0.331177	GTT	V	12887	55805	0.230943	0.0764829	1.18273	0.167824	-0.0719925
CATTAC	HY	36	483	notICP_notACP	0.0764463	CAT	H	11771	35545	0.331177	TAC	Y	11003	36847	0.298632	0.0989	0.772966	-0.257521	-1.4825
CATTAT	HY	132	808	notICP_notACP	0.1644	CAT	H	11771	35545	0.331177	TAT	Y	15902	48697	0.326564	0.10815	1.52011	0.418784	1.14918
CATTCA	HS	69	775	notICP_notACP	0.0902062	CAT	H	11771	35545	0.331177	TCA	S	9475	48946	0.193597	0.0641148	1.40695	0.341422	0.432517
CATTCC	HS	31	561	notICP_notACP	0.0569395	CAT	H	11771	35545	0.331177	TCC	S	5131	36210	0.141725	0.046936	1.21313	0.193205	0.00474386
CATTCG	HS	18	374	notICP_notACP	0.0506667	CAT	H	11771	35545	0.331177	TCG	S	2023	22524	0.0898557	0.0297581	1.70262	0.532167	0.502404
CATTCT	HS	91	994	notICP_notACP	0.0924623	CAT	H	11771	35545	0.331177	TCT	S	12815	60233	0.21277	0.0704645	1.31218	0.271692	0.246415
CATTGC	HC	19	173	notICP_notACP	0.114943	CAT	H	11771	35545	0.331177	TGC	C	2549	11905	0.214178	0.0709306	1.62049	0.48273	0.997801
CATTGG	HW	131	416	notICP_notACP	0.316547	CAT	H	11771	35545	0.331177	TGG	W	25007	26455	0.945268	0.31305	1.01117	0.0111067	-2.136
CATTGT	HC	49	361	notICP_notACP	0.138122	CAT	H	11771	35545	0.331177	TGT	C	7507	19979	0.375776	0.124448	1.10987	0.104245	-0.427994
CATTTA	HL	98	1234	notICP_notACP	0.0801619	CAT	H	11771	35545	0.331177	TTA	L	8820	69400	0.127102	0.0420932	1.90439	0.644163	1.00185
CATTTC	HF	103	772	notICP_notACP	0.134541	CAT	H	11771	35545	0.331177	TTC	F	12596	46620	0.2702	0.0894839	1.50352	0.407808	0.899929
CATTTG	HL	132	1281	notICP_notACP	0.103744	CAT	H	11771	35545	0.331177	TTG	L	13786	70532	0.195469	0.0647347	1.60261	0.471631	0.870944
CATTTT	HF	141	1021	notICP_notACP	0.138943	CAT	H	11771	35545	0.331177	TTT	F	20834	67858	0.307034	0.101682	1.36644	0.312212	0.544746
CCAAAA	PK	155	1773	notICP_notACP	0.0879369	CCA	P	14556	45505	0.319892	AAA	K	33247	111171	0.299068	0.0956695	0.919174	-0.08428	-0.954512
CCAAAC	PN	139	1136	notICP_notACP	0.123131	CCA	P	14556	45505	0.319892	AAC	N	13698	64020	0.213977	0.0684494	1.79886	0.587154	1.38149
CCAAAG	PK	292	1627	notICP_notACP	0.179975	CCA	P	14556	45505	0.319892	AAG	K	22871	80599	0.283772	0.0907763	1.98263	0.684422	2.40402
CCAAAT	PN	153	1698	notICP_notACP	0.0906416	CCA	P	14556	45505	0.319892	AAT	N	23341	95843	0.243542	0.077907	1.16346	0.151397	-0.124804
CCAACA	PT	83	908	notICP_notACP	0.0924092	CCA	P	14556	45505	0.319892	ACA	T	7967	45953	0.173391	0.0554663	1.66604	0.510451	0.866882
CCAACC	PT	32	592	notICP_notACP	0.0556492	CCA	P	14556	45505	0.319892	ACC	T	3554	31010	0.114637	0.0366714	1.51751	0.417072	0.386393
CCAACG	PT	5	393	notICP_notACP	0.0152284	CCA	P	14556	45505	0.319892	ACG	T	1419	21263	0.0667795	0.0213622	0.712867	-0.338461	-0.364234
CCAACT	PT	88	1127	notICP_notACP	0.0789007	CCA	P	14556	45505	0.319892	ACT	T	8534	50690	0.168373	0.0538612	1.46489	0.38178	0.470344
CCAAGA	PR	382	1306	notICP_notACP	0.293037	CCA	P	14556	45505	0.319892	AGA	R	21649	55377	0.390949	0.125062	2.34315	0.851494	4.8578
CCAAGC	PS	26	502	notICP_notACP	0.0536779	CCA	P	14556	45505	0.319892	AGC	S	3355	25798	0.130083	0.0416124	1.28995	0.254605	0.113802
CCAAGG	PR	25	522	notICP_notACP	0.0497132	CCA	P	14556	45505	0.319892	AGG	R	2662	25082	0.106168	0.0339621	1.46378	0.381024	0.295286
CCAAGT	PS	104	783	notICP_notACP	0.133929	CCA	P	14556	45505	0.319892	AGT	S	8411	37718	0.223018	0.0713415	1.87729	0.629828	1.63168
CCAATA	PI	124	921	notICP_notACP	0.135575	CCA	P	14556	45505	0.319892	ATA	I	17384	47430	0.366532	0.117251	1.15628	0.145209	-0.216684
CCAATC	PI	69	660	notICP_notACP	0.1059	CCA	P	14556	45505	0.319892	ATC	I	7664	43515	0.176142	0.0563464	1.87945	0.630978	1.2929
CCAATG	PM	234	863	notICP_notACP	0.271991	CCA	P	14556	45505	0.319892	ATG	M	38933	53187	0.732007	0.234163	1.16154	0.14975	-0.390494
CCAATT	PI	153	1336	notICP_notACP	0.115183	CCA	P	14556	45505	0.319892	ATT	I	19283	78253	0.246428	0.0788304	1.46115	0.379225	0.678286
CCACAA	PQ	164	1215	notICP_notACP	0.135691	CCA	P	14556	45505	0.319892	CAA	Q	27215	70576	0.385621	0.123357	1.09998	0.0952949	-0.466067
CCACAC	PH	23	299	notICP_notACP	0.08	CCA	P	14556	45505	0.319892	CAC	H	3788	19592	0.193385	0.0618624	1.29319	0.257114	0.176055
CCACAG	PQ	31	636	notICP_notACP	0.0502355	CCA	P	14556	45505	0.319892	CAG	Q	5667	32317	0.175382	0.0561033	0.89541	-0.110474	-0.605463
CCACAT	PH	50	541	notICP_notACP	0.0940959	CCA	P	14556	45505	0.319892	CAT	H	11771	35545	0.331177	0.105941	0.888195	-0.118564	-1.16951
CCACCA	PP	158	1154	notICP_notACP	0.137662	CCA	P	14556	45505	0.319892	CCA	P	14556	45505	0.319892	0.102331	1.34527	0.296593	0.473925
CCACCC	PP	4	282	notICP_notACP	0.0176678	CCA	P	14556	45505	0.319892	CCC	P	2302	17969	0.128158	0.0409967	0.430958	-0.841746	-1.09525
CCACCG	PP	6	330	notICP_notACP	0.021148	CCA	P	14556	45505	0.319892	CCG	P	1316	13847	0.095104	0.030423	0.695133	-0.363652	-0.53722
CCACCT	PP	67	754	notICP_notACP	0.0900662	CCA	P	14556	45505	0.319892	CCT	P	7972	34799	0.229109	0.0732902	1.2289	0.206119	0.0470262
CCACGA	PR	6	114	notICP_notACP	0.0608696	CCA	P	14556	45505	0.319892	CGA	R	1582	7720	0.205025	0.0655859	0.928089	-0.0746277	-0.634316
CCACGC	PR	7	113	notICP_notACP	0.0701754	CCA	P	14556	45505	0.319892	CGC	R	822	6595	0.124773	0.0399137	1.75818	0.564278	0.749891
CCACGG	PR	4	77	notICP_notACP	0.0641026	CCA	P	14556	45505	0.319892	CGG	R	461	4546	0.101605	0.0325028	1.97222	0.679159	0.849171
CCACGT	PR	47	232	notICP_notACP	0.206009	CCA	P	14556	45505	0.319892	CGT	R	6731	15860	0.424437	0.135774	1.51729	0.416926	1.42957
CCACTA	PL	9	591	notICP_notACP	0.0168919	CCA	P	14556	45505	0.319892	CTA	L	2182	35179	0.0620523	0.01985	0.850976	-0.161372	-0.24446
CCACTC	PL	0	169	notICP_notACP	0.00588235	CCA	P	14556	45505	0.319892	CTC	L	1544	13797	0.111973	0.0358192	0.164224	-1.80653	-1.28449
CCACTG	PL	4	456	notICP_notACP	0.0109409	CCA	P	14556	45505	0.319892	CTG	L	1876	27954	0.0671436	0.0214787	0.509385	-0.674552	-0.516062
CCACTT	PL	27	447	notICP_notACP	0.0625	CCA	P	14556	45505	0.319892	CTT	L	8273	31125	0.265823	0.0850346	0.734995	-0.307891	-1.38536
CCAGAA	PE	371	2247	notICP_notACP	0.16548	CCA	P	14556	45505	0.319892	GAA	E	47194	120408	0.391956	0.125383	1.31979	0.277476	0.471187
CCAGAC	PD	43	666	notICP_notACP	0.065967	CCA	P	14556	45505	0.319892	GAC	D	10122	52505	0.192797	0.0616742	1.0696	0.0672892	-0.297252
CCAGAG	PE	37	921	notICP_notACP	0.0412148	CCA	P	14556	45505	0.319892	GAG	E	8828	51380	0.171834	0.0549683	0.749791	-0.28796	-0.867642
CCAGAT	PD	160	1479	notICP_notACP	0.108784	CCA	P	14556	45505	0.319892	GAT	D	33370	100550	0.331881	0.106166	1.02466	0.024357	-0.675298
CCAGCA	PA	50	724	notICP_notACP	0.0703448	CCA	P	14556	45505	0.319892	GCA	A	8122	41923	0.193755	0.0619808	1.13495	0.126585	-0.15988
CCAGCC	PA	18	362	notICP_notACP	0.0523416	CCA	P	14556	45505	0.319892	GCC	A	4718	31383	0.150363	0.0481	1.08818	0.0845096	-0.20119
CCAGCG	PA	4	227	notICP_notACP	0.0219298	CCA	P	14556	45505	0.319892	GCG	A	976	16071	0.0607889	0.0194459	1.12774	0.120212	-0.0549679
CCAGCT	PA	115	776	notICP_notACP	0.149292	CCA	P	14556	45505	0.319892	GCT	A	10981	51631	0.212698	0.0680402	2.19417	0.785806	2.29539
CCAGGA	PG	23	422	notICP_notACP	0.0567376	CCA	P	14556	45505	0.319892	GGA	G	4996	28610	0.174653	0.0558701	1.01553	0.0154074	-0.372864
CCAGGC	PG	10	392	notICP_notACP	0.0279898	CCA	P	14556	45505	0.319892	GGC	G	2479	25330	0.0979038	0.0313186	0.893712	-0.112372	-0.339811
CCAGGG	PG	4	206	notICP_notACP	0.0241546	CCA	P	14556	45505	0.319892	GGG	G	1833	15952	0.114963	0.0367756	0.65681	-0.420361	-0.697717
CCAGGT	PG	209	926	notICP_notACP	0.226537	CCA	P	14556	45505	0.319892	GGT	G	21006	58381	0.35982	0.115103	1.96812	0.677078	2.99103
CCAGTA	PV	15	608	notICP_notACP	0.0262726	CCA	P	14556	45505	0.319892	GTA	V	3755	31086	0.120822	0.03865	0.679755	-0.386022	-0.702873
CCAGTC	PV	28	390	notICP_notACP	0.0741688	CCA	P	14556	45505	0.319892	GTC	V	4426	28607	0.154747	0.0495023	1.49829	0.404325	0.488966
CCAGTG	PV	21	469	notICP_notACP	0.0468085	CCA	P	14556	45505	0.319892	GTG	V	4961	28216	0.175851	0.0562534	0.8321	-0.183802	-0.729184
CCAGTT	PV	69	859	notICP_notACP	0.0813953	CCA	P	14556	45505	0.319892	GTT	V	12887	55805	0.230943	0.0738768	1.10177	0.0969198	-0.27459
CCATAC	PY	89	624	notICP_notACP	0.144	CCA	P	14556	45505	0.319892	TAC	Y	11003	36847	0.298632	0.09553	1.50738	0.410373	0.97338
CCATAT	PY	76	914	notICP_notACP	0.084153	CCA	P	14556	45505	0.319892	TAT	Y	15902	48697	0.326564	0.104465	0.805561	-0.216216	-1.44918
CCATCA	PS	61	909	notICP_notACP	0.0681319	CCA	P	14556	45505	0.319892	TCA	S	9475	48946	0.193597	0.0619302	1.10014	0.0954378	-0.233651
CCATCC	PS	33	591	notICP_notACP	0.0574324	CCA	P	14556	45505	0.319892	TCC	S	5131	36210	0.141725	0.0453366	1.2668	0.236494	0.0880005
CCATCG	PS	15	448	notICP_notACP	0.0356347	CCA	P	14556	45505	0.319892	TCG	S	2023	22524	0.0898557	0.0287441	1.23972	0.214888	0.0291104
CCATCT	PS	124	1154	notICP_notACP	0.108225	CCA	P	14556	45505	0.319892	TCT	S	12815	60233	0.21277	0.0680635	1.59006	0.463773	0.886458
CCATGC	PC	14	177	notICP_notACP	0.0842697	CCA	P	14556	45505	0.319892	TGC	C	2549	11905	0.214178	0.0685137	1.22997	0.206988	0.0464718
CCATGG	PW	228	494	notICP_notACP	0.462626	CCA	P	14556	45505	0.319892	TGG	W	25007	26455	0.945268	0.302383	1.52993	0.425224	3.31487
CCATGT	PC	54	238	notICP_notACP	0.230126	CCA	P	14556	45505	0.319892	TGT	C	7507	19979	0.375776	0.120208	1.9144	0.649404	2.90227
CCATTA	PL	79	1334	notICP_notACP	0.0599251	CCA	P	14556	45505	0.319892	TTA	L	8820	69400	0.127102	0.0406589	1.47385	0.387878	0.367545
CCATTC	PF	85	769	notICP_notACP	0.111688	CCA	P	14556	45505	0.319892	TTC	F	12596	46620	0.2702	0.0864348	1.29217	0.256321	0.242951
CCATTG	PL	144	1315	notICP_notACP	0.110182	CCA	P	14556	45505	0.319892	TTG	L	13786	70532	0.195469	0.0625289	1.7621	0.566508	1.1832
CCATTT	PF	156	1400	notICP_notACP	0.112063	CCA	P	14556	45505	0.319892	TTT	F	20834	67858	0.307034	0.0982176	1.14096	0.131874	-0.233085
CCCAAA	PK	39	862	notICP_notACP	0.0463499	CCC	P	2302	17969	0.128158	AAA	K	33247	111171	0.299068	0.038328	1.2093	0.19004	-0.00116451
CCCAAC	PN	15	467	notICP_notACP	0.034188	CCC	P	2302	17969	0.128158	AAC	N	13698	64020	0.213977	0.0274228	1.2467	0.2205	0.0343315
CCCAAG	PK	39	666	notICP_notACP	0.05997	CCC	P	2302	17969	0.128158	AAG	K	22871	80599	0.283772	0.0363676	1.64899	0.500166	0.547132
CCCAAT	PN	29	759	notICP_notACP	0.0394737	CCC	P	2302	17969	0.128158	AAT	N	23341	95843	0.243542	0.0312118	1.2647	0.234838	0.0583406
CCCACA	PT	20	475	notICP_notACP	0.0441176	CCC	P	2302	17969	0.128158	ACA	T	7967	45953	0.173391	0.0222214	1.98537	0.685803	0.590575
CCCACC	PT	9	309	notICP_notACP	0.0322581	CCC	P	2302	17969	0.128158	ACC	T	3554	31010	0.114637	0.0146916	2.19568	0.786491	0.496391
CCCACG	PT	4	198	notICP_notACP	0.0251256	CCC	P	2302	17969	0.128158	ACG	T	1419	21263	0.0667795	0.00855833	2.93581	1.07698	0.506332
CCCACT	PT	8	490	notICP_notACP	0.0183299	CCC	P	2302	17969	0.128158	ACT	T	8534	50690	0.168373	0.0215784	0.849459	-0.163155	-0.266867
CCCAGA	PR	15	313	notICP_notACP	0.0509554	CCC	P	2302	17969	0.128158	AGA	R	21649	55377	0.390949	0.0501033	1.01701	0.0168638	-0.331835
CCCAGC	PS	7	187	notICP_notACP	0.0425532	CCC	P	2302	17969	0.128158	AGC	S	3355	25798	0.130083	0.0166711	2.55251	0.937077	0.767225
CCCAGG	PR	4	151	notICP_notACP	0.0328947	CCC	P	2302	17969	0.128158	AGG	R	2662	25082	0.106168	0.0136062	2.41762	0.882785	0.563253
CCCAGT	PS	16	345	notICP_notACP	0.0491329	CCC	P	2302	17969	0.128158	AGT	S	8411	37718	0.223018	0.0285815	1.71905	0.54177	0.498639
CCCATA	PI	35	479	notICP_notACP	0.075	CCC	P	2302	17969	0.128158	ATA	I	17384	47430	0.366532	0.0469741	1.59663	0.467892	0.62236
CCCATC	PI	26	438	notICP_notACP	0.0615034	CCC	P	2302	17969	0.128158	ATC	I	7664	43515	0.176142	0.022574	2.72452	1.00229	1.17201
CCCATG	PM	69	437	notICP_notACP	0.159817	CCC	P	2302	17969	0.128158	ATG	M	38933	53187	0.732007	0.0938126	1.70358	0.532732	1.58693
CCCATT	PI	38	700	notICP_notACP	0.0556348	CCC	P	2302	17969	0.128158	ATT	I	19283	78253	0.246428	0.0315818	1.76161	0.566229	0.59707
CCCCAA	PQ	3	364	notICP_notACP	0.0109589	CCC	P	2302	17969	0.128158	CAA	Q	27215	70576	0.385621	0.0494205	0.221748	-1.50621	-1.67477
CCCCAC	PH	5	109	notICP_notACP	0.0545455	CCC	P	2302	17969	0.128158	CAC	H	3788	19592	0.193385	0.0247839	2.20084	0.78884	0.841771
CCCCAG	PQ	4	186	notICP_notACP	0.026738	CCC	P	2302	17969	0.128158	CAG	Q	5667	32317	0.175382	0.0224766	1.18959	0.173608	-0.01587
CCCCAT	PH	5	218	notICP_notACP	0.0273973	CCC	P	2302	17969	0.128158	CAT	H	11771	35545	0.331177	0.0424429	0.645508	-0.437717	-0.821683
CCCCCA	PP	6	309	notICP_notACP	0.0225806	CCC	P	2302	17969	0.128158	CCA	P	14556	45505	0.319892	0.0409967	0.550792	-0.596399	-0.926815
CCCCCC	PP	1	86	notICP_notACP	0.0229885	CCC	P	2302	17969	0.128158	CCC	P	2302	17969	0.128158	0.0164245	1.39965	0.336221	0.106689
CCCCCG	PP	1	49	notICP_notACP	0.04	CCC	P	2302	17969	0.128158	CCG	P	1316	13847	0.095104	0.0121883	3.28182	1.1884	0.865684
CCCCCT	PP	4	210	notICP_notACP	0.0236967	CCC	P	2302	17969	0.128158	CCT	P	7972	34799	0.229109	0.0293622	0.807048	-0.214373	-0.405826
CCCCGA	PR	1	30	notICP_notACP	0.0645161	CCC	P	2302	17969	0.128158	CGA	R	1582	7720	0.205025	0.0262756	2.45536	0.898273	1.12172
CCCCGC	PR	0	38	notICP_notACP	0.025641	CCC	P	2302	17969	0.128158	CGC	R	822	6595	0.124773	0.0159906	1.60351	0.472192	0.215632
CCCCGG	PR	0	22	notICP_notACP	0.0434783	CCC	P	2302	17969	0.128158	CGG	R	461	4546	0.101605	0.0130216	3.33895	1.20565	0.950364
CCCCGT	PR	4	85	notICP_notACP	0.0581395	CCC	P	2302	17969	0.128158	CGT	R	6731	15860	0.424437	0.0543951	1.06884	0.0665727	-0.263597
CCCCTA	PL	4	213	notICP_notACP	0.0233645	CCC	P	2302	17969	0.128158	CTA	L	2182	35179	0.0620523	0.0079525	2.938	1.07773	0.471089
CCCCTC	PL	1	113	notICP_notACP	0.0175439	CCC	P	2302	17969	0.128158	CTC	L	1544	13797	0.111973	0.0143502	1.22255	0.20094	0.00608446
CCCCTG	PL	0	151	notICP_notACP	0.00657895	CCC	P	2302	17969	0.128158	CTG	L	1876	27954	0.0671436	0.008605	0.76455	-0.268468	-0.131471
CCCCTT	PL	11	196	notICP_notACP	0.0609137	CCC	P	2302	17969	0.128158	CTT	L	8273	31125	0.265823	0.0340673	1.78804	0.581119	0.674927
CCCGAA	PE	18	620	notICP_notACP	0.0305958	CCC	P	2302	17969	0.128158	GAA	E	47194	120408	0.391956	0.0502323	0.609087	-0.495795	-1.03521
CCCGAC	PD	3	254	notICP_notACP	0.0156863	CCC	P	2302	17969	0.128158	GAC	D	10122	52505	0.192797	0.0247085	0.634854	-0.454361	-0.487375
CCCGAG	PE	4	253	notICP_notACP	0.019685	CCC	P	2302	17969	0.128158	GAG	E	8828	51380	0.171834	0.0220219	0.893885	-0.112179	-0.23881
CCCGAT	PD	13	477	notICP_notACP	0.0292887	CCC	P	2302	17969	0.128158	GAT	D	33370	100550	0.331881	0.0425333	0.688607	-0.373085	-0.760584
CCCGCA	PA	4	219	notICP_notACP	0.0227273	CCC	P	2302	17969	0.128158	GCA	A	8122	41923	0.193755	0.0248313	0.915267	-0.0885396	-0.251073
CCCGCC	PA	1	156	notICP_notACP	0.0127389	CCC	P	2302	17969	0.128158	GCC	A	4718	31383	0.150363	0.0192703	0.661063	-0.413906	-0.36279
CCCGCG	PA	0	58	notICP_notACP	0.0169492	CCC	P	2302	17969	0.128158	GCG	A	976	16071	0.0607889	0.00779059	2.17559	0.777301	0.257859
CCCGCT	PA	7	331	notICP_notACP	0.0240964	CCC	P	2302	17969	0.128158	GCT	A	10981	51631	0.212698	0.0272589	0.883982	-0.123318	-0.304856
CCCGGA	PG	4	140	notICP_notACP	0.035461	CCC	P	2302	17969	0.128158	GGA	G	4996	28610	0.174653	0.0223832	1.58427	0.460123	0.287073
CCCGGC	PG	0	133	notICP_notACP	0.00746269	CCC	P	2302	17969	0.128158	GGC	G	2479	25330	0.0979038	0.0125472	0.594771	-0.519578	-0.264735
CCCGGG	PG	0	58	notICP_notACP	0.0169492	CCC	P	2302	17969	0.128158	GGG	G	1833	15952	0.114963	0.0147334	1.15039	0.140101	-0.0302036
CCCGGT	PG	12	305	notICP_notACP	0.0424837	CCC	P	2302	17969	0.128158	GGT	G	21006	58381	0.35982	0.0461138	0.921279	-0.0819928	-0.456758
CCCGTA	PV	6	291	notICP_notACP	0.0239726	CCC	P	2302	17969	0.128158	GTA	V	3755	31086	0.120822	0.0154843	1.54818	0.437083	0.179436
CCCGTC	PV	1	208	notICP_notACP	0.00956938	CCC	P	2302	17969	0.128158	GTC	V	4426	28607	0.154747	0.0198321	0.482521	-0.728732	-0.494764
CCCGTG	PV	8	249	notICP_notACP	0.036	CCC	P	2302	17969	0.128158	GTG	V	4961	28216	0.175851	0.0225368	1.59739	0.46837	0.29918
CCCGTT	PV	8	423	notICP_notACP	0.0212264	CCC	P	2302	17969	0.128158	GTT	V	12887	55805	0.230943	0.0295972	0.717177	-0.332433	-0.500269
CCCTAC	PY	5	217	notICP_notACP	0.0275229	CCC	P	2302	17969	0.128158	TAC	Y	11003	36847	0.298632	0.0382721	0.719138	-0.329702	-0.644325
CCCTAT	PY	6	284	notICP_notACP	0.0245614	CCC	P	2302	17969	0.128158	TAT	Y	15902	48697	0.326564	0.0418518	0.586867	-0.532958	-0.894382
CCCTCA	PS	7	376	notICP_notACP	0.0212202	CCC	P	2302	17969	0.128158	TCA	S	9475	48946	0.193597	0.024811	0.855271	-0.156337	-0.301902
CCCTCC	PS	10	327	notICP_notACP	0.0335366	CCC	P	2302	17969	0.128158	TCC	S	5131	36210	0.141725	0.0181632	1.8464	0.61324	0.396187
CCCTCG	PS	6	189	notICP_notACP	0.0368421	CCC	P	2302	17969	0.128158	TCG	S	2023	22524	0.0898557	0.0115157	3.19928	1.16293	0.785323
CCCTCT	PS	13	575	notICP_notACP	0.0243056	CCC	P	2302	17969	0.128158	TCT	S	12815	60233	0.21277	0.0272682	0.891351	-0.115017	-0.298071
CCCTGC	PC	1	56	notICP_notACP	0.0350877	CCC	P	2302	17969	0.128158	TGC	C	2549	11905	0.214178	0.0274486	1.27831	0.245536	0.0641078
CCCTGG	PW	16	144	notICP_notACP	0.117241	CCC	P	2302	17969	0.128158	TGG	W	25007	26455	0.945268	0.121144	0.967788	-0.0327421	-1.00676
CCCTGT	PC	7	102	notICP_notACP	0.0776699	CCC	P	2302	17969	0.128158	TGT	C	7507	19979	0.375776	0.0481587	1.61279	0.477966	0.664747
CCCTTA	PL	14	540	notICP_notACP	0.0277264	CCC	P	2302	17969	0.128158	TTA	L	8820	69400	0.127102	0.0162891	1.70214	0.531888	0.274743
CCCTTC	PF	23	374	notICP_notACP	0.064	CCC	P	2302	17969	0.128158	TTC	F	12596	46620	0.2702	0.0346283	1.8482	0.614211	0.757464
CCCTTG	PL	17	447	notICP_notACP	0.0401786	CCC	P	2302	17969	0.128158	TTG	L	13786	70532	0.195469	0.0250509	1.60388	0.472424	0.338129
CCCTTT	PF	24	511	notICP_notACP	0.0488281	CCC	P	2302	17969	0.128158	TTT	F	20834	67858	0.307034	0.0393488	1.2409	0.21584	0.0414432
CCGAAA	PK	24	507	notICP_notACP	0.0492126	CCG	P	1316	13847	0.095104	AAA	K	33247	111171	0.299068	0.0284426	1.73024	0.548263	0.507134
CCGAAC	PN	12	300	notICP_notACP	0.0431894	CCG	P	1316	13847	0.095104	AAC	N	13698	64020	0.213977	0.02035	2.12232	0.752512	0.636395
CCGAAG	PK	16	378	notICP_notACP	0.0448549	CCG	P	1316	13847	0.095104	AAG	K	22871	80599	0.283772	0.0269878	1.66204	0.508047	0.41809
CCGAAT	PN	19	480	notICP_notACP	0.04158	CCG	P	1316	13847	0.095104	AAT	N	23341	95843	0.243542	0.0231618	1.7952	0.585117	0.464559
CCGACA	PT	9	231	notICP_notACP	0.0431034	CCG	P	1316	13847	0.095104	ACA	T	7967	45953	0.173391	0.0164902	2.61389	0.960839	0.793599
CCGACC	PT	2	97	notICP_notACP	0.0306122	CCG	P	1316	13847	0.095104	ACC	T	3554	31010	0.114637	0.0109024	2.80784	1.03242	0.597182
CCGACG	PT	0	108	notICP_notACP	0.00917431	CCG	P	1316	13847	0.095104	ACG	T	1419	21263	0.0667795	0.006351	1.44455	0.367795	0.0510305
CCGACT	PT	2	197	notICP_notACP	0.0151515	CCG	P	1316	13847	0.095104	ACT	T	8534	50690	0.168373	0.016013	0.946204	-0.0552973	-0.144925
CCGAGA	PR	8	176	notICP_notACP	0.0508475	CCG	P	1316	13847	0.095104	AGA	R	21649	55377	0.390949	0.0371809	1.36757	0.313036	0.200627
CCGAGC	PS	5	113	notICP_notACP	0.0526316	CCG	P	1316	13847	0.095104	AGC	S	3355	25798	0.130083	0.0123714	4.2543	1.44793	1.29116
CCGAGG	PR	1	112	notICP_notACP	0.0176991	CCG	P	1316	13847	0.095104	AGG	R	2662	25082	0.106168	0.010097	1.75292	0.561281	0.187878
CCGAGT	PS	2	138	notICP_notACP	0.0215827	CCG	P	1316	13847	0.095104	AGT	S	8411	37718	0.223018	0.0212099	1.01758	0.0174274	-0.140056
CCGATA	PI	12	284	notICP_notACP	0.045614	CCG	P	1316	13847	0.095104	ATA	I	17384	47430	0.366532	0.0348587	1.30854	0.268913	0.117549
CCGATC	PI	9	199	notICP_notACP	0.05	CCG	P	1316	13847	0.095104	ATC	I	7664	43515	0.176142	0.0167518	2.98475	1.09352	1.01919
CCGATG	PM	25	274	notICP_notACP	0.0945455	CCG	P	1316	13847	0.095104	ATG	M	38933	53187	0.732007	0.0696168	1.35808	0.306075	0.353006
CCGATT	PI	9	348	notICP_notACP	0.0286533	CCG	P	1316	13847	0.095104	ATT	I	19283	78253	0.246428	0.0234363	1.2226	0.200982	0.00997842
CCGCAA	PQ	32	524	notICP_notACP	0.0628571	CCG	P	1316	13847	0.095104	CAA	Q	27215	70576	0.385621	0.0366741	1.71394	0.538793	0.633399
CCGCAC	PH	11	147	notICP_notACP	0.0810811	CCG	P	1316	13847	0.095104	CAC	H	3788	19592	0.193385	0.0183917	4.40856	1.48355	2.01675
CCGCAG	PQ	9	287	notICP_notACP	0.0347222	CCG	P	1316	13847	0.095104	CAG	Q	5667	32317	0.175382	0.0166795	2.08173	0.733197	0.498393
CCGCAT	PH	7	231	notICP_notACP	0.0344828	CCG	P	1316	13847	0.095104	CAT	H	11771	35545	0.331177	0.0314962	1.09482	0.0905924	-0.124571
CCGCCA	PP	10	371	notICP_notACP	0.0295699	CCG	P	1316	13847	0.095104	CCA	P	14556	45505	0.319892	0.030423	0.971959	-0.028442	-0.248479
CCGCCC	PP	7	146	notICP_notACP	0.0544218	CCG	P	1316	13847	0.095104	CCC	P	2302	17969	0.128158	0.0121883	4.46507	1.49628	1.36013
CCGCCG	PP	1	93	notICP_notACP	0.0212766	CCG	P	1316	13847	0.095104	CCG	P	1316	13847	0.095104	0.00904477	2.35236	0.855421	0.354187
CCGCCT	PP	11	268	notICP_notACP	0.0446097	CCG	P	1316	13847	0.095104	CCT	P	7972	34799	0.229109	0.0217892	2.04733	0.716536	0.625378
CCGCGA	PR	1	50	ACP	0.0392157	CCG	P	1316	13847	0.095104	CGA	R	1582	7720	0.205025	0.0194987	2.01119	0.698728	0.53548
CCGCGC	PR	1	47	notICP_notACP	0.0416667	CCG	P	1316	13847	0.095104	CGC	R	822	6595	0.124773	0.0118664	3.51132	1.25599	0.936183
CCGCGG	PR	2	32	notICP_notACP	0.0909091	CCG	P	1316	13847	0.095104	CGG	R	461	4546	0.101605	0.00966308	9.40788	2.24155	2.71586
CCGCGT	PR	0	68	notICP_notACP	0.0144928	CCG	P	1316	13847	0.095104	CGT	R	6731	15860	0.424437	0.0403657	0.359037	-1.02433	-1.17792
CCGCTA	PL	8	355	notICP_notACP	0.0252809	CCG	P	1316	13847	0.095104	CTA	L	2182	35179	0.0620523	0.00590142	4.28387	1.45486	0.621893
CCGCTC	PL	1	84	ACP	0.0235294	CCG	P	1316	13847	0.095104	CTC	L	1544	13797	0.111973	0.0106491	2.20953	0.79278	0.364861
CCGCTG	PL	8	245	ACP	0.0365854	CCG	P	1316	13847	0.095104	CTG	L	1876	27954	0.0671436	0.00638563	5.72933	1.7456	0.989373
CCGCTT	PL	6	224	notICP_notACP	0.0311111	CCG	P	1316	13847	0.095104	CTT	L	8273	31125	0.265823	0.0252808	1.23062	0.20752	0.0177144
CCGGAA	PE	23	639	notICP_notACP	0.0375	CCG	P	1316	13847	0.095104	GAA	E	47194	120408	0.391956	0.0372766	1.00599	0.00597638	-0.260957
CCGGAC	PD	11	264	notICP_notACP	0.045283	CCG	P	1316	13847	0.095104	GAC	D	10122	52505	0.192797	0.0183358	2.46966	0.904079	0.791749
CCGGAG	PE	8	348	notICP_notACP	0.025788	CCG	P	1316	13847	0.095104	GAG	E	8828	51380	0.171834	0.0163421	1.57801	0.456164	0.206086
CCGGAT	PD	14	504	notICP_notACP	0.029703	CCG	P	1316	13847	0.095104	GAT	D	33370	100550	0.331881	0.0315632	0.941062	-0.060746	-0.291226
CCGGCA	PA	6	254	notICP_notACP	0.027451	CCG	P	1316	13847	0.095104	GCA	A	8122	41923	0.193755	0.0184269	1.48972	0.39859	0.176602
CCGGCC	PA	3	111	notICP_notACP	0.0357143	CCG	P	1316	13847	0.095104	GCC	A	4718	31383	0.150363	0.0143001	2.49748	0.915281	0.631129
CCGGCG	PA	3	72	notICP_notACP	0.0547945	CCG	P	1316	13847	0.095104	GCG	A	976	16071	0.0607889	0.00578127	9.47794	2.24897	1.63874
CCGGCT	PA	2	235	notICP_notACP	0.0127119	CCG	P	1316	13847	0.095104	GCT	A	10981	51631	0.212698	0.0202284	0.628417	-0.464551	-0.403469
CCGGGA	PG	1	192	notICP_notACP	0.0103627	CCG	P	1316	13847	0.095104	GGA	G	4996	28610	0.174653	0.0166102	0.623875	-0.471805	-0.333889
CCGGGC	PG	4	165	notICP_notACP	0.0301205	CCG	P	1316	13847	0.095104	GGC	G	2479	25330	0.0979038	0.00931104	3.23492	1.174	0.646349
CCGGGG	PG	0	98	notICP_notACP	0.010101	CCG	P	1316	13847	0.095104	GGG	G	1833	15952	0.114963	0.0109334	0.923866	-0.0791879	-0.107326
CCGGGT	PG	3	155	notICP_notACP	0.025641	CCG	P	1316	13847	0.095104	GGT	G	21006	58381	0.35982	0.0342203	0.749293	-0.288625	-0.540732
CCGGTA	PV	4	272	ACP	0.018315	CCG	P	1316	13847	0.095104	GTA	V	3755	31086	0.120822	0.0114907	1.5939	0.466186	0.151168
CCGGTC	PV	3	138	notICP_notACP	0.028777	CCG	P	1316	13847	0.095104	GTC	V	4426	28607	0.154747	0.014717	1.95535	0.670569	0.375988
CCGGTG	PV	8	175	notICP_notACP	0.0511364	CCG	P	1316	13847	0.095104	GTG	V	4961	28216	0.175851	0.0167242	3.05763	1.11764	1.0593
CCGGTT	PV	9	286	notICP_notACP	0.0348432	CCG	P	1316	13847	0.095104	GTT	V	12887	55805	0.230943	0.0219636	1.58641	0.461472	0.283302
CCGTAC	PY	10	202	notICP_notACP	0.0541872	CCG	P	1316	13847	0.095104	TAC	Y	11003	36847	0.298632	0.0284011	1.90792	0.646016	0.679406
CCGTAT	PY	15	246	notICP_notACP	0.0647773	CCG	P	1316	13847	0.095104	TAT	Y	15902	48697	0.326564	0.0310575	2.08572	0.735115	0.93227
CCGTCA	PS	10	238	notICP_notACP	0.0460251	CCG	P	1316	13847	0.095104	TCA	S	9475	48946	0.193597	0.0184119	2.49975	0.916192	0.814034
CCGTCC	PS	3	139	notICP_notACP	0.0285714	CCG	P	1316	13847	0.095104	TCC	S	5131	36210	0.141725	0.0134786	2.11976	0.751304	0.420325
CCGTCG	PS	2	111	notICP_notACP	0.0267857	CCG	P	1316	13847	0.095104	TCG	S	2023	22524	0.0898557	0.00854564	3.13443	1.14245	0.563775
CCGTCT	PS	6	233	notICP_notACP	0.0299145	CCG	P	1316	13847	0.095104	TCT	S	12815	60233	0.21277	0.0202353	1.47833	0.390916	0.186032
CCGTGC	PC	3	41	notICP_notACP	0.0952381	CCG	P	1316	13847	0.095104	TGC	C	2549	11905	0.214178	0.0203692	4.6756	1.54236	2.42008
CCGTGG	PW	9	120	notICP_notACP	0.0826446	CCG	P	1316	13847	0.095104	TGG	W	25007	26455	0.945268	0.0898987	0.919308	-0.0841339	-0.896522
CCGTGT	PC	0	54	notICP_notACP	0.0181818	CCG	P	1316	13847	0.095104	TGT	C	7507	19979	0.375776	0.0357378	0.508756	-0.675786	-0.85943
CCGTTA	PL	10	447	notICP_notACP	0.0245536	CCG	P	1316	13847	0.095104	TTA	L	8820	69400	0.127102	0.0120879	2.03125	0.708652	0.340275
CCGTTC	PF	16	242	notICP_notACP	0.0699588	CCG	P	1316	13847	0.095104	TTC	F	12596	46620	0.2702	0.0256971	2.72244	1.00153	1.33232
CCGTTG	PL	8	377	notICP_notACP	0.0238095	CCG	P	1316	13847	0.095104	TTG	L	13786	70532	0.195469	0.0185899	1.28078	0.247469	0.0449943
CCGTTT	PF	16	378	notICP_notACP	0.0448549	CCG	P	1316	13847	0.095104	TTT	F	20834	67858	0.307034	0.0292001	1.53612	0.429259	0.326299
CCTAAA	PK	76	1043	notICP_notACP	0.0737548	CCT	P	7972	34799	0.229109	AAA	K	33247	111171	0.299068	0.0685193	1.07641	0.0736311	-0.314257
CCTAAC	PN	8	600	notICP_notACP	0.014975	CCT	P	7972	34799	0.229109	AAC	N	13698	64020	0.213977	0.049024	0.305463	-1.18593	-1.52063
CCTAAG	PK	20	670	notICP_notACP	0.0312966	CCT	P	7972	34799	0.229109	AAG	K	22871	80599	0.283772	0.0650147	0.481377	-0.731105	-1.62452
CCTAAT	PN	46	1010	notICP_notACP	0.0464886	CCT	P	7972	34799	0.229109	AAT	N	23341	95843	0.243542	0.0557976	0.833165	-0.182524	-0.721238
CCTACA	PT	16	639	notICP_notACP	0.0265625	CCT	P	7972	34799	0.229109	ACA	T	7967	45953	0.173391	0.0397254	0.668652	-0.402491	-0.737551
CCTACC	PT	10	407	notICP_notACP	0.0269608	CCT	P	7972	34799	0.229109	ACC	T	3554	31010	0.114637	0.0262643	1.02652	0.0261716	-0.165385
CCTACG	PT	6	304	notICP_notACP	0.0229508	CCT	P	7972	34799	0.229109	ACG	T	1419	21263	0.0667795	0.0152998	1.50007	0.405514	0.152061
CCTACT	PT	25	659	notICP_notACP	0.0393939	CCT	P	7972	34799	0.229109	ACT	T	8534	50690	0.168373	0.0385758	1.02121	0.0209863	-0.249932
CCTAGA	PR	24	397	notICP_notACP	0.0628141	CCT	P	7972	34799	0.229109	AGA	R	21649	55377	0.390949	0.0895701	0.701284	-0.354843	-1.56277
CCTAGC	PS	8	219	notICP_notACP	0.0409091	CCT	P	7972	34799	0.229109	AGC	S	3355	25798	0.130083	0.0298031	1.37264	0.31674	0.166001
CCTAGG	PR	1	186	notICP_notACP	0.0106952	CCT	P	7972	34799	0.229109	AGG	R	2662	25082	0.106168	0.024324	0.439698	-0.821668	-0.642538
CCTAGT	PS	22	413	notICP_notACP	0.0555556	CCT	P	7972	34799	0.229109	AGT	S	8411	37718	0.223018	0.0510954	1.08729	0.0836895	-0.215282
CCTATA	PI	62	567	notICP_notACP	0.110915	CCT	P	7972	34799	0.229109	ATA	I	17384	47430	0.366532	0.083976	1.3208	0.278238	0.318475
CCTATC	PI	17	522	notICP_notACP	0.0344168	CCT	P	7972	34799	0.229109	ATC	I	7664	43515	0.176142	0.0403558	0.852835	-0.159189	-0.494422
CCTATG	PM	54	475	notICP_notACP	0.115546	CCT	P	7972	34799	0.229109	ATG	M	38933	53187	0.732007	0.16771	0.688966	-0.372563	-2.99693
CCTATT	PI	60	970	notICP_notACP	0.0628218	CCT	P	7972	34799	0.229109	ATT	I	19283	78253	0.246428	0.056459	1.1127	0.106788	-0.1887
CCTCAA	PQ	189	1268	notICP_notACP	0.149724	CCT	P	7972	34799	0.229109	CAA	Q	27215	70576	0.385621	0.0883494	1.69468	0.527495	1.46756
CCTCAC	PH	28	358	notICP_notACP	0.0807799	CCT	P	7972	34799	0.229109	CAC	H	3788	19592	0.193385	0.0443064	1.82321	0.6006	0.931209
CCTCAG	PQ	30	514	notICP_notACP	0.0601942	CCT	P	7972	34799	0.229109	CAG	Q	5667	32317	0.175382	0.0401817	1.49805	0.404165	0.39657
CCTCAT	PH	65	647	notICP_notACP	0.101852	CCT	P	7972	34799	0.229109	CAT	H	11771	35545	0.331177	0.0758756	1.34235	0.294424	0.343822
CCTCCA	PP	111	928	notICP_notACP	0.12056	CCT	P	7972	34799	0.229109	CCA	P	14556	45505	0.319892	0.0732902	1.64496	0.497719	1.09249
CCTCCC	PP	5	331	notICP_notACP	0.0180723	CCT	P	7972	34799	0.229109	CCC	P	2302	17969	0.128158	0.0293622	0.615495	-0.485328	-0.598657
CCTCCG	PP	7	242	notICP_notACP	0.0329218	CCT	P	7972	34799	0.229109	CCG	P	1316	13847	0.095104	0.0217892	1.51092	0.412721	0.224663
CCTCCT	PP	48	693	notICP_notACP	0.0706052	CCT	P	7972	34799	0.229109	CCT	P	7972	34799	0.229109	0.052491	1.34509	0.296461	0.242783
CCTCGA	PR	14	157	notICP_notACP	0.0949367	CCT	P	7972	34799	0.229109	CGA	R	1582	7720	0.205025	0.0469732	2.02108	0.703634	1.30592
CCTCGC	PR	4	114	notICP_notACP	0.0434783	CCT	P	7972	34799	0.229109	CGC	R	822	6595	0.124773	0.0285865	1.52093	0.419325	0.30456
CCTCGG	PR	1	57	notICP_notACP	0.0344828	CCT	P	7972	34799	0.229109	CGG	R	461	4546	0.101605	0.0232787	1.4813	0.392919	0.216377
CCTCGT	PR	46	248	notICP_notACP	0.188755	CCT	P	7972	34799	0.229109	CGT	R	6731	15860	0.424437	0.0972425	1.94108	0.663242	2.43674
CCTCTA	PL	4	397	notICP_notACP	0.0125628	CCT	P	7972	34799	0.229109	CTA	L	2182	35179	0.0620523	0.0142168	0.883663	-0.12368	-0.159152
CCTCTC	PL	1	183	notICP_notACP	0.0108696	CCT	P	7972	34799	0.229109	CTC	L	1544	13797	0.111973	0.025654	0.423699	-0.858732	-0.691744
CCTCTG	PL	6	339	notICP_notACP	0.0205882	CCT	P	7972	34799	0.229109	CTG	L	1876	27954	0.0671436	0.0153832	1.33836	0.291442	0.0675994
CCTCTT	PL	31	401	notICP_notACP	0.079602	CCT	P	7972	34799	0.229109	CTT	L	8273	31125	0.265823	0.0609024	1.30704	0.267766	0.20224
CCTGAA	PE	240	1836	notICP_notACP	0.131192	CCT	P	7972	34799	0.229109	GAA	E	47194	120408	0.391956	0.0898007	1.46093	0.379071	0.771983
CCTGAC	PD	22	590	notICP_notACP	0.0389171	CCT	P	7972	34799	0.229109	GAC	D	10122	52505	0.192797	0.0441716	0.881044	-0.126648	-0.498452
CCTGAG	PE	35	692	notICP_notACP	0.0519481	CCT	P	7972	34799	0.229109	GAG	E	8828	51380	0.171834	0.0393687	1.31953	0.277272	0.147583
CCTGAT	PD	142	1380	notICP_notACP	0.103548	CCT	P	7972	34799	0.229109	GAT	D	33370	100550	0.331881	0.0760371	1.36181	0.308816	0.395279
CCTGCA	PA	48	664	notICP_notACP	0.0736842	CCT	P	7972	34799	0.229109	GCA	A	8122	41923	0.193755	0.0443911	1.65989	0.506749	0.684417
CCTGCC	PA	16	451	notICP_notACP	0.0376106	CCT	P	7972	34799	0.229109	GCC	A	4718	31383	0.150363	0.0344496	1.09176	0.087789	-0.139872
CCTGCG	PA	7	259	notICP_notACP	0.0307692	CCT	P	7972	34799	0.229109	GCG	A	976	16071	0.0607889	0.0139273	2.20927	0.792664	0.477059
CCTGCT	PA	51	852	notICP_notACP	0.0609613	CCT	P	7972	34799	0.229109	GCT	A	10981	51631	0.212698	0.048731	1.25098	0.223925	0.068154
CCTGGA	PG	22	385	notICP_notACP	0.0595855	CCT	P	7972	34799	0.229109	GGA	G	4996	28610	0.174653	0.0400146	1.48909	0.398167	0.382632
CCTGGC	PG	5	342	notICP_notACP	0.0174927	CCT	P	7972	34799	0.229109	GGC	G	2479	25330	0.0979038	0.0224307	0.779858	-0.248644	-0.330933
CCTGGG	PG	8	194	notICP_notACP	0.0461538	CCT	P	7972	34799	0.229109	GGG	G	1833	15952	0.114963	0.026339	1.7523	0.560929	0.489544
CCTGGT	PG	79	802	notICP_notACP	0.0996264	CCT	P	7972	34799	0.229109	GGT	G	21006	58381	0.35982	0.082438	1.2085	0.18938	-0.00475771
CCTGTA	PV	16	600	notICP_notACP	0.0282862	CCT	P	7972	34799	0.229109	GTA	V	3755	31086	0.120822	0.0276815	1.02185	0.0216101	-0.178743
CCTGTC	PV	15	426	notICP_notACP	0.0374707	CCT	P	7972	34799	0.229109	GTC	V	4426	28607	0.154747	0.0354539	1.05688	0.0553255	-0.186339
CCTGTG	PV	16	494	notICP_notACP	0.0343434	CCT	P	7972	34799	0.229109	GTG	V	4961	28216	0.175851	0.0402892	0.852423	-0.159672	-0.494175
CCTGTT	PV	71	901	notICP_notACP	0.0798226	CCT	P	7972	34799	0.229109	GTT	V	12887	55805	0.230943	0.0529111	1.50862	0.411193	0.541369
CCTTAC	PY	46	463	notICP_notACP	0.101293	CCT	P	7972	34799	0.229109	TAC	Y	11003	36847	0.298632	0.0684194	1.48047	0.392362	0.634029
CCTTAT	PY	86	636	notICP_notACP	0.136578	CCT	P	7972	34799	0.229109	TAT	Y	15902	48697	0.326564	0.0748188	1.82545	0.601825	1.57824
CCTTCA	PS	51	903	notICP_notACP	0.0575221	CCT	P	7972	34799	0.229109	TCA	S	9475	48946	0.193597	0.0443549	1.29686	0.259947	0.131809
CCTTCC	PS	33	648	notICP_notACP	0.0523883	CCT	P	7972	34799	0.229109	TCC	S	5131	36210	0.141725	0.0324705	1.61341	0.478352	0.448891
CCTTCG	PS	6	387	notICP_notACP	0.0180412	CCT	P	7972	34799	0.229109	TCG	S	2023	22524	0.0898557	0.0205868	0.876351	-0.131989	-0.235623
CCTTCT	PS	62	1031	notICP_notACP	0.0610465	CCT	P	7972	34799	0.229109	TCT	S	12815	60233	0.21277	0.0487476	1.2523	0.22498	0.0703844
CCTTGC	PC	8	110	notICP_notACP	0.0810811	CCT	P	7972	34799	0.229109	TGC	C	2549	11905	0.214178	0.0490701	1.65235	0.5022	0.743883
CCTTGG	PW	105	333	notICP_notACP	0.317365	CCT	P	7972	34799	0.229109	TGG	W	25007	26455	0.945268	0.21657	1.46542	0.382142	1.89513
CCTTGT	PC	19	196	notICP_notACP	0.101523	CCT	P	7972	34799	0.229109	TGT	C	7507	19979	0.375776	0.0860937	1.17921	0.164848	-0.0914149
CCTTTA	PL	44	1006	notICP_notACP	0.0446872	CCT	P	7972	34799	0.229109	TTA	L	8820	69400	0.127102	0.0291202	1.53458	0.428254	0.323866
CCTTTC	PF	45	571	notICP_notACP	0.0804196	CCT	P	7972	34799	0.229109	TTC	F	12596	46620	0.2702	0.0619053	1.29907	0.261651	0.18866
CCTTTG	PL	51	938	notICP_notACP	0.0553781	CCT	P	7972	34799	0.229109	TTG	L	13786	70532	0.195469	0.0447837	1.23657	0.212339	0.0405092
CCTTTT	PF	46	736	notICP_notACP	0.063772	CCT	P	7972	34799	0.229109	TTT	F	20834	67858	0.307034	0.0703442	0.906571	-0.098086	-0.732232
CGAAAA	RK	36	343	notICP_notACP	0.107558	CGA	R	1582	7720	0.205025	AAA	K	33247	111171	0.299068	0.0613165	1.75415	0.561982	1.14353
CGAAAC	RN	6	174	notICP_notACP	0.04	CGA	R	1582	7720	0.205025	AAC	N	13698	64020	0.213977	0.0438706	0.911772	-0.0923654	-0.448838
CGAAAG	RK	8	207	notICP_notACP	0.0432692	CGA	R	1582	7720	0.205025	AAG	K	22871	80599	0.283772	0.0581804	0.743708	-0.296106	-0.930476
CGAAAT	RN	41	338	notICP_notACP	0.123894	CGA	R	1582	7720	0.205025	AAT	N	23341	95843	0.243542	0.0499322	2.48124	0.908759	2.17593
CGAACA	RT	6	132	notICP_notACP	0.0526316	CGA	R	1582	7720	0.205025	ACA	T	7967	45953	0.173391	0.0355495	1.48052	0.392391	0.329481
CGAACC	RT	2	81	notICP_notACP	0.0365854	CGA	R	1582	7720	0.205025	ACC	T	3554	31010	0.114637	0.0235034	1.5566	0.442502	0.279142
CGAACG	RT	3	74	notICP_notACP	0.0533333	CGA	R	1582	7720	0.205025	ACG	T	1419	21263	0.0667795	0.0136915	3.89536	1.35979	1.26045
CGAACT	RT	3	132	notICP_notACP	0.0300752	CGA	R	1582	7720	0.205025	ACT	T	8534	50690	0.168373	0.0345207	0.871221	-0.13786	-0.401174
CGAAGA	RR	21	225	notICP_notACP	0.0973451	CGA	R	1582	7720	0.205025	AGA	R	21649	55377	0.390949	0.0801545	1.21447	0.194307	0.0117743
CGAAGC	RS	3	81	notICP_notACP	0.0487805	CGA	R	1582	7720	0.205025	AGC	S	3355	25798	0.130083	0.0266702	1.82903	0.603783	0.565856
CGAAGG	RR	9	118	ACP	0.0840336	CGA	R	1582	7720	0.205025	AGG	R	2662	25082	0.106168	0.021767	3.86059	1.35082	1.97793
CGAAGT	RS	7	140	notICP_notACP	0.0567376	CGA	R	1582	7720	0.205025	AGT	S	8411	37718	0.223018	0.0457242	1.24086	0.215808	0.0480964
CGAATA	RI	70	236	ICP	0.299578	CGA	R	1582	7720	0.205025	ATA	I	17384	47430	0.366532	0.0751484	3.98649	1.38291	7.15297
CGAATC	RI	4	120	notICP_notACP	0.0413223	CGA	R	1582	7720	0.205025	ATC	I	7664	43515	0.176142	0.0361136	1.14423	0.134734	-0.0816579
CGAATG	RM	30	176	notICP_notACP	0.175141	CGA	R	1582	7720	0.205025	ATG	M	38933	53187	0.732007	0.15008	1.16699	0.154424	-0.222272
CGAATT	RI	6	207	notICP_notACP	0.0336538	CGA	R	1582	7720	0.205025	ATT	I	19283	78253	0.246428	0.050524	0.666096	-0.406322	-0.942469
CGACAA	RQ	22	198	notICP_notACP	0.115578	CGA	R	1582	7720	0.205025	CAA	Q	27215	70576	0.385621	0.0790621	1.46186	0.379711	0.682203
CGACAC	RH	1	50	notICP_notACP	0.0392157	CGA	R	1582	7720	0.205025	CAC	H	3788	19592	0.193385	0.0396489	0.989074	-0.0109861	-0.300566
CGACAG	RQ	13	115	notICP_notACP	0.12069	CGA	R	1582	7720	0.205025	CAG	Q	5667	32317	0.175382	0.0359578	3.35643	1.21088	2.64589
CGACAT	RH	13	118	notICP_notACP	0.117647	CGA	R	1582	7720	0.205025	CAT	H	11771	35545	0.331177	0.0678995	1.73266	0.54966	1.21629
CGACCA	RP	3	111	notICP_notACP	0.0357143	CGA	R	1582	7720	0.205025	CCA	P	14556	45505	0.319892	0.0655859	0.544542	-0.60781	-1.49676
CGACCC	RP	2	45	notICP_notACP	0.0652174	CGA	R	1582	7720	0.205025	CCC	P	2302	17969	0.128158	0.0262756	2.48205	0.909084	1.14576
CGACCG	RP	5	17	ICP	0.333333	CGA	R	1582	7720	0.205025	CCG	P	1316	13847	0.095104	0.0194987	17.0951	2.83879	10.6192
CGACCT	RP	8	90	notICP_notACP	0.0989011	CGA	R	1582	7720	0.205025	CCT	P	7972	34799	0.229109	0.0469732	2.10548	0.744544	1.44184
CGACGA	RR	11	20	ICP	0.571429	CGA	R	1582	7720	0.205025	CGA	R	1582	7720	0.205025	0.0420354	13.594	2.60963	17.8472
CGACGC	RR	1	26	notICP_notACP	0.0740741	CGA	R	1582	7720	0.205025	CGC	R	822	6595	0.124773	0.0255815	2.89561	1.06319	1.47821
CGACGG	RR	3	18	ICP	0.210526	CGA	R	1582	7720	0.205025	CGG	R	461	4546	0.101605	0.0208317	10.1061	2.31314	6.3535
CGACGT	RR	1	47	notICP_notACP	0.0416667	CGA	R	1582	7720	0.205025	CGT	R	6731	15860	0.424437	0.0870204	0.478815	-0.736441	-2.18201
CGACTA	RL	2	133	notICP_notACP	0.0223881	CGA	R	1582	7720	0.205025	CTA	L	2182	35179	0.0620523	0.0127223	1.75975	0.565172	0.23971
CGACTC	RL	3	41	notICP_notACP	0.0952381	CGA	R	1582	7720	0.205025	CTC	L	1544	13797	0.111973	0.0229572	4.1485	1.42275	2.31269
CGACTG	RL	4	91	ICP	0.0543478	CGA	R	1582	7720	0.205025	CTG	L	1876	27954	0.0671436	0.0137661	3.94794	1.37319	1.29213
CGACTT	RL	8	102	ACP	0.0873786	CGA	R	1582	7720	0.205025	CTT	L	8273	31125	0.265823	0.0545004	1.60327	0.472043	0.734486
CGAGAA	RE	28	338	notICP_notACP	0.0855457	CGA	R	1582	7720	0.205025	GAA	E	47194	120408	0.391956	0.0803608	1.06452	0.0625242	-0.401325
CGAGAC	RD	4	141	notICP_notACP	0.0352113	CGA	R	1582	7720	0.205025	GAC	D	10122	52505	0.192797	0.0395283	0.890787	-0.11565	-0.432851
CGAGAG	RE	3	167	notICP_notACP	0.0238095	CGA	R	1582	7720	0.205025	GAG	E	8828	51380	0.171834	0.0352303	0.675825	-0.391821	-0.64543
CGAGAT	RD	46	296	notICP_notACP	0.158249	CGA	R	1582	7720	0.205025	GAT	D	33370	100550	0.331881	0.0680441	2.32569	0.844015	2.60232
CGAGCA	RA	6	111	notICP_notACP	0.0625	CGA	R	1582	7720	0.205025	GCA	A	8122	41923	0.193755	0.0397247	1.57333	0.453192	0.494582
CGAGCC	RA	2	72	notICP_notACP	0.0410959	CGA	R	1582	7720	0.205025	GCC	A	4718	31383	0.150363	0.0308283	1.33306	0.287476	0.129871
CGAGCG	RA	6	35	ICP	0.194444	CGA	R	1582	7720	0.205025	GCG	A	976	16071	0.0607889	0.0124633	15.6014	2.74736	6.14935
CGAGCT	RA	3	91	notICP_notACP	0.0434783	CGA	R	1582	7720	0.205025	GCT	A	10981	51631	0.212698	0.0436084	0.997016	-0.00298804	-0.318706
CGAGGA	RG	5	118	notICP_notACP	0.0504202	CGA	R	1582	7720	0.205025	GGA	G	4996	28610	0.174653	0.0358083	1.40806	0.342212	0.242926
CGAGGC	RG	5	77	notICP_notACP	0.0769231	CGA	R	1582	7720	0.205025	GGC	G	2479	25330	0.0979038	0.0200727	3.83222	1.34344	1.80445
CGAGGG	RG	0	43	notICP_notACP	0.0227273	CGA	R	1582	7720	0.205025	GGG	G	1833	15952	0.114963	0.0235703	0.964235	-0.03642	-0.198751
CGAGGT	RG	2	97	notICP_notACP	0.0306122	CGA	R	1582	7720	0.205025	GGT	G	21006	58381	0.35982	0.0737721	0.414957	-0.879581	-2.01133
CGAGTA	RV	4	107	ACP	0.0462963	CGA	R	1582	7720	0.205025	GTA	V	3755	31086	0.120822	0.0247716	1.86893	0.625364	0.559461
CGAGTC	RV	0	58	notICP_notACP	0.0169492	CGA	R	1582	7720	0.205025	GTC	V	4426	28607	0.154747	0.031727	0.534218	-0.626951	-0.735282
CGAGTG	RV	4	77	ACP	0.0641026	CGA	R	1582	7720	0.205025	GTG	V	4961	28216	0.175851	0.036054	1.77796	0.575467	0.701828
CGAGTT	RV	2	131	notICP_notACP	0.0227273	CGA	R	1582	7720	0.205025	GTT	V	12887	55805	0.230943	0.0473491	0.479993	-0.733983	-1.18535
CGATAC	RY	9	126	notICP_notACP	0.0787402	CGA	R	1582	7720	0.205025	TAC	Y	11003	36847	0.298632	0.0612271	1.28603	0.251563	0.15922
CGATAT	RY	34	190	notICP_notACP	0.183246	CGA	R	1582	7720	0.205025	TAT	Y	15902	48697	0.326564	0.0669538	2.7369	1.00683	3.50457
CGATCA	RS	9	157	notICP_notACP	0.0632911	CGA	R	1582	7720	0.205025	TCA	S	9475	48946	0.193597	0.0396923	1.59454	0.466588	0.523052
CGATCC	RS	0	72	notICP_notACP	0.0136986	CGA	R	1582	7720	0.205025	TCC	S	5131	36210	0.141725	0.0290572	0.471437	-0.75197	-0.735952
CGATCG	RS	3	71	notICP_notACP	0.0555556	CGA	R	1582	7720	0.205025	TCG	S	2023	22524	0.0898557	0.0184227	3.0156	1.1038	1.14033
CGATCT	RS	8	135	notICP_notACP	0.0661765	CGA	R	1582	7720	0.205025	TCT	S	12815	60233	0.21277	0.0436233	1.517	0.416734	0.458876
CGATGC	RC	7	62	notICP_notACP	0.126984	CGA	R	1582	7720	0.205025	TGC	C	2549	11905	0.214178	0.0439118	2.8918	1.06188	2.53167
CGATGG	RW	21	93	notICP_notACP	0.234043	CGA	R	1582	7720	0.205025	TGG	W	25007	26455	0.945268	0.193804	1.20763	0.188657	-0.0169916
CGATGT	RC	12	74	notICP_notACP	0.173333	CGA	R	1582	7720	0.205025	TGT	C	7507	19979	0.375776	0.0770435	2.24981	0.810846	2.74608
CGATTA	RL	9	251	notICP_notACP	0.0396825	CGA	R	1582	7720	0.205025	TTA	L	8820	69400	0.127102	0.0260591	1.52279	0.420544	0.279291
CGATTC	RF	3	127	notICP_notACP	0.03125	CGA	R	1582	7720	0.205025	TTC	F	12596	46620	0.2702	0.0553978	0.564101	-0.572521	-1.2271
CGATTG	RL	10	181	notICP_notACP	0.0604396	CGA	R	1582	7720	0.205025	TTG	L	13786	70532	0.195469	0.040076	1.50812	0.410865	0.409365
CGATTT	RF	17	248	notICP_notACP	0.0722892	CGA	R	1582	7720	0.205025	TTT	F	20834	67858	0.307034	0.0629497	1.14836	0.138339	-0.133419
CGCAAA	RK	16	307	notICP_notACP	0.0551948	CGC	R	822	6595	0.124773	AAA	K	33247	111171	0.299068	0.0373155	1.47914	0.39146	0.344087
CGCAAC	RN	10	161	notICP_notACP	0.0679012	CGC	R	822	6595	0.124773	AAC	N	13698	64020	0.213977	0.0266984	2.54327	0.93345	1.22023
CGCAAG	RK	20	234	notICP_notACP	0.0893617	CGC	R	822	6595	0.124773	AAG	K	22871	80599	0.283772	0.0354069	2.52385	0.925785	1.59468
CGCAAT	RN	6	251	notICP_notACP	0.0277778	CGC	R	822	6595	0.124773	AAT	N	23341	95843	0.243542	0.0303873	0.914124	-0.0897889	-0.308441
CGCACA	RT	3	106	notICP_notACP	0.0373832	CGC	R	822	6595	0.124773	ACA	T	7967	45953	0.173391	0.0216344	1.72795	0.546935	0.384042
CGCACC	RT	4	80	notICP_notACP	0.0617284	CGC	R	822	6595	0.124773	ACC	T	3554	31010	0.114637	0.0143035	4.31561	1.46224	1.52287
CGCACG	RT	0	61	notICP_notACP	0.016129	CGC	R	822	6595	0.124773	ACG	T	1419	21263	0.0667795	0.00833226	1.93573	0.660487	0.207267
CGCACT	RT	3	109	notICP_notACP	0.0363636	CGC	R	822	6595	0.124773	ACT	T	8534	50690	0.168373	0.0210083	1.73091	0.54865	0.375063
CGCAGA	RR	8	151	notICP_notACP	0.0592105	CGC	R	822	6595	0.124773	AGA	R	21649	55377	0.390949	0.0487798	1.21383	0.193783	0.00610351
CGCAGC	RS	3	77	notICP_notACP	0.0512821	CGC	R	822	6595	0.124773	AGC	S	3355	25798	0.130083	0.0162307	3.15956	1.15043	1.08476
CGCAGG	RR	3	83	notICP_notACP	0.047619	CGC	R	822	6595	0.124773	AGG	R	2662	25082	0.106168	0.0132468	3.59476	1.27948	1.08298
CGCAGT	RS	4	115	notICP_notACP	0.0431034	CGC	R	822	6595	0.124773	AGT	S	8411	37718	0.223018	0.0278265	1.54901	0.437615	0.323246
CGCATA	RI	10	151	notICP_notACP	0.0723684	CGC	R	822	6595	0.124773	ATA	I	17384	47430	0.366532	0.0457332	1.5824	0.458945	0.583623
CGCATC	RI	4	95	notICP_notACP	0.0520833	CGC	R	822	6595	0.124773	ATC	I	7664	43515	0.176142	0.0219777	2.36983	0.862816	0.873788
CGCATG	RM	14	109	notICP_notACP	0.136364	CGC	R	822	6595	0.124773	ATG	M	38933	53187	0.732007	0.0913344	1.49301	0.400797	0.885648
CGCATT	RI	4	160	notICP_notACP	0.0310559	CGC	R	822	6595	0.124773	ATT	I	19283	78253	0.246428	0.0307475	1.01003	0.00998024	-0.210996
CGCCAA	RQ	15	221	notICP_notACP	0.0720721	CGC	R	822	6595	0.124773	CAA	Q	27215	70576	0.385621	0.048115	1.49791	0.404073	0.474641
CGCCAC	RH	4	86	notICP_notACP	0.0574713	CGC	R	822	6595	0.124773	CAC	H	3788	19592	0.193385	0.0241292	2.38181	0.867863	0.969245
CGCCAG	RQ	10	103	notICP_notACP	0.105769	CGC	R	822	6595	0.124773	CAG	Q	5667	32317	0.175382	0.0218829	4.83342	1.57555	2.71833
CGCCAT	RH	9	162	notICP_notACP	0.0613497	CGC	R	822	6595	0.124773	CAT	H	11771	35545	0.331177	0.0413217	1.48468	0.395201	0.388883
CGCCCA	RP	5	102	notICP_notACP	0.0582524	CGC	R	822	6595	0.124773	CCA	P	14556	45505	0.319892	0.0399137	1.45946	0.378065	0.341114
CGCCCC	RP	0	53	notICP_notACP	0.0185185	CGC	R	822	6595	0.124773	CCC	P	2302	17969	0.128158	0.0159906	1.15809	0.14677	-0.0285612
CGCCCG	RP	1	31	notICP_notACP	0.0625	CGC	R	822	6595	0.124773	CCG	P	1316	13847	0.095104	0.0118664	5.26699	1.66146	1.65045
CGCCCT	RP	2	79	notICP_notACP	0.0375	CGC	R	822	6595	0.124773	CCT	P	7972	34799	0.229109	0.0285865	1.31181	0.271405	0.0995977
CGCCGA	RR	3	30	ACP	0.129032	CGC	R	822	6595	0.124773	CGA	R	1582	7720	0.205025	0.0255815	5.04396	1.61819	3.36243
CGCCGC	RR	0	49	notICP_notACP	0.02	CGC	R	822	6595	0.124773	CGC	R	822	6595	0.124773	0.0155682	1.28467	0.250502	0.0397571
CGCCGG	RR	1	31	notICP_notACP	0.0625	CGC	R	822	6595	0.124773	CGG	R	461	4546	0.101605	0.0126776	4.92996	1.59533	1.61679
CGCCGT	RR	12	99	notICP_notACP	0.13	CGC	R	822	6595	0.124773	CGT	R	6731	15860	0.424437	0.0529581	2.45477	0.898033	2.25973
CGCCTA	RL	1	85	notICP_notACP	0.0232558	CGC	R	822	6595	0.124773	CTA	L	2182	35179	0.0620523	0.00774243	3.00369	1.09984	0.476079
CGCCTC	RL	2	47	notICP_notACP	0.0625	CGC	R	822	6595	0.124773	CTC	L	1544	13797	0.111973	0.0139711	4.47351	1.49817	1.56312
CGCCTG	RL	0	84	notICP_notACP	0.0117647	CGC	R	822	6595	0.124773	CTG	L	1876	27954	0.0671436	0.00837768	1.40429	0.339533	0.0557526
CGCCTT	RL	2	80	notICP_notACP	0.037037	CGC	R	822	6595	0.124773	CTT	L	8273	31125	0.265823	0.0331674	1.11667	0.110351	-0.106338
CGCGAA	RE	7	220	notICP_notACP	0.0361991	CGC	R	822	6595	0.124773	GAA	E	47194	120408	0.391956	0.0489053	0.740187	-0.300852	-0.788045
CGCGAC	RD	2	103	notICP_notACP	0.0288462	CGC	R	822	6595	0.124773	GAC	D	10122	52505	0.192797	0.0240558	1.19914	0.181601	-0.00911173
CGCGAG	RE	8	112	notICP_notACP	0.079646	CGC	R	822	6595	0.124773	GAG	E	8828	51380	0.171834	0.0214402	3.7148	1.31233	1.84107
CGCGAT	RD	7	255	notICP_notACP	0.03125	CGC	R	822	6595	0.124773	GAT	D	33370	100550	0.331881	0.0414097	0.754654	-0.281496	-0.646724
CGCGCA	RA	0	73	notICP_notACP	0.0135135	CGC	R	822	6595	0.124773	GCA	A	8122	41923	0.193755	0.0241754	0.558979	-0.581644	-0.539748
CGCGCC	RA	1	47	notICP_notACP	0.0416667	CGC	R	822	6595	0.124773	GCC	A	4718	31383	0.150363	0.0187612	2.22089	0.79791	0.650111
CGCGCG	RA	1	18	notICP_notACP	0.105263	CGC	R	822	6595	0.124773	GCG	A	976	16071	0.0607889	0.00758479	13.8782	2.63032	3.29421
CGCGCT	RA	0	87	notICP_notACP	0.0113636	CGC	R	822	6595	0.124773	GCT	A	10981	51631	0.212698	0.0265388	0.428189	-0.84819	-0.711518
CGCGGA	RG	1	67	notICP_notACP	0.0294118	CGC	R	822	6595	0.124773	GGA	G	4996	28610	0.174653	0.0217919	1.34966	0.299855	0.104209
CGCGGC	RG	1	68	notICP_notACP	0.0289855	CGC	R	822	6595	0.124773	GGC	G	2479	25330	0.0979038	0.0122157	2.37281	0.864074	0.48692
CGCGGG	RG	3	48	notICP_notACP	0.0816327	CGC	R	822	6595	0.124773	GGG	G	1833	15952	0.114963	0.0143442	5.69099	1.73888	2.2036
CGCGGT	RG	0	105	notICP_notACP	0.00943396	CGC	R	822	6595	0.124773	GGT	G	21006	58381	0.35982	0.0448956	0.210131	-1.56002	-1.53931
CGCGTA	RV	1	60	notICP_notACP	0.0327869	CGC	R	822	6595	0.124773	GTA	V	3755	31086	0.120822	0.0150753	2.17487	0.776971	0.498602
CGCGTC	RV	2	43	notICP_notACP	0.0681818	CGC	R	822	6595	0.124773	GTC	V	4426	28607	0.154747	0.0193082	3.53124	1.26165	1.53648
CGCGTG	RV	2	56	notICP_notACP	0.0526316	CGC	R	822	6595	0.124773	GTG	V	4961	28216	0.175851	0.0219414	2.39873	0.874939	0.89409
CGCGTT	RV	2	125	notICP_notACP	0.0238095	CGC	R	822	6595	0.124773	GTT	V	12887	55805	0.230943	0.0288153	0.826279	-0.190822	-0.379269
CGCTAC	RY	7	140	notICP_notACP	0.0567376	CGC	R	822	6595	0.124773	TAC	Y	11003	36847	0.298632	0.0372611	1.5227	0.420487	0.399238
CGCTAT	RY	3	177	notICP_notACP	0.0224719	CGC	R	822	6595	0.124773	TAT	Y	15902	48697	0.326564	0.0407462	0.551509	-0.595097	-0.920149
CGCTCA	RS	8	142	notICP_notACP	0.0629371	CGC	R	822	6595	0.124773	TCA	S	9475	48946	0.193597	0.0241556	2.60548	0.957618	1.15554
CGCTCC	RS	2	94	notICP_notACP	0.0315789	CGC	R	822	6595	0.124773	TCC	S	5131	36210	0.141725	0.0176834	1.7858	0.579865	0.348977
CGCTCG	RS	3	69	notICP_notACP	0.0571429	CGC	R	822	6595	0.124773	TCG	S	2023	22524	0.0898557	0.0112115	5.09679	1.62861	1.49395
CGCTCT	RS	8	177	notICP_notACP	0.0505618	CGC	R	822	6595	0.124773	TCT	S	12815	60233	0.21277	0.0265479	1.90455	0.644246	0.632003
CGCTGC	RC	4	49	notICP_notACP	0.1	CGC	R	822	6595	0.124773	TGC	C	2549	11905	0.214178	0.0267235	3.74202	1.31963	2.31969
CGCTGG	RW	12	100	notICP_notACP	0.128713	CGC	R	822	6595	0.124773	TGG	W	25007	26455	0.945268	0.117943	1.09131	0.0873785	-0.480686
CGCTGT	RC	3	73	notICP_notACP	0.0540541	CGC	R	822	6595	0.124773	TGT	C	7507	19979	0.375776	0.0468865	1.15287	0.142254	-0.0921316
CGCTTA	RL	2	171	notICP_notACP	0.0174419	CGC	R	822	6595	0.124773	TTA	L	8820	69400	0.127102	0.0158588	1.09982	0.0951463	-0.0600066
CGCTTC	RF	3	96	notICP_notACP	0.0412371	CGC	R	822	6595	0.124773	TTC	F	12596	46620	0.2702	0.0337136	1.22316	0.201438	0.0149994
CGCTTG	RL	5	128	notICP_notACP	0.0465116	CGC	R	822	6595	0.124773	TTG	L	13786	70532	0.195469	0.0243891	1.90706	0.645564	0.582712
CGCTTT	RF	9	129	notICP_notACP	0.0769231	CGC	R	822	6595	0.124773	TTT	F	20834	67858	0.307034	0.0383094	2.00794	0.697111	1.0478
CGGAAA	RK	8	251	notICP_notACP	0.0357143	CGG	R	461	4546	0.101605	AAA	K	33247	111171	0.299068	0.030387	1.17532	0.161537	-0.0363251
CGGAAC	RN	1	102	notICP_notACP	0.0194175	CGG	R	461	4546	0.101605	AAC	N	13698	64020	0.213977	0.0217412	0.893119	-0.113035	-0.236337
CGGAAG	RK	3	156	notICP_notACP	0.0254777	CGG	R	461	4546	0.101605	AAG	K	22871	80599	0.283772	0.0288328	0.883638	-0.123708	-0.322798
CGGAAT	RN	3	154	notICP_notACP	0.0258065	CGG	R	461	4546	0.101605	AAT	N	23341	95843	0.243542	0.0247452	1.04289	0.0419949	-0.141929
CGGACA	RT	1	75	notICP_notACP	0.0263158	CGG	R	461	4546	0.101605	ACA	T	7967	45953	0.173391	0.0176174	1.49373	0.401279	0.171267
CGGACC	RT	0	31	notICP_notACP	0.03125	CGG	R	461	4546	0.101605	ACC	T	3554	31010	0.114637	0.0116477	2.68293	0.986909	0.588123
CGGACG	RT	2	33	notICP_notACP	0.0882353	CGG	R	461	4546	0.101605	ACG	T	1419	21263	0.0667795	0.00678516	13.0041	2.56527	2.7436
CGGACT	RT	2	50	notICP_notACP	0.0588235	CGG	R	461	4546	0.101605	ACT	T	8534	50690	0.168373	0.0171076	3.43844	1.23502	1.30694
CGGAGA	RR	4	83	notICP_notACP	0.0595238	CGG	R	461	4546	0.101605	AGA	R	21649	55377	0.390949	0.0397226	1.49849	0.404456	0.392634
CGGAGC	RS	1	36	notICP_notACP	0.0540541	CGG	R	461	4546	0.101605	AGC	S	3355	25798	0.130083	0.0132171	4.08971	1.40847	1.30484
CGGAGG	RR	1	54	ACP	0.0363636	CGG	R	461	4546	0.101605	AGG	R	2662	25082	0.106168	0.0107872	3.371	1.21521	0.799146
CGGAGT	RS	0	70	notICP_notACP	0.0140845	CGG	R	461	4546	0.101605	AGT	S	8411	37718	0.223018	0.0226598	0.621564	-0.475517	-0.45729
CGGATA	RI	7	87	ACP	0.0909091	CGG	R	461	4546	0.101605	ATA	I	17384	47430	0.366532	0.0372417	2.44106	0.892431	1.5716
CGGATC	RI	3	56	notICP_notACP	0.0701754	CGG	R	461	4546	0.101605	ATC	I	7664	43515	0.176142	0.017897	3.92107	1.36637	1.66338
CGGATG	RM	6	77	notICP_notACP	0.0897436	CGG	R	461	4546	0.101605	ATG	M	38933	53187	0.732007	0.0743759	1.20662	0.187824	-0.00908399
CGGATT	RI	3	110	notICP_notACP	0.036036	CGG	R	461	4546	0.101605	ATT	I	19283	78253	0.246428	0.0250385	1.43923	0.364106	0.196619
CGGCAA	RQ	2	124	notICP_notACP	0.024	CGG	R	461	4546	0.101605	CAA	Q	27215	70576	0.385621	0.0391812	0.612538	-0.490144	-0.802827
CGGCAC	RH	1	33	notICP_notACP	0.0588235	CGG	R	461	4546	0.101605	CAC	H	3788	19592	0.193385	0.019649	2.99371	1.09651	1.20149
CGGCAG	RQ	1	67	notICP_notACP	0.0294118	CGG	R	461	4546	0.101605	CAG	Q	5667	32317	0.175382	0.0178198	1.65051	0.501086	0.269016
CGGCAT	RH	0	65	notICP_notACP	0.0151515	CGG	R	461	4546	0.101605	CAT	H	11771	35545	0.331177	0.0336493	0.450277	-0.797893	-0.876672
CGGCCA	RP	3	69	notICP_notACP	0.0571429	CGG	R	461	4546	0.101605	CCA	P	14556	45505	0.319892	0.0325028	1.75809	0.564229	0.61056
CGGCCC	RP	2	51	notICP_notACP	0.0576923	CGG	R	461	4546	0.101605	CCC	P	2302	17969	0.128158	0.0130216	4.43052	1.48852	1.43769
CGGCCG	RP	1	28	notICP_notACP	0.0689655	CGG	R	461	4546	0.101605	CCG	P	1316	13847	0.095104	0.00966308	7.13701	1.96529	1.96353
CGGCCT	RP	1	57	notICP_notACP	0.0344828	CGG	R	461	4546	0.101605	CCT	P	7972	34799	0.229109	0.0232787	1.4813	0.392919	0.216377
CGGCGA	RR	0	17	ACP	0.0555556	CGG	R	461	4546	0.101605	CGA	R	1582	7720	0.205025	0.0208317	2.66688	0.980908	1.04038
CGGCGC	RR	1	19	notICP_notACP	0.1	CGG	R	461	4546	0.101605	CGC	R	822	6595	0.124773	0.0126776	7.88794	2.06534	2.90247
CGGCGG	RR	1	25	notICP_notACP	0.0769231	CGG	R	461	4546	0.101605	CGG	R	461	4546	0.101605	0.0103237	7.45114	2.00837	2.20895
CGGCGT	RR	1	28	notICP_notACP	0.0689655	CGG	R	461	4546	0.101605	CGT	R	6731	15860	0.424437	0.0431251	1.5992	0.4695	0.575165
CGGCTA	RL	3	82	notICP_notACP	0.0481928	CGG	R	461	4546	0.101605	CTA	L	2182	35179	0.0620523	0.00630485	7.64376	2.03389	1.39068
CGGCTC	RL	0	26	notICP_notACP	0.037037	CGG	R	461	4546	0.101605	CTC	L	1544	13797	0.111973	0.011377	3.25542	1.18032	0.797761
CGGCTG	RL	1	72	notICP_notACP	0.0273973	CGG	R	461	4546	0.101605	CTG	L	1876	27954	0.0671436	0.00682216	4.01592	1.39027	0.65625
CGGCTT	RL	3	94	notICP_notACP	0.0421053	CGG	R	461	4546	0.101605	CTT	L	8273	31125	0.265823	0.027009	1.55893	0.444001	0.322939
CGGGAA	RE	7	176	notICP_notACP	0.0451977	CGG	R	461	4546	0.101605	GAA	E	47194	120408	0.391956	0.0398248	1.13491	0.126556	-0.102773
CGGGAC	RD	0	85	notICP_notACP	0.0116279	CGG	R	461	4546	0.101605	GAC	D	10122	52505	0.192797	0.0195892	0.593587	-0.521572	-0.414113
CGGGAG	RE	3	88	notICP_notACP	0.0449438	CGG	R	461	4546	0.101605	GAG	E	8828	51380	0.171834	0.0174593	2.57421	0.945543	0.816486
CGGGAT	RD	6	147	notICP_notACP	0.0472973	CGG	R	461	4546	0.101605	GAT	D	33370	100550	0.331881	0.033721	1.40261	0.338334	0.222464
CGGGCA	RA	1	48	notICP_notACP	0.0408163	CGG	R	461	4546	0.101605	GCA	A	8122	41923	0.193755	0.0196866	2.0733	0.729144	0.582562
CGGGCC	RA	1	54	notICP_notACP	0.0363636	CGG	R	461	4546	0.101605	GCC	A	4718	31383	0.150363	0.0152777	2.38017	0.867173	0.612831
CGGGCG	RA	0	25	notICP_notACP	0.0384615	CGG	R	461	4546	0.101605	GCG	A	976	16071	0.0607889	0.00617649	6.22709	1.82891	1.06237
CGGGCT	RA	3	57	notICP_notACP	0.0689655	CGG	R	461	4546	0.101605	GCT	A	10981	51631	0.212698	0.0216112	3.19119	1.16039	1.46779
CGGGGA	RG	2	46	notICP_notACP	0.0638298	CGG	R	461	4546	0.101605	GGA	G	4996	28610	0.174653	0.0177457	3.59691	1.28008	1.4521
CGGGGC	RG	2	34	notICP_notACP	0.0857143	CGG	R	461	4546	0.101605	GGC	G	2479	25330	0.0979038	0.00994756	8.61662	2.15369	2.52595
CGGGGG	RG	0	18	notICP_notACP	0.0526316	CGG	R	461	4546	0.101605	GGG	G	1833	15952	0.114963	0.0116808	4.50581	1.50537	1.31981
CGGGGT	RG	0	40	notICP_notACP	0.0243902	CGG	R	461	4546	0.101605	GGT	G	21006	58381	0.35982	0.0365597	0.667136	-0.404762	-0.680676
CGGGTA	RV	2	51	notICP_notACP	0.0576923	CGG	R	461	4546	0.101605	GTA	V	3755	31086	0.120822	0.0122762	4.69953	1.54746	1.46861
CGGGTC	RV	0	36	notICP_notACP	0.027027	CGG	R	461	4546	0.101605	GTC	V	4426	28607	0.154747	0.0157231	1.71893	0.541704	0.274248
CGGGTG	RV	4	38	notICP_notACP	0.128205	CGG	R	461	4546	0.101605	GTG	V	4961	28216	0.175851	0.0178675	7.17534	1.97065	3.65414
CGGGTT	RV	1	59	notICP_notACP	0.0333333	CGG	R	461	4546	0.101605	GTT	V	12887	55805	0.230943	0.0234651	1.42055	0.351045	0.169239
CGGTAC	RY	4	98	notICP_notACP	0.0505051	CGG	R	461	4546	0.101605	TAC	Y	11003	36847	0.298632	0.0303427	1.66449	0.509519	0.472609
CGGTAT	RY	2	135	notICP_notACP	0.0220588	CGG	R	461	4546	0.101605	TAT	Y	15902	48697	0.326564	0.0331807	0.66481	-0.408254	-0.620411
CGGTCA	RS	2	96	notICP_notACP	0.0309278	CGG	R	461	4546	0.101605	TCA	S	9475	48946	0.193597	0.0196705	1.57229	0.452535	0.244206
CGGTCC	RS	2	75	notICP_notACP	0.0394737	CGG	R	461	4546	0.101605	TCC	S	5131	36210	0.141725	0.0144	2.74122	1.0084	0.755875
CGGTCG	RS	2	70	notICP_notACP	0.0422535	CGG	R	461	4546	0.101605	TCG	S	2023	22524	0.0898557	0.00912983	4.62807	1.53214	1.06984
CGGTCT	RS	2	102	notICP_notACP	0.0291262	CGG	R	461	4546	0.101605	TCT	S	12815	60233	0.21277	0.0216186	1.34727	0.298084	0.10161
CGGTGC	RC	1	35	notICP_notACP	0.0555556	CGG	R	461	4546	0.101605	TGC	C	2549	11905	0.214178	0.0217616	2.55291	0.937235	1.0018
CGGTGG	RW	3	36	notICP_notACP	0.108108	CGG	R	461	4546	0.101605	TGG	W	25007	26455	0.945268	0.0960443	1.12561	0.118322	-0.278502
CGGTGT	RC	4	34	notICP_notACP	0.142857	CGG	R	461	4546	0.101605	TGT	C	7507	19979	0.375776	0.0381809	3.74159	1.31951	3.31366
CGGTTA	RL	3	154	notICP_notACP	0.0258065	CGG	R	461	4546	0.101605	TTA	L	8820	69400	0.127102	0.0129142	1.99829	0.692293	0.348944
CGGTTC	RF	0	104	notICP_notACP	0.00952381	CGG	R	461	4546	0.101605	TTC	F	12596	46620	0.2702	0.0274538	0.346903	-1.05871	-0.812559
CGGTTG	RL	2	157	notICP_notACP	0.0189873	CGG	R	461	4546	0.101605	TTG	L	13786	70532	0.195469	0.0198607	0.956026	-0.0449701	-0.173061
CGGTTT	RF	10	193	notICP_notACP	0.056701	CGG	R	461	4546	0.101605	TTT	F	20834	67858	0.307034	0.0311963	1.81756	0.597493	0.649618
CGTAAA	RK	87	592	notICP_notACP	0.148398	CGT	R	6731	15860	0.424437	AAA	K	33247	111171	0.299068	0.126936	1.16908	0.156217	-0.178881
CGTAAC	RN	25	255	notICP_notACP	0.101562	CGT	R	6731	15860	0.424437	AAC	N	13698	64020	0.213977	0.0908197	1.11829	0.111798	-0.28614
CGTAAG	RK	45	373	notICP_notACP	0.122995	CGT	R	6731	15860	0.424437	AAG	K	22871	80599	0.283772	0.120443	1.02118	0.0209618	-0.780453
CGTAAT	RN	48	404	notICP_notACP	0.120988	CGT	R	6731	15860	0.424437	AAT	N	23341	95843	0.243542	0.103368	1.17045	0.157392	-0.1408
CGTACA	RT	21	208	notICP_notACP	0.105263	CGT	R	6731	15860	0.424437	ACA	T	7967	45953	0.173391	0.0735935	1.43033	0.357907	0.555462
CGTACC	RT	13	156	notICP_notACP	0.089172	CGT	R	6731	15860	0.424437	ACC	T	3554	31010	0.114637	0.0486561	1.8327	0.605789	1.03845
CGTACG	RT	0	101	notICP_notACP	0.00980392	CGT	R	6731	15860	0.424437	ACG	T	1419	21263	0.0667795	0.0283437	0.345894	-1.06162	-0.839879
CGTACT	RT	27	240	notICP_notACP	0.116183	CGT	R	6731	15860	0.424437	ACT	T	8534	50690	0.168373	0.0714638	1.62575	0.485972	1.01819
CGTAGA	RR	62	270	notICP_notACP	0.232472	CGT	R	6731	15860	0.424437	AGA	R	21649	55377	0.390949	0.165934	1.401	0.337184	1.08553
CGTAGC	RS	10	86	notICP_notACP	0.126437	CGT	R	6731	15860	0.424437	AGC	S	3355	25798	0.130083	0.0552119	2.29003	0.828564	2.04406
CGTAGG	RR	7	126	notICP_notACP	0.0629921	CGT	R	6731	15860	0.424437	AGG	R	2662	25082	0.106168	0.0450615	1.39792	0.334982	0.29003
CGTAGT	RS	15	148	notICP_notACP	0.107383	CGT	R	6731	15860	0.424437	AGT	S	8411	37718	0.223018	0.094657	1.13444	0.126138	-0.245814
CGTATA	RI	55	255	notICP_notACP	0.21875	CGT	R	6731	15860	0.424437	ATA	I	17384	47430	0.366532	0.15557	1.40612	0.340833	1.04505
CGTATC	RI	35	283	notICP_notACP	0.126761	CGT	R	6731	15860	0.424437	ATC	I	7664	43515	0.176142	0.0747613	1.69554	0.528	1.24404
CGTATG	RM	94	245	notICP_notACP	0.386179	CGT	R	6731	15860	0.424437	ATG	M	38933	53187	0.732007	0.310691	1.24297	0.217501	0.349204
CGTATT	RI	87	517	notICP_notACP	0.169884	CGT	R	6731	15860	0.424437	ATT	I	19283	78253	0.246428	0.104593	1.62423	0.485037	1.48477
CGTCAA	RQ	115	455	notICP_notACP	0.254386	CGT	R	6731	15860	0.424437	CAA	Q	27215	70576	0.385621	0.163672	1.55424	0.440988	1.93066
CGTCAC	RH	17	154	notICP_notACP	0.116129	CGT	R	6731	15860	0.424437	CAC	H	3788	19592	0.193385	0.08208	1.41483	0.347008	0.575886
CGTCAG	RQ	5	139	notICP_notACP	0.0428571	CGT	R	6731	15860	0.424437	CAG	Q	5667	32317	0.175382	0.0744387	0.575737	-0.552104	-1.61918
CGTCAT	RH	41	241	notICP_notACP	0.173554	CGT	R	6731	15860	0.424437	CAT	H	11771	35545	0.331177	0.140564	1.2347	0.210827	0.11814
CGTCCA	RP	26	198	notICP_notACP	0.135678	CGT	R	6731	15860	0.424437	CCA	P	14556	45505	0.319892	0.135774	0.999295	-0.000704761	-0.981679
CGTCCC	RP	4	97	notICP_notACP	0.0510204	CGT	R	6731	15860	0.424437	CCC	P	2302	17969	0.128158	0.0543951	0.93796	-0.0640475	-0.507674
CGTCCG	RP	3	63	notICP_notACP	0.0625	CGT	R	6731	15860	0.424437	CCG	P	1316	13847	0.095104	0.0403657	1.54835	0.437187	0.467989
CGTCCT	RP	13	155	notICP_notACP	0.0897436	CGT	R	6731	15860	0.424437	CCT	P	7972	34799	0.229109	0.0972425	0.922885	-0.0802511	-0.957835
CGTCGA	RR	9	70	notICP_notACP	0.140845	CGT	R	6731	15860	0.424437	CGA	R	1582	7720	0.205025	0.0870204	1.61853	0.481518	1.21829
CGTCGC	RR	5	68	notICP_notACP	0.0869565	CGT	R	6731	15860	0.424437	CGC	R	822	6595	0.124773	0.0529581	1.64199	0.495906	0.784003
CGTCGG	RR	2	43	notICP_notACP	0.0681818	CGT	R	6731	15860	0.424437	CGG	R	461	4546	0.101605	0.0431251	1.58102	0.458072	0.548296
CGTCGT	RR	93	266	notICP_notACP	0.35206	CGT	R	6731	15860	0.424437	CGT	R	6731	15860	0.424437	0.180147	1.95429	0.670028	4.59582
CGTCTA	RL	14	224	notICP_notACP	0.0666667	CGT	R	6731	15860	0.424437	CTA	L	2182	35179	0.0620523	0.0263373	2.53126	0.928718	1.19289
CGTCTC	RL	5	99	notICP_notACP	0.06	CGT	R	6731	15860	0.424437	CTC	L	1544	13797	0.111973	0.0475254	1.26248	0.23308	0.085215
CGTCTG	RL	1	144	notICP_notACP	0.0137931	CGT	R	6731	15860	0.424437	CTG	L	1876	27954	0.0671436	0.0284983	0.483998	-0.725674	-0.709522
CGTCTT	RL	28	196	notICP_notACP	0.147208	CGT	R	6731	15860	0.424437	CTT	L	8273	31125	0.265823	0.112825	1.30475	0.266009	0.365783
CGTGAA	RE	194	760	notICP_notACP	0.256242	CGT	R	6731	15860	0.424437	GAA	E	47194	120408	0.391956	0.166361	1.54028	0.431964	1.88274
CGTGAC	RD	40	335	notICP_notACP	0.122024	CGT	R	6731	15860	0.424437	GAC	D	10122	52505	0.192797	0.0818302	1.49118	0.399569	0.788348
CGTGAG	RE	23	286	notICP_notACP	0.0836237	CGT	R	6731	15860	0.424437	GAG	E	8828	51380	0.171834	0.0729327	1.14659	0.136789	-0.159024
CGTGAT	RD	138	651	notICP_notACP	0.21319	CGT	R	6731	15860	0.424437	GAT	D	33370	100550	0.331881	0.140863	1.51346	0.414398	1.46465
CGTGCA	RA	30	261	notICP_notACP	0.118321	CGT	R	6731	15860	0.424437	GCA	A	8122	41923	0.193755	0.082237	1.43878	0.363793	0.644508
CGTGCC	RA	29	243	notICP_notACP	0.122951	CGT	R	6731	15860	0.424437	GCC	A	4718	31383	0.150363	0.0638198	1.92653	0.655721	1.5674
CGTGCG	RA	2	110	notICP_notACP	0.027027	CGT	R	6731	15860	0.424437	GCG	A	976	16071	0.0607889	0.0258011	1.04751	0.0464203	-0.143894
CGTGCT	RA	61	348	notICP_notACP	0.17765	CGT	R	6731	15860	0.424437	GCT	A	10981	51631	0.212698	0.0902768	1.96784	0.676938	2.34504
CGTGGA	RG	10	190	notICP_notACP	0.0575916	CGT	R	6731	15860	0.424437	GGA	G	4996	28610	0.174653	0.0741293	0.776908	-0.252434	-1.10117
CGTGGC	RG	9	202	notICP_notACP	0.0492611	CGT	R	6731	15860	0.424437	GGC	G	2479	25330	0.0979038	0.041554	1.18547	0.17014	-0.0352071
CGTGGG	RG	13	139	notICP_notACP	0.1	CGT	R	6731	15860	0.424437	GGG	G	1833	15952	0.114963	0.0487945	2.04941	0.717553	1.40395
CGTGGT	RG	208	603	notICP_notACP	0.346026	CGT	R	6731	15860	0.424437	GGT	G	21006	58381	0.35982	0.152721	2.26574	0.817903	5.5269
CGTGTA	RV	30	260	notICP_notACP	0.118774	CGT	R	6731	15860	0.424437	GTA	V	3755	31086	0.120822	0.0512815	2.31612	0.839893	1.94442
CGTGTC	RV	36	236	notICP_notACP	0.156118	CGT	R	6731	15860	0.424437	GTC	V	4426	28607	0.154747	0.0656804	2.37694	0.865813	2.62733
CGTGTG	RV	26	196	notICP_notACP	0.137056	CGT	R	6731	15860	0.424437	GTG	V	4961	28216	0.175851	0.0746379	1.83628	0.60774	1.60213
CGTGTT	RV	81	430	notICP_notACP	0.190255	CGT	R	6731	15860	0.424437	GTT	V	12887	55805	0.230943	0.0980208	1.94097	0.663187	2.45588
CGTTAC	RY	64	336	notICP_notACP	0.192878	CGT	R	6731	15860	0.424437	TAC	Y	11003	36847	0.298632	0.126751	1.52171	0.419838	1.35379
CGTTAT	RY	69	401	notICP_notACP	0.174129	CGT	R	6731	15860	0.424437	TAT	Y	15902	48697	0.326564	0.138606	1.25629	0.228164	0.219107
CGTTCA	RS	31	288	notICP_notACP	0.110727	CGT	R	6731	15860	0.424437	TCA	S	9475	48946	0.193597	0.0821699	1.34753	0.298276	0.386937
CGTTCC	RS	20	264	notICP_notACP	0.0792453	CGT	R	6731	15860	0.424437	TCC	S	5131	36210	0.141725	0.0601533	1.31739	0.275651	0.221091
CGTTCG	RS	6	119	notICP_notACP	0.0583333	CGT	R	6731	15860	0.424437	TCG	S	2023	22524	0.0898557	0.0381381	1.52953	0.424959	0.41756
CGTTCT	RS	49	396	notICP_notACP	0.125945	CGT	R	6731	15860	0.424437	TCT	S	12815	60233	0.21277	0.0903076	1.39462	0.33262	0.571038
CGTTGC	RC	12	118	notICP_notACP	0.109244	CGT	R	6731	15860	0.424437	TGC	C	2549	11905	0.214178	0.090905	1.20173	0.183766	-0.0263336
CGTTGG	RW	89	219	notICP_notACP	0.409091	CGT	R	6731	15860	0.424437	TGG	W	25007	26455	0.945268	0.401207	1.01965	0.0194603	-2.62083
CGTTGT	RC	48	204	notICP_notACP	0.239024	CGT	R	6731	15860	0.424437	TGT	C	7507	19979	0.375776	0.159493	1.49865	0.404564	1.57738
CGTTTA	RL	47	466	notICP_notACP	0.102784	CGT	R	6731	15860	0.424437	TTA	L	8820	69400	0.127102	0.0539468	1.90528	0.644629	1.28561
CGTTTC	RF	56	241	notICP_notACP	0.235537	CGT	R	6731	15860	0.424437	TTC	F	12596	46620	0.2702	0.114683	2.05381	0.719697	3.31703
CGTTTG	RL	61	443	notICP_notACP	0.13964	CGT	R	6731	15860	0.424437	TTG	L	13786	70532	0.195469	0.0829642	1.68313	0.520655	1.34525
CGTTTT	RF	27	268	notICP_notACP	0.104089	CGT	R	6731	15860	0.424437	TTT	F	20834	67858	0.307034	0.130317	0.798741	-0.224718	-1.83827
CTAAAA	LK	20	1448	notICP_notACP	0.0144928	CTA	L	2182	35179	0.0620523	AAA	K	33247	111171	0.299068	0.0185579	0.780949	-0.247245	-0.273101
CTAAAC	LN	11	801	notICP_notACP	0.0149626	CTA	L	2182	35179	0.0620523	AAC	N	13698	64020	0.213977	0.0132777	1.12689	0.119464	-0.0379161
CTAAAG	LK	11	1021	notICP_notACP	0.0117417	CTA	L	2182	35179	0.0620523	AAG	K	22871	80599	0.283772	0.0176087	0.666812	-0.405247	-0.328038
CTAAAT	LN	19	1262	notICP_notACP	0.0158353	CTA	L	2182	35179	0.0620523	AAT	N	23341	95843	0.243542	0.0151123	1.04784	0.0467324	-0.084113
CTAACA	LT	13	647	notICP_notACP	0.0216049	CTA	L	2182	35179	0.0620523	ACA	T	7967	45953	0.173391	0.0107593	2.00803	0.697152	0.294307
CTAACC	LT	3	362	notICP_notACP	0.0110193	CTA	L	2182	35179	0.0620523	ACC	T	3554	31010	0.114637	0.00711347	1.54907	0.437656	0.0826491
CTAACG	LT	4	273	notICP_notACP	0.0182482	CTA	L	2182	35179	0.0620523	ACG	T	1419	21263	0.0667795	0.00414382	4.4037	1.48245	0.453702
CTAACT	LT	4	589	notICP_notACP	0.00847458	CTA	L	2182	35179	0.0620523	ACT	T	8534	50690	0.168373	0.0104479	0.811124	-0.209334	-0.142945
CTAAGA	LR	27	860	notICP_notACP	0.0325203	CTA	L	2182	35179	0.0620523	AGA	R	21649	55377	0.390949	0.0242593	1.34053	0.293065	0.108411
CTAAGC	LS	6	383	notICP_notACP	0.0182292	CTA	L	2182	35179	0.0620523	AGC	S	3355	25798	0.130083	0.00807192	2.25834	0.814631	0.290071
CTAAGG	LR	12	384	notICP_notACP	0.0337662	CTA	L	2182	35179	0.0620523	AGG	R	2662	25082	0.106168	0.00658794	5.12546	1.63422	0.884326
CTAAGT	LS	11	528	notICP_notACP	0.0226843	CTA	L	2182	35179	0.0620523	AGT	S	8411	37718	0.223018	0.0138388	1.63919	0.494201	0.203544
CTAATA	LI	20	659	notICP_notACP	0.0318182	CTA	L	2182	35179	0.0620523	ATA	I	17384	47430	0.366532	0.0227442	1.39896	0.335729	0.147203
CTAATC	LI	6	465	notICP_notACP	0.0150215	CTA	L	2182	35179	0.0620523	ATC	I	7664	43515	0.176142	0.01093	1.37433	0.317966	0.0615109
CTAATG	LM	33	671	notICP_notACP	0.0505952	CTA	L	2182	35179	0.0620523	ATG	M	38933	53187	0.732007	0.0454227	1.11387	0.107845	-0.149983
CTAATT	LI	8	807	notICP_notACP	0.0111386	CTA	L	2182	35179	0.0620523	ATT	I	19283	78253	0.246428	0.0152914	0.728421	-0.316876	-0.25257
CTACAA	LQ	35	1160	notICP_notACP	0.0310078	CTA	L	2182	35179	0.0620523	CAA	Q	27215	70576	0.385621	0.0239287	1.29584	0.259159	0.070271
CTACAC	LH	4	262	notICP_notACP	0.0190114	CTA	L	2182	35179	0.0620523	CAC	H	3788	19592	0.193385	0.012	1.58428	0.460132	0.15391
CTACAG	LQ	3	597	notICP_notACP	0.00668896	CTA	L	2182	35179	0.0620523	CAG	Q	5667	32317	0.175382	0.0108829	0.614633	-0.486731	-0.222209
CTACAT	LH	14	460	notICP_notACP	0.032538	CTA	L	2182	35179	0.0620523	CAT	H	11771	35545	0.331177	0.0205503	1.58334	0.459534	0.262907
CTACCA	LP	15	750	notICP_notACP	0.0213049	CTA	L	2182	35179	0.0620523	CCA	P	14556	45505	0.319892	0.01985	1.07329	0.0707329	-0.0931603
CTACCC	LP	4	322	notICP_notACP	0.0154799	CTA	L	2182	35179	0.0620523	CCC	P	2302	17969	0.128158	0.0079525	1.94654	0.666054	0.200767
CTACCG	LP	23	320	notICP_notACP	0.0747664	CTA	L	2182	35179	0.0620523	CCG	P	1316	13847	0.095104	0.00590142	12.6692	2.53917	2.31849
CTACCT	LP	6	509	notICP_notACP	0.0137255	CTA	L	2182	35179	0.0620523	CCT	P	7972	34799	0.229109	0.0142168	0.965445	-0.0351664	-0.11929
CTACGA	LR	16	179	notICP_notACP	0.0944444	CTA	L	2182	35179	0.0620523	CGA	R	1582	7720	0.205025	0.0127223	7.42354	2.00466	2.71014
CTACGC	LR	3	90	notICP_notACP	0.043956	CTA	L	2182	35179	0.0620523	CGC	R	822	6595	0.124773	0.00774243	5.6773	1.73647	1.18578
CTACGG	LR	2	81	notICP_notACP	0.0365854	CTA	L	2182	35179	0.0620523	CGG	R	461	4546	0.101605	0.00630485	5.80273	1.75833	0.992724
CTACGT	LR	5	237	notICP_notACP	0.0252101	CTA	L	2182	35179	0.0620523	CGT	R	6731	15860	0.424437	0.0263373	0.9572	-0.0437426	-0.228436
CTACTA	LL	8	670	notICP_notACP	0.0134128	CTA	L	2182	35179	0.0620523	CTA	L	2182	35179	0.0620523	0.00385049	3.48341	1.24801	0.300094
CTACTC	LL	2	214	notICP_notACP	0.0139535	CTA	L	2182	35179	0.0620523	CTC	L	1544	13797	0.111973	0.00694817	2.00823	0.697252	0.190106
CTACTG	LL	2	561	notICP_notACP	0.00533808	CTA	L	2182	35179	0.0620523	CTG	L	1876	27954	0.0671436	0.00416642	1.28122	0.247809	0.0101465
CTACTT	LL	14	449	notICP_notACP	0.0333333	CTA	L	2182	35179	0.0620523	CTT	L	8273	31125	0.265823	0.0164949	2.02082	0.703506	0.458436
CTAGAA	LE	45	1642	notICP_notACP	0.0279976	CTA	L	2182	35179	0.0620523	GAA	E	47194	120408	0.391956	0.0243218	1.15113	0.140746	-0.0492408
CTAGAC	LD	9	655	notICP_notACP	0.0152439	CTA	L	2182	35179	0.0620523	GAC	D	10122	52505	0.192797	0.0119635	1.2742	0.242319	0.0262576
CTAGAG	LE	17	686	notICP_notACP	0.0262009	CTA	L	2182	35179	0.0620523	GAG	E	8828	51380	0.171834	0.0106627	2.45725	0.899042	0.455885
CTAGAT	LD	33	1271	notICP_notACP	0.0267296	CTA	L	2182	35179	0.0620523	GAT	D	33370	100550	0.331881	0.020594	1.29793	0.26077	0.0619535
CTAGCA	LA	14	591	notICP_notACP	0.0253378	CTA	L	2182	35179	0.0620523	GCA	A	8122	41923	0.193755	0.012023	2.10745	0.74548	0.369858
CTAGCC	LA	6	362	notICP_notACP	0.0192837	CTA	L	2182	35179	0.0620523	GCC	A	4718	31383	0.150363	0.00933039	2.06677	0.725986	0.274012
CTAGCG	LA	5	233	notICP_notACP	0.025641	CTA	L	2182	35179	0.0620523	GCG	A	976	16071	0.0607889	0.00377209	6.79756	1.91656	0.722587
CTAGCT	LA	8	552	notICP_notACP	0.0162749	CTA	L	2182	35179	0.0620523	GCT	A	10981	51631	0.212698	0.0131984	1.2331	0.209528	0.0103679
CTAGGA	LG	2	373	notICP_notACP	0.00802139	CTA	L	2182	35179	0.0620523	GGA	G	4996	28610	0.174653	0.0108376	0.740143	-0.300912	-0.174651
CTAGGC	LG	1	302	notICP_notACP	0.00660066	CTA	L	2182	35179	0.0620523	GGC	G	2479	25330	0.0979038	0.00607515	1.0865	0.0829624	-0.0257613
CTAGGG	LG	3	181	notICP_notACP	0.021978	CTA	L	2182	35179	0.0620523	GGG	G	1833	15952	0.114963	0.0071337	3.08087	1.12521	0.457527
CTAGGT	LG	11	645	notICP_notACP	0.0185759	CTA	L	2182	35179	0.0620523	GGT	G	21006	58381	0.35982	0.0223276	0.831966	-0.183963	-0.289524
CTAGTA	LV	1	419	notICP_notACP	0.0047619	CTA	L	2182	35179	0.0620523	GTA	V	3755	31086	0.120822	0.0074973	0.63515	-0.453895	-0.147808
CTAGTC	LV	7	326	notICP_notACP	0.0244648	CTA	L	2182	35179	0.0620523	GTC	V	4426	28607	0.154747	0.0096024	2.54778	0.935223	0.440358
CTAGTG	LV	3	377	notICP_notACP	0.010582	CTA	L	2182	35179	0.0620523	GTG	V	4961	28216	0.175851	0.010912	0.96976	-0.0307064	-0.0899458
CTAGTT	LV	8	555	notICP_notACP	0.0161871	CTA	L	2182	35179	0.0620523	GTT	V	12887	55805	0.230943	0.0143305	1.12955	0.121819	-0.0396172
CTATAC	LY	12	491	notICP_notACP	0.0264228	CTA	L	2182	35179	0.0620523	TAC	Y	11003	36847	0.298632	0.0185308	1.42588	0.354791	0.137038
CTATAT	LY	18	709	notICP_notACP	0.0267606	CTA	L	2182	35179	0.0620523	TAT	Y	15902	48697	0.326564	0.020264	1.32059	0.278082	0.0767072
CTATCA	LS	11	751	notICP_notACP	0.0159574	CTA	L	2182	35179	0.0620523	TCA	S	9475	48946	0.193597	0.0120131	1.32833	0.283924	0.0486612
CTATCC	LS	8	548	notICP_notACP	0.0163934	CTA	L	2182	35179	0.0620523	TCC	S	5131	36210	0.141725	0.00879436	1.86409	0.622771	0.197159
CTATCG	LS	14	411	notICP_notACP	0.0364078	CTA	L	2182	35179	0.0620523	TCG	S	2023	22524	0.0898557	0.00557575	6.52966	1.87635	1.01689
CTATCT	LS	15	778	notICP_notACP	0.0205392	CTA	L	2182	35179	0.0620523	TCT	S	12815	60233	0.21277	0.0132029	1.55566	0.441898	0.156381
CTATGC	LC	0	155	notICP_notACP	0.00641026	CTA	L	2182	35179	0.0620523	TGC	C	2549	11905	0.214178	0.0132902	0.482329	-0.729129	-0.331648
CTATGG	LW	34	430	notICP_notACP	0.0812065	CTA	L	2182	35179	0.0620523	TGG	W	25007	26455	0.945268	0.058656	1.38445	0.325305	0.350455
CTATGT	LC	18	358	notICP_notACP	0.0529248	CTA	L	2182	35179	0.0620523	TGT	C	7507	19979	0.375776	0.0233178	2.26972	0.819657	0.847038
CTATTA	LL	12	1062	notICP_notACP	0.0122295	CTA	L	2182	35179	0.0620523	TTA	L	8820	69400	0.127102	0.00788697	1.5506	0.438643	0.0920495
CTATTC	LF	10	566	notICP_notACP	0.0194004	CTA	L	2182	35179	0.0620523	TTC	F	12596	46620	0.2702	0.0167665	1.15709	0.145906	-0.0305217
CTATTG	LL	10	963	notICP_notACP	0.0114108	CTA	L	2182	35179	0.0620523	TTG	L	13786	70532	0.195469	0.0121293	0.940763	-0.0610638	-0.112038
CTATTT	LF	11	918	notICP_notACP	0.0130577	CTA	L	2182	35179	0.0620523	TTT	F	20834	67858	0.307034	0.0190521	0.685365	-0.377804	-0.34281
CTCAAA	LK	35	665	notICP_notACP	0.0540541	CTC	L	1544	13797	0.111973	AAA	K	33247	111171	0.299068	0.0334875	1.61416	0.478813	0.463805
CTCAAC	LN	11	342	notICP_notACP	0.0349854	CTC	L	1544	13797	0.111973	AAC	N	13698	64020	0.213977	0.0239596	1.46019	0.378564	0.205364
CTCAAG	LK	23	451	notICP_notACP	0.0530973	CTC	L	1544	13797	0.111973	AAG	K	22871	80599	0.283772	0.0317747	1.67106	0.513457	0.502069
CTCAAT	LN	38	646	notICP_notACP	0.0602782	CTC	L	1544	13797	0.111973	AAT	N	23341	95843	0.243542	0.02727	2.21042	0.793183	0.935165
CTCACA	LT	6	270	notICP_notACP	0.0258303	CTC	L	1544	13797	0.111973	ACA	T	7967	45953	0.173391	0.019415	1.33043	0.285498	0.0800371
CTCACC	LT	5	193	notICP_notACP	0.0309278	CTC	L	1544	13797	0.111973	ACC	T	3554	31010	0.114637	0.0128362	2.40942	0.879388	0.527767
CTCACG	LT	4	138	notICP_notACP	0.0359712	CTC	L	1544	13797	0.111973	ACG	T	1419	21263	0.0667795	0.00747749	4.8106	1.57082	0.923015
CTCACT	LT	11	310	notICP_notACP	0.0385852	CTC	L	1544	13797	0.111973	ACT	T	8534	50690	0.168373	0.0188532	2.04661	0.716187	0.540648
CTCAGA	LR	10	227	notICP_notACP	0.0482456	CTC	L	1544	13797	0.111973	AGA	R	21649	55377	0.390949	0.0437757	1.10211	0.0972263	-0.162201
CTCAGC	LS	9	167	notICP_notACP	0.0595238	CTC	L	1544	13797	0.111973	AGC	S	3355	25798	0.130083	0.0145657	4.08657	1.40771	1.43641
CTCAGG	LR	2	121	notICP_notACP	0.0245902	CTC	L	1544	13797	0.111973	AGG	R	2662	25082	0.106168	0.0118879	2.06851	0.726828	0.349829
CTCAGT	LS	8	231	notICP_notACP	0.0387931	CTC	L	1544	13797	0.111973	AGT	S	8411	37718	0.223018	0.0249719	1.55347	0.440492	0.293906
CTCATA	LI	36	343	notICP_notACP	0.107558	CTC	L	1544	13797	0.111973	ATA	I	17384	47430	0.366532	0.0410416	2.62071	0.963444	1.98475
CTCATC	LI	14	283	notICP_notACP	0.0528169	CTC	L	1544	13797	0.111973	ATC	I	7664	43515	0.176142	0.0197231	2.67792	0.98504	0.992483
CTCATG	LM	37	252	notICP_notACP	0.150198	CTC	L	1544	13797	0.111973	ATG	M	38933	53187	0.732007	0.0819649	1.83246	0.605661	1.74869
CTCATT	LI	11	450	notICP_notACP	0.0266075	CTC	L	1544	13797	0.111973	ATT	I	19283	78253	0.246428	0.0275933	0.964277	-0.0363767	-0.232634
CTCCAA	LQ	2	273	notICP_notACP	0.0109489	CTC	L	1544	13797	0.111973	CAA	Q	27215	70576	0.385621	0.0431791	0.25357	-1.37212	-1.41615
CTCCAC	LH	1	96	notICP_notACP	0.0206186	CTC	L	1544	13797	0.111973	CAC	H	3788	19592	0.193385	0.0216539	0.952187	-0.0489938	-0.191536
CTCCAG	LQ	5	163	notICP_notACP	0.0365854	CTC	L	1544	13797	0.111973	CAG	Q	5667	32317	0.175382	0.019638	1.86299	0.622181	0.439521
CTCCAT	LH	2	159	notICP_notACP	0.01875	CTC	L	1544	13797	0.111973	CAT	H	11771	35545	0.331177	0.0370827	0.505626	-0.681958	-0.895754
CTCCCA	LP	4	179	notICP_notACP	0.0277778	CTC	L	1544	13797	0.111973	CCA	P	14556	45505	0.319892	0.0358192	0.7755	-0.254247	-0.533813
CTCCCC	LP	1	100	notICP_notACP	0.019802	CTC	L	1544	13797	0.111973	CCC	P	2302	17969	0.128158	0.0143502	1.37991	0.322017	0.0835034
CTCCCG	LP	15	61	ICP	0.258065	CTC	L	1544	13797	0.111973	CCG	P	1316	13847	0.095104	0.0106491	24.2336	3.18774	8.40582
CTCCCT	LP	2	144	notICP_notACP	0.0206897	CTC	L	1544	13797	0.111973	CCT	P	7972	34799	0.229109	0.025654	0.806489	-0.215065	-0.355065
CTCCGA	LR	15	69	notICP_notACP	0.228571	CTC	L	1544	13797	0.111973	CGA	R	1582	7720	0.205025	0.0229572	9.9564	2.29822	6.88398
CTCCGC	LR	1	46	notICP_notACP	0.0425532	CTC	L	1544	13797	0.111973	CGC	R	822	6595	0.124773	0.0139711	3.04579	1.11376	0.87925
CTCCGG	LR	0	18	notICP_notACP	0.0526316	CTC	L	1544	13797	0.111973	CGG	R	461	4546	0.101605	0.011377	4.62612	1.53172	1.33241
CTCCGT	LR	0	68	notICP_notACP	0.0144928	CTC	L	1544	13797	0.111973	CGT	R	6731	15860	0.424437	0.0475254	0.304947	-1.18762	-1.47499
CTCCTA	LL	1	180	notICP_notACP	0.0110497	CTC	L	1544	13797	0.111973	CTA	L	2182	35179	0.0620523	0.00694817	1.59031	0.463928	0.0905515
CTCCTC	LL	3	81	notICP_notACP	0.0487805	CTC	L	1544	13797	0.111973	CTC	L	1544	13797	0.111973	0.0125379	3.89064	1.35857	1.15222
CTCCTG	LL	4	143	notICP_notACP	0.0347222	CTC	L	1544	13797	0.111973	CTG	L	1876	27954	0.0671436	0.00751826	4.61839	1.53005	0.878502
CTCCTT	LL	1	147	notICP_notACP	0.0135135	CTC	L	1544	13797	0.111973	CTT	L	8273	31125	0.265823	0.0297649	0.454008	-0.78964	-0.771662
CTCGAA	LE	22	466	notICP_notACP	0.0492505	CTC	L	1544	13797	0.111973	GAA	E	47194	120408	0.391956	0.0438884	1.12218	0.115271	-0.132423
CTCGAC	LD	10	265	notICP_notACP	0.0413534	CTC	L	1544	13797	0.111973	GAC	D	10122	52505	0.192797	0.021588	1.91557	0.650016	0.522084
CTCGAG	LE	18	242	notICP_notACP	0.0781893	CTC	L	1544	13797	0.111973	GAG	E	8828	51380	0.171834	0.0192407	4.06374	1.4021	1.88238
CTCGAT	LD	20	535	notICP_notACP	0.0391791	CTC	L	1544	13797	0.111973	GAT	D	33370	100550	0.331881	0.0371617	1.05429	0.0528658	-0.198623
CTCGCA	LA	3	168	notICP_notACP	0.0236686	CTC	L	1544	13797	0.111973	GCA	A	8122	41923	0.193755	0.0216953	1.09096	0.0870543	-0.0886838
CTCGCC	LA	1	144	notICP_notACP	0.0137931	CTC	L	1544	13797	0.111973	GCC	A	4718	31383	0.150363	0.0168366	0.819234	-0.199386	-0.225671
CTCGCG	LA	4	69	notICP_notACP	0.0714286	CTC	L	1544	13797	0.111973	GCG	A	976	16071	0.0607889	0.00680671	10.4939	2.35079	2.16649
CTCGCT	LA	3	188	notICP_notACP	0.021164	CTC	L	1544	13797	0.111973	GCT	A	10981	51631	0.212698	0.0238163	0.888635	-0.118069	-0.262556
CTCGGA	LG	5	120	notICP_notACP	0.0495868	CTC	L	1544	13797	0.111973	GGA	G	4996	28610	0.174653	0.0195564	2.53558	0.930422	0.888657
CTCGGC	LG	1	125	notICP_notACP	0.015873	CTC	L	1544	13797	0.111973	GGC	G	2479	25330	0.0979038	0.0109626	1.44793	0.370135	0.0893565
CTCGGG	LG	1	75	notICP_notACP	0.0263158	CTC	L	1544	13797	0.111973	GGG	G	1833	15952	0.114963	0.0128727	2.04431	0.715061	0.368131
CTCGGT	LG	7	288	notICP_notACP	0.0276817	CTC	L	1544	13797	0.111973	GGT	G	21006	58381	0.35982	0.04029	0.68706	-0.375333	-0.722607
CTCGTA	LV	1	167	notICP_notACP	0.0119048	CTC	L	1544	13797	0.111973	GTA	V	3755	31086	0.120822	0.0135288	0.879957	-0.127882	-0.153169
CTCGTC	LV	6	124	notICP_notACP	0.056	CTC	L	1544	13797	0.111973	GTC	V	4426	28607	0.154747	0.0173274	3.23187	1.17306	1.20101
CTCGTG	LV	6	139	notICP_notACP	0.05	CTC	L	1544	13797	0.111973	GTG	V	4961	28216	0.175851	0.0196906	2.53929	0.931883	0.897257
CTCGTT	LV	5	257	notICP_notACP	0.0232558	CTC	L	1544	13797	0.111973	GTT	V	12887	55805	0.230943	0.0258593	0.899321	-0.106116	-0.275605
CTCTAC	LY	8	212	notICP_notACP	0.0422535	CTC	L	1544	13797	0.111973	TAC	Y	11003	36847	0.298632	0.0334387	1.26361	0.233975	0.0612523
CTCTAT	LY	10	296	notICP_notACP	0.037037	CTC	L	1544	13797	0.111973	TAT	Y	15902	48697	0.326564	0.0365662	1.01288	0.0127931	-0.247358
CTCTCA	LS	4	272	notICP_notACP	0.018315	CTC	L	1544	13797	0.111973	TCA	S	9475	48946	0.193597	0.0216776	0.844882	-0.168558	-0.271496
CTCTCC	LS	6	261	notICP_notACP	0.0267176	CTC	L	1544	13797	0.111973	TCC	S	5131	36210	0.141725	0.0158693	1.6836	0.520933	0.257572
CTCTCG	LS	3	161	notICP_notACP	0.0246914	CTC	L	1544	13797	0.111973	TCG	S	2023	22524	0.0898557	0.0100614	2.45407	0.897748	0.42908
CTCTCT	LS	6	388	notICP_notACP	0.0179949	CTC	L	1544	13797	0.111973	TCT	S	12815	60233	0.21277	0.0238245	0.75531	-0.280627	-0.371547
CTCTGC	LC	3	105	notICP_notACP	0.0377358	CTC	L	1544	13797	0.111973	TGC	C	2549	11905	0.214178	0.0239821	1.5735	0.453304	0.298727
CTCTGG	LW	14	133	notICP_notACP	0.11194	CTC	L	1544	13797	0.111973	TGG	W	25007	26455	0.945268	0.105844	1.05759	0.0559973	-0.55372
CTCTGT	LC	1	142	notICP_notACP	0.013986	CTC	L	1544	13797	0.111973	TGT	C	7507	19979	0.375776	0.0420766	0.332394	-1.10144	-1.26629
CTCTTA	LL	7	350	notICP_notACP	0.022792	CTC	L	1544	13797	0.111973	TTA	L	8820	69400	0.127102	0.014232	1.60147	0.470921	0.190923
CTCTTC	LF	9	350	notICP_notACP	0.02849	CTC	L	1544	13797	0.111973	TTC	F	12596	46620	0.2702	0.0302551	0.941662	-0.060109	-0.278534
CTCTTG	LL	12	360	notICP_notACP	0.0360111	CTC	L	1544	13797	0.111973	TTG	L	13786	70532	0.195469	0.0218872	1.6453	0.497926	0.326513
CTCTTT	LF	7	417	notICP_notACP	0.0191388	CTC	L	1544	13797	0.111973	TTT	F	20834	67858	0.307034	0.0343794	0.556692	-0.585742	-0.770262
CTGAAA	LK	24	1476	notICP_notACP	0.0169262	CTG	L	1876	27954	0.0671436	AAA	K	33247	111171	0.299068	0.0200805	0.842917	-0.170887	-0.252847
CTGAAC	LN	10	730	notICP_notACP	0.0150479	CTG	L	1876	27954	0.0671436	AAC	N	13698	64020	0.213977	0.0143672	1.04738	0.0462914	-0.0801931
CTGAAG	LK	18	927	notICP_notACP	0.0204741	CTG	L	1876	27954	0.0671436	AAG	K	22871	80599	0.283772	0.0190535	1.07456	0.0719138	-0.0885935
CTGAAT	LN	17	1081	notICP_notACP	0.0166359	CTG	L	1876	27954	0.0671436	AAT	N	23341	95843	0.243542	0.0163523	1.01734	0.0171942	-0.108113
CTGACA	LT	6	415	notICP_notACP	0.0168269	CTG	L	1876	27954	0.0671436	ACA	T	7967	45953	0.173391	0.0116421	1.44535	0.368354	0.0938666
CTGACC	LT	2	264	notICP_notACP	0.0113208	CTG	L	1876	27954	0.0671436	ACC	T	3554	31010	0.114637	0.00769713	1.47078	0.385791	0.0687688
CTGACG	LT	3	237	notICP_notACP	0.0168067	CTG	L	1876	27954	0.0671436	ACG	T	1419	21263	0.0667795	0.00448382	3.7483	1.3213	0.390176
CTGACT	LT	4	413	notICP_notACP	0.0120773	CTG	L	1876	27954	0.0671436	ACT	T	8534	50690	0.168373	0.0113052	1.0683	0.0660663	-0.0549944
CTGAGA	LR	3	503	notICP_notACP	0.00793651	CTG	L	1876	27954	0.0671436	AGA	R	21649	55377	0.390949	0.0262498	0.302346	-1.19618	-0.817022
CTGAGC	LS	4	234	notICP_notACP	0.0212766	CTG	L	1876	27954	0.0671436	AGC	S	3355	25798	0.130083	0.00873421	2.43601	0.89036	0.367072
CTGAGG	LR	4	268	notICP_notACP	0.0185874	CTG	L	1876	27954	0.0671436	AGG	R	2662	25082	0.106168	0.00712847	2.60748	0.958385	0.341496
CTGAGT	LS	5	313	notICP_notACP	0.0191083	CTG	L	1876	27954	0.0671436	AGT	S	8411	37718	0.223018	0.0149742	1.27608	0.243792	0.0338299
CTGATA	LI	28	544	ICP	0.053211	CTG	L	1876	27954	0.0671436	ATA	I	17384	47430	0.366532	0.0246103	2.16214	0.7711	0.803221
CTGATC	LI	12	448	notICP_notACP	0.0289532	CTG	L	1876	27954	0.0671436	ATC	I	7664	43515	0.176142	0.0118268	2.4481	0.895312	0.501948
CTGATG	LM	25	473	notICP_notACP	0.0548523	CTG	L	1876	27954	0.0671436	ATG	M	38933	53187	0.732007	0.0491496	1.11603	0.109775	-0.158661
CTGATT	LI	6	728	notICP_notACP	0.00960219	CTG	L	1876	27954	0.0671436	ATT	I	19283	78253	0.246428	0.0165461	0.58033	-0.544158	-0.357302
CTGCAA	LQ	24	878	notICP_notACP	0.0284414	CTG	L	1876	27954	0.0671436	CAA	Q	27215	70576	0.385621	0.025892	1.09846	0.0939115	-0.099175
CTGCAC	LH	4	238	notICP_notACP	0.0209205	CTG	L	1876	27954	0.0671436	CAC	H	3788	19592	0.193385	0.0129846	1.61118	0.476966	0.178512
CTGCAG	LQ	13	431	notICP_notACP	0.0324074	CTG	L	1876	27954	0.0671436	CAG	Q	5667	32317	0.175382	0.0117758	2.75204	1.01234	0.622491
CTGCAT	LH	22	443	notICP_notACP	0.0518018	CTG	L	1876	27954	0.0671436	CAT	H	11771	35545	0.331177	0.0222364	2.3296	0.845695	0.853403
CTGCCA	LP	8	469	notICP_notACP	0.0191489	CTG	L	1876	27954	0.0671436	CCA	P	14556	45505	0.319892	0.0214787	0.891531	-0.114815	-0.234653
CTGCCC	LP	11	320	notICP_notACP	0.0373832	CTG	L	1876	27954	0.0671436	CCC	P	2302	17969	0.128158	0.008605	4.34436	1.46888	0.924642
CTGCCG	LP	20	190	ICP	0.109948	CTG	L	1876	27954	0.0671436	CCG	P	1316	13847	0.095104	0.00638563	17.218	2.84595	3.50458
CTGCCT	LP	5	340	notICP_notACP	0.0175953	CTG	L	1876	27954	0.0671436	CCT	P	7972	34799	0.229109	0.0153832	1.1438	0.134355	-0.0350122
CTGCGA	LR	12	151	ICP	0.0855263	CTG	L	1876	27954	0.0671436	CGA	R	1582	7720	0.205025	0.0137661	6.2128	1.82661	2.36107
CTGCGC	LR	3	98	ACP	0.040404	CTG	L	1876	27954	0.0671436	CGC	R	822	6595	0.124773	0.00837768	4.82282	1.57336	1.03764
CTGCGG	LR	1	92	notICP_notACP	0.0215054	CTG	L	1876	27954	0.0671436	CGG	R	461	4546	0.101605	0.00682216	3.15228	1.14813	0.454248
CTGCGT	LR	4	159	notICP_notACP	0.03125	CTG	L	1876	27954	0.0671436	CGT	R	6731	15860	0.424437	0.0284983	1.09656	0.0921764	-0.111018
CTGCTA	LL	6	498	notICP_notACP	0.0140281	CTG	L	1876	27954	0.0671436	CTA	L	2182	35179	0.0620523	0.00416642	3.36694	1.214	0.30808
CTGCTC	LL	7	172	notICP_notACP	0.0462428	CTG	L	1876	27954	0.0671436	CTC	L	1544	13797	0.111973	0.00751826	6.15073	1.81657	1.27348
CTGCTG	LL	17	419	notICP_notACP	0.0428571	CTG	L	1876	27954	0.0671436	CTG	L	1876	27954	0.0671436	0.00450827	9.50635	2.25196	1.28229
CTGCTT	LL	5	361	notICP_notACP	0.0165746	CTG	L	1876	27954	0.0671436	CTT	L	8273	31125	0.265823	0.0178483	0.928636	-0.074038	-0.172285
CTGGAA	LE	31	1357	notICP_notACP	0.0235641	CTG	L	1876	27954	0.0671436	GAA	E	47194	120408	0.391956	0.0263173	0.895382	-0.110505	-0.28404
CTGGAC	LD	25	667	notICP_notACP	0.0389222	CTG	L	1876	27954	0.0671436	GAC	D	10122	52505	0.192797	0.0129451	3.00671	1.10085	0.797332
CTGGAG	LE	17	656	notICP_notACP	0.0273973	CTG	L	1876	27954	0.0671436	GAG	E	8828	51380	0.171834	0.0115376	2.37462	0.864836	0.460604
CTGGAT	LD	39	1122	notICP_notACP	0.0356189	CTG	L	1876	27954	0.0671436	GAT	D	33370	100550	0.331881	0.0222837	1.59843	0.46902	0.296613
CTGGCA	LA	10	525	notICP_notACP	0.0209125	CTG	L	1876	27954	0.0671436	GCA	A	8122	41923	0.193755	0.0130094	1.60749	0.474674	0.177208
CTGGCC	LA	5	407	notICP_notACP	0.0147059	CTG	L	1876	27954	0.0671436	GCC	A	4718	31383	0.150363	0.0100959	1.45661	0.376115	0.0852985
CTGGCG	LA	10	256	notICP_notACP	0.0428016	CTG	L	1876	27954	0.0671436	GCG	A	976	16071	0.0607889	0.00408159	10.4865	2.35009	1.29809
CTGGCT	LA	9	481	notICP_notACP	0.0207469	CTG	L	1876	27954	0.0671436	GCT	A	10981	51631	0.212698	0.0142813	1.45273	0.373446	0.118759
CTGGGA	LG	3	363	notICP_notACP	0.010989	CTG	L	1876	27954	0.0671436	GGA	G	4996	28610	0.174653	0.0117268	0.937082	-0.0649847	-0.109801
CTGGGC	LG	6	319	notICP_notACP	0.021875	CTG	L	1876	27954	0.0671436	GGC	G	2479	25330	0.0979038	0.00657361	3.3277	1.20228	0.477233
CTGGGG	LG	2	175	notICP_notACP	0.0170455	CTG	L	1876	27954	0.0671436	GGG	G	1833	15952	0.114963	0.00771901	2.20824	0.792197	0.26413
CTGGGT	LG	8	523	notICP_notACP	0.0171756	CTG	L	1876	27954	0.0671436	GGT	G	21006	58381	0.35982	0.0241596	0.710921	-0.341194	-0.413542
CTGGTA	LV	7	456	notICP_notACP	0.0175055	CTG	L	1876	27954	0.0671436	GTA	V	3755	31086	0.120822	0.00811244	2.15785	0.769115	0.263578
CTGGTC	LV	11	330	notICP_notACP	0.0362538	CTG	L	1876	27954	0.0671436	GTC	V	4426	28607	0.154747	0.0103903	3.4892	1.24967	0.811849
CTGGTG	LV	10	384	notICP_notACP	0.0285714	CTG	L	1876	27954	0.0671436	GTG	V	4961	28216	0.175851	0.0118073	2.41981	0.883689	0.489668
CTGGTT	LV	6	484	notICP_notACP	0.014433	CTG	L	1876	27954	0.0671436	GTT	V	12887	55805	0.230943	0.0155063	0.93078	-0.0717327	-0.14854
CTGTAC	LY	11	382	notICP_notACP	0.0313316	CTG	L	1876	27954	0.0671436	TAC	Y	11003	36847	0.298632	0.0200512	1.56258	0.446335	0.242252
CTGTAT	LY	9	477	notICP_notACP	0.0209205	CTG	L	1876	27954	0.0671436	TAT	Y	15902	48697	0.326564	0.0219267	0.954112	-0.0469741	-0.192502
CTGTCA	LS	2	435	notICP_notACP	0.00688073	CTG	L	1876	27954	0.0671436	TCA	S	9475	48946	0.193597	0.0129988	0.529335	-0.636133	-0.303427
CTGTCC	LS	5	296	notICP_notACP	0.020202	CTG	L	1876	27954	0.0671436	TCC	S	5131	36210	0.141725	0.00951592	2.12297	0.752816	0.297797
CTGTCG	LS	4	248	notICP_notACP	0.0200803	CTG	L	1876	27954	0.0671436	TCG	S	2023	22524	0.0898557	0.00603324	3.32828	1.20246	0.438124
CTGTCT	LS	2	419	notICP_notACP	0.00714286	CTG	L	1876	27954	0.0671436	TCT	S	12815	60233	0.21277	0.0142862	0.499984	-0.693179	-0.347853
CTGTGC	LC	8	151	notICP_notACP	0.0592105	CTG	L	1876	27954	0.0671436	TGC	C	2549	11905	0.214178	0.0143807	4.11737	1.41521	1.43335
CTGTGG	LW	7	224	notICP_notACP	0.0355556	CTG	L	1876	27954	0.0671436	TGG	W	25007	26455	0.945268	0.0634687	0.560206	-0.57945	-1.41435
CTGTGT	LC	3	196	notICP_notACP	0.0203046	CTG	L	1876	27954	0.0671436	TGT	C	7507	19979	0.375776	0.0252309	0.804749	-0.217225	-0.350716
CTGTTA	LL	1	630	notICP_notACP	0.00316957	CTG	L	1876	27954	0.0671436	TTA	L	8820	69400	0.127102	0.00853408	0.371402	-0.990471	-0.245418
CTGTTC	LF	12	442	notICP_notACP	0.0293454	CTG	L	1876	27954	0.0671436	TTC	F	12596	46620	0.2702	0.0181422	1.61752	0.480893	0.253362
CTGTTG	LL	6	683	notICP_notACP	0.0102339	CTG	L	1876	27954	0.0671436	TTG	L	13786	70532	0.195469	0.0131245	0.779758	-0.248772	-0.193678
CTGTTT	LF	11	638	notICP_notACP	0.0187793	CTG	L	1876	27954	0.0671436	TTT	F	20834	67858	0.307034	0.0206154	0.91094	-0.0932787	-0.211503
CTTAAA	LK	19	656	notICP_notACP	0.0304414	CTT	L	8273	31125	0.265823	AAA	K	33247	111171	0.299068	0.0794991	0.382915	-0.959942	-2.25481
CTTAAC	LN	8	439	notICP_notACP	0.0204545	CTT	L	8273	31125	0.265823	AAC	N	13698	64020	0.213977	0.0568799	0.35961	-1.02274	-1.65871
CTTAAG	LK	6	428	notICP_notACP	0.016317	CTT	L	8273	31125	0.265823	AAG	K	22871	80599	0.283772	0.075433	0.216311	-1.53104	-2.57035
CTTAAT	LN	13	622	notICP_notACP	0.0224719	CTT	L	8273	31125	0.265823	AAT	N	23341	95843	0.243542	0.0647389	0.347116	-1.0581	-1.91562
CTTACA	LT	8	357	notICP_notACP	0.0251397	CTT	L	8273	31125	0.265823	ACA	T	7967	45953	0.173391	0.0460912	0.545433	-0.606176	-1.05045
CTTACC	LT	2	268	notICP_notACP	0.0111524	CTT	L	8273	31125	0.265823	ACC	T	3554	31010	0.114637	0.0304731	0.365976	-1.00519	-0.881993
CTTACG	LT	4	178	notICP_notACP	0.027933	CTT	L	8273	31125	0.265823	ACG	T	1419	21263	0.0667795	0.0177515	1.57355	0.453336	0.221148
CTTACT	LT	13	438	notICP_notACP	0.0318907	CTT	L	8273	31125	0.265823	ACT	T	8534	50690	0.168373	0.0447574	0.712523	-0.338944	-0.763658
CTTAGA	LR	16	294	notICP_notACP	0.0576271	CTT	L	8273	31125	0.265823	AGA	R	21649	55377	0.390949	0.103923	0.554516	-0.58966	-2.33613
CTTAGC	LS	3	128	notICP_notACP	0.0310078	CTT	L	8273	31125	0.265823	AGC	S	3355	25798	0.130083	0.0345789	0.896724	-0.109007	-0.371615
CTTAGG	LR	1	108	notICP_notACP	0.0183486	CTT	L	8273	31125	0.265823	AGG	R	2662	25082	0.106168	0.0282217	0.650159	-0.430538	-0.541865
CTTAGT	LS	9	194	notICP_notACP	0.0512821	CTT	L	8273	31125	0.265823	AGT	S	8411	37718	0.223018	0.0592832	0.865036	-0.144984	-0.701515
CTTATA	LI	38	348	notICP_notACP	0.111748	CTT	L	8273	31125	0.265823	ATA	I	17384	47430	0.366532	0.0974327	1.14692	0.137083	-0.211317
CTTATC	LI	23	432	notICP_notACP	0.0554273	CTT	L	8273	31125	0.265823	ATC	I	7664	43515	0.176142	0.0468226	1.18377	0.168706	-0.0423994
CTTATG	LM	33	325	notICP_notACP	0.104294	CTT	L	8273	31125	0.265823	ATG	M	38933	53187	0.732007	0.194584	0.535986	-0.623647	-4.49774
CTTATT	LI	51	780	notICP_notACP	0.0665813	CTT	L	8273	31125	0.265823	ATT	I	19283	78253	0.246428	0.0655063	1.01641	0.0162782	-0.435186
CTTCAA	LQ	83	927	notICP_notACP	0.0905172	CTT	L	8273	31125	0.265823	CAA	Q	27215	70576	0.385621	0.102507	0.883035	-0.12439	-1.14974
CTTCAC	LH	14	242	notICP_notACP	0.0617284	CTT	L	8273	31125	0.265823	CAC	H	3788	19592	0.193385	0.0514062	1.2008	0.182984	-0.0165462
CTTCAG	LQ	14	320	notICP_notACP	0.046729	CTT	L	8273	31125	0.265823	CAG	Q	5667	32317	0.175382	0.0466206	1.00233	0.00232252	-0.332235
CTTCAT	LH	51	481	notICP_notACP	0.107884	CTT	L	8273	31125	0.265823	CAT	H	11771	35545	0.331177	0.0880343	1.22548	0.203329	0.0461531
CTTCCA	LP	70	620	notICP_notACP	0.114332	CTT	L	8273	31125	0.265823	CCA	P	14556	45505	0.319892	0.0850346	1.34453	0.296046	0.391678
CTTCCC	LP	10	314	notICP_notACP	0.0349206	CTT	L	8273	31125	0.265823	CCC	P	2302	17969	0.128158	0.0340673	1.02505	0.0247391	-0.216237
CTTCCG	LP	19	196	notICP_notACP	0.101523	CTT	L	8273	31125	0.265823	CCG	P	1316	13847	0.095104	0.0252808	4.01581	1.39024	2.43176
CTTCCT	LP	41	524	notICP_notACP	0.08	CTT	L	8273	31125	0.265823	CCT	P	7972	34799	0.229109	0.0609024	1.31358	0.272753	0.215885
CTTCGA	LR	46	208	notICP_notACP	0.22488	CTT	L	8273	31125	0.265823	CGA	R	1582	7720	0.205025	0.0545004	4.12622	1.41736	5.44869
CTTCGC	LR	4	88	notICP_notACP	0.0561798	CTT	L	8273	31125	0.265823	CGC	R	822	6595	0.124773	0.0331674	1.69383	0.526989	0.549965
CTTCGG	LR	6	84	notICP_notACP	0.0823529	CTT	L	8273	31125	0.265823	CGG	R	461	4546	0.101605	0.027009	3.04909	1.11484	1.70282
CTTCGT	LR	33	213	notICP_notACP	0.158879	CTT	L	8273	31125	0.265823	CGT	R	6731	15860	0.424437	0.112825	1.40818	0.342301	0.765898
CTTCTA	LL	9	522	notICP_notACP	0.0191205	CTT	L	8273	31125	0.265823	CTA	L	2182	35179	0.0620523	0.0164949	1.15917	0.147707	-0.0288479
CTTCTC	LL	2	239	notICP_notACP	0.0125	CTT	L	8273	31125	0.265823	CTC	L	1544	13797	0.111973	0.0297649	0.419958	-0.867601	-0.80641
CTTCTG	LL	8	375	notICP_notACP	0.0239362	CTT	L	8273	31125	0.265823	CTG	L	1876	27954	0.0671436	0.0178483	1.34109	0.293482	0.0801041
CTTCTT	LL	49	499	notICP_notACP	0.1	CTT	L	8273	31125	0.265823	CTT	L	8273	31125	0.265823	0.0706618	1.41519	0.347266	0.496658
CTTGAA	LE	119	1172	notICP_notACP	0.102302	CTT	L	8273	31125	0.265823	GAA	E	47194	120408	0.391956	0.104191	0.98187	-0.0182964	-0.815571
CTTGAC	LD	31	614	notICP_notACP	0.0520325	CTT	L	8273	31125	0.265823	GAC	D	10122	52505	0.192797	0.0512498	1.01527	0.0151564	-0.342477
CTTGAG	LE	17	434	notICP_notACP	0.0413793	CTT	L	8273	31125	0.265823	GAG	E	8828	51380	0.171834	0.0456774	0.905904	-0.0988222	-0.476513
CTTGAT	LD	114	1212	notICP_notACP	0.0948063	CTT	L	8273	31125	0.265823	GAT	D	33370	100550	0.331881	0.0882216	1.07464	0.0719834	-0.40998
CTTGCA	LA	24	478	notICP_notACP	0.0521921	CTT	L	8273	31125	0.265823	GCA	A	8122	41923	0.193755	0.0515046	1.01335	0.0132596	-0.347577
CTTGCC	LA	25	415	notICP_notACP	0.0625	CTT	L	8273	31125	0.265823	GCC	A	4718	31383	0.150363	0.03997	1.56367	0.447038	0.484407
CTTGCG	LA	4	208	notICP_notACP	0.0239234	CTT	L	8273	31125	0.265823	GCG	A	976	16071	0.0607889	0.0161591	1.48049	0.392376	0.149755
CTTGCT	LA	54	620	notICP_notACP	0.0885668	CTT	L	8273	31125	0.265823	GCT	A	10981	51631	0.212698	0.0565399	1.56645	0.448812	0.690603
CTTGGA	LG	34	422	notICP_notACP	0.0827423	CTT	L	8273	31125	0.265823	GGA	G	4996	28610	0.174653	0.0464268	1.78221	0.577855	0.910511
CTTGGC	LG	9	308	notICP_notACP	0.0323625	CTT	L	8273	31125	0.265823	GGC	G	2479	25330	0.0979038	0.026025	1.24351	0.21794	0.0297373
CTTGGG	LG	4	212	notICP_notACP	0.0234742	CTT	L	8273	31125	0.265823	GGG	G	1833	15952	0.114963	0.0305597	0.768142	-0.263781	-0.463141
CTTGGT	LG	98	744	notICP_notACP	0.132886	CTT	L	8273	31125	0.265823	GGT	G	21006	58381	0.35982	0.0956483	1.38932	0.328813	0.587429
CTTGTA	LV	20	367	notICP_notACP	0.0570652	CTT	L	8273	31125	0.265823	GTA	V	3755	31086	0.120822	0.0321173	1.77678	0.5748	0.623891
CTTGTC	LV	17	328	notICP_notACP	0.0547112	CTT	L	8273	31125	0.265823	GTC	V	4426	28607	0.154747	0.0411353	1.33003	0.285204	0.169024
CTTGTG	LV	17	381	notICP_notACP	0.0471204	CTT	L	8273	31125	0.265823	GTG	V	4961	28216	0.175851	0.0467453	1.00802	0.00799231	-0.323991
CTTGTT	LV	66	696	notICP_notACP	0.0961263	CTT	L	8273	31125	0.265823	GTT	V	12887	55805	0.230943	0.0613899	1.56583	0.448417	0.748544
CTTTAC	LY	74	669	notICP_notACP	0.11194	CTT	L	8273	31125	0.265823	TAC	Y	11003	36847	0.298632	0.0793832	1.41012	0.343678	0.544165
CTTTAT	LY	109	953	notICP_notACP	0.115304	CTT	L	8273	31125	0.265823	TAT	Y	15902	48697	0.326564	0.0868081	1.32826	0.283872	0.351426
CTTTCA	LS	72	865	notICP_notACP	0.0842956	CTT	L	8273	31125	0.265823	TCA	S	9475	48946	0.193597	0.0514625	1.638	0.493476	0.754828
CTTTCC	LS	45	742	notICP_notACP	0.0619112	CTT	L	8273	31125	0.265823	TCC	S	5131	36210	0.141725	0.0376737	1.64335	0.496738	0.559494
CTTTCG	LS	13	421	notICP_notACP	0.0331754	CTT	L	8273	31125	0.265823	TCG	S	2023	22524	0.0898557	0.0238857	1.38892	0.328527	0.146371
CTTTCT	LS	89	1082	notICP_notACP	0.0831025	CTT	L	8273	31125	0.265823	TCT	S	12815	60233	0.21277	0.0565592	1.4693	0.384787	0.502459
CTTTGC	LC	17	239	notICP_notACP	0.075	CTT	L	8273	31125	0.265823	TGC	C	2549	11905	0.214178	0.0569333	1.31733	0.275607	0.209144
CTTTGG	LW	151	433	notICP_notACP	0.35023	CTT	L	8273	31125	0.265823	TGG	W	25007	26455	0.945268	0.251274	1.39382	0.332049	1.582
CTTTGT	LC	65	416	notICP_notACP	0.158273	CTT	L	8273	31125	0.265823	TGT	C	7507	19979	0.375776	0.0998898	1.58448	0.460257	1.28185
CTTTTA	LL	73	1404	notICP_notACP	0.052669	CTT	L	8273	31125	0.265823	TTA	L	8820	69400	0.127102	0.0337866	1.55887	0.443964	0.40391
CTTTTC	LF	183	1151	notICP_notACP	0.159722	CTT	L	8273	31125	0.265823	TTC	F	12596	46620	0.2702	0.0718253	2.22376	0.799199	2.49594
CTTTTG	LL	121	1373	notICP_notACP	0.0887918	CTT	L	8273	31125	0.265823	TTG	L	13786	70532	0.195469	0.0519601	1.70885	0.53582	0.888337
CTTTTT	LF	66	1025	notICP_notACP	0.0653021	CTT	L	8273	31125	0.265823	TTT	F	20834	67858	0.307034	0.0816166	0.800109	-0.223007	-1.14747
GAAAAA	EK	555	5517	notICP_notACP	0.100761	GAA	E	47194	120408	0.391956	AAA	K	33247	111171	0.299068	0.117221	0.859579	-0.151312	-1.40904
GAAAAC	EN	313	3364	notICP_notACP	0.0933135	GAA	E	47194	120408	0.391956	AAC	N	13698	64020	0.213977	0.0838694	1.11261	0.106704	-0.280581
GAAAAG	EK	709	4495	notICP_notACP	0.157918	GAA	E	47194	120408	0.391956	AAG	K	22871	80599	0.283772	0.111226	1.4198	0.350513	0.799323
GAAAAT	EN	421	5332	notICP_notACP	0.0791299	GAA	E	47194	120408	0.391956	AAT	N	23341	95843	0.243542	0.0954575	0.828954	-0.18759	-1.24766
GAAACA	ET	176	2230	notICP_notACP	0.0793366	GAA	E	47194	120408	0.391956	ACA	T	7967	45953	0.173391	0.0679615	1.16738	0.154758	-0.0997447
GAAACC	ET	70	1324	notICP_notACP	0.0535849	GAA	E	47194	120408	0.391956	ACC	T	3554	31010	0.114637	0.0449325	1.19256	0.176105	-0.0271438
GAAACG	ET	33	1081	notICP_notACP	0.0314233	GAA	E	47194	120408	0.391956	ACG	T	1419	21263	0.0667795	0.0261746	1.20053	0.182759	-0.00866771
GAAACT	ET	213	2485	notICP_notACP	0.0860821	GAA	E	47194	120408	0.391956	ACT	T	8534	50690	0.168373	0.0659948	1.30438	0.265725	0.213121
GAAAGA	ER	647	2957	notICP_notACP	0.219067	GAA	E	47194	120408	0.391956	AGA	R	21649	55377	0.390949	0.153235	1.42962	0.357405	1.15281
GAAAGC	ES	66	1365	notICP_notACP	0.0490483	GAA	E	47194	120408	0.391956	AGC	S	3355	25798	0.130083	0.0509866	0.961984	-0.0387572	-0.433868
GAAAGG	ER	76	1313	notICP_notACP	0.0585997	GAA	E	47194	120408	0.391956	AGG	R	2662	25082	0.106168	0.041613	1.40821	0.342318	0.282518
GAAAGT	ES	229	2052	notICP_notACP	0.112031	GAA	E	47194	120408	0.391956	AGT	S	8411	37718	0.223018	0.087413	1.28163	0.248133	0.21412
GAAATA	EI	399	2409	notICP_notACP	0.165975	GAA	E	47194	120408	0.391956	ATA	I	17384	47430	0.366532	0.143664	1.1553	0.144357	-0.270347
GAAATC	EI	138	2015	notICP_notACP	0.0689484	GAA	E	47194	120408	0.391956	ATC	I	7664	43515	0.176142	0.0690399	0.998675	-0.0013262	-0.500645
GAAATG	EM	1003	2503	notICP_notACP	0.400958	GAA	E	47194	120408	0.391956	ATG	M	38933	53187	0.732007	0.286914	1.39748	0.334674	1.84243
GAAATT	EI	421	3939	notICP_notACP	0.107107	GAA	E	47194	120408	0.391956	ATT	I	19283	78253	0.246428	0.096589	1.10889	0.10336	-0.335436
GAACAA	EQ	460	2960	notICP_notACP	0.155691	GAA	E	47194	120408	0.391956	CAA	Q	27215	70576	0.385621	0.151147	1.03006	0.0296213	-0.933381
GAACAC	EH	51	743	notICP_notACP	0.0698925	GAA	E	47194	120408	0.391956	CAC	H	3788	19592	0.193385	0.0757985	0.922082	-0.0811208	-0.748698
GAACAG	EQ	81	1368	notICP_notACP	0.0598977	GAA	E	47194	120408	0.391956	CAG	Q	5667	32317	0.175382	0.068742	0.871341	-0.137722	-0.798585
GAACAT	EH	124	1249	notICP_notACP	0.1	GAA	E	47194	120408	0.391956	CAT	H	11771	35545	0.331177	0.129807	0.770377	-0.260875	-1.9573
GAACCA	EP	173	1301	notICP_notACP	0.133641	GAA	E	47194	120408	0.391956	CCA	P	14556	45505	0.319892	0.125383	1.06585	0.063777	-0.620432
GAACCC	EP	11	463	notICP_notACP	0.0258621	GAA	E	47194	120408	0.391956	CCC	P	2302	17969	0.128158	0.0502323	0.51485	-0.66388	-1.1975
GAACCG	EP	12	419	notICP_notACP	0.0309524	GAA	E	47194	120408	0.391956	CCG	P	1316	13847	0.095104	0.0372766	0.830344	-0.185915	-0.48544
GAACCT	EP	110	1185	notICP_notACP	0.0935919	GAA	E	47194	120408	0.391956	CCT	P	7972	34799	0.229109	0.0898007	1.04222	0.0413515	-0.51713
GAACGA	ER	22	356	notICP_notACP	0.0644258	GAA	E	47194	120408	0.391956	CGA	R	1582	7720	0.205025	0.0803608	0.801706	-0.221013	-1.12542
GAACGC	ER	6	263	notICP_notACP	0.0265152	GAA	E	47194	120408	0.391956	CGC	R	822	6595	0.124773	0.0489053	0.542173	-0.61217	-1.12006
GAACGG	ER	8	233	notICP_notACP	0.0384615	GAA	E	47194	120408	0.391956	CGG	R	461	4546	0.101605	0.0398248	0.965768	-0.0348321	-0.333722
GAACGT	ER	166	743	notICP_notACP	0.224462	GAA	E	47194	120408	0.391956	CGT	R	6731	15860	0.424437	0.166361	1.34925	0.29955	0.79319
GAACTA	EL	56	1880	notICP_notACP	0.030303	GAA	E	47194	120408	0.391956	CTA	L	2182	35179	0.0620523	0.0243218	1.24592	0.219876	0.0298013
GAACTC	EL	9	521	notICP_notACP	0.0191571	GAA	E	47194	120408	0.391956	CTC	L	1544	13797	0.111973	0.0438884	0.436496	-0.828976	-1.16417
GAACTG	EL	39	1402	notICP_notACP	0.0285103	GAA	E	47194	120408	0.391956	CTG	L	1876	27954	0.0671436	0.0263173	1.08333	0.080039	-0.114458
GAACTT	EL	119	1302	notICP_notACP	0.0920952	GAA	E	47194	120408	0.391956	CTT	L	8273	31125	0.265823	0.104191	0.883909	-0.123401	-1.1655
GAAGAA	EE	1309	7671	notICP_notACP	0.170751	GAA	E	47194	120408	0.391956	GAA	E	47194	120408	0.391956	0.153629	1.11145	0.105662	-0.520062
GAAGAC	ED	205	2737	notICP_notACP	0.0752374	GAA	E	47194	120408	0.391956	GAC	D	10122	52505	0.192797	0.0755679	0.995626	-0.00438312	-0.55588
GAAGAG	EE	228	3306	notICP_notACP	0.0692471	GAA	E	47194	120408	0.391956	GAG	E	8828	51380	0.171834	0.0673513	1.02815	0.0277583	-0.420344
GAAGAT	ED	673	5376	notICP_notACP	0.125349	GAA	E	47194	120408	0.391956	GAT	D	33370	100550	0.331881	0.130083	0.963607	-0.0370716	-1.09969
GAAGCA	EA	117	1675	notICP_notACP	0.0704057	GAA	E	47194	120408	0.391956	GCA	A	8122	41923	0.193755	0.0759435	0.92708	-0.0757154	-0.737117
GAAGCC	EA	80	1273	notICP_notACP	0.0635793	GAA	E	47194	120408	0.391956	GCC	A	4718	31383	0.150363	0.0589357	1.07879	0.0758399	-0.265494
GAAGCG	EA	15	664	notICP_notACP	0.0240602	GAA	E	47194	120408	0.391956	GCG	A	976	16071	0.0607889	0.0238266	1.0098	0.00975526	-0.163688
GAAGCT	EA	303	2432	notICP_notACP	0.124949	GAA	E	47194	120408	0.391956	GCT	A	10981	51631	0.212698	0.083368	1.49876	0.404638	0.82482
GAAGGA	EG	55	1121	notICP_notACP	0.0499109	GAA	E	47194	120408	0.391956	GGA	G	4996	28610	0.174653	0.0684563	0.729091	-0.315957	-1.12913
GAAGGC	EG	34	966	notICP_notACP	0.0361944	GAA	E	47194	120408	0.391956	GGC	G	2479	25330	0.0979038	0.0383739	0.943203	-0.0584737	-0.35125
GAAGGG	EG	17	627	notICP_notACP	0.0286624	GAA	E	47194	120408	0.391956	GGG	G	1833	15952	0.114963	0.0450603	0.63609	-0.452415	-0.886904
GAAGGT	EG	582	2473	notICP_notACP	0.235651	GAA	E	47194	120408	0.391956	GGT	G	21006	58381	0.35982	0.141033	1.67089	0.513354	2.22763
GAAGTA	EV	86	1408	notICP_notACP	0.0617459	GAA	E	47194	120408	0.391956	GTA	V	3755	31086	0.120822	0.047357	1.30384	0.265314	0.152062
GAAGTC	EV	97	1141	notICP_notACP	0.0858144	GAA	E	47194	120408	0.391956	GTC	V	4426	28607	0.154747	0.0606539	1.41482	0.347002	0.425539
GAAGTG	EV	79	1290	notICP_notACP	0.0619675	GAA	E	47194	120408	0.391956	GTG	V	4961	28216	0.175851	0.068926	0.899044	-0.106424	-0.735257
[truncated: 1,722 more rows]
