# Supplementary material for: Conservation of location of several specific inhibitory codon pairs in the Saccharomyces sensu stricto yeasts reveals translational selection
Source: Nucleic Acids Res. 2018 Dec 21;47(3):1164–77. doi: 10.1093/nar/gky1262 (PMC6379720; doi:10.1093/nar/gky1262)
Supplement: Supplementary Data [file gky1262_supplemental_files.zip › Ghoneim_Supplemental_TablesS11-S17.xlsx]

## Sheet: README
Gene Ontology Enrichment Analysis on genelist of ORFswith ICPcons and ACPcorr with exact location and sequence conserved across at least 4 Saccharomyces sensu stricto yeasts
GO analysis performed using goTermFinder.pl provided on Saccharomyces Genome Database webserver
Background set = ORFs only, dubious ORFs not included
alpha = 0.01
ACP_function and ACP_component sheets not included because no significant enrichment was identified in any GO_categories
Sheet	Description
ICP_genelist - Supp Table11	List of ORFs containing an ICPcons that is conserved across at least 4 species of Saccharomyces sensu stricto yeasts
ACP_genelist - Supp TableS12	List of ORFs containing an ACP that is conserved across at least 4 species of Saccharomyces sensu stricto yeasts
GO_summary - Supp TableS13	Summary of Gene Ontology category enrichment analysis of genes with ICPcons conserved across at least four of the five Saccharomyces sensu stricto yeast
ICP_process - Supp TableS14	GO biological processes categories enriched in genelist of ORFs containing and ICPcons that is conserved across at least 4 species of Saccharomyces sensu stricto
ICP_component - Supp TableS15	GO cellular component categories enriched in genelist of ORFs containing an ICPcons that is conserved across at least 4 species of Saccharomyces sensu stricto
ICP_function - Supp TableS16	GO molecular function categories enriched in genelist of ORFs containing an ICPcons that is conserved across at least 4 species of Saccharomyces sensu stricto
ACP_process - Supp TableS17	GO molecular process categories enriched in genelist of ORFs containing an ACP that is conserved across at least 4 species of Saccharomyces sensu stricto
analysis performed 04.04.2018
file created 04.04.2018

## Sheet: ICP gene list-Supp Table S11
YAL009W
YAL017W
YAL047C
YAL056W
YAR018C
YBL005W
YBL033C
YBL089W
YBL097W
YBL104C
YBL107C
YBR002C
YBR007C
YBR030W
YBR047W
YBR058C
YBR083W
YBR097W
YBR122C
YBR125C
YBR132C
YBR133C
YBR156C
YBR161W
YBR175W
YBR193C
YBR194W
YBR211C
YBR220C
YBR240C
YBR250W
YCL038C
YCL058W-A
YCL063W
YCR039C
YCR081W
YDL006W
YDL022W
YDL035C
YDL045C
YDL063C
YDL069C
YDL077C
YDL080C
YDL111C
YDL138W
YDL142C
YDL149W
YDL159W
YDL183C
YDL194W
YDL203C
YDL216C
YDL238C
YDR003W
YDR004W
YDR061W
YDR067C
YDR072C
YDR076W
YDR080W
YDR093W
YDR096W
YDR110W
YDR131C
YDR142C
YDR167W
YDR181C
YDR183W
YDR195W
YDR197W
YDR207C
YDR208W
YDR217C
YDR219C
YDR229W
YDR264C
YDR267C
YDR279W
YDR306C
YDR334W
YDR359C
YDR383C
YDR407C
YDR421W
YDR425W
YDR439W
YDR444W
YDR446W
YDR456W
YDR460W
YDR470C
YDR489W
YDR493W
YEL005C
YEL018W
YER005W
YER051W
YER054C
YER059W
YER092W
YER093C-A
YER129W
YER153C
YER171W
YER173W
YFL009W
YFL016C
YFL024C
YFL025C
YFR017C
YFR034C
YFR046C
YGL003C
YGL013C
YGL059W
YGL071W
YGL075C
YGL114W
YGL119W
YGL136C
YGL146C
YGL163C
YGL166W
YGL219C
YGL237C
YGR041W
YGR048W
YGR053C
YGR057C
YGR091W
YGR113W
YGR120C
YGR134W
YGR141W
YGR183C
YGR188C
YGR216C
YGR222W
YGR238C
YGR243W
YGR258C
YGR268C
YHL020C
YHL028W
YHL029C
YHR023W
YHR077C
YHR102W
YHR115C
YHR124W
YHR159W
YHR162W
YHR164C
YHR178W
YHR195W
YIL002C
YIL046W
YIL067C
YIL068C
YIL084C
YIL112W
YIL122W
YIL127C
YIL134W
YIL144W
YIR002C
YIR007W
YIR012W
YJL006C
YJL085W
YJL090C
YJL129C
YJL133W
YJL187C
YJL204C
YJL209W
YJR039W
YJR059W
YJR084W
YJR090C
YJR126C
YJR134C
YKL006C-A
YKL048C
YKL086W
YKL116C
YKL126W
YKL132C
YKL139W
YKL144C
YKL176C
YKL191W
YKL201C
YKL205W
YKL209C
YKR010C
YKR041W
YKR045C
YKR054C
YKR067W
YKR069W
YKR096W
YKR100C
YLL031C
YLL042C
YLR001C
YLR006C
YLR045C
YLR057W
YLR073C
YLR082C
YLR084C
YLR085C
YLR086W
YLR087C
YLR090W
YLR091W
YLR095C
YLR117C
YLR139C
YLR182W
YLR212C
YLR240W
YLR254C
YLR278C
YLR288C
YLR316C
YLR318W
YLR328W
YLR336C
YLR353W
YLR371W
YLR378C
YLR413W
YLR417W
YLR418C
YLR436C
YLR446W
YML020W
YML061C
YML064C
YML068W
YML088W
YML099C
YML109W
YMR026C
YMR037C
YMR053C
YMR059W
YMR065W
YMR067C
YMR068W
YMR104C
YMR124W
YMR126C
YMR133W
YMR134W
YMR162C
YMR190C
YMR191W
YMR201C
YMR236W
YMR257C
YMR268C
YMR270C
YMR277W
YMR282C
YMR302C
YNL011C
YNL020C
YNL022C
YNL054W
YNL063W
YNL076W
YNL080C
YNL118C
YNL123W
YNL126W
YNL152W
YNL163C
YNL213C
YNL218W
YNL223W
YNL230C
YNL250W
YNL262W
YNL283C
YNL291C
YNL298W
YNL304W
YNL309W
YNL314W
YNR013C
YNR023W
YNR039C
YNR045W
YNR048W
YOL001W
YOL009C
YOL025W
YOL034W
YOL036W
YOL045W
YOL072W
YOL075C
YOL081W
YOL100W
YOL105C
YOL110W
YOL135C
YOR022C
YOR036W
YOR037W
YOR070C
YOR129C
YOR154W
YOR156C
YOR188W
YOR208W
YOR223W
YOR246C
YOR292C
YOR295W
YOR330C
YOR335C
YOR337W
YPL008W
YPL011C
YPL013C
YPL038W
YPL074W
YPL077C
YPL082C
YPL140C
YPL149W
YPL150W
YPL151C
YPL155C
YPL189W
YPL202C
YPL209C
YPL219W
YPL247C
YPL252C
YPL254W
YPL269W
YPR013C
YPR015C
YPR023C
YPR025C
YPR031W
YPR083W
YPR084W
YPR093C
YPR095C
YPR109W
YPR111W
YPR117W
YPR120C
YPR131C
YPR134W
YPR161C
YPR182W

## Sheet: ACP_genelist - Supp TableS12
YAL019W
YAL029C
YAL039C
YAL061W
YBL013W
YBL016W
YBL020W
YBL046W
YBL082C
YBL084C
YBR004C
YBR041W
YBR094W
YBR132C
YBR135W
YBR147W
YBR167C
YBR172C
YCL011C
YCL016C
YCR041W
YCR057C
YDL058W
YDL087C
YDL104C
YDL129W
YDL134C
YDL138W
YDL147W
YDL165W
YDL170W
YDL179W
YDL188C
YDL198C
YDL238C
YDL240W
YDR073W
YDR097C
YDR113C
YDR126W
YDR128W
YDR138W
YDR173C
YDR180W
YDR181C
YDR207C
YDR239C
YDR256C
YDR263C
YDR301W
YDR310C
YDR325W
YDR326C
YDR389W
YDR392W
YDR393W
YDR448W
YDR461C-A
YDR479C
YDR488C
YDR497C
YDR531W
YER110C
YER120W
YER147C
YER153C
YER157W
YER158C
YER176W
YFL034W
YFR013W
YGL022W
YGL025C
YGL035C
YGL073W
YGL075C
YGL078C
YGL094C
YGL104C
YGL216W
YGL219C
YGR028W
YGR030C
YGR068C
YGR093W
YGR099W
YGR113W
YGR166W
YGR169C
YGR239C
YGR250C
YGR255C
YHL023C
YHL030W
YHR018C
YHR034C
YHR084W
YHR099W
YHR115C
YHR165C
YHR188C
YHR206W
YIL017C
YIL022W
YIL033C
YIL042C
YIL043C
YIL044C
YIL046W
YIL108W
YIL145C
YJL048C
YJL056C
YJL093C
YJL098W
YJL127C
YJL129C
YJL153C
YJL197W
YJL207C
YJR012C
YJR036C
YJR061W
YJR078W
YJR090C
YJR111C
YJR120W
YJR138W
YKL033W
YKL065C
YKL075C
YKL085W
YKL173W
YKL206C
YKR029C
YKR045C
YKR054C
YLL003W
YLL033W
YLL040C
YLL043W
YLR018C
YLR039C
YLR063W
YLR069C
YLR114C
YLR116W
YLR152C
YLR220W
YLR239C
YLR247C
YLR278C
YLR335W
YLR382C
YLR386W
YLR394W
YLR398C
YLR425W
YLR440C
YLR454W
YML025C
YML031W
YML032C
YML059C
YML065W
YML099C
YML103C
YMR068W
YMR112C
YMR129W
YMR135C
YMR197C
YMR199W
YMR275C
YNL029C
YNL047C
YNL137C
YNL156C
YNL262W
YNL267W
YNL272C
YNL290W
YNL293W
YNL295W
YNR007C
YNR022C
YNR031C
YNR048W
YOL005C
YOL053W
YOL076W
YOL135C
YOL148C
YOR014W
YOR032C
YOR033C
YOR069W
YOR075W
YOR138C
YOR190W
YOR220W
YOR243C
YOR275C
YOR322C
YOR324C
YOR330C
YOR359W
YPL014W
YPL051W
YPL075W
YPL083C
YPL130W
YPL138C
YPL140C
YPL165C
YPL193W
YPL196W
YPL244C
YPR089W
YPR106W
YPR119W
YPR137W
YPR185W

## Sheet: GO_summary - Supp TableS13
GOID	Function	ICP_in_GOcategory	ICP_total	ICP_prop_in_GOcategory	ACP_in_GOcategory	ACP_total	ACP_prop_in_GOcategory	Total_in_GOcategory	Total_in_background	Total_prop_in_GOcategory	p-value(ICP)
4672	protein kinase activity	25	364	0.069	5	223	0.0224215	130	5915	0.022	5.87e-05
16773	phosphotransferase activity, alcohol group as acceptor	26	364	0.071	8	223	0.0358744	177	5915	0.03	0.00638
GOID	Process	ICP_in_GOcategory	ICP_total	ICP_prop_in_GOcategory	ACP_in_GOcategory	ACP_total	ACP_prop_in_GOcategory	Total_in_GOcategory	Total_in_background	Total_prop_in_GOcategory	p-value(ICP)
6468	protein phosphorylation	37	364	0.102	8	223	0.0358744	197	5915	0.033	6.54e-07
51171	regulation of nitrogen compound metabolic process	87	364	0.239	41	223	0.183857	752	5915	0.127	1.31e-06
36211	protein modification process	79	364	0.217	39	223	0.174888	665	5915	0.112	2.81e-06
50896	response to stimulus	104	364	0.286	52	223	0.233184	1003	5915	0.17	1.04e-05
6366	transcription from RNA polymerase II promoter	59	364	0.162	26	223	0.116592	474	5915	0.08	8.8e-05
6357	regulation of transcription from RNA polymerase II promoter	52	364	0.143	22	223	0.0986547	396	5915	0.067	0.0001
32774	RNA biosynthetic process	73	364	0.201	32	223	0.143498	672	5915	0.114	0.00058
1903047	mitotic cell cycle process	40	364	0.11	22	223	0.0986547	308	5915	0.052	0.00504
GOID	Component	ICP_in_GOcategory	ICP_total	ICP_prop_in_GOcategory	ACP_in_GOcategory	ACP_total	ACP_prop_in_GOcategory	Total_in_GOcategory	Total_in_background	Total_prop_in_GOcategory	p-value(ICP)
1990234	transferase complex	45	364	0.124	23	223	0.103139	363	5915	0.061	0.00091
5694	chromosome	45	364	0.124	21	223	0.0941704	386	5915	0.065	0.00467

## Sheet: ICP_process - Supp TableS14
GOID	GO_term	Cluster frequency	Background frequency	P-value	FDR	Expected FP	Gene(s) annotated to the term
65007	biological regulation	163 out of 364 genes, 44.8%	1581 out of 5915 background genes, 26.7%	1.89e-11	0	0	SPO7/YAL009W:PSK1/YAL017W:SPC72/YAL047C:GPB2/YAL056W:PDR3/YBL005W:SEA4/YBL104C:UBP14/YBR058C:TEC1/YBR083W:VPS15/YBR097W:AGP2/YBR132C:HSL7/YBR133C:SLI15/YBR156C:SWD3/YBR175W:MED8/YBR193C:THI2/YBR240C:ADF1/YCL058W-A:MATALPHA2/YCR039C:SRB8/YCR081W:PTC1/YDL006W:GPD1/YDL022W:GPR1/YDL035C:CBS1/YDL069C:VAM6/YDL077C:THI3/YDL080C:RGT2/YDL138W:CRD1/YDL142C:STE7/YDL159W:SNF3/YDL194W:ACK1/YDL203C:RRI1/YDL216…
50794	regulation of cellular process	141 out of 364 genes, 38.7%	1284 out of 5915 background genes, 21.7%	2.42e-11	0	0	SPO7/YAL009W:PSK1/YAL017W:SPC72/YAL047C:GPB2/YAL056W:PDR3/YBL005W:SEA4/YBL104C:UBP14/YBR058C:TEC1/YBR083W:VPS15/YBR097W:HSL7/YBR133C:SLI15/YBR156C:SWD3/YBR175W:MED8/YBR193C:THI2/YBR240C:ADF1/YCL058W-A:MATALPHA2/YCR039C:SRB8/YCR081W:PTC1/YDL006W:GPR1/YDL035C:CBS1/YDL069C:VAM6/YDL077C:THI3/YDL080C:RGT2/YDL138W:STE7/YDL159W:SNF3/YDL194W:ACK1/YDL203C:RRI1/YDL216C:VPS41/YDR080W:GIS1/YDR096W:FOB1/YDR11…
50789	regulation of biological process	144 out of 364 genes, 39.6%	1326 out of 5915 background genes, 22.4%	2.75e-11	0	0	SPO7/YAL009W:PSK1/YAL017W:SPC72/YAL047C:GPB2/YAL056W:PDR3/YBL005W:SEA4/YBL104C:UBP14/YBR058C:TEC1/YBR083W:VPS15/YBR097W:AGP2/YBR132C:HSL7/YBR133C:SLI15/YBR156C:SWD3/YBR175W:MED8/YBR193C:THI2/YBR240C:ADF1/YCL058W-A:MATALPHA2/YCR039C:SRB8/YCR081W:PTC1/YDL006W:GPR1/YDL035C:CBS1/YDL069C:VAM6/YDL077C:THI3/YDL080C:RGT2/YDL138W:STE7/YDL159W:SNF3/YDL194W:ACK1/YDL203C:RRI1/YDL216C:VPS41/YDR080W:GIS1/YDR09…
80090	regulation of primary metabolic process	103 out of 364 genes, 28.3%	873 out of 5915 background genes, 14.8%	5.53e-09	0	0	SPO7/YAL009W:PSK1/YAL017W:GPB2/YAL056W:PDR3/YBL005W:UBP14/YBR058C:TEC1/YBR083W:VPS15/YBR097W:SWD3/YBR175W:MED8/YBR193C:THI2/YBR240C:ADF1/YCL058W-A:MATALPHA2/YCR039C:SRB8/YCR081W:PTC1/YDL006W:CBS1/YDL069C:THI3/YDL080C:STE7/YDL159W:RRI1/YDL216C:GIS1/YDR096W:FOB1/YDR110W:SAS4/YDR181C:PLP1/YDR183W:REF2/YDR195W:CBS2/YDR197W:UME6/YDR207C:RAD9/YDR217C:ARO80/YDR421W:LRS4/YDR439W:TFB3/YDR460W:JHD1/YER051W…
31323	regulation of cellular metabolic process	103 out of 364 genes, 28.3%	882 out of 5915 background genes, 14.9%	1.06e-08	0	0	SPO7/YAL009W:PSK1/YAL017W:GPB2/YAL056W:PDR3/YBL005W:UBP14/YBR058C:TEC1/YBR083W:VPS15/YBR097W:SWD3/YBR175W:MED8/YBR193C:THI2/YBR240C:ADF1/YCL058W-A:MATALPHA2/YCR039C:SRB8/YCR081W:PTC1/YDL006W:CBS1/YDL069C:THI3/YDL080C:STE7/YDL159W:RRI1/YDL216C:GIS1/YDR096W:FOB1/YDR110W:SAS4/YDR181C:PLP1/YDR183W:REF2/YDR195W:CBS2/YDR197W:UME6/YDR207C:RAD9/YDR217C:ARO80/YDR421W:LRS4/YDR439W:TFB3/YDR460W:JHD1/YER051W…
19222	regulation of metabolic process	104 out of 364 genes, 28.6%	902 out of 5915 background genes, 15.2%	1.81e-08	0	0	SPO7/YAL009W:PSK1/YAL017W:GPB2/YAL056W:PDR3/YBL005W:UBP14/YBR058C:TEC1/YBR083W:VPS15/YBR097W:SWD3/YBR175W:MED8/YBR193C:THI2/YBR240C:ADF1/YCL058W-A:MATALPHA2/YCR039C:SRB8/YCR081W:PTC1/YDL006W:CBS1/YDL069C:THI3/YDL080C:STE7/YDL159W:RRI1/YDL216C:GIS1/YDR096W:FOB1/YDR110W:SAS4/YDR181C:PLP1/YDR183W:REF2/YDR195W:CBS2/YDR197W:UME6/YDR207C:RAD9/YDR217C:ARO80/YDR421W:LRS4/YDR439W:TFB3/YDR460W:JHD1/YER051W…
60255	regulation of macromolecule metabolic process	98 out of 364 genes, 26.9%	852 out of 5915 background genes, 14.4%	1.04e-07	0	0	PSK1/YAL017W:GPB2/YAL056W:PDR3/YBL005W:TEC1/YBR083W:VPS15/YBR097W:SWD3/YBR175W:MED8/YBR193C:THI2/YBR240C:ADF1/YCL058W-A:MATALPHA2/YCR039C:SRB8/YCR081W:PTC1/YDL006W:CBS1/YDL069C:THI3/YDL080C:STE7/YDL159W:GIS1/YDR096W:FOB1/YDR110W:SAS4/YDR181C:PLP1/YDR183W:REF2/YDR195W:CBS2/YDR197W:UME6/YDR207C:RAD9/YDR217C:ARO80/YDR421W:LRS4/YDR439W:TFB3/YDR460W:JHD1/YER051W:PCL6/YER059W:PET122/YER153C:RAD3/YER171…
6468	protein phosphorylation	37 out of 364 genes, 10.2%	197 out of 5915 background genes, 3.3%	6.54e-07	0	0	PSK1/YAL017W:KIN3/YAR018C:VPS15/YBR097W:SLI15/YBR156C:PTC1/YDL006W:STE7/YDL159W:TFB3/YDR460W:SAK1/YER129W:RAD3/YER171W:PKP2/YGL059W:COQ8/YGL119W:BUB1/YGR188C:CTK2/YJL006C:DPB11/YJL090C:SWE1/YJL187C:PTK2/YJR059W:ELM1/YKL048C:PRR1/YKL116C:YPK1/YKL126W:CTK1/YKL139W:SSK1/YLR006C:VPS34/YLR240W:CDC73/YLR418C:YPK2/YMR104C:ARK1/YNL020C:CLA4/YNL298W:PHO80/YOL001W:PSK2/YOL045W:PKH2/YOL100W:PTP2/YOR208W:MKK…
51171	regulation of nitrogen compound metabolic process	87 out of 364 genes, 23.9%	752 out of 5915 background genes, 12.7%	1.31e-06	0	0	GPB2/YAL056W:PDR3/YBL005W:TEC1/YBR083W:VPS15/YBR097W:SWD3/YBR175W:MED8/YBR193C:THI2/YBR240C:ADF1/YCL058W-A:MATALPHA2/YCR039C:SRB8/YCR081W:CBS1/YDL069C:THI3/YDL080C:GIS1/YDR096W:FOB1/YDR110W:SAS4/YDR181C:PLP1/YDR183W:REF2/YDR195W:CBS2/YDR197W:UME6/YDR207C:RAD9/YDR217C:ARO80/YDR421W:LRS4/YDR439W:TFB3/YDR460W:JHD1/YER051W:PET122/YER153C:RAD3/YER171W:EPL1/YFL024C:PHO4/YFR034C:PDR1/YGL013C:AFT1/YGL071…
31326	regulation of cellular biosynthetic process	85 out of 364 genes, 23.4%	729 out of 5915 background genes, 12.3%	1.47e-06	0	0	SPO7/YAL009W:PSK1/YAL017W:GPB2/YAL056W:PDR3/YBL005W:UBP14/YBR058C:TEC1/YBR083W:VPS15/YBR097W:SWD3/YBR175W:MED8/YBR193C:THI2/YBR240C:ADF1/YCL058W-A:MATALPHA2/YCR039C:SRB8/YCR081W:CBS1/YDL069C:THI3/YDL080C:RRI1/YDL216C:GIS1/YDR096W:FOB1/YDR110W:SAS4/YDR181C:PLP1/YDR183W:CBS2/YDR197W:UME6/YDR207C:RAD9/YDR217C:ARO80/YDR421W:LRS4/YDR439W:TFB3/YDR460W:JHD1/YER051W:PCL6/YER059W:PET122/YER153C:RAD3/YER17…
9889	regulation of biosynthetic process	85 out of 364 genes, 23.4%	731 out of 5915 background genes, 12.4%	1.69e-06	0	0	SPO7/YAL009W:PSK1/YAL017W:GPB2/YAL056W:PDR3/YBL005W:UBP14/YBR058C:TEC1/YBR083W:VPS15/YBR097W:SWD3/YBR175W:MED8/YBR193C:THI2/YBR240C:ADF1/YCL058W-A:MATALPHA2/YCR039C:SRB8/YCR081W:CBS1/YDL069C:THI3/YDL080C:RRI1/YDL216C:GIS1/YDR096W:FOB1/YDR110W:SAS4/YDR181C:PLP1/YDR183W:CBS2/YDR197W:UME6/YDR207C:RAD9/YDR217C:ARO80/YDR421W:LRS4/YDR439W:TFB3/YDR460W:JHD1/YER051W:PCL6/YER059W:PET122/YER153C:RAD3/YER17…
36211	protein modification process	79 out of 364 genes, 21.7%	665 out of 5915 background genes, 11.2%	2.81e-06	0	0	SPO7/YAL009W:PSK1/YAL017W:KIN3/YAR018C:RER2/YBR002C:RKM3/YBR030W:VPS15/YBR097W:PTC4/YBR125C:SLI15/YBR156C:SWD3/YBR175W:PTC1/YDL006W:STE7/YDL159W:RRI1/YDL216C:GIS1/YDR096W:TAF10/YDR167W:REF2/YDR195W:AKR1/YDR264C:TFB3/YDR460W:YND1/YER005W:JHD1/YER051W:GIP2/YER054C:SAK1/YER129W:RAD3/YER171W:CDC4/YFL009W:EPL1/YFL024C:CDH1/YGL003C:PKP2/YGL059W:COQ8/YGL119W:BUB1/YGR188C:GPI1/YGR216C:DMA1/YHR115C:MET30/…
6464	cellular protein modification process	79 out of 364 genes, 21.7%	665 out of 5915 background genes, 11.2%	2.81e-06	0	0	SPO7/YAL009W:PSK1/YAL017W:KIN3/YAR018C:RER2/YBR002C:RKM3/YBR030W:VPS15/YBR097W:PTC4/YBR125C:SLI15/YBR156C:SWD3/YBR175W:PTC1/YDL006W:STE7/YDL159W:RRI1/YDL216C:GIS1/YDR096W:TAF10/YDR167W:REF2/YDR195W:AKR1/YDR264C:TFB3/YDR460W:YND1/YER005W:JHD1/YER051W:GIP2/YER054C:SAK1/YER129W:RAD3/YER171W:CDC4/YFL009W:EPL1/YFL024C:CDH1/YGL003C:PKP2/YGL059W:COQ8/YGL119W:BUB1/YGR188C:GPI1/YGR216C:DMA1/YHR115C:MET30/…
50896	response to stimulus	104 out of 364 genes, 28.6%	1003 out of 5915 background genes, 17.0%	1.04e-05	0	0	GPB2/YAL056W:PDR3/YBL005W:SEA4/YBL104C:TEC1/YBR083W:VPS15/YBR097W:ADF1/YCL058W-A:SRB8/YCR081W:PTC1/YDL006W:GPD1/YDL022W:GPR1/YDL035C:VAM6/YDL077C:RGT2/YDL138W:STE7/YDL159W:SNF3/YDL194W:ACK1/YDL203C:RRI1/YDL216C:RAD57/YDR004W:RAD55/YDR076W:DNF2/YDR093W:GIS1/YDR096W:PLP1/YDR183W:UME6/YDR207C:RAD9/YDR217C:AKR1/YDR264C:EAF1/YDR359C:LRS4/YDR439W:ECM11/YDR446W:TFB3/YDR460W:SLD5/YDR489W:EAF5/YEL018W:RAD…
10556	regulation of macromolecule biosynthetic process	80 out of 364 genes, 22.0%	699 out of 5915 background genes, 11.8%	1.27e-05	0	0	PSK1/YAL017W:GPB2/YAL056W:PDR3/YBL005W:TEC1/YBR083W:VPS15/YBR097W:SWD3/YBR175W:MED8/YBR193C:THI2/YBR240C:ADF1/YCL058W-A:MATALPHA2/YCR039C:SRB8/YCR081W:CBS1/YDL069C:THI3/YDL080C:GIS1/YDR096W:FOB1/YDR110W:SAS4/YDR181C:PLP1/YDR183W:CBS2/YDR197W:UME6/YDR207C:RAD9/YDR217C:ARO80/YDR421W:LRS4/YDR439W:TFB3/YDR460W:JHD1/YER051W:PCL6/YER059W:PET122/YER153C:RAD3/YER171W:EPL1/YFL024C:PHO4/YFR034C:PDR1/YGL013…
48522	positive regulation of cellular process	67 out of 364 genes, 18.4%	547 out of 5915 background genes, 9.2%	1.82e-05	0	0	SPO7/YAL009W:GPB2/YAL056W:PDR3/YBL005W:SEA4/YBL104C:TEC1/YBR083W:VPS15/YBR097W:MED8/YBR193C:THI2/YBR240C:SRB8/YCR081W:CBS1/YDL069C:VAM6/YDL077C:THI3/YDL080C:STE7/YDL159W:ACK1/YDL203C:RRI1/YDL216C:GIS1/YDR096W:FOB1/YDR110W:PLP1/YDR183W:REF2/YDR195W:CBS2/YDR197W:UME6/YDR207C:RAD9/YDR217C:ARO80/YDR421W:JHD1/YER051W:PET122/YER153C:RAD3/YER171W:EPL1/YFL024C:PHO4/YFR034C:CDH1/YGL003C:PDR1/YGL013C:AFT1/…
44260	cellular macromolecule metabolic process	199 out of 364 genes, 54.7%	2409 out of 5915 background genes, 40.7%	2.74e-05	0	0	SPO7/YAL009W:PSK1/YAL017W:GPB2/YAL056W:KIN3/YAR018C:PDR3/YBL005W:BRN1/YBL097W:RER2/YBR002C:RKM3/YBR030W:UBP14/YBR058C:TEC1/YBR083W:VPS15/YBR097W:MRPL36/YBR122C:PTC4/YBR125C:HSL7/YBR133C:SLI15/YBR156C:SWD3/YBR175W:MED8/YBR193C:THI2/YBR240C:ADF1/YCL058W-A:MATALPHA2/YCR039C:SRB8/YCR081W:PTC1/YDL006W:CBS1/YDL069C:THI3/YDL080C:RRP42/YDL111C:STE7/YDL159W:RRI1/YDL216C:RAD57/YDR004W:RAD55/YDR076W:VPS41/Y…
51716	cellular response to stimulus	95 out of 364 genes, 26.1%	905 out of 5915 background genes, 15.3%	3.27e-05	0	0	GPB2/YAL056W:PDR3/YBL005W:SEA4/YBL104C:TEC1/YBR083W:VPS15/YBR097W:ADF1/YCL058W-A:SRB8/YCR081W:PTC1/YDL006W:GPD1/YDL022W:GPR1/YDL035C:VAM6/YDL077C:RGT2/YDL138W:STE7/YDL159W:SNF3/YDL194W:ACK1/YDL203C:RRI1/YDL216C:RAD57/YDR004W:RAD55/YDR076W:DNF2/YDR093W:PLP1/YDR183W:UME6/YDR207C:RAD9/YDR217C:AKR1/YDR264C:EAF1/YDR359C:LRS4/YDR439W:ECM11/YDR446W:TFB3/YDR460W:SLD5/YDR489W:EAF5/YEL018W:RAD3/YER171W:RAD…
2000112	regulation of cellular macromolecule biosynthetic process	78 out of 364 genes, 21.4%	692 out of 5915 background genes, 11.7%	4.09e-05	0	0	PSK1/YAL017W:GPB2/YAL056W:PDR3/YBL005W:TEC1/YBR083W:VPS15/YBR097W:SWD3/YBR175W:MED8/YBR193C:THI2/YBR240C:ADF1/YCL058W-A:MATALPHA2/YCR039C:SRB8/YCR081W:CBS1/YDL069C:THI3/YDL080C:GIS1/YDR096W:FOB1/YDR110W:SAS4/YDR181C:PLP1/YDR183W:CBS2/YDR197W:UME6/YDR207C:RAD9/YDR217C:ARO80/YDR421W:LRS4/YDR439W:TFB3/YDR460W:JHD1/YER051W:PCL6/YER059W:PET122/YER153C:RAD3/YER171W:EPL1/YFL024C:PHO4/YFR034C:PDR1/YGL013…
43412	macromolecule modification	83 out of 364 genes, 22.8%	755 out of 5915 background genes, 12.8%	4.18e-05	0	0	SPO7/YAL009W:PSK1/YAL017W:KIN3/YAR018C:RER2/YBR002C:RKM3/YBR030W:VPS15/YBR097W:PTC4/YBR125C:SLI15/YBR156C:SWD3/YBR175W:PTC1/YDL006W:STE7/YDL159W:RRI1/YDL216C:GIS1/YDR096W:TAF10/YDR167W:REF2/YDR195W:AKR1/YDR264C:CIA1/YDR267C:TFB3/YDR460W:YND1/YER005W:JHD1/YER051W:GIP2/YER054C:SAK1/YER129W:RAD3/YER171W:CDC4/YFL009W:EPL1/YFL024C:CDH1/YGL003C:PKP2/YGL059W:COQ8/YGL119W:MRM2/YGL136C:BUB1/YGR188C:GPI1/Y…
9893	positive regulation of metabolic process	57 out of 364 genes, 15.7%	442 out of 5915 background genes, 7.5%	4.32e-05	0	0	SPO7/YAL009W:GPB2/YAL056W:PDR3/YBL005W:TEC1/YBR083W:VPS15/YBR097W:MED8/YBR193C:THI2/YBR240C:SRB8/YCR081W:CBS1/YDL069C:THI3/YDL080C:STE7/YDL159W:RRI1/YDL216C:GIS1/YDR096W:FOB1/YDR110W:PLP1/YDR183W:CBS2/YDR197W:UME6/YDR207C:RAD9/YDR217C:ARO80/YDR421W:JHD1/YER051W:PET122/YER153C:RAD3/YER171W:PHO4/YFR034C:CDH1/YGL003C:PDR1/YGL013C:AFT1/YGL071W:RAD54/YGL163C:HAP2/YGL237C:CAF130/YGR134W:PET54/YGR222W:O…
19219	regulation of nucleobase-containing compound metabolic process	74 out of 364 genes, 20.3%	644 out of 5915 background genes, 10.9%	4.49e-05	0	0	GPB2/YAL056W:PDR3/YBL005W:TEC1/YBR083W:VPS15/YBR097W:SWD3/YBR175W:MED8/YBR193C:THI2/YBR240C:ADF1/YCL058W-A:MATALPHA2/YCR039C:SRB8/YCR081W:THI3/YDL080C:GIS1/YDR096W:FOB1/YDR110W:SAS4/YDR181C:PLP1/YDR183W:REF2/YDR195W:UME6/YDR207C:RAD9/YDR217C:ARO80/YDR421W:LRS4/YDR439W:TFB3/YDR460W:JHD1/YER051W:RAD3/YER171W:EPL1/YFL024C:PHO4/YFR034C:PDR1/YGL013C:AFT1/YGL071W:RAD54/YGL163C:CUP2/YGL166W:HAP2/YGL237C…
16310	phosphorylation	40 out of 364 genes, 11.0%	261 out of 5915 background genes, 4.4%	5.88e-05	0	0	PSK1/YAL017W:KIN3/YAR018C:VPS15/YBR097W:SLI15/YBR156C:PTC1/YDL006W:STE7/YDL159W:MSS4/YDR208W:TFB3/YDR460W:SAK1/YER129W:RAD3/YER171W:PKP2/YGL059W:COQ8/YGL119W:QCR9/YGR183C:BUB1/YGR188C:CTK2/YJL006C:DPB11/YJL090C:SWE1/YJL187C:PTK2/YJR059W:ELM1/YKL048C:PRR1/YKL116C:YPK1/YKL126W:CTK1/YKL139W:SSK1/YLR006C:VPS34/YLR240W:CDC73/YLR418C:YPK2/YMR104C:ARK1/YNL020C:VAC7/YNL054W:CLA4/YNL298W:PHO80/YOL001W:PSK…
31325	positive regulation of cellular metabolic process	56 out of 364 genes, 15.4%	437 out of 5915 background genes, 7.4%	7.27e-05	0	0	SPO7/YAL009W:GPB2/YAL056W:PDR3/YBL005W:TEC1/YBR083W:VPS15/YBR097W:MED8/YBR193C:THI2/YBR240C:SRB8/YCR081W:CBS1/YDL069C:THI3/YDL080C:STE7/YDL159W:RRI1/YDL216C:GIS1/YDR096W:FOB1/YDR110W:PLP1/YDR183W:CBS2/YDR197W:UME6/YDR207C:RAD9/YDR217C:ARO80/YDR421W:JHD1/YER051W:PET122/YER153C:RAD3/YER171W:PHO4/YFR034C:CDH1/YGL003C:PDR1/YGL013C:AFT1/YGL071W:RAD54/YGL163C:HAP2/YGL237C:CAF130/YGR134W:PET54/YGR222W:O…
48523	negative regulation of cellular process	65 out of 364 genes, 17.9%	543 out of 5915 background genes, 9.2%	7.76e-05	0	0	SPO7/YAL009W:PSK1/YAL017W:SPC72/YAL047C:GPB2/YAL056W:UBP14/YBR058C:SWD3/YBR175W:MED8/YBR193C:ADF1/YCL058W-A:MATALPHA2/YCR039C:SRB8/YCR081W:PTC1/YDL006W:SNF3/YDL194W:GIS1/YDR096W:FOB1/YDR110W:SAS4/YDR181C:REF2/YDR195W:UME6/YDR207C:RAD9/YDR217C:LRS4/YDR439W:RAD24/YER173W:IGD1/YFR017C:CNN1/YFR046C:CDH1/YGL003C:AFT1/YGL071W:UFD1/YGR048W:BUB1/YGR188C:KEL2/YGR238C:OPI1/YHL020C:DMA1/YHR115C:SEC6/YIL068C…
6366	transcription from RNA polymerase II promoter	59 out of 364 genes, 16.2%	474 out of 5915 background genes, 8.0%	8.8e-05	0	0	GPB2/YAL056W:PDR3/YBL005W:TEC1/YBR083W:VPS15/YBR097W:MED8/YBR193C:THI2/YBR240C:ADF1/YCL058W-A:MATALPHA2/YCR039C:SRB8/YCR081W:THI3/YDL080C:GIS1/YDR096W:TAF10/YDR167W:PLP1/YDR183W:REF2/YDR195W:UME6/YDR207C:RAD9/YDR217C:ARO80/YDR421W:TFB3/YDR460W:JHD1/YER051W:RAD3/YER171W:EPL1/YFL024C:PHO4/YFR034C:PDR1/YGL013C:AFT1/YGL071W:CUP2/YGL166W:HAP2/YGL237C:CAF130/YGR134W:RAD2/YGR258C:OPI1/YHL020C:NDT80/YHR1…
6357	regulation of transcription from RNA polymerase II promoter	52 out of 364 genes, 14.3%	396 out of 5915 background genes, 6.7%	0.0001	0	0	GPB2/YAL056W:PDR3/YBL005W:TEC1/YBR083W:VPS15/YBR097W:MED8/YBR193C:THI2/YBR240C:ADF1/YCL058W-A:MATALPHA2/YCR039C:SRB8/YCR081W:THI3/YDL080C:GIS1/YDR096W:PLP1/YDR183W:UME6/YDR207C:RAD9/YDR217C:ARO80/YDR421W:TFB3/YDR460W:JHD1/YER051W:RAD3/YER171W:EPL1/YFL024C:PHO4/YFR034C:PDR1/YGL013C:AFT1/YGL071W:CUP2/YGL166W:HAP2/YGL237C:CAF130/YGR134W:OPI1/YHL020C:NDT80/YHR124W:STB5/YHR178W:SDS3/YIL084C:POG1/YIL12…
48519	negative regulation of biological process	65 out of 364 genes, 17.9%	550 out of 5915 background genes, 9.3%	0.00013	0	0	SPO7/YAL009W:PSK1/YAL017W:SPC72/YAL047C:GPB2/YAL056W:UBP14/YBR058C:SWD3/YBR175W:MED8/YBR193C:ADF1/YCL058W-A:MATALPHA2/YCR039C:SRB8/YCR081W:PTC1/YDL006W:SNF3/YDL194W:GIS1/YDR096W:FOB1/YDR110W:SAS4/YDR181C:REF2/YDR195W:UME6/YDR207C:RAD9/YDR217C:LRS4/YDR439W:RAD24/YER173W:IGD1/YFR017C:CNN1/YFR046C:CDH1/YGL003C:AFT1/YGL071W:UFD1/YGR048W:BUB1/YGR188C:KEL2/YGR238C:OPI1/YHL020C:DMA1/YHR115C:SEC6/YIL068C…
6996	organelle organization	126 out of 364 genes, 34.6%	1358 out of 5915 background genes, 23.0%	0.00015	0	0	SPO7/YAL009W:SPC72/YAL047C:BRN1/YBL097W:VPS15/YBR097W:SWD3/YBR175W:SPO23/YBR250W:VAC17/YCL063W:PTC1/YDL006W:GPD1/YDL022W:VAM6/YDL077C:CRD1/YDL142C:ATG9/YDL149W:SNF3/YDL194W:RAD57/YDR004W:RAD55/YDR076W:VPS41/YDR080W:GIS1/YDR096W:FOB1/YDR110W:PEX7/YDR142C:TAF10/YDR167W:SAS4/YDR181C:REF2/YDR195W:UME6/YDR207C:MFB1/YDR219C:IVY1/YDR229W:SWR1/YDR334W:EAF1/YDR359C:LRS4/YDR439W:ECM11/YDR446W:UGO1/YDR470C:…
43170	macromolecule metabolic process	201 out of 364 genes, 55.2%	2491 out of 5915 background genes, 42.1%	0.00018	0	0	SPO7/YAL009W:PSK1/YAL017W:GPB2/YAL056W:KIN3/YAR018C:PDR3/YBL005W:BRN1/YBL097W:RER2/YBR002C:RKM3/YBR030W:UBP14/YBR058C:TEC1/YBR083W:VPS15/YBR097W:MRPL36/YBR122C:PTC4/YBR125C:HSL7/YBR133C:SLI15/YBR156C:SWD3/YBR175W:MED8/YBR193C:THI2/YBR240C:ADF1/YCL058W-A:MATALPHA2/YCR039C:SRB8/YCR081W:PTC1/YDL006W:CBS1/YDL069C:THI3/YDL080C:RRP42/YDL111C:STE7/YDL159W:RRI1/YDL216C:RAD57/YDR004W:RAD55/YDR076W:VPS41/Y…
10468	regulation of gene expression	74 out of 364 genes, 20.3%	667 out of 5915 background genes, 11.3%	0.0002	0	0	GPB2/YAL056W:PDR3/YBL005W:TEC1/YBR083W:VPS15/YBR097W:SWD3/YBR175W:MED8/YBR193C:THI2/YBR240C:ADF1/YCL058W-A:MATALPHA2/YCR039C:SRB8/YCR081W:CBS1/YDL069C:THI3/YDL080C:GIS1/YDR096W:FOB1/YDR110W:SAS4/YDR181C:PLP1/YDR183W:REF2/YDR195W:CBS2/YDR197W:UME6/YDR207C:RAD9/YDR217C:ARO80/YDR421W:LRS4/YDR439W:TFB3/YDR460W:JHD1/YER051W:PET122/YER153C:RAD3/YER171W:EPL1/YFL024C:PHO4/YFR034C:PDR1/YGL013C:AFT1/YGL071…
31328	positive regulation of cellular biosynthetic process	48 out of 364 genes, 13.2%	363 out of 5915 background genes, 6.1%	0.00028	0	0	SPO7/YAL009W:GPB2/YAL056W:PDR3/YBL005W:TEC1/YBR083W:VPS15/YBR097W:MED8/YBR193C:THI2/YBR240C:SRB8/YCR081W:CBS1/YDL069C:THI3/YDL080C:RRI1/YDL216C:GIS1/YDR096W:PLP1/YDR183W:CBS2/YDR197W:UME6/YDR207C:RAD9/YDR217C:ARO80/YDR421W:JHD1/YER051W:PET122/YER153C:PHO4/YFR034C:PDR1/YGL013C:AFT1/YGL071W:HAP2/YGL237C:CAF130/YGR134W:PET54/YGR222W:OPI1/YHL020C:NDT80/YHR124W:SDS3/YIL084C:CTK2/YJL006C:SWE1/YJL187C:C…
9891	positive regulation of biosynthetic process	48 out of 364 genes, 13.2%	363 out of 5915 background genes, 6.1%	0.00028	0	0	SPO7/YAL009W:GPB2/YAL056W:PDR3/YBL005W:TEC1/YBR083W:VPS15/YBR097W:MED8/YBR193C:THI2/YBR240C:SRB8/YCR081W:CBS1/YDL069C:THI3/YDL080C:RRI1/YDL216C:GIS1/YDR096W:PLP1/YDR183W:CBS2/YDR197W:UME6/YDR207C:RAD9/YDR217C:ARO80/YDR421W:JHD1/YER051W:PET122/YER153C:PHO4/YFR034C:PDR1/YGL013C:AFT1/YGL071W:HAP2/YGL237C:CAF130/YGR134W:PET54/YGR222W:OPI1/YHL020C:NDT80/YHR124W:SDS3/YIL084C:CTK2/YJL006C:SWE1/YJL187C:C…
10604	positive regulation of macromolecule metabolic process	53 out of 364 genes, 14.6%	421 out of 5915 background genes, 7.1%	0.00031	0	0	GPB2/YAL056W:PDR3/YBL005W:TEC1/YBR083W:VPS15/YBR097W:MED8/YBR193C:THI2/YBR240C:SRB8/YCR081W:CBS1/YDL069C:THI3/YDL080C:STE7/YDL159W:GIS1/YDR096W:FOB1/YDR110W:PLP1/YDR183W:CBS2/YDR197W:UME6/YDR207C:RAD9/YDR217C:ARO80/YDR421W:JHD1/YER051W:PET122/YER153C:RAD3/YER171W:PHO4/YFR034C:CDH1/YGL003C:PDR1/YGL013C:AFT1/YGL071W:RAD54/YGL163C:HAP2/YGL237C:CAF130/YGR134W:PET54/YGR222W:OPI1/YHL020C:NDT80/YHR124W:…
6351	transcription, DNA-templated	73 out of 364 genes, 20.1%	670 out of 5915 background genes, 11.3%	0.00051	0	0	GPB2/YAL056W:PDR3/YBL005W:TEC1/YBR083W:VPS15/YBR097W:SWD3/YBR175W:MED8/YBR193C:THI2/YBR240C:ADF1/YCL058W-A:MATALPHA2/YCR039C:SRB8/YCR081W:THI3/YDL080C:GIS1/YDR096W:FOB1/YDR110W:TAF10/YDR167W:SAS4/YDR181C:PLP1/YDR183W:REF2/YDR195W:UME6/YDR207C:RAD9/YDR217C:ARO80/YDR421W:LRS4/YDR439W:TFB3/YDR460W:JHD1/YER051W:RAD3/YER171W:EPL1/YFL024C:PHO4/YFR034C:PDR1/YGL013C:AFT1/YGL071W:CUP2/YGL166W:HAP2/YGL237C…
97659	nucleic acid-templated transcription	73 out of 364 genes, 20.1%	670 out of 5915 background genes, 11.3%	0.00051	0	0	GPB2/YAL056W:PDR3/YBL005W:TEC1/YBR083W:VPS15/YBR097W:SWD3/YBR175W:MED8/YBR193C:THI2/YBR240C:ADF1/YCL058W-A:MATALPHA2/YCR039C:SRB8/YCR081W:THI3/YDL080C:GIS1/YDR096W:FOB1/YDR110W:TAF10/YDR167W:SAS4/YDR181C:PLP1/YDR183W:REF2/YDR195W:UME6/YDR207C:RAD9/YDR217C:ARO80/YDR421W:LRS4/YDR439W:TFB3/YDR460W:JHD1/YER051W:RAD3/YER171W:EPL1/YFL024C:PHO4/YFR034C:PDR1/YGL013C:AFT1/YGL071W:CUP2/YGL166W:HAP2/YGL237C…
51252	regulation of RNA metabolic process	65 out of 364 genes, 17.9%	572 out of 5915 background genes, 9.7%	0.00056	0	0	GPB2/YAL056W:PDR3/YBL005W:TEC1/YBR083W:VPS15/YBR097W:SWD3/YBR175W:MED8/YBR193C:THI2/YBR240C:ADF1/YCL058W-A:MATALPHA2/YCR039C:SRB8/YCR081W:THI3/YDL080C:GIS1/YDR096W:FOB1/YDR110W:SAS4/YDR181C:PLP1/YDR183W:REF2/YDR195W:UME6/YDR207C:RAD9/YDR217C:ARO80/YDR421W:LRS4/YDR439W:TFB3/YDR460W:JHD1/YER051W:RAD3/YER171W:EPL1/YFL024C:PHO4/YFR034C:PDR1/YGL013C:AFT1/YGL071W:CUP2/YGL166W:HAP2/YGL237C:CAF130/YGR134…
32774	RNA biosynthetic process	73 out of 364 genes, 20.1%	672 out of 5915 background genes, 11.4%	0.00058	0	0	GPB2/YAL056W:PDR3/YBL005W:TEC1/YBR083W:VPS15/YBR097W:SWD3/YBR175W:MED8/YBR193C:THI2/YBR240C:ADF1/YCL058W-A:MATALPHA2/YCR039C:SRB8/YCR081W:THI3/YDL080C:GIS1/YDR096W:FOB1/YDR110W:TAF10/YDR167W:SAS4/YDR181C:PLP1/YDR183W:REF2/YDR195W:UME6/YDR207C:RAD9/YDR217C:ARO80/YDR421W:LRS4/YDR439W:TFB3/YDR460W:JHD1/YER051W:RAD3/YER171W:EPL1/YFL024C:PHO4/YFR034C:PDR1/YGL013C:AFT1/YGL071W:CUP2/YGL166W:HAP2/YGL237C…
51173	positive regulation of nitrogen compound metabolic process	48 out of 364 genes, 13.2%	375 out of 5915 background genes, 6.3%	0.00076	0	0	GPB2/YAL056W:PDR3/YBL005W:TEC1/YBR083W:VPS15/YBR097W:MED8/YBR193C:THI2/YBR240C:SRB8/YCR081W:CBS1/YDL069C:THI3/YDL080C:GIS1/YDR096W:FOB1/YDR110W:PLP1/YDR183W:CBS2/YDR197W:UME6/YDR207C:RAD9/YDR217C:ARO80/YDR421W:JHD1/YER051W:PET122/YER153C:RAD3/YER171W:PHO4/YFR034C:PDR1/YGL013C:AFT1/YGL071W:RAD54/YGL163C:HAP2/YGL237C:CAF130/YGR134W:PET54/YGR222W:OPI1/YHL020C:NDT80/YHR124W:SDS3/YIL084C:CTK2/YJL006C:…
1903506	regulation of nucleic acid-templated transcription	62 out of 364 genes, 17.0%	553 out of 5915 background genes, 9.3%	0.00175	0	0	GPB2/YAL056W:PDR3/YBL005W:TEC1/YBR083W:VPS15/YBR097W:SWD3/YBR175W:MED8/YBR193C:THI2/YBR240C:ADF1/YCL058W-A:MATALPHA2/YCR039C:SRB8/YCR081W:THI3/YDL080C:GIS1/YDR096W:FOB1/YDR110W:SAS4/YDR181C:PLP1/YDR183W:UME6/YDR207C:RAD9/YDR217C:ARO80/YDR421W:LRS4/YDR439W:TFB3/YDR460W:JHD1/YER051W:RAD3/YER171W:EPL1/YFL024C:PHO4/YFR034C:PDR1/YGL013C:AFT1/YGL071W:CUP2/YGL166W:HAP2/YGL237C:CAF130/YGR134W:OPI1/YHL020…
2001141	regulation of RNA biosynthetic process	62 out of 364 genes, 17.0%	553 out of 5915 background genes, 9.3%	0.00175	0	0	GPB2/YAL056W:PDR3/YBL005W:TEC1/YBR083W:VPS15/YBR097W:SWD3/YBR175W:MED8/YBR193C:THI2/YBR240C:ADF1/YCL058W-A:MATALPHA2/YCR039C:SRB8/YCR081W:THI3/YDL080C:GIS1/YDR096W:FOB1/YDR110W:SAS4/YDR181C:PLP1/YDR183W:UME6/YDR207C:RAD9/YDR217C:ARO80/YDR421W:LRS4/YDR439W:TFB3/YDR460W:JHD1/YER051W:RAD3/YER171W:EPL1/YFL024C:PHO4/YFR034C:PDR1/YGL013C:AFT1/YGL071W:CUP2/YGL166W:HAP2/YGL237C:CAF130/YGR134W:OPI1/YHL020…
6355	regulation of transcription, DNA-templated	62 out of 364 genes, 17.0%	553 out of 5915 background genes, 9.3%	0.00175	0	0	GPB2/YAL056W:PDR3/YBL005W:TEC1/YBR083W:VPS15/YBR097W:SWD3/YBR175W:MED8/YBR193C:THI2/YBR240C:ADF1/YCL058W-A:MATALPHA2/YCR039C:SRB8/YCR081W:THI3/YDL080C:GIS1/YDR096W:FOB1/YDR110W:SAS4/YDR181C:PLP1/YDR183W:UME6/YDR207C:RAD9/YDR217C:ARO80/YDR421W:LRS4/YDR439W:TFB3/YDR460W:JHD1/YER051W:RAD3/YER171W:EPL1/YFL024C:PHO4/YFR034C:PDR1/YGL013C:AFT1/YGL071W:CUP2/YGL166W:HAP2/YGL237C:CAF130/YGR134W:OPI1/YHL020…
10628	positive regulation of gene expression	44 out of 364 genes, 12.1%	343 out of 5915 background genes, 5.8%	0.00223	0	0	GPB2/YAL056W:PDR3/YBL005W:TEC1/YBR083W:VPS15/YBR097W:MED8/YBR193C:THI2/YBR240C:SRB8/YCR081W:CBS1/YDL069C:THI3/YDL080C:GIS1/YDR096W:PLP1/YDR183W:CBS2/YDR197W:UME6/YDR207C:RAD9/YDR217C:ARO80/YDR421W:JHD1/YER051W:PET122/YER153C:PHO4/YFR034C:PDR1/YGL013C:AFT1/YGL071W:HAP2/YGL237C:CAF130/YGR134W:PET54/YGR222W:OPI1/YHL020C:NDT80/YHR124W:SDS3/YIL084C:CTK2/YJL006C:CTK1/YKL139W:SWI6/YLR182W:TUB4/YLR212C:V…
16043	cellular component organization	155 out of 364 genes, 42.6%	1853 out of 5915 background genes, 31.3%	0.00256	0	0	SPO7/YAL009W:SPC72/YAL047C:BRN1/YBL097W:TEC1/YBR083W:VPS15/YBR097W:SWD3/YBR175W:SPO23/YBR250W:VAC17/YCL063W:PTC1/YDL006W:GPD1/YDL022W:VAM6/YDL077C:CRD1/YDL142C:ATG9/YDL149W:SNF3/YDL194W:ACK1/YDL203C:RAD57/YDR004W:RAD55/YDR076W:VPS41/YDR080W:DNF2/YDR093W:GIS1/YDR096W:FOB1/YDR110W:PEX7/YDR142C:TAF10/YDR167W:SAS4/YDR181C:REF2/YDR195W:UME6/YDR207C:MSS4/YDR208W:MFB1/YDR219C:IVY1/YDR229W:AKR1/YDR264C:C…
10557	positive regulation of macromolecule biosynthetic process	44 out of 364 genes, 12.1%	346 out of 5915 background genes, 5.8%	0.00283	0	0	GPB2/YAL056W:PDR3/YBL005W:TEC1/YBR083W:VPS15/YBR097W:MED8/YBR193C:THI2/YBR240C:SRB8/YCR081W:CBS1/YDL069C:THI3/YDL080C:GIS1/YDR096W:PLP1/YDR183W:CBS2/YDR197W:UME6/YDR207C:RAD9/YDR217C:ARO80/YDR421W:JHD1/YER051W:PET122/YER153C:PHO4/YFR034C:PDR1/YGL013C:AFT1/YGL071W:HAP2/YGL237C:CAF130/YGR134W:PET54/YGR222W:OPI1/YHL020C:NDT80/YHR124W:SDS3/YIL084C:CTK2/YJL006C:CTK1/YKL139W:SWI6/YLR182W:TUB4/YLR212C:V…
1903047	mitotic cell cycle process	40 out of 364 genes, 11.0%	308 out of 5915 background genes, 5.2%	0.00504	0	0	SPC72/YAL047C:BRN1/YBL097W:HSL7/YBR133C:REF2/YDR195W:RAD9/YDR217C:CDC4/YFL009W:CDH1/YGL003C:AFT1/YGL071W:BUD9/YGR041W:BUB1/YGR188C:KEL2/YGR238C:DMA1/YHR115C:MET30/YIL046W:DPB11/YJL090C:SWE1/YJL187C:PTK2/YJR059W:GRR1/YJR090C:ELM1/YKL048C:DYN1/YKR054C:STU2/YLR045C:RAX2/YLR084C:SMC4/YLR086W:SWI6/YLR182W:TUB4/YLR212C:BUD8/YLR353W:TEM1/YML064C:ZDS2/YML109W:SGS1/YMR190C:SPC98/YNL126W:INN1/YNL152W:POL2/…
6796	phosphate-containing compound metabolic process	63 out of 364 genes, 17.3%	584 out of 5915 background genes, 9.9%	0.00534	0	0	SPO7/YAL009W:PSK1/YAL017W:KIN3/YAR018C:VPS15/YBR097W:PTC4/YBR125C:SLI15/YBR156C:PTC1/YDL006W:GPD1/YDL022W:FAD1/YDL045C:CRD1/YDL142C:STE7/YDL159W:IPT1/YDR072C:GIS1/YDR096W:REF2/YDR195W:UME6/YDR207C:MSS4/YDR208W:TFB3/YDR460W:GIP2/YER054C:SAK1/YER129W:RAD3/YER171W:BST1/YFL025C:PHO4/YFR034C:PKP2/YGL059W:AFT1/YGL071W:COQ8/YGL119W:QCR9/YGR183C:BUB1/YGR188C:GPI1/YGR216C:OPI1/YHL020C:INP51/YIL002C:CTK2/Y…
9059	macromolecule biosynthetic process	119 out of 364 genes, 32.7%	1345 out of 5915 background genes, 22.7%	0.00575	0	0	PSK1/YAL017W:GPB2/YAL056W:PDR3/YBL005W:BRN1/YBL097W:RER2/YBR002C:TEC1/YBR083W:VPS15/YBR097W:MRPL36/YBR122C:SWD3/YBR175W:MED8/YBR193C:THI2/YBR240C:ADF1/YCL058W-A:MATALPHA2/YCR039C:SRB8/YCR081W:CBS1/YDL069C:THI3/YDL080C:GIS1/YDR096W:FOB1/YDR110W:TAF10/YDR167W:SAS4/YDR181C:PLP1/YDR183W:REF2/YDR195W:CBS2/YDR197W:UME6/YDR207C:RAD9/YDR217C:AKR1/YDR264C:RNH202/YDR279W:ARO80/YDR421W:LRS4/YDR439W:TFB3/YDR…

## Sheet: ICP_component - Supp TableS15
GOID	GO_term	Cluster frequency	Background frequency	P-value	FDR	Expected FP	Gene(s) annotated to the term
1990234	transferase complex	45 out of 364 genes, 12.4%	363 out of 5915 background genes, 6.1%	0.00091	0	0	RER2/YBR002C:VPS15/YBR097W:SWD3/YBR175W:MED8/YBR193C:YDR131C:TAF10/YDR167W:SAS4/YDR181C:MFB1/YDR219C:YDR306C:EAF1/YDR359C:TFB3/YDR460W:EAF5/YEL018W:PCL6/YER059W:RAD3/YER171W:CDC4/YFL009W:EPL1/YFL024C:CDH1/YGL003C:UFD1/YGR048W:MET30/YIL046W:CTK2/YJL006C:DPB11/YJL090C:GRR1/YJR090C:CTK1/YKL139W:RPC25/YKL144C:VPS34/YLR240W:EST2/YLR318W:CDC73/YLR418C:UFO1/YML088W:TAF9/YMR236W:VAC7/YNL054W:ELA1/YNL230C…
5694	chromosome	45 out of 364 genes, 12.4%	386 out of 5915 background genes, 6.5%	0.00467	0	0	BRN1/YBL097W:AME1/YBR211C:FOB1/YDR110W:SAS4/YDR181C:UME6/YDR207C:RAD9/YDR217C:SWR1/YDR334W:NKP1/YDR383C:LRS4/YDR439W:ECM11/YDR446W:SLD5/YDR489W:IES5/YER092W:RAD24/YER173W:CNN1/YFR046C:AFT1/YGL071W:DAM1/YGR113W:BUB1/YGR188C:NDT80/YHR124W:DNA2/YHR164C:SDS3/YIL084C:HOS4/YIL112W:POG1/YIL122W:NDC80/YIL144W:MPH1/YIR002C:DPB11/YJL090C:YJR084W:STU2/YLR045C:ARP6/YLR085C:SMC4/YLR086W:CLF1/YLR117C:MEC3/YLR2…
44427	chromosomal part	42 out of 364 genes, 11.5%	357 out of 5915 background genes, 6.0%	0.00734	0	0	BRN1/YBL097W:AME1/YBR211C:FOB1/YDR110W:SAS4/YDR181C:UME6/YDR207C:RAD9/YDR217C:SWR1/YDR334W:NKP1/YDR383C:LRS4/YDR439W:ECM11/YDR446W:SLD5/YDR489W:IES5/YER092W:RAD24/YER173W:CNN1/YFR046C:AFT1/YGL071W:DAM1/YGR113W:BUB1/YGR188C:DNA2/YHR164C:SDS3/YIL084C:HOS4/YIL112W:POG1/YIL122W:NDC80/YIL144W:MPH1/YIR002C:DPB11/YJL090C:YJR084W:STU2/YLR045C:ARP6/YLR085C:SMC4/YLR086W:CLF1/YLR117C:MEC3/YLR288C:CDC73/YLR4…

## Sheet: ICP_function - Supp TableS16
GOID	GO_term	Cluster frequency	Background frequency	P-value	FDR	Expected FP	Gene(s) annotated to the term
4672	protein kinase activity	25 out of 364 genes, 6.9%	130 out of 5915 background genes, 2.2%	5.87e-05	0	0	PSK1/YAL017W:KIN3/YAR018C:VPS15/YBR097W:STE7/YDL159W:SAK1/YER129W:PKP2/YGL059W:BUB1/YGR188C:KIC1/YHR102W:SWE1/YJL187C:PTK2/YJR059W:ELM1/YKL048C:PRR1/YKL116C:YPK1/YKL126W:CTK1/YKL139W:VPS34/YLR240W:YPK2/YMR104C:ARK1/YNL020C:CLA4/YNL298W:PSK2/YOL045W:PKH2/YOL100W:MKK2/YPL140C:YPL150W:IPL1/YPL209C:DBF20/YPR111W:SGV1/YPR161C
16773	phosphotransferase activity, alcohol group as acceptor	26 out of 364 genes, 7.1%	177 out of 5915 background genes, 3.0%	0.00638	0	0	PSK1/YAL017W:KIN3/YAR018C:VPS15/YBR097W:STE7/YDL159W:MSS4/YDR208W:SAK1/YER129W:PKP2/YGL059W:BUB1/YGR188C:KIC1/YHR102W:SWE1/YJL187C:PTK2/YJR059W:ELM1/YKL048C:PRR1/YKL116C:YPK1/YKL126W:CTK1/YKL139W:VPS34/YLR240W:YPK2/YMR104C:ARK1/YNL020C:CLA4/YNL298W:PSK2/YOL045W:PKH2/YOL100W:MKK2/YPL140C:YPL150W:IPL1/YPL209C:DBF20/YPR111W:SGV1/YPR161C

## Sheet: ACP_process - Supp TableS17
GOID	GO_term	Cluster frequency	Background frequency	P-value	FDR	Expected FP	Gene(s) annotated to the term
7049	cell cycle	48 out of 223 genes, 21.5%	643 out of 5915 background genes, 10.9%	0.0018	0	0	FUS3/YBL016W:PSY4/YBL046W:CKS1/YBR135W:DCC1/YCL016C:PPH21/YDL134C:CDC36/YDL165W:PCL9/YDL179W:PPH22/YDL188C:MSH6/YDR097C:PDS1/YDR113C:SWF1/YDR126W:SCC2/YDR180W:UME6/YDR207C:YCG1/YDR325W:PAC11/YDR488C:SCC4/YER147C:IOC3/YFR013W:MPS2/YGL075C:KIP3/YGL216W:DAM1/YGR113W:NPR3/YHL023C:DMA1/YHR115C:VID28/YIL017C:MET30/YIL046W:SAP185/YJL098W:GRR1/YJR090C:SET3/YKR029C:DYN1/YKR054C:SFI1/YLL003W:IRC19/YLL033W:…
65007	biological regulation	90 out of 223 genes, 40.4%	1581 out of 5915 background genes, 26.7%	0.00443	0	0	FUN30/YAL019W:FUS3/YBL016W:RFT1/YBL020W:PSY4/YBL046W:AGP2/YBR132C:CKS1/YBR135W:GBP2/YCL011C:PPH21/YDL134C:RGT2/YDL138W:CDC36/YDL165W:UGA3/YDL170W:PCL9/YDL179W:PPH22/YDL188C:GGC1/YDL198C:LRG1/YDL240W:SNF11/YDR073W:MSH6/YDR097C:PDS1/YDR113C:SWF1/YDR126W:MTC5/YDR128W:HPR1/YDR138W:ARG82/YDR173C:SAS4/YDR181C:UME6/YDR207C:SUM1/YDR310C:YCG1/YDR325W:SAC7/YDR389W:ADA2/YDR448W:PAC11/YDR488C:KAP123/YER110C:…
