# Supplementary material for: Conservation of location of several specific inhibitory codon pairs in the Saccharomyces sensu stricto yeasts reveals translational selection
Source: Nucleic Acids Res. 2018 Dec 21;47(3):1164–77. doi: 10.1093/nar/gky1262 (PMC6379720; doi:10.1093/nar/gky1262)
Supplement: Supplementary Data [file gky1262_supplemental_files.zip › Ghoneim_Supplemental_TablesS3.xlsx]

## Sheet: README
Title	Table S3. Analysis of codon and codon pair conservation across alignments from S. cerevisiae and S. paradoxus
Column Label	Description
Codon_pair	Codon pair
Dipeptide	Dipeptide corresponding to the codon pair
Conserved_count	number of conserved occurances of the codon pair across the alignment of ORFs
Scer_count	number of occurances of the codon pair in S. cerevisae reference ORFs
IsICP	ICP (Inhibitory Codon Pair), ACP (Alternative Codon Pair), or notACP_notICP
Codon_pair_Consv_rate	conservation rate of the codon pair (Conserved_count/Scer_count)
Codon_1	identity of 5' codon in the codon pair
aa_1	Amino acid of the 5' codon in the codon pair
Codon1_count	number of conserved occurances of Codon_1 across the alignment of ORFs
Scer_Codon1_count	number of occurances of Codon_1 in S. cerevisae reference ORFs
Codon1_cons	conservation rate of the Codon_1 (Codon1_count/Scer_Codon1_count)
Codon_2	identity of 3' codon in the codon pair
aa_2	Amino acid of the 3' codon in the codon pair
Codon2_count	number of conserved occurances of Codon_2 across the alignment of ORFs
Scer_Codon2_count	number of occurances of Codon_2 in S. cerevisae reference ORFs
Codon2_cons	conservation rate of the Codon_2 (Codon2_count/Scer_Codon2_count)
Cons_Rate_product	Codon1_cons*Codon2_cons
Normalized_conservation_score	Codon_pair_Consv_rate/Cons_Rate_product
sigma_norm_cons_rate	Standard deviation from the best fit line for codon pair conservation rate versus codon conservation rate product
Sheets	Description
Scer_Spar - Supp TableS3	Pariwise aligments from S. cerevisiae and S. paradoxus
File created 2018_01_17

## Sheet: Scer_Spar - Supp TableS3
Codon_pair	Dipeptide	Conserved_count	Scer_count	IsICP	Codon_pair_Consv_rate	Codon_1	aa_1	Codon1_count	Scer_codon1_count	Codon1_cons	Codon_2	aa_2	Codon2_count	Scer_codon2_count	Codon2_cons	Cons_Rate_product	Normalized_conservation_score	Log(Consv_rate/Cons_Rate_product)	sigma_norm_cons_rate
AAAAAA	KK	2774	4989	notICP_notACP	0.556112	AAA	K	85930	111324	0.771893	AAA	K	85930	111324	0.771893	0.595819	0.933358	-0.0689668	-1.16995
AAAAAC	KN	1379	2666	notICP_notACP	0.517435	AAA	K	85930	111324	0.771893	AAC	N	43682	64149	0.680951	0.525621	0.984426	-0.0156965	-0.480204
AAAAAG	KK	2101	3807	notICP_notACP	0.551996	AAA	K	85930	111324	0.771893	AAG	K	60279	80768	0.746326	0.576084	0.958187	-0.0427128	-0.837108
AAAAAT	KN	2392	4428	notICP_notACP	0.540303	AAA	K	85930	111324	0.771893	AAT	N	70549	96026	0.734689	0.567102	0.952744	-0.0484091	-0.887517
AAAACA	KT	952	1923	notICP_notACP	0.495322	AAA	K	85930	111324	0.771893	ACA	T	30631	46017	0.665653	0.513813	0.964013	-0.0366501	-0.685065
AAAACC	KT	448	1144	notICP_notACP	0.39214	AAA	K	85930	111324	0.771893	ACC	T	17837	31072	0.574068	0.443119	0.884954	-0.12222	-1.31111
AAAACG	KT	314	847	notICP_notACP	0.371462	AAA	K	85930	111324	0.771893	ACG	T	10897	21298	0.511667	0.394952	0.940524	-0.061318	-0.717335
AAAACT	KT	977	2004	notICP_notACP	0.487781	AAA	K	85930	111324	0.771893	ACT	T	33573	50773	0.661244	0.51041	0.955665	-0.045348	-0.768141
AAAAGA	KR	2048	3213	notICP_notACP	0.637523	AAA	K	85930	111324	0.771893	AGA	R	43362	55458	0.781893	0.603538	1.05631	0.0547823	0.340646
AAAAGC	KS	581	1214	notICP_notACP	0.479012	AAA	K	85930	111324	0.771893	AGC	S	15751	25843	0.609503	0.470471	1.01815	0.0179914	-0.103557
AAAAGG	KR	830	1590	notICP_notACP	0.522313	AAA	K	85930	111324	0.771893	AGG	R	15265	25111	0.607917	0.469247	1.11309	0.107139	0.81265
AAAAGT	KS	955	1759	notICP_notACP	0.543182	AAA	K	85930	111324	0.771893	AGT	S	25528	37774	0.675817	0.521659	1.04126	0.0404305	0.132991
AAAATA	KI	1560	2535	notICP_notACP	0.615536	AAA	K	85930	111324	0.771893	ATA	I	37233	47498	0.78389	0.605079	1.01728	0.0171341	-0.14404
AAAATC	KI	967	1932	notICP_notACP	0.500776	AAA	K	85930	111324	0.771893	ATC	I	28636	43582	0.657068	0.507186	0.987361	-0.0127196	-0.432757
AAAATG	KM	1497	2114	notICP_notACP	0.708274	AAA	K	85930	111324	0.771893	ATG	M	48242	53275	0.90553	0.698972	1.01331	0.0132205	-0.223497
AAAATT	KI	2043	3675	notICP_notACP	0.556039	AAA	K	85930	111324	0.771893	ATT	I	58102	78328	0.741781	0.572576	0.971119	-0.0293067	-0.679767
AAACAA	KQ	1541	2570	notICP_notACP	0.599767	AAA	K	85930	111324	0.771893	CAA	Q	57847	70699	0.818218	0.631577	0.949634	-0.0516788	-1.02881
AAACAC	KH	296	663	notICP_notACP	0.447289	AAA	K	85930	111324	0.771893	CAC	H	13074	19621	0.666344	0.514346	0.869627	-0.139691	-1.68396
AAACAG	KQ	636	1269	notICP_notACP	0.501575	AAA	K	85930	111324	0.771893	CAG	Q	21763	32364	0.672455	0.519063	0.966308	-0.034273	-0.667579
AAACAT	KH	700	1275	notICP_notACP	0.549373	AAA	K	85930	111324	0.771893	CAT	H	27682	35590	0.777809	0.600385	0.915034	-0.0887941	-1.40512
AAACCA	KP	1038	1829	notICP_notACP	0.56776	AAA	K	85930	111324	0.771893	CCA	P	34845	45580	0.764485	0.590101	0.96214	-0.0385954	-0.809511
AAACCC	KP	207	542	notICP_notACP	0.383057	AAA	K	85930	111324	0.771893	CCC	P	10662	18011	0.591994	0.456956	0.83828	-0.176404	-1.79058
AAACCG	KP	287	626	notICP_notACP	0.45933	AAA	K	85930	111324	0.771893	CCG	P	7568	13895	0.544689	0.420442	1.09249	0.0884632	0.550097
AAACCT	KP	759	1388	notICP_notACP	0.547156	AAA	K	85930	111324	0.771893	CCT	P	24981	34856	0.7167	0.553216	0.989047	-0.0110133	-0.452852
AAACGA	KR	210	389	notICP_notACP	0.541026	AAA	K	85930	111324	0.771893	CGA	R	5155	7735	0.666494	0.514462	1.05163	0.0503443	0.240892
AAACGC	KR	105	243	notICP_notACP	0.434426	AAA	K	85930	111324	0.771893	CGC	R	4027	6620	0.608367	0.469595	0.925109	-0.0778435	-1.00174
AAACGG	KR	111	247	notICP_notACP	0.451613	AAA	K	85930	111324	0.771893	CGG	R	2468	4555	0.541923	0.418306	1.07962	0.0766112	0.436595
AAACGT	KR	402	586	notICP_notACP	0.686542	AAA	K	85930	111324	0.771893	CGT	R	12709	15877	0.800479	0.617884	1.11112	0.105366	1.04502
AAACTA	KL	951	2098	notICP_notACP	0.453549	AAA	K	85930	111324	0.771893	CTA	L	19105	35238	0.542183	0.418508	1.08373	0.0804089	0.472154
AAACTC	KL	274	596	notICP_notACP	0.460637	AAA	K	85930	111324	0.771893	CTC	L	8094	13821	0.585661	0.452067	1.01896	0.0187781	-0.0920581
AAACTG	KL	697	1538	notICP_notACP	0.453541	AAA	K	85930	111324	0.771893	CTG	L	14468	27995	0.516824	0.398933	1.13689	0.128293	0.88608
AAACTT	KL	763	1460	notICP_notACP	0.52293	AAA	K	85930	111324	0.771893	CTT	L	23157	31161	0.743149	0.573631	0.911612	-0.0925403	-1.38286
AAAGAA	KE	3174	5287	notICP_notACP	0.600416	AAA	K	85930	111324	0.771893	GAA	E	98493	120541	0.817093	0.630708	0.951971	-0.0492207	-0.997085
AAAGAC	KD	938	1968	notICP_notACP	0.476892	AAA	K	85930	111324	0.771893	GAC	D	34844	52567	0.662856	0.511654	0.93206	-0.0703585	-1.01834
AAAGAG	KE	1249	2470	notICP_notACP	0.505868	AAA	K	85930	111324	0.771893	GAG	E	34177	51450	0.664283	0.512755	0.986569	-0.0135224	-0.445862
AAAGAT	KD	2338	4065	notICP_notACP	0.575258	AAA	K	85930	111324	0.771893	GAT	D	79160	100665	0.786373	0.606996	0.947714	-0.0537027	-1.01273
AAAGCA	KA	668	1456	notICP_notACP	0.459163	AAA	K	85930	111324	0.771893	GCA	A	27987	41979	0.666698	0.51462	0.892236	-0.114024	-1.44562
AAAGCC	KA	434	992	notICP_notACP	0.438066	AAA	K	85930	111324	0.771893	GCC	A	19427	31426	0.618195	0.47718	0.918032	-0.0855234	-1.08736
AAAGCG	KA	178	525	notICP_notACP	0.340304	AAA	K	85930	111324	0.771893	GCG	A	7868	16098	0.488788	0.377292	0.901965	-0.10318	-0.984383
AAAGCT	KA	957	1835	notICP_notACP	0.521786	AAA	K	85930	111324	0.771893	GCT	A	36214	51713	0.700294	0.540552	0.965284	-0.0353325	-0.706589
AAAGGA	KG	402	946	notICP_notACP	0.425554	AAA	K	85930	111324	0.771893	GGA	G	18958	28644	0.661861	0.510886	0.832974	-0.182753	-2.05764
AAAGGC	KG	328	798	notICP_notACP	0.411765	AAA	K	85930	111324	0.771893	GGC	G	14440	25371	0.569171	0.439339	0.937237	-0.0648192	-0.827646
AAAGGG	KG	202	546	notICP_notACP	0.371115	AAA	K	85930	111324	0.771893	GGG	G	9299	15974	0.58216	0.449365	0.825866	-0.191323	-1.87553
AAAGGT	KG	1066	1855	notICP_notACP	0.574892	AAA	K	85930	111324	0.771893	GGT	G	44946	58454	0.768916	0.593521	0.968613	-0.0318902	-0.735211
AAAGTA	KV	644	1352	notICP_notACP	0.476718	AAA	K	85930	111324	0.771893	GTA	V	19204	31133	0.61685	0.476142	1.00121	0.0012097	-0.270683
AAAGTC	KV	566	1191	notICP_notACP	0.475671	AAA	K	85930	111324	0.771893	GTC	V	17912	28647	0.625279	0.482649	0.985543	-0.0145624	-0.42986
AAAGTG	KV	711	1312	notICP_notACP	0.54227	AAA	K	85930	111324	0.771893	GTG	V	18234	28268	0.645053	0.497912	1.08909	0.0853402	0.616583
AAAGTT	KV	1489	2589	notICP_notACP	0.57529	AAA	K	85930	111324	0.771893	GTT	V	40339	55865	0.722085	0.557372	1.03215	0.0316399	0.0376583
AAATAC	KY	1068	1824	notICP_notACP	0.585753	AAA	K	85930	111324	0.771893	TAC	Y	27599	36906	0.747826	0.577241	1.01475	0.0146383	-0.16751
AAATAT	KY	1546	2452	notICP_notACP	0.630656	AAA	K	85930	111324	0.771893	TAT	Y	38655	48761	0.792748	0.611917	1.03062	0.0301643	0.0221962
AAATCA	KS	1210	2131	notICP_notACP	0.568011	AAA	K	85930	111324	0.771893	TCA	S	34279	49028	0.699178	0.539691	1.05248	0.051145	0.262053
AAATCC	KS	632	1272	notICP_notACP	0.497251	AAA	K	85930	111324	0.771893	TCC	S	22550	36292	0.621359	0.479623	1.03675	0.0360935	0.0778374
AAATCG	KS	397	946	notICP_notACP	0.420275	AAA	K	85930	111324	0.771893	TCG	S	12505	22572	0.554025	0.427648	0.982758	-0.0173919	-0.40536
AAATCT	KS	1257	2246	notICP_notACP	0.559858	AAA	K	85930	111324	0.771893	TCT	S	42967	60323	0.712287	0.549809	1.01828	0.0181107	-0.119647
AAATGC	KC	275	515	notICP_notACP	0.534884	AAA	K	85930	111324	0.771893	TGC	C	8234	11921	0.69074	0.533177	1.0032	0.00319537	-0.281291
AAATGG	KW	1176	1408	notICP_notACP	0.835344	AAA	K	85930	111324	0.771893	TGG	W	26112	26492	0.985657	0.760822	1.09795	0.0934451	1.0808
AAATGT	KC	610	928	notICP_notACP	0.657696	AAA	K	85930	111324	0.771893	TGT	C	15833	20012	0.791186	0.610711	1.07694	0.07412	0.603682
AAATTA	KL	1678	3156	notICP_notACP	0.531834	AAA	K	85930	111324	0.771893	TTA	L	45635	69479	0.656822	0.506996	1.04899	0.0478274	0.20984
AAATTC	KF	1109	2035	notICP_notACP	0.545187	AAA	K	85930	111324	0.771893	TTC	F	34298	46704	0.734375	0.566859	0.961767	-0.0389829	-0.781971
AAATTG	KL	1555	2811	notICP_notACP	0.553343	AAA	K	85930	111324	0.771893	TTG	L	49471	70615	0.700578	0.540771	1.02325	0.0229815	-0.0623987
AAATTT	KF	1892	3182	notICP_notACP	0.594722	AAA	K	85930	111324	0.771893	TTT	F	52671	67959	0.775044	0.598251	0.994101	-0.00591678	-0.427556
AACAAA	NK	1666	2933	notICP_notACP	0.568166	AAC	N	43682	64149	0.680951	AAA	K	85930	111324	0.771893	0.525621	1.08094	0.0778332	0.562869
AACAAC	NN	1147	2459	notICP_notACP	0.466667	AAC	N	43682	64149	0.680951	AAC	N	43682	64149	0.680951	0.463694	1.00641	0.00639011	-0.214029
AACAAG	NK	1313	2311	notICP_notACP	0.568339	AAC	N	43682	64149	0.680951	AAG	K	60279	80768	0.746326	0.508211	1.11831	0.111821	0.934717
AACAAT	NN	1468	3127	notICP_notACP	0.469629	AAC	N	43682	64149	0.680951	AAT	N	70549	96026	0.734689	0.500287	0.938719	-0.0632391	-0.927218
AACACA	NT	545	1179	notICP_notACP	0.462712	AAC	N	43682	64149	0.680951	ACA	T	30631	46017	0.665653	0.453277	1.02082	0.0206017	-0.0749706
AACACC	NT	341	856	notICP_notACP	0.399067	AAC	N	43682	64149	0.680951	ACC	T	17837	31072	0.574068	0.390912	1.02086	0.0206462	-0.0642913
AACACG	NT	181	472	notICP_notACP	0.384778	AAC	N	43682	64149	0.680951	ACG	T	10897	21298	0.511667	0.34842	1.10435	0.0992572	0.540802
AACACT	NT	623	1344	notICP_notACP	0.463941	AAC	N	43682	64149	0.680951	ACT	T	33573	50773	0.661244	0.450275	1.03035	0.0298986	0.0137979
AACAGA	NR	722	1306	notICP_notACP	0.553175	AAC	N	43682	64149	0.680951	AGA	R	43362	55458	0.781893	0.532431	1.03896	0.0382221	0.110591
AACAGC	NS	338	954	notICP_notACP	0.354974	AAC	N	43682	64149	0.680951	AGC	S	15751	25843	0.609503	0.415042	0.855273	-0.156335	-1.48133
AACAGG	NR	243	603	notICP_notACP	0.403974	AAC	N	43682	64149	0.680951	AGG	R	15265	25111	0.607917	0.413961	0.975873	-0.0244232	-0.450994
AACAGT	NS	534	1192	notICP_notACP	0.448449	AAC	N	43682	64149	0.680951	AGT	S	25528	37774	0.675817	0.460198	0.974469	-0.0258621	-0.514645
AACATA	NI	555	1067	notICP_notACP	0.520599	AAC	N	43682	64149	0.680951	ATA	I	37233	47498	0.78389	0.533791	0.975287	-0.0250233	-0.587969
AACATC	NI	618	1222	notICP_notACP	0.506132	AAC	N	43682	64149	0.680951	ATC	I	28636	43582	0.657068	0.447431	1.1312	0.123276	0.941454
AACATG	NM	723	1150	notICP_notACP	0.629018	AAC	N	43682	64149	0.680951	ATG	M	48242	53275	0.90553	0.616621	1.0201	0.0199053	-0.110998
AACATT	NI	982	1911	notICP_notACP	0.514121	AAC	N	43682	64149	0.680951	ATT	I	58102	78328	0.741781	0.505117	1.01783	0.0176697	-0.114584
AACCAA	NQ	933	1609	notICP_notACP	0.580124	AAC	N	43682	64149	0.680951	CAA	Q	57847	70699	0.818218	0.557166	1.04121	0.0403788	0.141426
AACCAC	NH	238	520	notICP_notACP	0.458733	AAC	N	43682	64149	0.680951	CAC	H	13074	19621	0.666344	0.453747	1.01099	0.010928	-0.166734
AACCAG	NQ	363	765	notICP_notACP	0.475196	AAC	N	43682	64149	0.680951	CAG	Q	21763	32364	0.672455	0.457909	1.03775	0.0370571	0.0837241
AACCAT	NH	464	876	notICP_notACP	0.530217	AAC	N	43682	64149	0.680951	CAT	H	27682	35590	0.777809	0.52965	1.00107	0.00106978	-0.302628
AACCCA	NP	612	1071	notICP_notACP	0.571828	AAC	N	43682	64149	0.680951	CCA	P	34845	45580	0.764485	0.520577	1.09845	0.0939013	0.744875
AACCCC	NP	131	349	notICP_notACP	0.377143	AAC	N	43682	64149	0.680951	CCC	P	10662	18011	0.591994	0.403119	0.935562	-0.0666078	-0.773295
AACCCG	NP	109	272	notICP_notACP	0.40293	AAC	N	43682	64149	0.680951	CCG	P	7568	13895	0.544689	0.370907	1.08634	0.0828137	0.43835
AACCCT	NP	402	797	notICP_notACP	0.505013	AAC	N	43682	64149	0.680951	CCT	P	24981	34856	0.7167	0.488037	1.03478	0.0341915	0.0594343
AACCGA	NR	54	127	notICP_notACP	0.429688	AAC	N	43682	64149	0.680951	CGA	R	5155	7735	0.666494	0.45385	0.946761	-0.0547083	-0.766106
AACCGC	NR	67	164	notICP_notACP	0.412121	AAC	N	43682	64149	0.680951	CGC	R	4027	6620	0.608367	0.414268	0.994817	-0.00519625	-0.289964
AACCGG	NR	28	87	notICP_notACP	0.329545	AAC	N	43682	64149	0.680951	CGG	R	2468	4555	0.541923	0.369023	0.893022	-0.113144	-1.03066
AACCGT	NR	173	342	notICP_notACP	0.507289	AAC	N	43682	64149	0.680951	CGT	R	12709	15877	0.800479	0.545087	0.930657	-0.0718646	-1.1006
AACCTA	NL	262	713	notICP_notACP	0.368347	AAC	N	43682	64149	0.680951	CTA	L	19105	35238	0.542183	0.3692	0.99769	-0.00231285	-0.236613
AACCTC	NL	131	355	notICP_notACP	0.370787	AAC	N	43682	64149	0.680951	CTC	L	8094	13821	0.585661	0.398806	0.929741	-0.0728488	-0.81275
AACCTG	NL	208	617	notICP_notACP	0.338188	AAC	N	43682	64149	0.680951	CTG	L	14468	27995	0.516824	0.351932	0.960947	-0.0398359	-0.491417
AACCTT	NL	358	745	notICP_notACP	0.481233	AAC	N	43682	64149	0.680951	CTT	L	23157	31161	0.743149	0.506048	0.950964	-0.050279	-0.810487
AACGAA	NE	1528	2758	notICP_notACP	0.554186	AAC	N	43682	64149	0.680951	GAA	E	98493	120541	0.817093	0.5564	0.996021	-0.00398668	-0.375674
AACGAC	ND	559	1299	notICP_notACP	0.430769	AAC	N	43682	64149	0.680951	GAC	D	34844	52567	0.662856	0.451372	0.954355	-0.0467198	-0.691451
AACGAG	NE	505	1107	notICP_notACP	0.456679	AAC	N	43682	64149	0.680951	GAG	E	34177	51450	0.664283	0.452344	1.00958	0.00953762	-0.179282
AACGAT	ND	1275	2533	notICP_notACP	0.503552	AAC	N	43682	64149	0.680951	GAT	D	79160	100665	0.786373	0.535481	0.940372	-0.0614795	-0.974243
AACGCA	NA	336	797	notICP_notACP	0.422306	AAC	N	43682	64149	0.680951	GCA	A	27987	41979	0.666698	0.453989	0.930212	-0.0723431	-0.920821
AACGCC	NA	269	638	notICP_notACP	0.422535	AAC	N	43682	64149	0.680951	GCC	A	19427	31426	0.618195	0.42096	1.00374	0.00373466	-0.217405
AACGCG	NA	87	264	notICP_notACP	0.332075	AAC	N	43682	64149	0.680951	GCG	A	7868	16098	0.488788	0.332841	0.997701	-0.00230176	-0.213235
AACGCT	NA	462	1047	notICP_notACP	0.441794	AAC	N	43682	64149	0.680951	GCT	A	36214	51713	0.700294	0.476866	0.926453	-0.0763916	-1.00407
AACGGA	NG	269	629	notICP_notACP	0.428571	AAC	N	43682	64149	0.680951	GGA	G	18958	28644	0.661861	0.450695	0.950913	-0.0503326	-0.722306
AACGGC	NG	230	632	notICP_notACP	0.364929	AAC	N	43682	64149	0.680951	GGC	G	14440	25371	0.569171	0.387577	0.941564	-0.0602128	-0.695652
AACGGG	NG	129	394	notICP_notACP	0.329114	AAC	N	43682	64149	0.680951	GGG	G	9299	15974	0.58216	0.396422	0.830211	-0.186076	-1.61914
AACGGT	NG	700	1406	notICP_notACP	0.498223	AAC	N	43682	64149	0.680951	GGT	G	44946	58454	0.768916	0.523594	0.951544	-0.0496689	-0.832342
AACGTA	NV	241	578	notICP_notACP	0.417962	AAC	N	43682	64149	0.680951	GTA	V	19204	31133	0.61685	0.420044	0.995042	-0.00496986	-0.292062
AACGTC	NV	368	769	notICP_notACP	0.479221	AAC	N	43682	64149	0.680951	GTC	V	17912	28647	0.625279	0.425784	1.1255	0.118228	0.846045
AACGTG	NV	240	584	notICP_notACP	0.411966	AAC	N	43682	64149	0.680951	GTG	V	18234	28268	0.645053	0.439249	0.937886	-0.0641269	-0.821615
AACGTT	NV	729	1458	notICP_notACP	0.500343	AAC	N	43682	64149	0.680951	GTT	V	40339	55865	0.722085	0.491704	1.01757	0.0174155	-0.114157
AACTAC	NY	601	1068	notICP_notACP	0.563143	AAC	N	43682	64149	0.680951	TAC	Y	27599	36906	0.747826	0.509233	1.10587	0.100629	0.80628
AACTAT	NY	730	1300	notICP_notACP	0.561875	AAC	N	43682	64149	0.680951	TAT	Y	38655	48761	0.792748	0.539823	1.04085	0.0400394	0.133103
AACTCA	NS	541	1160	notICP_notACP	0.466839	AAC	N	43682	64149	0.680951	TCA	S	34279	49028	0.699178	0.476106	0.980536	-0.019656	-0.473049
AACTCC	NS	393	926	notICP_notACP	0.425027	AAC	N	43682	64149	0.680951	TCC	S	22550	36292	0.621359	0.423115	1.00452	0.0045079	-0.211763
AACTCG	NS	196	500	notICP_notACP	0.393214	AAC	N	43682	64149	0.680951	TCG	S	12505	22572	0.554025	0.377264	1.04228	0.0414087	0.104084
AACTCT	NS	798	1503	notICP_notACP	0.53125	AAC	N	43682	64149	0.680951	TCT	S	42967	60323	0.712287	0.485032	1.09529	0.0910169	0.662464
AACTGC	NC	128	281	notICP_notACP	0.457447	AAC	N	43682	64149	0.680951	TGC	C	8234	11921	0.69074	0.47036	0.972546	-0.0278375	-0.544607
AACTGG	NW	562	747	notICP_notACP	0.752674	AAC	N	43682	64149	0.680951	TGG	W	26112	26492	0.985657	0.671184	1.12141	0.114589	1.27724
AACTGT	NC	327	533	notICP_notACP	0.614232	AAC	N	43682	64149	0.680951	TGT	C	15833	20012	0.791186	0.538759	1.14009	0.131105	1.23211
AACTTA	NL	615	1404	notICP_notACP	0.438434	AAC	N	43682	64149	0.680951	TTA	L	45635	69479	0.656822	0.447264	0.980259	-0.0199385	-0.446939
AACTTC	NF	584	1129	notICP_notACP	0.517699	AAC	N	43682	64149	0.680951	TTC	F	34298	46704	0.734375	0.500074	1.03525	0.034639	0.0656633
AACTTG	NL	869	1665	notICP_notACP	0.522209	AAC	N	43682	64149	0.680951	TTG	L	49471	70615	0.700578	0.477059	1.09464	0.0904274	0.645242
AACTTT	NF	802	1497	notICP_notACP	0.536048	AAC	N	43682	64149	0.680951	TTT	F	52671	67959	0.775044	0.527767	1.01569	0.0155689	-0.142901
AAGAAA	KK	3243	5145	notICP_notACP	0.630393	AAG	K	60279	80768	0.746326	AAA	K	85930	111324	0.771893	0.576084	1.09427	0.0900895	0.774797
AAGAAC	KN	1172	2123	notICP_notACP	0.55226	AAG	K	60279	80768	0.746326	AAC	N	43682	64149	0.680951	0.508211	1.08667	0.0831214	0.604114
AAGAAG	KK	2492	3902	notICP_notACP	0.638739	AAG	K	60279	80768	0.746326	AAG	K	60279	80768	0.746326	0.557002	1.14674	0.136927	1.35007
AAGAAT	KN	1462	2774	notICP_notACP	0.527207	AAG	K	60279	80768	0.746326	AAT	N	70549	96026	0.734689	0.548318	0.9615	-0.039261	-0.759409
AAGACA	KT	750	1420	notICP_notACP	0.528501	AAG	K	60279	80768	0.746326	ACA	T	30631	46017	0.665653	0.496794	1.06382	0.0618698	0.357142
AAGACC	KT	479	931	notICP_notACP	0.515021	AAG	K	60279	80768	0.746326	ACC	T	17837	31072	0.574068	0.428441	1.20208	0.184054	1.52593
AAGACG	KT	271	655	notICP_notACP	0.414634	AAG	K	60279	80768	0.746326	ACG	T	10897	21298	0.511667	0.381871	1.0858	0.082315	0.447054
AAGACT	KT	789	1409	notICP_notACP	0.560284	AAG	K	60279	80768	0.746326	ACT	T	33573	50773	0.661244	0.493504	1.13532	0.126913	1.08022
AAGAGA	KR	1458	2212	notICP_notACP	0.659286	AAG	K	60279	80768	0.746326	AGA	R	43362	55458	0.781893	0.583547	1.12979	0.122033	1.211
AAGAGC	KS	354	760	notICP_notACP	0.466491	AAG	K	60279	80768	0.746326	AGC	S	15751	25843	0.609503	0.454888	1.02551	0.0251884	-0.031345
AAGAGG	KR	476	1000	notICP_notACP	0.476523	AAG	K	60279	80768	0.746326	AGG	R	15265	25111	0.607917	0.453704	1.0503	0.0490723	0.199972
AAGAGT	KS	511	1010	notICP_notACP	0.506429	AAG	K	60279	80768	0.746326	AGT	S	25528	37774	0.675817	0.50438	1.00406	0.00405471	-0.257155
AAGATA	KI	824	1342	notICP_notACP	0.614296	AAG	K	60279	80768	0.746326	ATA	I	37233	47498	0.78389	0.585038	1.05001	0.0488014	0.254436
AAGATC	KI	759	1305	notICP_notACP	0.58193	AAG	K	60279	80768	0.746326	ATC	I	28636	43582	0.657068	0.490387	1.18667	0.171155	1.59121
AAGATG	KM	851	1190	notICP_notACP	0.715365	AAG	K	60279	80768	0.746326	ATG	M	48242	53275	0.90553	0.67582	1.05851	0.056866	0.41206
AAGATT	KI	1286	2202	notICP_notACP	0.584203	AAG	K	60279	80768	0.746326	ATT	I	58102	78328	0.741781	0.553611	1.05526	0.0537873	0.300509
AAGCAA	KQ	1536	2413	notICP_notACP	0.636703	AAG	K	60279	80768	0.746326	CAA	Q	57847	70699	0.818218	0.610657	1.04265	0.0417669	0.173164
AAGCAC	KH	371	690	notICP_notACP	0.53835	AAG	K	60279	80768	0.746326	CAC	H	13074	19621	0.666344	0.49731	1.08252	0.0792963	0.548734
AAGCAG	KQ	569	1119	notICP_notACP	0.508929	AAG	K	60279	80768	0.746326	CAG	Q	21763	32364	0.672455	0.50187	1.01406	0.0139656	-0.152679
AAGCAT	KH	731	1244	notICP_notACP	0.587952	AAG	K	60279	80768	0.746326	CAT	H	27682	35590	0.777809	0.580499	1.01284	0.0127569	-0.191221
AAGCCA	KP	785	1422	notICP_notACP	0.552354	AAG	K	60279	80768	0.746326	CCA	P	34845	45580	0.764485	0.570555	0.9681	-0.0324203	-0.712784
AAGCCC	KP	234	527	notICP_notACP	0.445076	AAG	K	60279	80768	0.746326	CCC	P	10662	18011	0.591994	0.441821	1.00737	0.00734048	-0.19524
AAGCCG	KP	127	384	notICP_notACP	0.332468	AAG	K	60279	80768	0.746326	CCG	P	7568	13895	0.544689	0.406516	0.817847	-0.20108	-1.76371
AAGCCT	KP	542	1019	notICP_notACP	0.532353	AAG	K	60279	80768	0.746326	CCT	P	24981	34856	0.7167	0.534892	0.995254	-0.00475732	-0.36959
AAGCGA	KR	106	222	notICP_notACP	0.479821	AAG	K	60279	80768	0.746326	CGA	R	5155	7735	0.666494	0.497422	0.964615	-0.0360264	-0.65706
AAGCGC	KR	99	218	notICP_notACP	0.456621	AAG	K	60279	80768	0.746326	CGC	R	4027	6620	0.608367	0.45404	1.00568	0.00566775	-0.216357
AAGCGG	KR	62	153	notICP_notACP	0.409091	AAG	K	60279	80768	0.746326	CGG	R	2468	4555	0.541923	0.404451	1.01147	0.0114068	-0.144593
AAGCGT	KR	298	476	notICP_notACP	0.626834	AAG	K	60279	80768	0.746326	CGT	R	12709	15877	0.800479	0.597418	1.04924	0.0480654	0.250331
AAGCTA	KL	501	1268	notICP_notACP	0.395587	AAG	K	60279	80768	0.746326	CTA	L	19105	35238	0.542183	0.404646	0.977614	-0.0226405	-0.426358
AAGCTC	KL	162	432	notICP_notACP	0.376443	AAG	K	60279	80768	0.746326	CTC	L	8094	13821	0.585661	0.437094	0.861242	-0.14938	-1.50638
AAGCTG	KL	393	972	notICP_notACP	0.404933	AAG	K	60279	80768	0.746326	CTG	L	14468	27995	0.516824	0.385719	1.04981	0.0486129	0.166182
AAGCTT	KL	543	983	notICP_notACP	0.552846	AAG	K	60279	80768	0.746326	CTT	L	23157	31161	0.743149	0.554631	0.996781	-0.00322468	-0.365821
AAGGAA	KE	2758	4477	notICP_notACP	0.616123	AAG	K	60279	80768	0.746326	GAA	E	98493	120541	0.817093	0.609818	1.01034	0.0102872	-0.232203
AAGGAC	KD	994	1887	notICP_notACP	0.527013	AAG	K	60279	80768	0.746326	GAC	D	34844	52567	0.662856	0.494706	1.0653	0.0632602	0.370696
AAGGAG	KE	973	1923	notICP_notACP	0.506237	AAG	K	60279	80768	0.746326	GAG	E	34177	51450	0.664283	0.495771	1.02111	0.0208903	-0.0789965
AAGGAT	KD	1791	3144	notICP_notACP	0.569793	AAG	K	60279	80768	0.746326	GAT	D	79160	100665	0.786373	0.58689	0.970868	-0.0295644	-0.69978
AAGGCA	KA	745	1334	notICP_notACP	0.558801	AAG	K	60279	80768	0.746326	GCA	A	27987	41979	0.666698	0.497574	1.12305	0.116049	0.963633
AAGGCC	KA	516	1025	notICP_notACP	0.503899	AAG	K	60279	80768	0.746326	GCC	A	19427	31426	0.618195	0.461375	1.09217	0.0881648	0.60056
AAGGCG	KA	205	553	notICP_notACP	0.371841	AAG	K	60279	80768	0.746326	GCG	A	7868	16098	0.488788	0.364795	1.01931	0.0191305	-0.0715926
AAGGCT	KA	988	1804	notICP_notACP	0.547922	AAG	K	60279	80768	0.746326	GCT	A	36214	51713	0.700294	0.522648	1.04836	0.0472265	0.209546
AAGGGA	KG	408	821	notICP_notACP	0.497567	AAG	K	60279	80768	0.746326	GGA	G	18958	28644	0.661861	0.493964	1.00729	0.00726777	-0.219026
AAGGGC	KG	424	835	notICP_notACP	0.508373	AAG	K	60279	80768	0.746326	GGC	G	14440	25371	0.569171	0.424787	1.19677	0.179628	1.46655
AAGGGG	KG	152	368	notICP_notACP	0.414634	AAG	K	60279	80768	0.746326	GGG	G	9299	15974	0.58216	0.434481	0.954321	-0.0467553	-0.665878
AAGGGT	KG	951	1605	notICP_notACP	0.592777	AAG	K	60279	80768	0.746326	GGT	G	44946	58454	0.768916	0.573862	1.03296	0.0324292	0.048389
AAGGTA	KV	305	743	notICP_notACP	0.41129	AAG	K	60279	80768	0.746326	GTA	V	19204	31133	0.61685	0.460371	0.893389	-0.112733	-1.28232
AAGGTC	KV	431	826	notICP_notACP	0.52237	AAG	K	60279	80768	0.746326	GTC	V	17912	28647	0.625279	0.466662	1.11938	0.112771	0.868495
AAGGTG	KV	254	633	notICP_notACP	0.402208	AAG	K	60279	80768	0.746326	GTG	V	18234	28268	0.645053	0.48142	0.835463	-0.17977	-1.91432
AAGGTT	KV	812	1567	notICP_notACP	0.518495	AAG	K	60279	80768	0.746326	GTT	V	40339	55865	0.722085	0.538911	0.962116	-0.0386198	-0.739547
AAGTAC	KY	719	1253	notICP_notACP	0.574163	AAG	K	60279	80768	0.746326	TAC	Y	27599	36906	0.747826	0.558122	1.02874	0.0283358	-0.00136107
AAGTAT	KY	788	1432	notICP_notACP	0.550593	AAG	K	60279	80768	0.746326	TAT	Y	38655	48761	0.792748	0.591649	0.930608	-0.0719169	-1.19521
AAGTCA	KS	479	1045	notICP_notACP	0.458891	AAG	K	60279	80768	0.746326	TCA	S	34279	49028	0.699178	0.521815	0.879414	-0.1285	-1.6034
AAGTCC	KS	305	702	notICP_notACP	0.435277	AAG	K	60279	80768	0.746326	TCC	S	22550	36292	0.621359	0.463737	0.93863	-0.0633335	-0.860321
AAGTCG	KS	174	496	notICP_notACP	0.352113	AAG	K	60279	80768	0.746326	TCG	S	12505	22572	0.554025	0.413483	0.851577	-0.160665	-1.50718
AAGTCT	KS	553	1077	notICP_notACP	0.513915	AAG	K	60279	80768	0.746326	TCT	S	42967	60323	0.712287	0.531598	0.966735	-0.0338308	-0.67903
AAGTGC	KC	139	279	notICP_notACP	0.5	AAG	K	60279	80768	0.746326	TGC	C	8234	11921	0.69074	0.515517	0.9699	-0.0305623	-0.624942
AAGTGG	KW	403	610	notICP_notACP	0.661211	AAG	K	60279	80768	0.746326	TGG	W	26112	26492	0.985657	0.735621	0.898847	-0.106642	-1.96644
AAGTGT	KC	228	457	notICP_notACP	0.5	AAG	K	60279	80768	0.746326	TGT	C	15833	20012	0.791186	0.590482	0.846765	-0.166332	-2.21078
AAGTTA	KL	738	1671	notICP_notACP	0.441986	AAG	K	60279	80768	0.746326	TTA	L	45635	69479	0.656822	0.490203	0.901637	-0.103543	-1.28228
AAGTTC	KF	712	1326	notICP_notACP	0.537302	AAG	K	60279	80768	0.746326	TTC	F	34298	46704	0.734375	0.548083	0.980329	-0.0198667	-0.546892
AAGTTG	KL	938	1778	notICP_notACP	0.527825	AAG	K	60279	80768	0.746326	TTG	L	49471	70615	0.700578	0.522859	1.0095	0.00945154	-0.208165
AAGTTT	KF	1219	2131	notICP_notACP	0.572233	AAG	K	60279	80768	0.746326	TTT	F	52671	67959	0.775044	0.578436	0.989276	-0.0107815	-0.47077
AATAAA	NK	2121	3720	notICP_notACP	0.570277	AAT	N	70549	96026	0.734689	AAA	K	85930	111324	0.771893	0.567102	1.0056	0.00558352	-0.271221
AATAAC	NN	1285	2715	notICP_notACP	0.47349	AAT	N	70549	96026	0.734689	AAC	N	43682	64149	0.680951	0.500287	0.946437	-0.0550508	-0.847827
AATAAG	NK	1225	2234	notICP_notACP	0.548546	AAT	N	70549	96026	0.734689	AAG	K	60279	80768	0.746326	0.548318	1.00042	0.000416188	-0.320668
AATAAT	NN	2264	4414	notICP_notACP	0.513024	AAT	N	70549	96026	0.734689	AAT	N	70549	96026	0.734689	0.539768	0.950452	-0.0508176	-0.870177
AATACA	NT	792	1620	notICP_notACP	0.489204	AAT	N	70549	96026	0.734689	ACA	T	30631	46017	0.665653	0.489048	1.00032	0.000319834	-0.286975
AATACC	NT	436	1051	notICP_notACP	0.415399	AAT	N	70549	96026	0.734689	ACC	T	17837	31072	0.574068	0.421761	0.984916	-0.0151992	-0.381073
AATACG	NT	288	763	notICP_notACP	0.378272	AAT	N	70549	96026	0.734689	ACG	T	10897	21298	0.511667	0.375916	1.00627	0.00624746	-0.174623
AATACT	NT	762	1704	notICP_notACP	0.447507	AAT	N	70549	96026	0.734689	ACT	T	33573	50773	0.661244	0.485809	0.921159	-0.0821222	-1.07578
AATAGA	NR	910	1482	notICP_notACP	0.614295	AAT	N	70549	96026	0.734689	AGA	R	43362	55458	0.781893	0.574448	1.06937	0.0670657	0.478424
AATAGC	NS	480	1121	notICP_notACP	0.428699	AAT	N	70549	96026	0.734689	AGC	S	15751	25843	0.609503	0.447795	0.957354	-0.043582	-0.658357
AATAGG	NR	360	761	notICP_notACP	0.473753	AAT	N	70549	96026	0.734689	AGG	R	15265	25111	0.607917	0.44663	1.06073	0.0589568	0.292663
AATAGT	NS	732	1601	notICP_notACP	0.457553	AAT	N	70549	96026	0.734689	AGT	S	25528	37774	0.675817	0.496516	0.921528	-0.0817223	-1.09573
AATATA	NI	984	1744	notICP_notACP	0.56447	AAT	N	70549	96026	0.734689	ATA	I	37233	47498	0.78389	0.575916	0.980126	-0.0200741	-0.577072
AATATC	NI	765	1613	notICP_notACP	0.474597	AAT	N	70549	96026	0.734689	ATC	I	28636	43582	0.657068	0.482741	0.983131	-0.0170134	-0.453888
AATATG	NM	1126	1666	notICP_notACP	0.676065	AAT	N	70549	96026	0.734689	ATG	M	48242	53275	0.90553	0.665283	1.01621	0.0160766	-0.173081
AATATT	NI	1702	3029	notICP_notACP	0.562046	AAT	N	70549	96026	0.734689	ATT	I	58102	78328	0.741781	0.544979	1.03132	0.0308371	0.0275404
AATCAA	NQ	1105	1929	notICP_notACP	0.573057	AAT	N	70549	96026	0.734689	CAA	Q	57847	70699	0.818218	0.601136	0.95329	-0.0478357	-0.934027
AATCAC	NH	249	587	notICP_notACP	0.42517	AAT	N	70549	96026	0.734689	CAC	H	13074	19621	0.666344	0.489556	0.868482	-0.141009	-1.61432
AATCAG	NQ	340	790	notICP_notACP	0.4311	AAT	N	70549	96026	0.734689	CAG	Q	21763	32364	0.672455	0.494045	0.872592	-0.136287	-1.58737
AATCAT	NH	583	1150	notICP_notACP	0.507385	AAT	N	70549	96026	0.734689	CAT	H	27682	35590	0.777809	0.571448	0.887894	-0.118903	-1.65628
AATCCA	NP	829	1501	notICP_notACP	0.552597	AAT	N	70549	96026	0.734689	CCA	P	34845	45580	0.764485	0.561659	0.983865	-0.0162668	-0.51961
AATCCC	NP	196	520	notICP_notACP	0.378119	AAT	N	70549	96026	0.734689	CCC	P	10662	18011	0.591994	0.434932	0.869375	-0.13998	-1.4262
AATCCG	NP	220	565	notICP_notACP	0.390459	AAT	N	70549	96026	0.734689	CCG	P	7568	13895	0.544689	0.400177	0.975716	-0.0245836	-0.437265
AATCCT	NP	700	1295	notICP_notACP	0.540895	AAT	N	70549	96026	0.734689	CCT	P	24981	34856	0.7167	0.526552	1.02724	0.0268761	-0.0175292
AATCGA	NR	119	249	notICP_notACP	0.48	AAT	N	70549	96026	0.734689	CGA	R	5155	7735	0.666494	0.489666	0.98026	-0.0199378	-0.489303
AATCGC	NR	83	199	notICP_notACP	0.42	AAT	N	70549	96026	0.734689	CGC	R	4027	6620	0.608367	0.446961	0.93968	-0.0622164	-0.819558
AATCGG	NR	43	121	notICP_notACP	0.360656	AAT	N	70549	96026	0.734689	CGG	R	2468	4555	0.541923	0.398145	0.905841	-0.0988919	-1.00706
AATCGT	NR	216	434	notICP_notACP	0.498851	AAT	N	70549	96026	0.734689	CGT	R	12709	15877	0.800479	0.588103	0.848237	-0.164596	-2.18408
AATCTA	NL	419	1035	notICP_notACP	0.405405	AAT	N	70549	96026	0.734689	CTA	L	19105	35238	0.542183	0.398336	1.01775	0.017591	-0.0910174
AATCTC	NL	183	439	notICP_notACP	0.418182	AAT	N	70549	96026	0.734689	CTC	L	8094	13821	0.585661	0.430278	0.971886	-0.0285163	-0.504037
AATCTG	NL	269	773	notICP_notACP	0.348837	AAT	N	70549	96026	0.734689	CTG	L	14468	27995	0.516824	0.379705	0.918706	-0.084789	-0.859976
AATCTT	NL	525	966	notICP_notACP	0.54395	AAT	N	70549	96026	0.734689	CTT	L	23157	31161	0.743149	0.545983	0.996277	-0.00373045	-0.365775
AATGAA	NE	3216	5336	notICP_notACP	0.602773	AAT	N	70549	96026	0.734689	GAA	E	98493	120541	0.817093	0.600309	1.0041	0.00409588	-0.305553
AATGAC	ND	1231	2521	notICP_notACP	0.488501	AAT	N	70549	96026	0.734689	GAC	D	34844	52567	0.662856	0.486993	1.0031	0.00309227	-0.257961
AATGAG	NE	1122	2295	notICP_notACP	0.489111	AAT	N	70549	96026	0.734689	GAG	E	34177	51450	0.664283	0.488041	1.00219	0.00219066	-0.267588
AATGAT	ND	2489	4432	notICP_notACP	0.561696	AAT	N	70549	96026	0.734689	GAT	D	79160	100665	0.786373	0.57774	0.972231	-0.0281618	-0.672682
AATGCA	NA	833	1686	notICP_notACP	0.494369	AAT	N	70549	96026	0.734689	GCA	A	27987	41979	0.666698	0.489816	1.00929	0.00925151	-0.197043
AATGCC	NA	590	1272	notICP_notACP	0.464258	AAT	N	70549	96026	0.734689	GCC	A	19427	31426	0.618195	0.454181	1.02219	0.0219442	-0.0623142
AATGCG	NA	272	719	notICP_notACP	0.379167	AAT	N	70549	96026	0.734689	GCG	A	7868	16098	0.488788	0.359107	1.05586	0.0543545	0.19935
AATGCT	NA	1017	1996	notICP_notACP	0.509765	AAT	N	70549	96026	0.734689	GCT	A	36214	51713	0.700294	0.514498	0.990799	-0.00924327	-0.402623
AATGGA	NG	697	1442	notICP_notACP	0.483714	AAT	N	70549	96026	0.734689	GGA	G	18958	28644	0.661861	0.486262	0.994761	-0.00525258	-0.340916
AATGGC	NG	567	1324	notICP_notACP	0.428679	AAT	N	70549	96026	0.734689	GGC	G	14440	25371	0.569171	0.418164	1.02515	0.0248362	-0.0319192
AATGGG	NG	419	890	notICP_notACP	0.47138	AAT	N	70549	96026	0.734689	GGG	G	9299	15974	0.58216	0.427706	1.10211	0.0972286	0.644185
AATGGT	NG	1326	2389	notICP_notACP	0.55523	AAT	N	70549	96026	0.734689	GGT	G	44946	58454	0.768916	0.564914	0.982857	-0.0172917	-0.534328
AATGTA	NV	469	1128	notICP_notACP	0.416298	AAT	N	70549	96026	0.734689	GTA	V	19204	31133	0.61685	0.453193	0.918588	-0.0849173	-1.02751
AATGTC	NV	543	1144	notICP_notACP	0.475109	AAT	N	70549	96026	0.734689	GTC	V	17912	28647	0.625279	0.459386	1.03423	0.033654	0.0506932
AATGTG	NV	442	971	notICP_notACP	0.455761	AAT	N	70549	96026	0.734689	GTG	V	18234	28268	0.645053	0.473913	0.961697	-0.0390553	-0.654433
AATGTT	NV	1241	2284	notICP_notACP	0.543545	AAT	N	70549	96026	0.734689	GTT	V	40339	55865	0.722085	0.530508	1.02457	0.0242771	-0.0467449
AATTAC	NY	622	1186	notICP_notACP	0.524853	AAT	N	70549	96026	0.734689	TAC	Y	27599	36906	0.747826	0.549419	0.955286	-0.0457447	-0.83113
AATTAT	NY	964	1688	notICP_notACP	0.571344	AAT	N	70549	96026	0.734689	TAT	Y	38655	48761	0.792748	0.582424	0.980977	-0.0192068	-0.573408
AATTCA	NS	1008	1948	notICP_notACP	0.517701	AAT	N	70549	96026	0.734689	TCA	S	34279	49028	0.699178	0.513679	1.00783	0.00780091	-0.222094
AATTCC	NS	571	1280	notICP_notACP	0.446526	AAT	N	70549	96026	0.734689	TCC	S	22550	36292	0.621359	0.456506	0.978138	-0.0221041	-0.476078
AATTCG	NS	349	850	notICP_notACP	0.411281	AAT	N	70549	96026	0.734689	TCG	S	12505	22572	0.554025	0.407036	1.01043	0.0103747	-0.154249
AATTCT	NS	1143	2214	notICP_notACP	0.516479	AAT	N	70549	96026	0.734689	TCT	S	42967	60323	0.712287	0.52331	0.986947	-0.0131394	-0.450973
AATTGC	NC	180	393	notICP_notACP	0.459391	AAT	N	70549	96026	0.734689	TGC	C	8234	11921	0.69074	0.507479	0.905241	-0.0995541	-1.28986
AATTGG	NW	671	888	notICP_notACP	0.755906	AAT	N	70549	96026	0.734689	TGG	W	26112	26492	0.985657	0.724151	1.04385	0.0429161	0.223198
AATTGT	NC	385	670	notICP_notACP	0.575261	AAT	N	70549	96026	0.734689	TGT	C	15833	20012	0.791186	0.581276	0.989652	-0.0104015	-0.468587
AATTTA	NL	1253	2475	notICP_notACP	0.506462	AAT	N	70549	96026	0.734689	TTA	L	45635	69479	0.656822	0.48256	1.04953	0.0483439	0.205103
AATTTC	NF	943	1717	notICP_notACP	0.549476	AAT	N	70549	96026	0.734689	TTC	F	34298	46704	0.734375	0.539538	1.01842	0.0182528	-0.115807
AATTTG	NL	1353	2506	notICP_notACP	0.540088	AAT	N	70549	96026	0.734689	TTG	L	49471	70615	0.700578	0.514707	1.04931	0.048134	0.216435
AATTTT	NF	1421	2499	notICP_notACP	0.5688	AAT	N	70549	96026	0.734689	TTT	F	52671	67959	0.775044	0.569417	0.998917	-0.00108339	-0.350558
ACAAAA	TK	982	1929	notICP_notACP	0.509326	ACA	T	30631	46017	0.665653	AAA	K	85930	111324	0.771893	0.513813	0.991269	-0.00876955	-0.397127
ACAAAC	TN	578	1195	notICP_notACP	0.484114	ACA	T	30631	46017	0.665653	AAC	N	43682	64149	0.680951	0.453277	1.06803	0.065817	0.36507
ACAAAG	TK	747	1482	notICP_notACP	0.504383	ACA	T	30631	46017	0.665653	AAG	K	60279	80768	0.746326	0.496794	1.01528	0.0151609	-0.138747
ACAAAT	TN	963	1932	notICP_notACP	0.498707	ACA	T	30631	46017	0.665653	AAT	N	70549	96026	0.734689	0.489048	1.01975	0.0195579	-0.0915956
ACAACA	TT	471	1026	notICP_notACP	0.459591	ACA	T	30631	46017	0.665653	ACA	T	30631	46017	0.665653	0.443093	1.03723	0.0365566	0.0762841
ACAACC	TT	172	482	notICP_notACP	0.358178	ACA	T	30631	46017	0.665653	ACC	T	17837	31072	0.574068	0.38213	0.937321	-0.0647294	-0.719211
ACAACG	TT	160	466	notICP_notACP	0.344754	ACA	T	30631	46017	0.665653	ACG	T	10897	21298	0.511667	0.340593	1.01222	0.0121434	-0.116544
ACAACT	TT	365	909	notICP_notACP	0.402198	ACA	T	30631	46017	0.665653	ACT	T	33573	50773	0.661244	0.440159	0.913756	-0.0901914	-1.04169
ACAAGA	TR	899	1402	notICP_notACP	0.641483	ACA	T	30631	46017	0.665653	AGA	R	43362	55458	0.781893	0.520469	1.23251	0.209052	2.17931
ACAAGC	TS	249	543	notICP_notACP	0.459559	ACA	T	30631	46017	0.665653	AGC	S	15751	25843	0.609503	0.405717	1.13271	0.12461	0.866283
ACAAGG	TR	277	617	notICP_notACP	0.449838	ACA	T	30631	46017	0.665653	AGG	R	15265	25111	0.607917	0.404661	1.11164	0.105838	0.68876
ACAAGT	TS	428	855	notICP_notACP	0.501168	ACA	T	30631	46017	0.665653	AGT	S	25528	37774	0.675817	0.44986	1.11405	0.108006	0.788013
ACAATA	TI	540	956	notICP_notACP	0.565308	ACA	T	30631	46017	0.665653	ATA	I	37233	47498	0.78389	0.521799	1.08338	0.0800896	0.584973
ACAATC	TI	259	573	notICP_notACP	0.452962	ACA	T	30631	46017	0.665653	ATC	I	28636	43582	0.657068	0.437379	1.03563	0.0350072	0.0608594
ACAATG	TM	617	950	notICP_notACP	0.649842	ACA	T	30631	46017	0.665653	ATG	M	48242	53275	0.90553	0.602768	1.0781	0.075197	0.610214
ACAATT	TI	623	1241	notICP_notACP	0.502415	ACA	T	30631	46017	0.665653	ATT	I	58102	78328	0.741781	0.493769	1.01751	0.0173601	-0.115209
ACACAA	TQ	468	957	notICP_notACP	0.489562	ACA	T	30631	46017	0.665653	CAA	Q	57847	70699	0.818218	0.544649	0.898857	-0.106631	-1.45583
ACACAC	TH	132	336	notICP_notACP	0.394659	ACA	T	30631	46017	0.665653	CAC	H	13074	19621	0.666344	0.443554	0.889766	-0.116797	-1.26852
ACACAG	TQ	225	538	notICP_notACP	0.419295	ACA	T	30631	46017	0.665653	CAG	Q	21763	32364	0.672455	0.447621	0.936718	-0.0653728	-0.848023
ACACAT	TH	338	694	notICP_notACP	0.48777	ACA	T	30631	46017	0.665653	CAT	H	27682	35590	0.777809	0.517751	0.942094	-0.05965	-0.923654
ACACCA	TP	547	1055	notICP_notACP	0.518939	ACA	T	30631	46017	0.665653	CCA	P	34845	45580	0.764485	0.508882	1.01976	0.0195718	-0.0951621
ACACCC	TP	109	331	notICP_notACP	0.331325	ACA	T	30631	46017	0.665653	CCC	P	10662	18011	0.591994	0.394062	0.840794	-0.173409	-1.52376
ACACCG	TP	112	315	notICP_notACP	0.357595	ACA	T	30631	46017	0.665653	CCG	P	7568	13895	0.544689	0.362574	0.986268	-0.0138269	-0.317512
ACACCT	TP	354	729	notICP_notACP	0.486301	ACA	T	30631	46017	0.665653	CCT	P	24981	34856	0.7167	0.477073	1.01934	0.0191591	-0.0933418
ACACGA	TR	61	131	notICP_notACP	0.469697	ACA	T	30631	46017	0.665653	CGA	R	5155	7735	0.666494	0.443654	1.0587	0.0570435	0.272218
ACACGC	TR	25	78	notICP_notACP	0.329114	ACA	T	30631	46017	0.665653	CGC	R	4027	6620	0.608367	0.404961	0.812705	-0.207387	-1.79978
ACACGG	TR	31	72	notICP_notACP	0.438356	ACA	T	30631	46017	0.665653	CGG	R	2468	4555	0.541923	0.360732	1.21518	0.194896	1.38196
ACACGT	TR	104	189	notICP_notACP	0.552632	ACA	T	30631	46017	0.665653	CGT	R	12709	15877	0.800479	0.532841	1.03714	0.0364691	0.0907411
ACACTA	TL	205	595	notICP_notACP	0.345638	ACA	T	30631	46017	0.665653	CTA	L	19105	35238	0.542183	0.360906	0.957695	-0.0432261	-0.528081
ACACTC	TL	71	175	notICP_notACP	0.409091	ACA	T	30631	46017	0.665653	CTC	L	8094	13821	0.585661	0.389846	1.04936	0.0481845	0.164356
ACACTG	TL	126	437	notICP_notACP	0.289954	ACA	T	30631	46017	0.665653	CTG	L	14468	27995	0.516824	0.344025	0.842829	-0.170991	-1.31588
ACACTT	TL	224	466	notICP_notACP	0.481799	ACA	T	30631	46017	0.665653	CTT	L	23157	31161	0.743149	0.494679	0.973963	-0.0263823	-0.55836
ACAGAA	TE	1065	1967	notICP_notACP	0.541667	ACA	T	30631	46017	0.665653	GAA	E	98493	120541	0.817093	0.5439	0.995894	-0.00411446	-0.368657
ACAGAC	TD	335	828	notICP_notACP	0.405308	ACA	T	30631	46017	0.665653	GAC	D	34844	52567	0.662856	0.441232	0.918582	-0.0849237	-1.00045
ACAGAG	TE	360	846	notICP_notACP	0.42621	ACA	T	30631	46017	0.665653	GAG	E	34177	51450	0.664283	0.442181	0.963881	-0.0367876	-0.590764
ACAGAT	TD	900	1757	notICP_notACP	0.512514	ACA	T	30631	46017	0.665653	GAT	D	79160	100665	0.786373	0.523451	0.979106	-0.0211151	-0.535476
ACAGCA	TA	384	879	notICP_notACP	0.4375	ACA	T	30631	46017	0.665653	GCA	A	27987	41979	0.666698	0.44379	0.985828	-0.0142737	-0.392654
ACAGCC	TA	156	402	notICP_notACP	0.389578	ACA	T	30631	46017	0.665653	GCC	A	19427	31426	0.618195	0.411503	0.946721	-0.0547513	-0.694967
ACAGCG	TA	109	314	notICP_notACP	0.349206	ACA	T	30631	46017	0.665653	GCG	A	7868	16098	0.488788	0.325363	1.07328	0.0707213	0.297175
ACAGCT	TA	300	708	notICP_notACP	0.424542	ACA	T	30631	46017	0.665653	GCT	A	36214	51713	0.700294	0.466152	0.910736	-0.0935027	-1.13216
ACAGGA	TG	303	659	notICP_notACP	0.460606	ACA	T	30631	46017	0.665653	GGA	G	18958	28644	0.661861	0.440569	1.04548	0.0444754	0.150548
ACAGGC	TG	172	469	notICP_notACP	0.368085	ACA	T	30631	46017	0.665653	GGC	G	14440	25371	0.569171	0.37887	0.971534	-0.0288789	-0.44656
ACAGGG	TG	119	312	notICP_notACP	0.383387	ACA	T	30631	46017	0.665653	GGG	G	9299	15974	0.58216	0.387516	0.989344	-0.0107134	-0.31485
ACAGGT	TG	540	1002	notICP_notACP	0.539382	ACA	T	30631	46017	0.665653	GGT	G	44946	58454	0.768916	0.511831	1.05383	0.0524291	0.262757
ACAGTA	TV	268	678	notICP_notACP	0.396171	ACA	T	30631	46017	0.665653	GTA	V	19204	31133	0.61685	0.410608	0.96484	-0.0357925	-0.540479
ACAGTC	TV	132	354	notICP_notACP	0.374648	ACA	T	30631	46017	0.665653	GTC	V	17912	28647	0.625279	0.416219	0.900123	-0.105224	-1.10171
ACAGTG	TV	227	555	notICP_notACP	0.410072	ACA	T	30631	46017	0.665653	GTG	V	18234	28268	0.645053	0.429381	0.95503	-0.0460123	-0.6518
ACAGTT	TV	369	837	notICP_notACP	0.441527	ACA	T	30631	46017	0.665653	GTT	V	40339	55865	0.722085	0.480658	0.91859	-0.0849153	-1.08977
ACATAC	TY	235	502	notICP_notACP	0.469185	ACA	T	30631	46017	0.665653	TAC	Y	27599	36906	0.747826	0.497792	0.942532	-0.0591855	-0.883568
ACATAT	TY	438	830	notICP_notACP	0.528279	ACA	T	30631	46017	0.665653	TAT	Y	38655	48761	0.792748	0.527695	1.00111	0.00110635	-0.301114
ACATCA	TS	472	1031	notICP_notACP	0.458333	ACA	T	30631	46017	0.665653	TCA	S	34279	49028	0.699178	0.46541	0.984795	-0.0153213	-0.42166
ACATCC	TS	229	577	notICP_notACP	0.397924	ACA	T	30631	46017	0.665653	TCC	S	22550	36292	0.621359	0.41361	0.962076	-0.0386617	-0.567939
ACATCG	TS	136	429	notICP_notACP	0.318605	ACA	T	30631	46017	0.665653	TCG	S	12505	22572	0.554025	0.368788	0.863924	-0.146271	-1.25064
ACATCT	TS	502	1078	notICP_notACP	0.466172	ACA	T	30631	46017	0.665653	TCT	S	42967	60323	0.712287	0.474136	0.983205	-0.016938	-0.445075
ACATGC	TC	128	238	notICP_notACP	0.539749	ACA	T	30631	46017	0.665653	TGC	C	8234	11921	0.69074	0.459793	1.1739	0.160328	1.37114
ACATGG	TW	339	461	notICP_notACP	0.735931	ACA	T	30631	46017	0.665653	TGG	W	26112	26492	0.985657	0.656105	1.12167	0.114815	1.25197
ACATGT	TC	202	356	notICP_notACP	0.568627	ACA	T	30631	46017	0.665653	TGT	C	15833	20012	0.791186	0.526655	1.0797	0.0766801	0.550487
ACATTA	TL	579	1278	notICP_notACP	0.453479	ACA	T	30631	46017	0.665653	TTA	L	45635	69479	0.656822	0.437215	1.0372	0.0365238	0.0749661
ACATTC	TF	300	665	notICP_notACP	0.451952	ACA	T	30631	46017	0.665653	TTC	F	34298	46704	0.734375	0.488839	0.924542	-0.078457	-1.04849
ACATTG	TL	461	1000	notICP_notACP	0.461538	ACA	T	30631	46017	0.665653	TTG	L	49471	70615	0.700578	0.466341	0.989701	-0.0103526	-0.37547
ACATTT	TF	726	1297	notICP_notACP	0.560092	ACA	T	30631	46017	0.665653	TTT	F	52671	67959	0.775044	0.51591	1.08564	0.0821693	0.602296
ACCAAA	TK	789	1601	notICP_notACP	0.493134	ACC	T	17837	31072	0.574068	AAA	K	85930	111324	0.771893	0.443119	1.11287	0.106942	0.76541
ACCAAC	TN	414	914	notICP_notACP	0.453552	ACC	T	17837	31072	0.574068	AAC	N	43682	64149	0.680951	0.390912	1.16024	0.148628	1.05598
ACCAAG	TK	753	1369	notICP_notACP	0.550365	ACC	T	17837	31072	0.574068	AAG	K	60279	80768	0.746326	0.428441	1.28457	0.250427	2.25262
ACCAAT	TN	541	1340	notICP_notACP	0.404176	ACC	T	17837	31072	0.574068	AAT	N	70549	96026	0.734689	0.421761	0.958305	-0.0425889	-0.611832
ACCACA	TT	313	842	notICP_notACP	0.372479	ACC	T	17837	31072	0.574068	ACA	T	30631	46017	0.665653	0.38213	0.974746	-0.0255783	-0.425166
ACCACC	TT	271	663	notICP_notACP	0.409639	ACC	T	17837	31072	0.574068	ACC	T	17837	31072	0.574068	0.329554	1.24301	0.217536	1.45107
ACCACG	TT	127	421	notICP_notACP	0.303318	ACC	T	17837	31072	0.574068	ACG	T	10897	21298	0.511667	0.293732	1.03264	0.032114	0.0228021
ACCACT	TT	395	961	notICP_notACP	0.411642	ACC	T	17837	31072	0.574068	ACT	T	33573	50773	0.661244	0.379599	1.08441	0.0810405	0.433601
ACCAGA	TR	359	676	notICP_notACP	0.531758	ACC	T	17837	31072	0.574068	AGA	R	43362	55458	0.781893	0.448859	1.18469	0.169478	1.43812
ACCAGC	TS	112	358	notICP_notACP	0.314763	ACC	T	17837	31072	0.574068	AGC	S	15751	25843	0.609503	0.349896	0.899591	-0.105815	-0.929981
ACCAGG	TR	110	281	notICP_notACP	0.393617	ACC	T	17837	31072	0.574068	AGG	R	15265	25111	0.607917	0.348985	1.12789	0.120349	0.71059
ACCAGT	TS	198	507	notICP_notACP	0.391732	ACC	T	17837	31072	0.574068	AGT	S	25528	37774	0.675817	0.387965	1.00971	0.00966409	-0.152748
ACCATA	TI	386	757	notICP_notACP	0.510554	ACC	T	17837	31072	0.574068	ATA	I	37233	47498	0.78389	0.450006	1.13455	0.126236	0.977899
ACCATC	TI	373	744	notICP_notACP	0.502013	ACC	T	17837	31072	0.574068	ATC	I	28636	43582	0.657068	0.377201	1.33089	0.285847	2.34242
ACCATG	TM	408	660	notICP_notACP	0.618759	ACC	T	17837	31072	0.574068	ATG	M	48242	53275	0.90553	0.519835	1.1903	0.174205	1.72551
ACCATT	TI	666	1295	notICP_notACP	0.51466	ACC	T	17837	31072	0.574068	ATT	I	58102	78328	0.741781	0.425833	1.2086	0.189461	1.5737
ACCCAA	TQ	259	639	notICP_notACP	0.40625	ACC	T	17837	31072	0.574068	CAA	Q	57847	70699	0.818218	0.469712	0.864891	-0.145152	-1.58356
ACCCAC	TH	79	204	notICP_notACP	0.390244	ACC	T	17837	31072	0.574068	CAC	H	13074	19621	0.666344	0.382526	1.02018	0.0199743	-0.0683049
ACCCAG	TQ	110	279	notICP_notACP	0.396429	ACC	T	17837	31072	0.574068	CAG	Q	21763	32364	0.672455	0.386034	1.02693	0.0265692	-0.0153534
ACCCAT	TH	142	316	notICP_notACP	0.451104	ACC	T	17837	31072	0.574068	CAT	H	27682	35590	0.777809	0.446515	1.01028	0.0102254	-0.170595
ACCCCA	TP	250	576	notICP_notACP	0.435009	ACC	T	17837	31072	0.574068	CCA	P	34845	45580	0.764485	0.438866	0.99121	-0.00882846	-0.339727
ACCCCC	TP	41	186	notICP_notACP	0.224599	ACC	T	17837	31072	0.574068	CCC	P	10662	18011	0.591994	0.339845	0.660887	-0.414172	-2.57121
ACCCCG	TP	38	139	notICP_notACP	0.278571	ACC	T	17837	31072	0.574068	CCG	P	7568	13895	0.544689	0.312688	0.890892	-0.115532	-0.887017
ACCCCT	TP	144	358	notICP_notACP	0.4039	ACC	T	17837	31072	0.574068	CCT	P	24981	34856	0.7167	0.411434	0.981688	-0.018482	-0.399048
ACCCGA	TR	14	51	notICP_notACP	0.288462	ACC	T	17837	31072	0.574068	CGA	R	5155	7735	0.666494	0.382613	0.753926	-0.282462	-2.16287
ACCCGC	TR	24	55	notICP_notACP	0.446429	ACC	T	17837	31072	0.574068	CGC	R	4027	6620	0.608367	0.349244	1.27827	0.245509	1.79097
ACCCGG	TR	11	36	notICP_notACP	0.324324	ACC	T	17837	31072	0.574068	CGG	R	2468	4555	0.541923	0.3111	1.04251	0.0416288	0.0872979
ACCCGT	TR	81	166	notICP_notACP	0.491018	ACC	T	17837	31072	0.574068	CGT	R	12709	15877	0.800479	0.459529	1.06852	0.0662791	0.374769
ACCCTA	TL	82	277	notICP_notACP	0.298561	ACC	T	17837	31072	0.574068	CTA	L	19105	35238	0.542183	0.31125	0.959233	-0.0416212	-0.445581
ACCCTC	TL	28	110	notICP_notACP	0.261261	ACC	T	17837	31072	0.574068	CTC	L	8094	13821	0.585661	0.336209	0.777081	-0.252211	-1.74048
ACCCTG	TL	55	210	notICP_notACP	0.265403	ACC	T	17837	31072	0.574068	CTG	L	14468	27995	0.516824	0.296692	0.894541	-0.111445	-0.819379
ACCCTT	TL	125	316	notICP_notACP	0.397476	ACC	T	17837	31072	0.574068	CTT	L	23157	31161	0.743149	0.426618	0.931692	-0.0707525	-0.852315
ACCGAA	TE	389	934	notICP_notACP	0.417112	ACC	T	17837	31072	0.574068	GAA	E	98493	120541	0.817093	0.469066	0.889239	-0.117389	-1.34656
ACCGAC	TD	151	424	notICP_notACP	0.357647	ACC	T	17837	31072	0.574068	GAC	D	34844	52567	0.662856	0.380524	0.939881	-0.0620025	-0.696164
ACCGAG	TE	154	429	notICP_notACP	0.360465	ACC	T	17837	31072	0.574068	GAG	E	34177	51450	0.664283	0.381343	0.945252	-0.0563041	-0.655549
ACCGAT	TD	387	947	notICP_notACP	0.409283	ACC	T	17837	31072	0.574068	GAT	D	79160	100665	0.786373	0.451431	0.906634	-0.0980165	-1.13448
ACCGCA	TA	167	487	notICP_notACP	0.344262	ACC	T	17837	31072	0.574068	GCA	A	27987	41979	0.666698	0.38273	0.899491	-0.105926	-1.01803
ACCGCC	TA	139	389	notICP_notACP	0.358974	ACC	T	17837	31072	0.574068	GCC	A	19427	31426	0.618195	0.354885	1.01152	0.011456	-0.12651
ACCGCG	TA	34	156	notICP_notACP	0.22293	ACC	T	17837	31072	0.574068	GCG	A	7868	16098	0.488788	0.280597	0.794483	-0.230063	-1.35219
ACCGCT	TA	280	657	notICP_notACP	0.427052	ACC	T	17837	31072	0.574068	GCT	A	36214	51713	0.700294	0.402016	1.06228	0.0604131	0.276207
ACCGGA	TG	93	286	notICP_notACP	0.327526	ACC	T	17837	31072	0.574068	GGA	G	18958	28644	0.661861	0.379953	0.862018	-0.148479	-1.30339
ACCGGC	TG	69	240	notICP_notACP	0.290456	ACC	T	17837	31072	0.574068	GGC	G	14440	25371	0.569171	0.326742	0.888946	-0.117719	-0.939955
ACCGGG	TG	43	148	notICP_notACP	0.295302	ACC	T	17837	31072	0.574068	GGG	G	9299	15974	0.58216	0.334199	0.883611	-0.123738	-0.998062
ACCGGT	TG	353	749	notICP_notACP	0.472	ACC	T	17837	31072	0.574068	GGT	G	44946	58454	0.768916	0.44141	1.0693	0.0670052	0.367036
ACCGTA	TV	116	367	notICP_notACP	0.317935	ACC	T	17837	31072	0.574068	GTA	V	19204	31133	0.61685	0.354113	0.897833	-0.107771	-0.953988
ACCGTC	TV	168	403	notICP_notACP	0.418317	ACC	T	17837	31072	0.574068	GTC	V	17912	28647	0.625279	0.358953	1.16538	0.153049	1.00759
ACCGTG	TV	145	362	notICP_notACP	0.402204	ACC	T	17837	31072	0.574068	GTG	V	18234	28268	0.645053	0.370304	1.08615	0.082635	0.43616
ACCGTT	TV	304	710	notICP_notACP	0.428973	ACC	T	17837	31072	0.574068	GTT	V	40339	55865	0.722085	0.414526	1.03485	0.03426	0.0510868
ACCTAC	TY	203	407	notICP_notACP	0.5	ACC	T	17837	31072	0.574068	TAC	Y	27599	36906	0.747826	0.429302	1.16468	0.152447	1.19886
ACCTAT	TY	208	441	notICP_notACP	0.472851	ACC	T	17837	31072	0.574068	TAT	Y	38655	48761	0.792748	0.455091	1.03902	0.038282	0.0951095
ACCTCA	TS	223	589	notICP_notACP	0.379661	ACC	T	17837	31072	0.574068	TCA	S	34279	49028	0.699178	0.401375	0.9459	-0.0556184	-0.684635
ACCTCC	TS	149	446	notICP_notACP	0.33557	ACC	T	17837	31072	0.574068	TCC	S	22550	36292	0.621359	0.356702	0.940758	-0.0610696	-0.646149
ACCTCG	TS	72	246	notICP_notACP	0.295547	ACC	T	17837	31072	0.574068	TCG	S	12505	22572	0.554025	0.318048	0.929253	-0.0733747	-0.651364
ACCTCT	TS	319	807	notICP_notACP	0.39604	ACC	T	17837	31072	0.574068	TCT	S	42967	60323	0.712287	0.408901	0.968547	-0.0319584	-0.507072
ACCTGC	TC	44	126	notICP_notACP	0.354331	ACC	T	17837	31072	0.574068	TGC	C	8234	11921	0.69074	0.396531	0.893576	-0.112524	-1.10297
ACCTGG	TW	156	263	notICP_notACP	0.594697	ACC	T	17837	31072	0.574068	TGG	W	26112	26492	0.985657	0.565833	1.05101	0.0497522	0.257705
ACCTGT	TC	101	221	notICP_notACP	0.459459	ACC	T	17837	31072	0.574068	TGT	C	15833	20012	0.791186	0.454194	1.01159	0.0115262	-0.161248
ACCTTA	TL	258	723	notICP_notACP	0.357735	ACC	T	17837	31072	0.574068	TTA	L	45635	69479	0.656822	0.37706	0.948747	-0.052613	-0.621088
ACCTTC	TF	197	463	notICP_notACP	0.426724	ACC	T	17837	31072	0.574068	TTC	F	34298	46704	0.734375	0.421581	1.0122	0.0121258	-0.144411
ACCTTG	TL	277	687	notICP_notACP	0.40407	ACC	T	17837	31072	0.574068	TTG	L	49471	70615	0.700578	0.402179	1.0047	0.00469043	-0.199768
ACCTTT	TF	282	636	notICP_notACP	0.44427	ACC	T	17837	31072	0.574068	TTT	F	52671	67959	0.775044	0.444928	0.998522	-0.0014792	-0.277533
ACGAAA	TK	402	990	notICP_notACP	0.40666	ACG	T	10897	21298	0.511667	AAA	K	85930	111324	0.771893	0.394952	1.02964	0.0292121	0.00636029
ACGAAC	TN	151	495	notICP_notACP	0.306452	ACG	T	10897	21298	0.511667	AAC	N	43682	64149	0.680951	0.34842	0.879546	-0.128349	-1.06966
ACGAAG	TK	243	652	notICP_notACP	0.37366	ACG	T	10897	21298	0.511667	AAG	K	60279	80768	0.746326	0.381871	0.978499	-0.0217352	-0.395409
ACGAAT	TN	295	784	notICP_notACP	0.37707	ACG	T	10897	21298	0.511667	AAT	N	70549	96026	0.734689	0.375916	1.00307	0.0030643	-0.199341
ACGACA	TT	147	444	notICP_notACP	0.332584	ACG	T	10897	21298	0.511667	ACA	T	30631	46017	0.665653	0.340593	0.976487	-0.0237938	-0.366759
ACGACC	TT	52	215	notICP_notACP	0.24537	ACG	T	10897	21298	0.511667	ACC	T	17837	31072	0.574068	0.293732	0.835356	-0.179897	-1.16864
ACGACG	TT	59	191	notICP_notACP	0.3125	ACG	T	10897	21298	0.511667	ACG	T	10897	21298	0.511667	0.261803	1.19364	0.177011	0.887019
ACGACT	TT	85	326	notICP_notACP	0.262997	ACG	T	10897	21298	0.511667	ACT	T	33573	50773	0.661244	0.338337	0.777323	-0.2519	-1.74982
ACGAGA	TR	171	448	notICP_notACP	0.383073	ACG	T	10897	21298	0.511667	AGA	R	43362	55458	0.781893	0.400069	0.957519	-0.0434101	-0.586835
ACGAGC	TS	77	219	notICP_notACP	0.354545	ACG	T	10897	21298	0.511667	AGC	S	15751	25843	0.609503	0.311863	1.13686	0.128273	0.69254
ACGAGG	TR	86	231	notICP_notACP	0.375	ACG	T	10897	21298	0.511667	AGG	R	15265	25111	0.607917	0.311051	1.20559	0.186969	1.13028
ACGAGT	TS	94	296	notICP_notACP	0.319865	ACG	T	10897	21298	0.511667	AGT	S	25528	37774	0.675817	0.345794	0.925018	-0.077942	-0.738295
ACGATA	TI	184	444	notICP_notACP	0.41573	ACG	T	10897	21298	0.511667	ATA	I	37233	47498	0.78389	0.401091	1.0365	0.0358487	0.0629999
ACGATC	TI	77	220	notICP_notACP	0.352941	ACG	T	10897	21298	0.511667	ATC	I	28636	43582	0.657068	0.3362	1.04979	0.0485945	0.144714
ACGATG	TM	168	357	notICP_notACP	0.472067	ACG	T	10897	21298	0.511667	ATG	M	48242	53275	0.90553	0.46333	1.01886	0.0186818	-0.0952868
ACGATT	TI	190	432	notICP_notACP	0.441109	ACG	T	10897	21298	0.511667	ATT	I	58102	78328	0.741781	0.379545	1.1622	0.150317	1.04058
ACGCAA	TQ	242	577	notICP_notACP	0.420415	ACG	T	10897	21298	0.511667	CAA	Q	57847	70699	0.818218	0.418655	1.0042	0.0041951	-0.212235
ACGCAC	TH	82	198	notICP_notACP	0.417085	ACG	T	10897	21298	0.511667	CAC	H	13074	19621	0.666344	0.340946	1.22332	0.201566	1.36318
ACGCAG	TQ	108	316	notICP_notACP	0.343849	ACG	T	10897	21298	0.511667	CAG	Q	21763	32364	0.672455	0.344073	0.999348	-0.000652691	-0.208782
ACGCAT	TH	185	379	notICP_notACP	0.489474	ACG	T	10897	21298	0.511667	CAT	H	27682	35590	0.777809	0.397979	1.2299	0.206931	1.64505
ACGCCA	TP	185	444	notICP_notACP	0.417978	ACG	T	10897	21298	0.511667	CCA	P	34845	45580	0.764485	0.391162	1.06855	0.0663058	0.319243
ACGCCC	TP	74	238	notICP_notACP	0.313808	ACG	T	10897	21298	0.511667	CCC	P	10662	18011	0.591994	0.302904	1.036	0.0353638	0.044448
ACGCCG	TP	90	223	notICP_notACP	0.40625	ACG	T	10897	21298	0.511667	CCG	P	7568	13895	0.544689	0.2787	1.45766	0.376834	2.45717
ACGCCT	TP	152	418	notICP_notACP	0.365155	ACG	T	10897	21298	0.511667	CCT	P	24981	34856	0.7167	0.366712	0.995755	-0.00425375	-0.249604
ACGCGA	TR	36	70	notICP_notACP	0.521127	ACG	T	10897	21298	0.511667	CGA	R	5155	7735	0.666494	0.341023	1.52813	0.424043	3.50073
ACGCGC	TR	9	44	notICP_notACP	0.222222	ACG	T	10897	21298	0.511667	CGC	R	4027	6620	0.608367	0.311282	0.713894	-0.33702	-2.01585
ACGCGG	TR	10	43	notICP_notACP	0.25	ACG	T	10897	21298	0.511667	CGG	R	2468	4555	0.541923	0.277284	0.901602	-0.103582	-0.72552
ACGCGT	TR	39	88	notICP_notACP	0.449438	ACG	T	10897	21298	0.511667	CGT	R	12709	15877	0.800479	0.409579	1.09732	0.0928693	0.576511
ACGCTA	TL	125	384	notICP_notACP	0.327273	ACG	T	10897	21298	0.511667	CTA	L	19105	35238	0.542183	0.277417	1.17971	0.16527	0.860454
ACGCTC	TL	44	129	notICP_notACP	0.346154	ACG	T	10897	21298	0.511667	CTC	L	8094	13821	0.585661	0.299663	1.15514	0.144224	0.778072
ACGCTG	TL	112	325	notICP_notACP	0.346626	ACG	T	10897	21298	0.511667	CTG	L	14468	27995	0.516824	0.264442	1.31078	0.270624	1.53286
ACGCTT	TL	131	293	notICP_notACP	0.44898	ACG	T	10897	21298	0.511667	CTT	L	23157	31161	0.743149	0.380245	1.18076	0.166162	1.18762
ACGGAA	TE	334	843	notICP_notACP	0.396919	ACG	T	10897	21298	0.511667	GAA	E	98493	120541	0.817093	0.41808	0.949387	-0.0519385	-0.683152
ACGGAC	TD	129	383	notICP_notACP	0.338542	ACG	T	10897	21298	0.511667	GAC	D	34844	52567	0.662856	0.339162	0.998172	-0.00182935	-0.213997
ACGGAG	TE	137	383	notICP_notACP	0.359375	ACG	T	10897	21298	0.511667	GAG	E	34177	51450	0.664283	0.339892	1.05732	0.0557397	0.198911
ACGGAT	TD	305	751	notICP_notACP	0.406915	ACG	T	10897	21298	0.511667	GAT	D	79160	100665	0.786373	0.402361	1.01132	0.011254	-0.145124
ACGGCA	TA	135	417	notICP_notACP	0.325359	ACG	T	10897	21298	0.511667	GCA	A	27987	41979	0.666698	0.341128	0.953774	-0.0473282	-0.52664
ACGGCC	TA	63	214	notICP_notACP	0.297674	ACG	T	10897	21298	0.511667	GCC	A	19427	31426	0.618195	0.31631	0.941085	-0.060722	-0.570854
ACGGCG	TA	61	202	notICP_notACP	0.305419	ACG	T	10897	21298	0.511667	GCG	A	7868	16098	0.488788	0.250097	1.2212	0.199835	0.989063
ACGGCT	TA	112	345	notICP_notACP	0.32659	ACG	T	10897	21298	0.511667	GCT	A	36214	51713	0.700294	0.358317	0.911453	-0.092715	-0.864971
ACGGGA	TG	95	279	notICP_notACP	0.342857	ACG	T	10897	21298	0.511667	GGA	G	18958	28644	0.661861	0.338652	1.01242	0.0123396	-0.114497
ACGGGC	TG	95	250	notICP_notACP	0.38247	ACG	T	10897	21298	0.511667	GGC	G	14440	25371	0.569171	0.291226	1.31331	0.272551	1.70325
ACGGGG	TG	53	178	notICP_notACP	0.301676	ACG	T	10897	21298	0.511667	GGG	G	9299	15974	0.58216	0.297872	1.01277	0.0126897	-0.0985382
ACGGGT	TG	114	351	notICP_notACP	0.326705	ACG	T	10897	21298	0.511667	GGT	G	44946	58454	0.768916	0.393429	0.830402	-0.185845	-1.60537
ACGGTA	TV	119	376	notICP_notACP	0.318302	ACG	T	10897	21298	0.511667	GTA	V	19204	31133	0.61685	0.315622	1.00849	0.0084572	-0.132168
ACGGTC	TV	68	213	notICP_notACP	0.32243	ACG	T	10897	21298	0.511667	GTC	V	17912	28647	0.625279	0.319935	1.0078	0.00776825	-0.138543
ACGGTG	TV	129	315	notICP_notACP	0.411392	ACG	T	10897	21298	0.511667	GTG	V	18234	28268	0.645053	0.330052	1.24645	0.220296	1.47657
ACGGTT	TV	138	386	notICP_notACP	0.359173	ACG	T	10897	21298	0.511667	GTT	V	40339	55865	0.722085	0.369467	0.972138	-0.0282575	-0.43089
ACGTAC	TY	110	291	notICP_notACP	0.380137	ACG	T	10897	21298	0.511667	TAC	Y	27599	36906	0.747826	0.382638	0.993464	-0.0065573	-0.27847
ACGTAT	TY	181	414	notICP_notACP	0.438554	ACG	T	10897	21298	0.511667	TAT	Y	38655	48761	0.792748	0.405623	1.08119	0.0780583	0.436398
ACGTCA	TS	159	435	notICP_notACP	0.366972	ACG	T	10897	21298	0.511667	TCA	S	34279	49028	0.699178	0.357746	1.02579	0.0254623	-0.0225852
ACGTCC	TS	89	269	notICP_notACP	0.333333	ACG	T	10897	21298	0.511667	TCC	S	22550	36292	0.621359	0.317929	1.04845	0.047314	0.128068
ACGTCG	TS	54	195	notICP_notACP	0.280612	ACG	T	10897	21298	0.511667	TCG	S	12505	22572	0.554025	0.283476	0.989897	-0.0101547	-0.227096
ACGTCT	TS	138	409	notICP_notACP	0.339024	ACG	T	10897	21298	0.511667	TCT	S	42967	60323	0.712287	0.364454	0.930226	-0.072328	-0.739113
ACGTGC	TC	40	109	notICP_notACP	0.372727	ACG	T	10897	21298	0.511667	TGC	C	8234	11921	0.69074	0.353429	1.0546	0.0531646	0.187073
ACGTGG	TW	126	223	notICP_notACP	0.566964	ACG	T	10897	21298	0.511667	TGG	W	26112	26492	0.985657	0.504328	1.1242	0.117069	0.988595
ACGTGT	TC	49	118	notICP_notACP	0.420168	ACG	T	10897	21298	0.511667	TGT	C	15833	20012	0.791186	0.404824	1.0379	0.0372029	0.075277
ACGTTA	TL	184	544	notICP_notACP	0.33945	ACG	T	10897	21298	0.511667	TTA	L	45635	69479	0.656822	0.336074	1.01004	0.00999293	-0.130023
ACGTTC	TF	145	353	notICP_notACP	0.412429	ACG	T	10897	21298	0.511667	TTC	F	34298	46704	0.734375	0.375756	1.0976	0.0931256	0.531075
ACGTTG	TL	209	547	notICP_notACP	0.383212	ACG	T	10897	21298	0.511667	TTG	L	49471	70615	0.700578	0.358463	1.06904	0.066763	0.296156
ACGTTT	TF	263	578	notICP_notACP	0.455959	ACG	T	10897	21298	0.511667	TTT	F	52671	67959	0.775044	0.396565	1.14977	0.139563	0.985876
ACTAAA	TK	699	1509	notICP_notACP	0.463576	ACT	T	33573	50773	0.661244	AAA	K	85930	111324	0.771893	0.51041	0.908243	-0.0962429	-1.2658
ACTAAC	TN	297	801	notICP_notACP	0.371571	ACT	T	33573	50773	0.661244	AAC	N	43682	64149	0.680951	0.450275	0.82521	-0.192118	-1.8854
ACTAAG	TK	459	1027	notICP_notACP	0.447471	ACT	T	33573	50773	0.661244	AAG	K	60279	80768	0.746326	0.493504	0.906723	-0.0979186	-1.23931
ACTAAT	TN	663	1472	notICP_notACP	0.450781	ACT	T	33573	50773	0.661244	AAT	N	70549	96026	0.734689	0.485809	0.927897	-0.0748341	-1.00848
ACTACA	TT	458	1051	notICP_notACP	0.436312	ACT	T	33573	50773	0.661244	ACA	T	30631	46017	0.665653	0.440159	0.99126	-0.00877832	-0.340278
ACTACC	TT	210	701	notICP_notACP	0.30057	ACT	T	33573	50773	0.661244	ACC	T	17837	31072	0.574068	0.379599	0.791809	-0.233435	-1.85015
ACTACG	TT	163	461	notICP_notACP	0.354978	ACT	T	33573	50773	0.661244	ACG	T	10897	21298	0.511667	0.338337	1.04919	0.0480148	0.141401
ACTACT	TT	546	1283	notICP_notACP	0.426012	ACT	T	33573	50773	0.661244	ACT	T	33573	50773	0.661244	0.437244	0.974314	-0.0260218	-0.490373
ACTAGA	TR	384	742	notICP_notACP	0.51817	ACT	T	33573	50773	0.661244	AGA	R	43362	55458	0.781893	0.517022	1.00222	0.00221721	-0.283195
ACTAGC	TS	141	417	notICP_notACP	0.339713	ACT	T	33573	50773	0.661244	AGC	S	15751	25843	0.609503	0.40303	0.842897	-0.170911	-1.54101
ACTAGG	TR	121	305	notICP_notACP	0.398693	ACT	T	33573	50773	0.661244	AGG	R	15265	25111	0.607917	0.401981	0.99182	-0.00821392	-0.306138
ACTAGT	TS	265	626	notICP_notACP	0.424242	ACT	T	33573	50773	0.661244	AGT	S	25528	37774	0.675817	0.44688	0.949343	-0.0519853	-0.730621
ACTATA	TI	438	821	notICP_notACP	0.534063	ACT	T	33573	50773	0.661244	ATA	I	37233	47498	0.78389	0.518343	1.03033	0.0298778	0.0156553
ACTATC	TI	346	785	notICP_notACP	0.441476	ACT	T	33573	50773	0.661244	ATC	I	28636	43582	0.657068	0.434482	1.0161	0.015968	-0.114021
ACTATG	TM	388	681	notICP_notACP	0.570381	ACT	T	33573	50773	0.661244	ATG	M	48242	53275	0.90553	0.598776	0.952579	-0.0485827	-0.939124
ACTATT	TI	719	1428	notICP_notACP	0.503849	ACT	T	33573	50773	0.661244	ATT	I	58102	78328	0.741781	0.490498	1.02722	0.0268541	-0.0165574
ACTCAA	TQ	744	1313	notICP_notACP	0.566971	ACT	T	33573	50773	0.661244	CAA	Q	57847	70699	0.818218	0.541042	1.04793	0.0468122	0.21209
ACTCAC	TH	158	338	notICP_notACP	0.469027	ACT	T	33573	50773	0.661244	CAC	H	13074	19621	0.666344	0.440616	1.06448	0.0624859	0.322696
ACTCAG	TQ	223	496	notICP_notACP	0.450704	ACT	T	33573	50773	0.661244	CAG	Q	21763	32364	0.672455	0.444657	1.0136	0.0135088	-0.139508
ACTCAT	TH	292	580	notICP_notACP	0.504303	ACT	T	33573	50773	0.661244	CAT	H	27682	35590	0.777809	0.514321	0.980521	-0.0196714	-0.511179
ACTCCA	TP	642	1185	notICP_notACP	0.542159	ACT	T	33573	50773	0.661244	CCA	P	34845	45580	0.764485	0.505511	1.0725	0.0699882	0.45354
ACTCCC	TP	147	383	notICP_notACP	0.385417	ACT	T	33573	50773	0.661244	CCC	P	10662	18011	0.591994	0.391453	0.984581	-0.0155394	-0.356384
ACTCCG	TP	119	333	notICP_notACP	0.359281	ACT	T	33573	50773	0.661244	CCG	P	7568	13895	0.544689	0.360172	0.997526	-0.00247672	-0.232038
ACTCCT	TP	346	755	notICP_notACP	0.458995	ACT	T	33573	50773	0.661244	CCT	P	24981	34856	0.7167	0.473913	0.96852	-0.0319857	-0.58795
ACTCGA	TR	58	109	notICP_notACP	0.536364	ACT	T	33573	50773	0.661244	CGA	R	5155	7735	0.666494	0.440715	1.21703	0.196413	1.7051
ACTCGC	TR	35	90	notICP_notACP	0.395604	ACT	T	33573	50773	0.661244	CGC	R	4027	6620	0.608367	0.402279	0.983408	-0.0167317	-0.375945
ACTCGG	TR	20	54	notICP_notACP	0.381818	ACT	T	33573	50773	0.661244	CGG	R	2468	4555	0.541923	0.358343	1.06551	0.0634535	0.270034
ACTCGT	TR	130	235	notICP_notACP	0.555085	ACT	T	33573	50773	0.661244	CGT	R	12709	15877	0.800479	0.529312	1.04869	0.0475434	0.215834
ACTCTA	TL	242	647	notICP_notACP	0.375	ACT	T	33573	50773	0.661244	CTA	L	19105	35238	0.542183	0.358515	1.04598	0.0449542	0.1262
ACTCTC	TL	67	210	notICP_notACP	0.322275	ACT	T	33573	50773	0.661244	CTC	L	8094	13821	0.585661	0.387264	0.832183	-0.183703	-1.56604
ACTCTG	TL	124	419	notICP_notACP	0.297619	ACT	T	33573	50773	0.661244	CTG	L	14468	27995	0.516824	0.341747	0.870876	-0.138255	-1.11009
ACTCTT	TL	271	511	notICP_notACP	0.53125	ACT	T	33573	50773	0.661244	CTT	L	23157	31161	0.743149	0.491403	1.08109	0.077969	0.527709
ACTGAA	TE	1114	2071	notICP_notACP	0.538127	ACT	T	33573	50773	0.661244	GAA	E	98493	120541	0.817093	0.540298	0.995983	-0.00402486	-0.365224
ACTGAC	TD	361	838	notICP_notACP	0.431466	ACT	T	33573	50773	0.661244	GAC	D	34844	52567	0.662856	0.438309	0.984387	-0.0157361	-0.400789
ACTGAG	TE	373	820	notICP_notACP	0.455542	ACT	T	33573	50773	0.661244	GAG	E	34177	51450	0.664283	0.439253	1.03708	0.0364129	0.0742767
ACTGAT	TD	901	1779	notICP_notACP	0.506742	ACT	T	33573	50773	0.661244	GAT	D	79160	100665	0.786373	0.519984	0.974533	-0.0257973	-0.580829
ACTGCA	TA	553	1178	notICP_notACP	0.46989	ACT	T	33573	50773	0.661244	GCA	A	27987	41979	0.666698	0.44085	1.06587	0.0637927	0.335484
ACTGCC	TA	311	789	notICP_notACP	0.394937	ACT	T	33573	50773	0.661244	GCC	A	19427	31426	0.618195	0.408777	0.966141	-0.0344452	-0.527137
ACTGCG	TA	146	420	notICP_notACP	0.349169	ACT	T	33573	50773	0.661244	GCG	A	7868	16098	0.488788	0.323208	1.08032	0.0772584	0.341984
ACTGCT	TA	657	1343	notICP_notACP	0.489583	ACT	T	33573	50773	0.661244	GCT	A	36214	51713	0.700294	0.463065	1.05727	0.055687	0.270464
ACTGGA	TG	240	597	notICP_notACP	0.40301	ACT	T	33573	50773	0.661244	GGA	G	18958	28644	0.661861	0.437651	0.920847	-0.0824612	-0.97195
ACTGGC	TG	174	504	notICP_notACP	0.346535	ACT	T	33573	50773	0.661244	GGC	G	14440	25371	0.569171	0.376361	0.920751	-0.0825652	-0.836575
ACTGGG	TG	145	383	notICP_notACP	0.380208	ACT	T	33573	50773	0.661244	GGG	G	9299	15974	0.58216	0.38495	0.987684	-0.0123929	-0.325905
ACTGGT	TG	890	1538	notICP_notACP	0.578947	ACT	T	33573	50773	0.661244	GGT	G	44946	58454	0.768916	0.508441	1.13867	0.129862	1.14797
ACTGTA	TV	318	756	notICP_notACP	0.4214	ACT	T	33573	50773	0.661244	GTA	V	19204	31133	0.61685	0.407888	1.03313	0.0325901	0.0357878
ACTGTC	TV	282	662	notICP_notACP	0.426848	ACT	T	33573	50773	0.661244	GTC	V	17912	28647	0.625279	0.413462	1.03237	0.0318613	0.0298781
ACTGTG	TV	292	678	notICP_notACP	0.431517	ACT	T	33573	50773	0.661244	GTG	V	18234	28268	0.645053	0.426537	1.01167	0.0116069	-0.150714
ACTGTT	TV	707	1334	notICP_notACP	0.530337	ACT	T	33573	50773	0.661244	GTT	V	40339	55865	0.722085	0.477474	1.11071	0.105002	0.80358
ACTTAC	TY	345	611	notICP_notACP	0.565359	ACT	T	33573	50773	0.661244	TAC	Y	27599	36906	0.747826	0.494495	1.14331	0.133924	1.16361
ACTTAT	TY	472	827	notICP_notACP	0.571256	ACT	T	33573	50773	0.661244	TAT	Y	38655	48761	0.792748	0.5242	1.08977	0.085964	0.656461
ACTTCA	TS	634	1286	notICP_notACP	0.493395	ACT	T	33573	50773	0.661244	TCA	S	34279	49028	0.699178	0.462327	1.0672	0.0650381	0.364454
ACTTCC	TS	381	907	notICP_notACP	0.420705	ACT	T	33573	50773	0.661244	TCC	S	22550	36292	0.621359	0.41087	1.02394	0.0236542	-0.0415935
ACTTCG	TS	184	507	notICP_notACP	0.364173	ACT	T	33573	50773	0.661244	TCG	S	12505	22572	0.554025	0.366345	0.99407	-0.0059472	-0.262046
ACTTCT	TS	798	1608	notICP_notACP	0.496582	ACT	T	33573	50773	0.661244	TCT	S	42967	60323	0.712287	0.470995	1.05432	0.0528996	0.246597
ACTTGC	TC	90	172	notICP_notACP	0.526012	ACT	T	33573	50773	0.661244	TGC	C	8234	11921	0.69074	0.456748	1.15165	0.141192	1.1531
ACTTGG	TW	377	520	notICP_notACP	0.725528	ACT	T	33573	50773	0.661244	TGG	W	26112	26492	0.985657	0.651759	1.11318	0.107224	1.13
ACTTGT	TC	179	336	notICP_notACP	0.534125	ACT	T	33573	50773	0.661244	TGT	C	15833	20012	0.791186	0.523167	1.02095	0.0207289	-0.0851338
ACTTTA	TL	1011	1938	notICP_notACP	0.521919	ACT	T	33573	50773	0.661244	TTA	L	45635	69479	0.656822	0.43432	1.20169	0.183731	1.54339
ACTTTC	TF	630	1121	notICP_notACP	0.562389	ACT	T	33573	50773	0.661244	TTC	F	34298	46704	0.734375	0.485601	1.15813	0.146805	1.29067
ACTTTG	TL	1174	2018	notICP_notACP	0.581971	ACT	T	33573	50773	0.661244	TTG	L	49471	70615	0.700578	0.463253	1.25627	0.228148	2.16607
ACTTTT	TF	751	1418	notICP_notACP	0.529951	ACT	T	33573	50773	0.661244	TTT	F	52671	67959	0.775044	0.512493	1.03406	0.0334964	0.0548364
AGAAAA	RK	1471	2573	notICP_notACP	0.571873	AGA	R	43362	55458	0.781893	AAA	K	85930	111324	0.771893	0.603538	0.947534	-0.0538924	-1.00919
AGAAAC	RN	933	1617	notICP_notACP	0.577256	AGA	R	43362	55458	0.781893	AAC	N	43682	64149	0.680951	0.532431	1.08419	0.0808329	0.605711
AGAAAG	RK	1291	2153	notICP_notACP	0.599814	AGA	R	43362	55458	0.781893	AAG	K	60279	80768	0.746326	0.583547	1.02788	0.0274951	-0.011795
AGAAAT	RN	1253	2175	notICP_notACP	0.576287	AGA	R	43362	55458	0.781893	AAT	N	70549	96026	0.734689	0.574448	1.0032	0.0031953	-0.303066
AGAACA	RT	606	1047	notICP_notACP	0.579198	AGA	R	43362	55458	0.781893	ACA	T	30631	46017	0.665653	0.520469	1.11284	0.106915	0.898692
AGAACC	RT	352	681	notICP_notACP	0.517595	AGA	R	43362	55458	0.781893	ACC	T	17837	31072	0.574068	0.448859	1.15313	0.142484	1.14693
AGAACG	RT	173	436	notICP_notACP	0.398169	AGA	R	43362	55458	0.781893	ACG	T	10897	21298	0.511667	0.400069	0.995252	-0.00475959	-0.276451
AGAACT	RT	634	1094	notICP_notACP	0.579909	AGA	R	43362	55458	0.781893	ACT	T	33573	50773	0.661244	0.517022	1.12163	0.114785	0.986215
AGAAGA	RR	1627	2276	notICP_notACP	0.714976	AGA	R	43362	55458	0.781893	AGA	R	43362	55458	0.781893	0.611357	1.16949	0.156568	1.76774
AGAAGC	RS	321	607	notICP_notACP	0.529605	AGA	R	43362	55458	0.781893	AGC	S	15751	25843	0.609503	0.476566	1.11129	0.105525	0.807744
AGAAGG	RR	510	947	notICP_notACP	0.53903	AGA	R	43362	55458	0.781893	AGG	R	15265	25111	0.607917	0.475326	1.13402	0.12577	1.02776
AGAAGT	RS	500	863	notICP_notACP	0.579861	AGA	R	43362	55458	0.781893	AGT	S	25528	37774	0.675817	0.528417	1.09736	0.0929032	0.744188
AGAATA	RI	788	1227	notICP_notACP	0.642508	AGA	R	43362	55458	0.781893	ATA	I	37233	47498	0.78389	0.612918	1.04828	0.047148	0.244702
AGAATC	RI	549	941	notICP_notACP	0.583864	AGA	R	43362	55458	0.781893	ATC	I	28636	43582	0.657068	0.513757	1.13646	0.127918	1.13661
AGAATG	RM	818	1092	notICP_notACP	0.749314	AGA	R	43362	55458	0.781893	ATG	M	48242	53275	0.90553	0.708027	1.05831	0.0566753	0.428758
AGAATT	RI	1059	1728	notICP_notACP	0.613071	AGA	R	43362	55458	0.781893	ATT	I	58102	78328	0.741781	0.579994	1.05703	0.0554638	0.335945
AGACAA	RQ	884	1369	notICP_notACP	0.645985	AGA	R	43362	55458	0.781893	CAA	Q	57847	70699	0.818218	0.639759	1.00973	0.00968578	-0.251595
AGACAC	RH	249	410	notICP_notACP	0.608273	AGA	R	43362	55458	0.781893	CAC	H	13074	19621	0.666344	0.52101	1.16749	0.154855	1.48505
AGACAG	RQ	333	649	notICP_notACP	0.513846	AGA	R	43362	55458	0.781893	CAG	Q	21763	32364	0.672455	0.525788	0.977288	-0.0229735	-0.55752
AGACAT	RH	440	725	notICP_notACP	0.607438	AGA	R	43362	55458	0.781893	CAT	H	27682	35590	0.777809	0.608163	0.998807	-0.00119338	-0.375786
AGACCA	RP	518	789	notICP_notACP	0.656962	AGA	R	43362	55458	0.781893	CCA	P	34845	45580	0.764485	0.597746	1.09907	0.094461	0.862851
AGACCC	RP	117	271	notICP_notACP	0.433824	AGA	R	43362	55458	0.781893	CCC	P	10662	18011	0.591994	0.462876	0.937235	-0.0648216	-0.872008
AGACCG	RP	122	258	notICP_notACP	0.474903	AGA	R	43362	55458	0.781893	CCG	P	7568	13895	0.544689	0.425889	1.11509	0.108934	0.755075
AGACCT	RP	356	612	notICP_notACP	0.582382	AGA	R	43362	55458	0.781893	CCT	P	24981	34856	0.7167	0.560382	1.03926	0.0385067	0.119806
AGACGA	RR	94	171	notICP_notACP	0.552326	AGA	R	43362	55458	0.781893	CGA	R	5155	7735	0.666494	0.521127	1.05987	0.0581436	0.332239
AGACGC	RR	76	142	notICP_notACP	0.538462	AGA	R	43362	55458	0.781893	CGC	R	4027	6620	0.608367	0.475678	1.13199	0.123975	1.00862
AGACGG	RR	57	120	notICP_notACP	0.479339	AGA	R	43362	55458	0.781893	CGG	R	2468	4555	0.541923	0.423726	1.13125	0.123322	0.892027
AGACGT	RR	267	382	notICP_notACP	0.699739	AGA	R	43362	55458	0.781893	CGT	R	12709	15877	0.800479	0.625889	1.11799	0.111535	1.14704
AGACTA	RL	325	755	notICP_notACP	0.431217	AGA	R	43362	55458	0.781893	CTA	L	19105	35238	0.542183	0.423929	1.01719	0.0170445	-0.101712
AGACTC	RL	103	213	notICP_notACP	0.485981	AGA	R	43362	55458	0.781893	CTC	L	8094	13821	0.585661	0.457924	1.06127	0.0594673	0.305163
AGACTG	RL	209	532	notICP_notACP	0.393996	AGA	R	43362	55458	0.781893	CTG	L	14468	27995	0.516824	0.404101	0.974995	-0.0253232	-0.447546
AGACTT	RL	228	451	notICP_notACP	0.506637	AGA	R	43362	55458	0.781893	CTT	L	23157	31161	0.743149	0.581063	0.871915	-0.137064	-1.87505
AGAGAA	RE	1701	2581	notICP_notACP	0.659179	AGA	R	43362	55458	0.781893	GAA	E	98493	120541	0.817093	0.638879	1.03177	0.0312798	0.0382843
AGAGAC	RD	593	1068	notICP_notACP	0.555659	AGA	R	43362	55458	0.781893	GAC	D	34844	52567	0.662856	0.518282	1.07212	0.0696358	0.460971
AGAGAG	RE	568	1070	notICP_notACP	0.531279	AGA	R	43362	55458	0.781893	GAG	E	34177	51450	0.664283	0.519398	1.02288	0.0226176	-0.0639091
AGAGAT	RD	1284	2040	notICP_notACP	0.629593	AGA	R	43362	55458	0.781893	GAT	D	79160	100665	0.786373	0.614859	1.02396	0.0236807	-0.0619008
AGAGCA	RA	458	833	notICP_notACP	0.55036	AGA	R	43362	55458	0.781893	GCA	A	27987	41979	0.666698	0.521287	1.05577	0.0542717	0.288443
AGAGCC	RA	360	648	notICP_notACP	0.55624	AGA	R	43362	55458	0.781893	GCC	A	19427	31426	0.618195	0.483362	1.15077	0.140435	1.21163
AGAGCG	RA	114	292	notICP_notACP	0.392491	AGA	R	43362	55458	0.781893	GCG	A	7868	16098	0.488788	0.38218	1.02698	0.0266232	-0.0147649
AGAGCT	RA	683	1089	notICP_notACP	0.627523	AGA	R	43362	55458	0.781893	GCT	A	36214	51713	0.700294	0.547555	1.14605	0.136318	1.31931
AGAGGA	RG	332	631	notICP_notACP	0.526899	AGA	R	43362	55458	0.781893	GGA	G	18958	28644	0.661861	0.517504	1.01815	0.0179907	-0.113917
AGAGGC	RG	266	545	notICP_notACP	0.489011	AGA	R	43362	55458	0.781893	GGC	G	14440	25371	0.569171	0.445031	1.09883	0.094242	0.640203
AGAGGG	RG	111	262	notICP_notACP	0.425856	AGA	R	43362	55458	0.781893	GGG	G	9299	15974	0.58216	0.455186	0.935563	-0.0666071	-0.873169
AGAGGT	RG	893	1296	notICP_notACP	0.689283	AGA	R	43362	55458	0.781893	GGT	G	44946	58454	0.768916	0.60121	1.14649	0.136707	1.45411
AGAGTA	RV	339	651	notICP_notACP	0.521472	AGA	R	43362	55458	0.781893	GTA	V	19204	31133	0.61685	0.48231	1.0812	0.0780683	0.51901
AGAGTC	RV	259	513	notICP_notACP	0.505837	AGA	R	43362	55458	0.781893	GTC	V	17912	28647	0.625279	0.488901	1.03464	0.0340528	0.0580969
AGAGTG	RV	252	488	notICP_notACP	0.517382	AGA	R	43362	55458	0.781893	GTG	V	18234	28268	0.645053	0.504362	1.02582	0.0254874	-0.0315736
AGAGTT	RV	671	1070	notICP_notACP	0.627451	AGA	R	43362	55458	0.781893	GTT	V	40339	55865	0.722085	0.564593	1.11133	0.10556	0.957393
AGATAC	RY	426	712	notICP_notACP	0.598878	AGA	R	43362	55458	0.781893	TAC	Y	27599	36906	0.747826	0.58472	1.02421	0.0239255	-0.0558517
AGATAT	RY	583	960	notICP_notACP	0.6077	AGA	R	43362	55458	0.781893	TAT	Y	38655	48761	0.792748	0.619844	0.980408	-0.0197866	-0.617497
AGATCA	RS	576	1008	notICP_notACP	0.571853	AGA	R	43362	55458	0.781893	TCA	S	34279	49028	0.699178	0.546682	1.04604	0.0450146	0.193146
AGATCC	RS	260	560	notICP_notACP	0.465241	AGA	R	43362	55458	0.781893	TCC	S	22550	36292	0.621359	0.485837	0.957607	-0.0433176	-0.711757
AGATCG	RS	176	422	notICP_notACP	0.41844	AGA	R	43362	55458	0.781893	TCG	S	12505	22572	0.554025	0.433188	0.965954	-0.034639	-0.560283
AGATCT	RS	603	996	notICP_notACP	0.605817	AGA	R	43362	55458	0.781893	TCT	S	42967	60323	0.712287	0.556932	1.08778	0.0841353	0.674652
AGATGC	RC	112	203	notICP_notACP	0.553922	AGA	R	43362	55458	0.781893	TGC	C	8234	11921	0.69074	0.540085	1.02562	0.0252974	-0.0359749
AGATGG	RW	468	575	notICP_notACP	0.814236	AGA	R	43362	55458	0.781893	TGG	W	26112	26492	0.985657	0.770678	1.05652	0.0549798	0.438289
AGATGT	RC	241	391	notICP_notACP	0.617347	AGA	R	43362	55458	0.781893	TGT	C	15833	20012	0.791186	0.618623	0.997938	-0.00206411	-0.393306
AGATTA	RL	862	1536	notICP_notACP	0.561483	AGA	R	43362	55458	0.781893	TTA	L	45635	69479	0.656822	0.513565	1.09331	0.0892065	0.680514
AGATTC	RF	490	846	notICP_notACP	0.579693	AGA	R	43362	55458	0.781893	TTC	F	34298	46704	0.734375	0.574203	1.00956	0.00951593	-0.227838
AGATTG	RL	778	1372	notICP_notACP	0.567371	AGA	R	43362	55458	0.781893	TTG	L	49471	70615	0.700578	0.547777	1.03577	0.035145	0.0778279
AGATTT	RF	854	1477	notICP_notACP	0.578484	AGA	R	43362	55458	0.781893	TTT	F	52671	67959	0.775044	0.606002	0.954592	-0.0464709	-0.925365
AGCAAA	SK	648	1241	notICP_notACP	0.522544	AGC	S	15751	25843	0.609503	AAA	K	85930	111324	0.771893	0.470471	1.11068	0.104975	0.791498
AGCAAC	SN	385	878	notICP_notACP	0.439135	AGC	S	15751	25843	0.609503	AAC	N	43682	64149	0.680951	0.415042	1.05805	0.0564287	0.249109
AGCAAG	SK	364	772	notICP_notACP	0.472186	AGC	S	15751	25843	0.609503	AAG	K	60279	80768	0.746326	0.454888	1.03803	0.0373223	0.0857456
AGCAAT	SN	530	1289	notICP_notACP	0.411628	AGC	S	15751	25843	0.609503	AAT	N	70549	96026	0.734689	0.447795	0.919232	-0.0842166	-1.00935
AGCACA	ST	260	606	notICP_notACP	0.429984	AGC	S	15751	25843	0.609503	ACA	T	30631	46017	0.665653	0.405717	1.05981	0.0580902	0.258189
AGCACC	ST	134	381	notICP_notACP	0.353403	AGC	S	15751	25843	0.609503	ACC	T	17837	31072	0.574068	0.349896	1.01002	0.00997356	-0.135511
AGCACG	ST	91	258	notICP_notACP	0.355212	AGC	S	15751	25843	0.609503	ACG	T	10897	21298	0.511667	0.311863	1.139	0.130152	0.706252
AGCACT	ST	228	611	notICP_notACP	0.374183	AGC	S	15751	25843	0.609503	ACT	T	33573	50773	0.661244	0.40303	0.928424	-0.0742667	-0.832276
AGCAGA	SR	245	495	notICP_notACP	0.495968	AGC	S	15751	25843	0.609503	AGA	R	43362	55458	0.781893	0.476566	1.04071	0.0399042	0.116127
AGCAGC	SS	189	504	notICP_notACP	0.376238	AGC	S	15751	25843	0.609503	AGC	S	15751	25843	0.609503	0.371494	1.01277	0.0126879	-0.122907
AGCAGG	SR	121	288	notICP_notACP	0.422145	AGC	S	15751	25843	0.609503	AGG	R	15265	25111	0.607917	0.370527	1.13931	0.130423	0.841453
AGCAGT	SS	307	669	notICP_notACP	0.459701	AGC	S	15751	25843	0.609503	AGT	S	25528	37774	0.675817	0.411913	1.11602	0.109766	0.738156
AGCATA	SI	364	621	notICP_notACP	0.586817	AGC	S	15751	25843	0.609503	ATA	I	37233	47498	0.78389	0.477784	1.22821	0.205555	1.95831
AGCATC	SI	161	399	notICP_notACP	0.405	AGC	S	15751	25843	0.609503	ATC	I	28636	43582	0.657068	0.400485	1.01127	0.0112105	-0.14481
AGCATG	SM	253	449	notICP_notACP	0.564444	AGC	S	15751	25843	0.609503	ATG	M	48242	53275	0.90553	0.551923	1.02269	0.022433	-0.0700532
AGCATT	SI	389	806	notICP_notACP	0.483271	AGC	S	15751	25843	0.609503	ATT	I	58102	78328	0.741781	0.452118	1.06891	0.0666348	0.372259
AGCCAA	SQ	308	631	notICP_notACP	0.488924	AGC	S	15751	25843	0.609503	CAA	Q	57847	70699	0.818218	0.498706	0.980385	-0.0198103	-0.497055
AGCCAC	SH	68	190	notICP_notACP	0.361257	AGC	S	15751	25843	0.609503	CAC	H	13074	19621	0.666344	0.406139	0.889491	-0.117106	-1.16381
AGCCAG	SQ	105	266	notICP_notACP	0.397004	AGC	S	15751	25843	0.609503	CAG	Q	21763	32364	0.672455	0.409863	0.968625	-0.0318781	-0.507609
AGCCAT	SH	148	348	notICP_notACP	0.426934	AGC	S	15751	25843	0.609503	CAT	H	27682	35590	0.777809	0.474077	0.900558	-0.10474	-1.25061
AGCCCA	SP	144	310	notICP_notACP	0.466238	AGC	S	15751	25843	0.609503	CCA	P	34845	45580	0.764485	0.465956	1.0006	0.000604565	-0.270696
AGCCCC	SP	50	170	notICP_notACP	0.298246	AGC	S	15751	25843	0.609503	CCC	P	10662	18011	0.591994	0.360822	0.826572	-0.190468	-1.50074
AGCCCG	SP	39	90	notICP_notACP	0.43956	AGC	S	15751	25843	0.609503	CCG	P	7568	13895	0.544689	0.33199	1.32402	0.280671	2.01475
AGCCCT	SP	123	286	notICP_notACP	0.432056	AGC	S	15751	25843	0.609503	CCT	P	24981	34856	0.7167	0.436831	0.989069	-0.0109911	-0.357384
AGCCGA	SR	36	76	notICP_notACP	0.480519	AGC	S	15751	25843	0.609503	CGA	R	5155	7735	0.666494	0.40623	1.18287	0.167947	1.2864
AGCCGC	SR	42	87	notICP_notACP	0.488636	AGC	S	15751	25843	0.609503	CGC	R	4027	6620	0.608367	0.370802	1.31778	0.275951	2.20275
AGCCGG	SR	20	54	notICP_notACP	0.381818	AGC	S	15751	25843	0.609503	CGG	R	2468	4555	0.541923	0.330304	1.15596	0.144932	0.863189
AGCCGT	SR	59	123	notICP_notACP	0.483871	AGC	S	15751	25843	0.609503	CGT	R	12709	15877	0.800479	0.487894	0.991754	-0.00828046	-0.37223
AGCCTA	SL	67	226	notICP_notACP	0.299559	AGC	S	15751	25843	0.609503	CTA	L	19105	35238	0.542183	0.330462	0.906486	-0.0981802	-0.831483
AGCCTC	SL	35	91	notICP_notACP	0.391304	AGC	S	15751	25843	0.609503	CTC	L	8094	13821	0.585661	0.356962	1.09621	0.0918564	0.494295
AGCCTG	SL	49	176	notICP_notACP	0.282486	AGC	S	15751	25843	0.609503	CTG	L	14468	27995	0.516824	0.315006	0.896764	-0.108962	-0.855556
AGCCTT	SL	100	254	notICP_notACP	0.396078	AGC	S	15751	25843	0.609503	CTT	L	23157	31161	0.743149	0.452951	0.874439	-0.134173	-1.43813
AGCGAA	SE	464	994	notICP_notACP	0.467337	AGC	S	15751	25843	0.609503	GAA	E	98493	120541	0.817093	0.498021	0.938388	-0.0635916	-0.926405
AGCGAC	SD	188	515	notICP_notACP	0.366279	AGC	S	15751	25843	0.609503	GAC	D	34844	52567	0.662856	0.404013	0.906603	-0.0980507	-1.01557
AGCGAG	SE	197	492	notICP_notACP	0.401623	AGC	S	15751	25843	0.609503	GAG	E	34177	51450	0.664283	0.404882	0.991949	-0.00808328	-0.307269
AGCGAT	SD	475	1004	notICP_notACP	0.473632	AGC	S	15751	25843	0.609503	GAT	D	79160	100665	0.786373	0.479297	0.988181	-0.0118895	-0.40088
AGCGCA	SA	143	385	notICP_notACP	0.373057	AGC	S	15751	25843	0.609503	GCA	A	27987	41979	0.666698	0.406355	0.918057	-0.0854955	-0.925755
AGCGCC	SA	136	316	notICP_notACP	0.432177	AGC	S	15751	25843	0.609503	GCC	A	19427	31426	0.618195	0.376792	1.14699	0.137142	0.915186
AGCGCG	SA	53	119	notICP_notACP	0.45	AGC	S	15751	25843	0.609503	GCG	A	7868	16098	0.488788	0.297918	1.51048	0.41243	2.95016
AGCGCT	SA	185	485	notICP_notACP	0.382716	AGC	S	15751	25843	0.609503	GCT	A	36214	51713	0.700294	0.426831	0.896645	-0.109096	-1.16032
AGCGGA	SG	134	342	notICP_notACP	0.393586	AGC	S	15751	25843	0.609503	GGA	G	18958	28644	0.661861	0.403406	0.975657	-0.0246444	-0.441285
AGCGGC	SG	113	302	notICP_notACP	0.376238	AGC	S	15751	25843	0.609503	GGC	G	14440	25371	0.569171	0.346911	1.08454	0.0811516	0.397123
AGCGGG	SG	58	192	notICP_notACP	0.305699	AGC	S	15751	25843	0.609503	GGG	G	9299	15974	0.58216	0.354828	0.861542	-0.149031	-1.22068
AGCGGT	SG	239	570	notICP_notACP	0.420315	AGC	S	15751	25843	0.609503	GGT	G	44946	58454	0.768916	0.468657	0.896851	-0.108866	-1.27204
AGCGTA	SV	123	318	notICP_notACP	0.388715	AGC	S	15751	25843	0.609503	GTA	V	19204	31133	0.61685	0.375972	1.03389	0.0333314	0.0389099
AGCGTC	SV	78	220	notICP_notACP	0.357466	AGC	S	15751	25843	0.609503	GTC	V	17912	28647	0.625279	0.38111	0.937961	-0.0640468	-0.712277
AGCGTG	SV	82	250	notICP_notACP	0.330677	AGC	S	15751	25843	0.609503	GTG	V	18234	28268	0.645053	0.393162	0.841072	-0.173078	-1.51803
AGCGTT	SV	205	478	notICP_notACP	0.430063	AGC	S	15751	25843	0.609503	GTT	V	40339	55865	0.722085	0.440113	0.977164	-0.0231009	-0.467801
AGCTAC	SY	165	301	notICP_notACP	0.549669	AGC	S	15751	25843	0.609503	TAC	Y	27599	36906	0.747826	0.455802	1.20594	0.187257	1.65952
AGCTAT	SY	206	414	notICP_notACP	0.498795	AGC	S	15751	25843	0.609503	TAT	Y	38655	48761	0.792748	0.483183	1.03231	0.0318007	0.0342951
AGCTCA	SS	260	598	notICP_notACP	0.435726	AGC	S	15751	25843	0.609503	TCA	S	34279	49028	0.699178	0.426151	1.02247	0.0222198	-0.0559999
AGCTCC	SS	154	404	notICP_notACP	0.382716	AGC	S	15751	25843	0.609503	TCC	S	22550	36292	0.621359	0.378721	1.01055	0.0104946	-0.142575
AGCTCG	SS	98	275	notICP_notACP	0.358696	AGC	S	15751	25843	0.609503	TCG	S	12505	22572	0.554025	0.33768	1.06224	0.0603761	0.231731
AGCTCT	SS	317	725	notICP_notACP	0.438017	AGC	S	15751	25843	0.609503	TCT	S	42967	60323	0.712287	0.434141	1.00893	0.00888687	-0.17793
AGCTGC	SC	52	107	notICP_notACP	0.490741	AGC	S	15751	25843	0.609503	TGC	C	8234	11921	0.69074	0.421008	1.16563	0.153264	1.18395
AGCTGG	SW	137	224	notICP_notACP	0.613333	AGC	S	15751	25843	0.609503	TGG	W	26112	26492	0.985657	0.600761	1.02093	0.0207117	-0.0979779
AGCTGT	SC	90	181	notICP_notACP	0.5	AGC	S	15751	25843	0.609503	TGT	C	15833	20012	0.791186	0.48223	1.03685	0.0361865	0.0792164
AGCTTA	SL	200	515	notICP_notACP	0.389535	AGC	S	15751	25843	0.609503	TTA	L	45635	69479	0.656822	0.400335	0.973022	-0.0273487	-0.459614
AGCTTC	SF	185	359	notICP_notACP	0.516667	AGC	S	15751	25843	0.609503	TTC	F	34298	46704	0.734375	0.447604	1.15429	0.143489	1.15439
AGCTTG	SL	195	482	notICP_notACP	0.405797	AGC	S	15751	25843	0.609503	TTG	L	49471	70615	0.700578	0.427004	0.950335	-0.050941	-0.689416
AGCTTT	SF	274	596	notICP_notACP	0.460637	AGC	S	15751	25843	0.609503	TTT	F	52671	67959	0.775044	0.472392	0.975115	-0.0251996	-0.522008
AGGAAA	RK	852	1593	notICP_notACP	0.535132	AGG	R	15265	25111	0.607917	AAA	K	85930	111324	0.771893	0.469247	1.14041	0.131385	1.07621
AGGAAC	RN	246	580	notICP_notACP	0.425129	AGG	R	15265	25111	0.607917	AAC	N	43682	64149	0.680951	0.413961	1.02698	0.0266203	-0.0160173
AGGAAG	RK	417	942	notICP_notACP	0.443266	AGG	R	15265	25111	0.607917	AAG	K	60279	80768	0.746326	0.453704	0.976994	-0.0232743	-0.483827
AGGAAT	RN	334	808	notICP_notACP	0.414091	AGG	R	15265	25111	0.607917	AAT	N	70549	96026	0.734689	0.44663	0.927147	-0.075643	-0.934036
AGGACA	RT	173	463	notICP_notACP	0.375	AGG	R	15265	25111	0.607917	ACA	T	30631	46017	0.665653	0.404661	0.926701	-0.0761242	-0.849978
AGGACC	RT	77	242	notICP_notACP	0.320988	AGG	R	15265	25111	0.607917	ACC	T	17837	31072	0.574068	0.348985	0.919775	-0.0836267	-0.782734
AGGACG	RT	64	208	notICP_notACP	0.311005	AGG	R	15265	25111	0.607917	ACG	T	10897	21298	0.511667	0.311051	0.999852	-0.000148459	-0.185521
AGGACT	RT	169	387	notICP_notACP	0.438144	AGG	R	15265	25111	0.607917	ACT	T	33573	50773	0.661244	0.401981	1.08996	0.0861432	0.505019
AGGAGA	RR	285	609	notICP_notACP	0.468852	AGG	R	15265	25111	0.607917	AGA	R	43362	55458	0.781893	0.475326	0.986382	-0.013712	-0.415143
AGGAGC	RS	86	210	notICP_notACP	0.412322	AGG	R	15265	25111	0.607917	AGC	S	15751	25843	0.609503	0.370527	1.1128	0.106879	0.639483
AGGAGG	RR	115	315	notICP_notACP	0.367089	AGG	R	15265	25111	0.607917	AGG	R	15265	25111	0.607917	0.369563	0.993306	-0.00671665	-0.270157
AGGAGT	RS	101	288	notICP_notACP	0.352941	AGG	R	15265	25111	0.607917	AGT	S	25528	37774	0.675817	0.410841	0.859071	-0.151904	-1.43425
AGGATA	RI	277	557	notICP_notACP	0.498208	AGG	R	15265	25111	0.607917	ATA	I	37233	47498	0.78389	0.47654	1.04547	0.0444662	0.162745
AGGATC	RI	133	310	notICP_notACP	0.430868	AGG	R	15265	25111	0.607917	ATC	I	28636	43582	0.657068	0.399443	1.07867	0.0757322	0.409116
AGGATG	RM	239	413	notICP_notACP	0.57971	AGG	R	15265	25111	0.607917	ATG	M	48242	53275	0.90553	0.550486	1.05309	0.0517258	0.274216
AGGATT	RI	272	607	notICP_notACP	0.449013	AGG	R	15265	25111	0.607917	ATT	I	58102	78328	0.741781	0.450941	0.995724	-0.00428479	-0.307222
AGGCAA	RQ	372	737	notICP_notACP	0.50542	AGG	R	15265	25111	0.607917	CAA	Q	57847	70699	0.818218	0.497408	1.01611	0.015979	-0.13042
AGGCAC	RH	79	195	notICP_notACP	0.408163	AGG	R	15265	25111	0.607917	CAC	H	13074	19621	0.666344	0.405081	1.00761	0.00757904	-0.177003
AGGCAG	RQ	163	381	notICP_notACP	0.429319	AGG	R	15265	25111	0.607917	CAG	Q	21763	32364	0.672455	0.408796	1.0502	0.0489839	0.179398
AGGCAT	RH	205	370	notICP_notACP	0.555256	AGG	R	15265	25111	0.607917	CAT	H	27682	35590	0.777809	0.472843	1.17429	0.160666	1.41391
AGGCCA	RP	231	482	notICP_notACP	0.480331	AGG	R	15265	25111	0.607917	CCA	P	34845	45580	0.764485	0.464743	1.03354	0.032991	0.0447348
AGGCCC	RP	85	202	notICP_notACP	0.423645	AGG	R	15265	25111	0.607917	CCC	P	10662	18011	0.591994	0.359883	1.17717	0.163117	1.09746
AGGCCG	RP	82	160	notICP_notACP	0.515528	AGG	R	15265	25111	0.607917	CCG	P	7568	13895	0.544689	0.331126	1.5569	0.442694	3.59499
AGGCCT	RP	169	374	notICP_notACP	0.453333	AGG	R	15265	25111	0.607917	CCT	P	24981	34856	0.7167	0.435694	1.04049	0.0396885	0.104157
AGGCGA	RR	77	129	ICP	0.6	AGG	R	15265	25111	0.607917	CGA	R	5155	7735	0.666494	0.405173	1.48085	0.392616	3.76539
AGGCGC	RR	40	98	notICP_notACP	0.414141	AGG	R	15265	25111	0.607917	CGC	R	4027	6620	0.608367	0.369837	1.1198	0.113146	0.691493
AGGCGG	RR	38	100	ICP	0.386139	AGG	R	15265	25111	0.607917	CGG	R	2468	4555	0.541923	0.329444	1.17209	0.158791	0.97021
AGGCGT	RR	119	201	notICP_notACP	0.594059	AGG	R	15265	25111	0.607917	CGT	R	12709	15877	0.800479	0.486624	1.22078	0.199487	1.92021
AGGCTA	RL	152	461	notICP_notACP	0.331169	AGG	R	15265	25111	0.607917	CTA	L	19105	35238	0.542183	0.329602	1.00475	0.00474172	-0.163369
AGGCTC	RL	74	183	notICP_notACP	0.407609	AGG	R	15265	25111	0.607917	CTC	L	8094	13821	0.585661	0.356033	1.14486	0.135285	0.849184
AGGCTG	RL	128	344	notICP_notACP	0.373913	AGG	R	15265	25111	0.607917	CTG	L	14468	27995	0.516824	0.314186	1.1901	0.174039	1.04161
AGGCTT	RL	167	382	notICP_notACP	0.438642	AGG	R	15265	25111	0.607917	CTT	L	23157	31161	0.743149	0.451772	0.970936	-0.0294942	-0.538039
AGGGAA	RE	533	1087	notICP_notACP	0.490809	AGG	R	15265	25111	0.607917	GAA	E	98493	120541	0.817093	0.496724	0.988091	-0.0119803	-0.416372
AGGGAC	RD	183	481	notICP_notACP	0.381743	AGG	R	15265	25111	0.607917	GAC	D	34844	52567	0.662856	0.402961	0.947344	-0.0540928	-0.675374
AGGGAG	RE	198	498	notICP_notACP	0.398798	AGG	R	15265	25111	0.607917	GAG	E	34177	51450	0.664283	0.403828	0.987542	-0.0125358	-0.34306
AGGGAT	RD	386	833	notICP_notACP	0.464029	AGG	R	15265	25111	0.607917	GAT	D	79160	100665	0.786373	0.478049	0.970672	-0.0297667	-0.571933
AGGGCA	RA	225	452	notICP_notACP	0.498896	AGG	R	15265	25111	0.607917	GCA	A	27987	41979	0.666698	0.405297	1.23094	0.207778	1.68399
AGGGCC	RA	125	310	notICP_notACP	0.405145	AGG	R	15265	25111	0.607917	GCC	A	19427	31426	0.618195	0.375811	1.07806	0.0751588	0.380134
AGGGCG	RA	53	174	notICP_notACP	0.308571	AGG	R	15265	25111	0.607917	GCG	A	7868	16098	0.488788	0.297142	1.03846	0.0377419	0.0586727
AGGGCT	RA	225	496	notICP_notACP	0.454728	AGG	R	15265	25111	0.607917	GCT	A	36214	51713	0.700294	0.42572	1.06814	0.0659178	0.343818
AGGGGA	RG	77	221	notICP_notACP	0.351351	AGG	R	15265	25111	0.607917	GGA	G	18958	28644	0.661861	0.402356	0.873235	-0.135551	-1.28745
AGGGGC	RG	84	219	notICP_notACP	0.386364	AGG	R	15265	25111	0.607917	GGC	G	14440	25371	0.569171	0.346008	1.11663	0.110316	0.624426
AGGGGG	RG	17	86	notICP_notACP	0.206897	AGG	R	15265	25111	0.607917	GGG	G	9299	15974	0.58216	0.353904	0.584611	-0.536808	-3.23261
AGGGGT	RG	134	350	notICP_notACP	0.384615	AGG	R	15265	25111	0.607917	GGT	G	44946	58454	0.768916	0.467437	0.822818	-0.195021	-1.98025
AGGGTA	RV	114	300	notICP_notACP	0.38206	AGG	R	15265	25111	0.607917	GTA	V	19204	31133	0.61685	0.374993	1.01884	0.0186694	-0.0772173
AGGGTC	RV	82	224	notICP_notACP	0.368889	AGG	R	15265	25111	0.607917	GTC	V	17912	28647	0.625279	0.380118	0.97046	-0.0299852	-0.456426
AGGGTG	RV	90	246	notICP_notACP	0.368421	AGG	R	15265	25111	0.607917	GTG	V	18234	28268	0.645053	0.392138	0.939518	-0.0623882	-0.720335
AGGGTT	RV	174	392	notICP_notACP	0.445293	AGG	R	15265	25111	0.607917	GTT	V	40339	55865	0.722085	0.438967	1.01441	0.0143065	-0.130423
AGGTAC	RY	159	347	notICP_notACP	0.45977	AGG	R	15265	25111	0.607917	TAC	Y	27599	36906	0.747826	0.454616	1.01134	0.0112745	-0.163778
AGGTAT	RY	208	452	notICP_notACP	0.461369	AGG	R	15265	25111	0.607917	TAT	Y	38655	48761	0.792748	0.481925	0.957346	-0.0435909	-0.708619
AGGTCA	RS	226	512	notICP_notACP	0.442495	AGG	R	15265	25111	0.607917	TCA	S	34279	49028	0.699178	0.425042	1.04106	0.0402417	0.106642
AGGTCC	RS	97	271	notICP_notACP	0.360294	AGG	R	15265	25111	0.607917	TCC	S	22550	36292	0.621359	0.377735	0.953828	-0.0472714	-0.582734
AGGTCG	RS	98	260	notICP_notACP	0.37931	AGG	R	15265	25111	0.607917	TCG	S	12505	22572	0.554025	0.336801	1.12622	0.118863	0.674183
AGGTCT	RS	207	486	notICP_notACP	0.427105	AGG	R	15265	25111	0.607917	TCT	S	42967	60323	0.712287	0.433011	0.98636	-0.013734	-0.378379
AGGTGC	RC	39	102	notICP_notACP	0.38835	AGG	R	15265	25111	0.607917	TGC	C	8234	11921	0.69074	0.419912	0.924835	-0.0781398	-0.898123
AGGTGG	RW	130	235	notICP_notACP	0.555085	AGG	R	15265	25111	0.607917	TGG	W	26112	26492	0.985657	0.599197	0.926381	-0.0764695	-1.26254
AGGTGT	RC	71	140	notICP_notACP	0.510638	AGG	R	15265	25111	0.607917	TGT	C	15833	20012	0.791186	0.480975	1.06167	0.0598465	0.324505
AGGTTA	RL	263	702	notICP_notACP	0.375533	AGG	R	15265	25111	0.607917	TTA	L	45635	69479	0.656822	0.399293	0.940496	-0.061348	-0.725451
AGGTTC	RF	206	460	notICP_notACP	0.449024	AGG	R	15265	25111	0.607917	TTC	F	34298	46704	0.734375	0.446439	1.00579	0.00577346	-0.211759
AGGTTG	RL	218	581	notICP_notACP	0.376289	AGG	R	15265	25111	0.607917	TTG	L	49471	70615	0.700578	0.425893	0.883529	-0.123831	-1.27262
AGGTTT	RF	432	849	notICP_notACP	0.509412	AGG	R	15265	25111	0.607917	TTT	F	52671	67959	0.775044	0.471162	1.08118	0.0780544	0.506867
AGTAAA	SK	870	1621	notICP_notACP	0.536991	AGT	S	25528	37774	0.675817	AAA	K	85930	111324	0.771893	0.521659	1.02939	0.0289684	0.00571002
AGTAAC	SN	436	991	notICP_notACP	0.440524	AGT	S	25528	37774	0.675817	AAC	N	43682	64149	0.680951	0.460198	0.957248	-0.0436924	-0.677592
AGTAAG	SK	373	831	notICP_notACP	0.449519	AGT	S	25528	37774	0.675817	AAG	K	60279	80768	0.746326	0.50438	0.891231	-0.115151	-1.42727
AGTAAT	SN	716	1587	notICP_notACP	0.451511	AGT	S	25528	37774	0.675817	AAT	N	70549	96026	0.734689	0.496516	0.90936	-0.0950146	-1.21995
AGTACA	ST	299	711	notICP_notACP	0.421348	AGT	S	25528	37774	0.675817	ACA	T	30631	46017	0.665653	0.44986	0.936622	-0.0654756	-0.853154
AGTACC	ST	138	421	notICP_notACP	0.329384	AGT	S	25528	37774	0.675817	ACC	T	17837	31072	0.574068	0.387965	0.849005	-0.163691	-1.43469
AGTACG	ST	113	329	notICP_notACP	0.345455	AGT	S	25528	37774	0.675817	ACG	T	10897	21298	0.511667	0.345794	0.99902	-0.000980922	-0.212158
AGTACT	ST	263	687	notICP_notACP	0.383721	AGT	S	25528	37774	0.675817	ACT	T	33573	50773	0.661244	0.44688	0.858666	-0.152375	-1.56378
AGTAGA	SR	322	577	notICP_notACP	0.558824	AGT	S	25528	37774	0.675817	AGA	R	43362	55458	0.781893	0.528417	1.05754	0.0559484	0.311637
AGTAGC	SS	207	540	notICP_notACP	0.384473	AGT	S	25528	37774	0.675817	AGC	S	15751	25843	0.609503	0.411913	0.933385	-0.0689376	-0.808604
AGTAGG	SR	131	327	notICP_notACP	0.402439	AGT	S	25528	37774	0.675817	AGG	R	15265	25111	0.607917	0.410841	0.97955	-0.0206616	-0.416527
AGTAGT	SS	329	780	notICP_notACP	0.422535	AGT	S	25528	37774	0.675817	AGT	S	25528	37774	0.675817	0.456729	0.925133	-0.0778176	-0.97407
AGTATA	SI	469	785	notICP_notACP	0.597964	AGT	S	25528	37774	0.675817	ATA	I	37233	47498	0.78389	0.529767	1.12873	0.121095	1.08785
AGTATC	SI	250	544	notICP_notACP	0.46055	AGT	S	25528	37774	0.675817	ATC	I	28636	43582	0.657068	0.444058	1.03714	0.0364672	0.0756034
AGTATG	SM	361	577	notICP_notACP	0.626298	AGT	S	25528	37774	0.675817	ATG	M	48242	53275	0.90553	0.611973	1.02341	0.023138	-0.0686
AGTATT	SI	557	1037	notICP_notACP	0.537572	AGT	S	25528	37774	0.675817	ATT	I	58102	78328	0.741781	0.501309	1.07234	0.069841	0.448142
AGTCAA	SQ	374	748	notICP_notACP	0.500668	AGT	S	25528	37774	0.675817	CAA	Q	57847	70699	0.818218	0.552966	0.905422	-0.0993538	-1.40342
AGTCAC	SH	83	219	notICP_notACP	0.381818	AGT	S	25528	37774	0.675817	CAC	H	13074	19621	0.666344	0.450327	0.847869	-0.165029	-1.67581
AGTCAG	SQ	94	249	notICP_notACP	0.38	AGT	S	25528	37774	0.675817	CAG	Q	21763	32364	0.672455	0.454457	0.836163	-0.178931	-1.80056
AGTCAT	SH	231	444	notICP_notACP	0.521348	AGT	S	25528	37774	0.675817	CAT	H	27682	35590	0.777809	0.525657	0.991804	-0.00823017	-0.400501
AGTCCA	SP	178	378	notICP_notACP	0.472296	AGT	S	25528	37774	0.675817	CCA	P	34845	45580	0.764485	0.516652	0.914146	-0.0897653	-1.21859
AGTCCC	SP	82	199	notICP_notACP	0.415	AGT	S	25528	37774	0.675817	CCC	P	10662	18011	0.591994	0.40008	1.03729	0.0366141	0.0693694
AGTCCG	SP	55	139	notICP_notACP	0.4	AGT	S	25528	37774	0.675817	CCG	P	7568	13895	0.544689	0.36811	1.08663	0.0830818	0.43725
AGTCCT	SP	154	363	notICP_notACP	0.425824	AGT	S	25528	37774	0.675817	CCT	P	24981	34856	0.7167	0.484358	0.879152	-0.128798	-1.49092
AGTCGA	SR	57	104	notICP_notACP	0.552381	AGT	S	25528	37774	0.675817	CGA	R	5155	7735	0.666494	0.450428	1.22635	0.204039	1.82896
AGTCGC	SR	38	88	notICP_notACP	0.438202	AGT	S	25528	37774	0.675817	CGC	R	4027	6620	0.608367	0.411145	1.06581	0.0637342	0.312351
AGTCGG	SR	26	65	notICP_notACP	0.409091	AGT	S	25528	37774	0.675817	CGG	R	2468	4555	0.541923	0.366241	1.117	0.110646	0.663716
AGTCGT	SR	80	171	notICP_notACP	0.47093	AGT	S	25528	37774	0.675817	CGT	R	12709	15877	0.800479	0.540977	0.870517	-0.138667	-1.76124
AGTCTA	SL	104	283	notICP_notACP	0.369718	AGT	S	25528	37774	0.675817	CTA	L	19105	35238	0.542183	0.366417	1.00901	0.00896956	-0.149545
AGTCTC	SL	63	165	notICP_notACP	0.385542	AGT	S	25528	37774	0.675817	CTC	L	8094	13821	0.585661	0.3958	0.974084	-0.0262573	-0.44576
AGTCTG	SL	77	267	notICP_notACP	0.291045	AGT	S	25528	37774	0.675817	CTG	L	14468	27995	0.516824	0.349279	0.833274	-0.182392	-1.40459
AGTCTT	SL	214	378	notICP_notACP	0.567282	AGT	S	25528	37774	0.675817	CTT	L	23157	31161	0.743149	0.502233	1.12952	0.121793	1.03946
AGTGAA	SE	1089	1939	notICP_notACP	0.561856	AGT	S	25528	37774	0.675817	GAA	E	98493	120541	0.817093	0.552205	1.01748	0.0173248	-0.129252
AGTGAC	SD	462	964	notICP_notACP	0.479793	AGT	S	25528	37774	0.675817	GAC	D	34844	52567	0.662856	0.447969	1.07104	0.0686293	0.3885
AGTGAG	SE	337	814	notICP_notACP	0.414724	AGT	S	25528	37774	0.675817	GAG	E	34177	51450	0.664283	0.448934	0.923798	-0.079262	-0.96977
AGTGAT	SD	988	1830	notICP_notACP	0.540142	AGT	S	25528	37774	0.675817	GAT	D	79160	100665	0.786373	0.531444	1.01637	0.0162336	-0.136517
AGTGCA	SA	344	758	notICP_notACP	0.454545	AGT	S	25528	37774	0.675817	GCA	A	27987	41979	0.666698	0.450566	1.00883	0.00879255	-0.185544
AGTGCC	SA	242	556	notICP_notACP	0.436266	AGT	S	25528	37774	0.675817	GCC	A	19427	31426	0.618195	0.417787	1.04423	0.0432807	0.13204
AGTGCG	SA	106	306	notICP_notACP	0.348534	AGT	S	25528	37774	0.675817	GCG	A	7868	16098	0.488788	0.330331	1.0551	0.0536397	0.178251
AGTGCT	SA	397	802	notICP_notACP	0.495641	AGT	S	25528	37774	0.675817	GCT	A	36214	51713	0.700294	0.473271	1.04727	0.0461849	0.179129
AGTGGA	SG	281	615	notICP_notACP	0.457792	AGT	S	25528	37774	0.675817	GGA	G	18958	28644	0.661861	0.447297	1.02346	0.0231927	-0.0496255
AGTGGC	SG	195	491	notICP_notACP	0.398374	AGT	S	25528	37774	0.675817	GGC	G	14440	25371	0.569171	0.384655	1.03566	0.0350432	0.0538179
AGTGGG	SG	158	347	notICP_notACP	0.456897	AGT	S	25528	37774	0.675817	GGG	G	9299	15974	0.58216	0.393434	1.16131	0.149545	1.0714
AGTGGT	SG	528	1007	notICP_notACP	0.524802	AGT	S	25528	37774	0.675817	GGT	G	44946	58454	0.768916	0.519647	1.00992	0.00987064	-0.202364
AGTGTA	SV	214	509	notICP_notACP	0.421569	AGT	S	25528	37774	0.675817	GTA	V	19204	31133	0.61685	0.416878	1.01125	0.0111896	-0.150919
AGTGTC	SV	220	445	notICP_notACP	0.495516	AGT	S	25528	37774	0.675817	GTC	V	17912	28647	0.625279	0.422575	1.17261	0.159233	1.24899
AGTGTG	SV	180	388	notICP_notACP	0.465296	AGT	S	25528	37774	0.675817	GTG	V	18234	28268	0.645053	0.435938	1.06734	0.0651731	0.344943
AGTGTT	SV	462	850	notICP_notACP	0.544066	AGT	S	25528	37774	0.675817	GTT	V	40339	55865	0.722085	0.487998	1.11489	0.10876	0.863244
AGTTAC	SY	243	429	notICP_notACP	0.567442	AGT	S	25528	37774	0.675817	TAC	Y	27599	36906	0.747826	0.505394	1.12277	0.115801	0.975878
AGTTAT	SY	375	631	notICP_notACP	0.594937	AGT	S	25528	37774	0.675817	TAT	Y	38655	48761	0.792748	0.535753	1.11047	0.104782	0.89896
AGTTCA	SS	468	966	notICP_notACP	0.485005	AGT	S	25528	37774	0.675817	TCA	S	34279	49028	0.699178	0.472517	1.02643	0.0260866	-0.0236071
AGTTCC	SS	239	574	notICP_notACP	0.417391	AGT	S	25528	37774	0.675817	TCC	S	22550	36292	0.621359	0.419926	0.993965	-0.0060532	-0.301281
AGTTCG	SS	148	382	notICP_notACP	0.389034	AGT	S	25528	37774	0.675817	TCG	S	12505	22572	0.554025	0.37442	1.03903	0.0382897	0.0783122
AGTTCT	SS	464	1005	notICP_notACP	0.462227	AGT	S	25528	37774	0.675817	TCT	S	42967	60323	0.712287	0.481376	0.96022	-0.0405931	-0.679365
AGTTGC	SC	106	197	notICP_notACP	0.540404	AGT	S	25528	37774	0.675817	TGC	C	8234	11921	0.69074	0.466814	1.15764	0.146386	1.23608
AGTTGG	SW	241	325	notICP_notACP	0.742331	AGT	S	25528	37774	0.675817	TGG	W	26112	26492	0.985657	0.666124	1.1144	0.10832	1.17163
AGTTGT	SC	177	309	notICP_notACP	0.574194	AGT	S	25528	37774	0.675817	TGT	C	15833	20012	0.791186	0.534697	1.07387	0.0712662	0.494804
AGTTTA	SL	546	1033	notICP_notACP	0.529014	AGT	S	25528	37774	0.675817	TTA	L	45635	69479	0.656822	0.443892	1.19176	0.175433	1.48678
AGTTTC	SF	386	706	notICP_notACP	0.547383	AGT	S	25528	37774	0.675817	TTC	F	34298	46704	0.734375	0.496304	1.10292	0.0979615	0.755747
AGTTTG	SL	521	978	notICP_notACP	0.533197	AGT	S	25528	37774	0.675817	TTG	L	49471	70615	0.700578	0.473463	1.12617	0.118818	0.947251
AGTTTT	SF	546	976	notICP_notACP	0.559877	AGT	S	25528	37774	0.675817	TTT	F	52671	67959	0.775044	0.523788	1.0689	0.0666299	0.431214
ATAAAA	IK	1217	2057	notICP_notACP	0.591837	ATA	I	37233	47498	0.78389	AAA	K	85930	111324	0.771893	0.605079	0.978114	-0.0221289	-0.631324
ATAAAC	IN	672	1220	notICP_notACP	0.551188	ATA	I	37233	47498	0.78389	AAC	N	43682	64149	0.680951	0.533791	1.03259	0.0320713	0.0409529
ATAAAG	IK	809	1388	notICP_notACP	0.583153	ATA	I	37233	47498	0.78389	AAG	K	60279	80768	0.746326	0.585038	0.996779	-0.0032259	-0.385891
ATAAAT	IN	1162	1923	notICP_notACP	0.60447	ATA	I	37233	47498	0.78389	AAT	N	70549	96026	0.734689	0.575916	1.04958	0.0483906	0.245362
ATAACA	IT	574	1013	notICP_notACP	0.567061	ATA	I	37233	47498	0.78389	ACA	T	30631	46017	0.665653	0.521799	1.08674	0.0831856	0.621014
ATAACC	IT	214	468	notICP_notACP	0.458422	ATA	I	37233	47498	0.78389	ACC	T	17837	31072	0.574068	0.450006	1.0187	0.0185299	-0.0939786
ATAACG	IT	221	489	notICP_notACP	0.453061	ATA	I	37233	47498	0.78389	ACG	T	10897	21298	0.511667	0.401091	1.12957	0.121839	0.830556
ATAACT	IT	402	833	notICP_notACP	0.483213	ATA	I	37233	47498	0.78389	ACT	T	33573	50773	0.661244	0.518343	0.932228	-0.070178	-1.02986
ATAAGA	IR	700	1082	notICP_notACP	0.647276	ATA	I	37233	47498	0.78389	AGA	R	43362	55458	0.781893	0.612918	1.05606	0.0545414	0.342735
ATAAGC	IS	241	487	notICP_notACP	0.495902	ATA	I	37233	47498	0.78389	AGC	S	15751	25843	0.609503	0.477784	1.03792	0.0372198	0.0890162
ATAAGG	IR	264	532	notICP_notACP	0.497186	ATA	I	37233	47498	0.78389	AGG	R	15265	25111	0.607917	0.47654	1.04332	0.0424124	0.141729
ATAAGT	IS	361	641	notICP_notACP	0.563863	ATA	I	37233	47498	0.78389	AGT	S	25528	37774	0.675817	0.529767	1.06436	0.0623747	0.386698
ATAATA	II	740	1107	notICP_notACP	0.668773	ATA	I	37233	47498	0.78389	ATA	I	37233	47498	0.78389	0.614484	1.08835	0.0846614	0.751601
ATAATC	II	313	668	notICP_notACP	0.469357	ATA	I	37233	47498	0.78389	ATC	I	28636	43582	0.657068	0.515069	0.911251	-0.0929372	-1.24551
ATAATG	IM	751	998	notICP_notACP	0.752753	ATA	I	37233	47498	0.78389	ATG	M	48242	53275	0.90553	0.709836	1.06046	0.0587031	0.461206
ATAATT	II	647	1190	notICP_notACP	0.544081	ATA	I	37233	47498	0.78389	ATT	I	58102	78328	0.741781	0.581475	0.93569	-0.0664709	-1.1139
ATACAA	IQ	572	920	notICP_notACP	0.62215	ATA	I	37233	47498	0.78389	CAA	Q	57847	70699	0.818218	0.641393	0.969998	-0.0304613	-0.776245
ATACAC	IH	142	295	notICP_notACP	0.483108	ATA	I	37233	47498	0.78389	CAC	H	13074	19621	0.666344	0.52234	0.924891	-0.0780791	-1.1166
ATACAG	IQ	294	536	ACP	0.549348	ATA	I	37233	47498	0.78389	CAG	Q	21763	32364	0.672455	0.527131	1.04215	0.041284	0.144022
ATACAT	IH	333	569	notICP_notACP	0.585965	ATA	I	37233	47498	0.78389	CAT	H	27682	35590	0.777809	0.609717	0.961044	-0.0397347	-0.850155
ATACCA	IP	589	933	notICP_notACP	0.631692	ATA	I	37233	47498	0.78389	CCA	P	34845	45580	0.764485	0.599272	1.0541	0.052685	0.310971
ATACCC	IP	171	373	notICP_notACP	0.459893	ATA	I	37233	47498	0.78389	CCC	P	10662	18011	0.591994	0.464058	0.991024	-0.00901659	-0.361008
ATACCG	IP	324	538	notICP_notACP	0.602968	ATA	I	37233	47498	0.78389	CCG	P	7568	13895	0.544689	0.426976	1.41218	0.345136	3.36519
ATACCT	IP	405	699	notICP_notACP	0.58	ATA	I	37233	47498	0.78389	CCT	P	24981	34856	0.7167	0.561814	1.03237	0.0318576	0.0405542
ATACGA	IR	173	269	ICP	0.644444	ATA	I	37233	47498	0.78389	CGA	R	5155	7735	0.666494	0.522458	1.23348	0.209843	2.19812
ATACGC	IR	61	127	notICP_notACP	0.484375	ATA	I	37233	47498	0.78389	CGC	R	4027	6620	0.608367	0.476893	1.01569	0.0155669	-0.129146
ATACGG	IR	88	164	ICP	0.539394	ATA	I	37233	47498	0.78389	CGG	R	2468	4555	0.541923	0.424808	1.26974	0.238809	2.10392
ATACGT	IR	138	231	notICP_notACP	0.599138	ATA	I	37233	47498	0.78389	CGT	R	12709	15877	0.800479	0.627487	0.954821	-0.0462317	-0.955228
ATACTA	IL	289	686	notICP_notACP	0.422125	ATA	I	37233	47498	0.78389	CTA	L	19105	35238	0.542183	0.425012	0.993207	-0.00681603	-0.311554
ATACTC	IL	115	227	notICP_notACP	0.508772	ATA	I	37233	47498	0.78389	CTC	L	8094	13821	0.585661	0.459094	1.10821	0.102746	0.749014
ATACTG	IL	289	665	ACP	0.435435	ATA	I	37233	47498	0.78389	CTG	L	14468	27995	0.516824	0.405133	1.0748	0.0721308	0.382644
ATACTT	IL	321	574	notICP_notACP	0.56	ATA	I	37233	47498	0.78389	CTT	L	23157	31161	0.743149	0.582547	0.961296	-0.039473	-0.809258
ATAGAA	IE	1164	1805	notICP_notACP	0.645072	ATA	I	37233	47498	0.78389	GAA	E	98493	120541	0.817093	0.640511	1.00712	0.00709558	-0.28629
ATAGAC	ID	518	906	notICP_notACP	0.572216	ATA	I	37233	47498	0.78389	GAC	D	34844	52567	0.662856	0.519606	1.10125	0.0964457	0.773383
ATAGAG	IE	485	928	notICP_notACP	0.523143	ATA	I	37233	47498	0.78389	GAG	E	34177	51450	0.664283	0.520725	1.00464	0.00463396	-0.259259
ATAGAT	ID	1087	1717	notICP_notACP	0.633295	ATA	I	37233	47498	0.78389	GAT	D	79160	100665	0.786373	0.61643	1.02736	0.026991	-0.0190257
ATAGCA	IA	412	724	notICP_notACP	0.569655	ATA	I	37233	47498	0.78389	GCA	A	27987	41979	0.666698	0.522618	1.09	0.0861797	0.657007
ATAGCC	IA	199	411	notICP_notACP	0.485437	ATA	I	37233	47498	0.78389	GCC	A	19427	31426	0.618195	0.484597	1.00173	0.00173242	-0.270274
ATAGCG	IA	146	334	notICP_notACP	0.438806	ATA	I	37233	47498	0.78389	GCG	A	7868	16098	0.488788	0.383156	1.14524	0.135615	0.91685
ATAGCT	IA	322	586	notICP_notACP	0.550256	ATA	I	37233	47498	0.78389	GCT	A	36214	51713	0.700294	0.548954	1.00237	0.00236898	-0.298968
ATAGGA	IG	239	446	notICP_notACP	0.536913	ATA	I	37233	47498	0.78389	GGA	G	18958	28644	0.661861	0.518826	1.03486	0.0342668	0.0640158
ATAGGC	IG	166	383	notICP_notACP	0.434896	ATA	I	37233	47498	0.78389	GGC	G	14440	25371	0.569171	0.446167	0.974737	-0.0255876	-0.496499
ATAGGG	IG	114	237	notICP_notACP	0.483193	ATA	I	37233	47498	0.78389	GGG	G	9299	15974	0.58216	0.456349	1.05882	0.0571584	0.281149
ATAGGT	IG	365	630	notICP_notACP	0.580032	ATA	I	37233	47498	0.78389	GGT	G	44946	58454	0.768916	0.602746	0.962315	-0.038413	-0.824682
ATAGTA	IV	287	569	notICP_notACP	0.505263	ATA	I	37233	47498	0.78389	GTA	V	19204	31133	0.61685	0.483542	1.04492	0.0439403	0.159672
ATAGTC	IV	168	371	notICP_notACP	0.454301	ATA	I	37233	47498	0.78389	GTC	V	17912	28647	0.625279	0.49015	0.926861	-0.0759519	-1.02794
ATAGTG	IV	307	531	notICP_notACP	0.578947	ATA	I	37233	47498	0.78389	GTG	V	18234	28268	0.645053	0.505651	1.14496	0.135366	1.207
ATAGTT	IV	360	698	notICP_notACP	0.516452	ATA	I	37233	47498	0.78389	GTT	V	40339	55865	0.722085	0.566035	0.912403	-0.091674	-1.35535
ATATAC	IY	474	818	notICP_notACP	0.579976	ATA	I	37233	47498	0.78389	TAC	Y	27599	36906	0.747826	0.586213	0.98936	-0.0106975	-0.476098
ATATAT	IY	692	1092	notICP_notACP	0.634035	ATA	I	37233	47498	0.78389	TAT	Y	38655	48761	0.792748	0.621428	1.02029	0.0200842	-0.109531
ATATCA	IS	814	1349	notICP_notACP	0.603704	ATA	I	37233	47498	0.78389	TCA	S	34279	49028	0.699178	0.548079	1.10149	0.0966644	0.818477
ATATCC	IS	380	738	notICP_notACP	0.515562	ATA	I	37233	47498	0.78389	TCC	S	22550	36292	0.621359	0.487078	1.05848	0.0568333	0.296633
ATATCG	IS	314	603	notICP_notACP	0.521523	ATA	I	37233	47498	0.78389	TCG	S	12505	22572	0.554025	0.434295	1.20085	0.183031	1.5358
ATATCT	IS	720	1281	notICP_notACP	0.562402	ATA	I	37233	47498	0.78389	TCT	S	42967	60323	0.712287	0.558355	1.00725	0.00722322	-0.248092
ATATGC	IC	166	297	notICP_notACP	0.560403	ATA	I	37233	47498	0.78389	TGC	C	8234	11921	0.69074	0.541464	1.03498	0.0343787	0.0680984
ATATGG	IW	537	642	notICP_notACP	0.836703	ATA	I	37233	47498	0.78389	TGG	W	26112	26492	0.985657	0.772647	1.08291	0.0796474	0.858583
ATATGT	IC	293	442	notICP_notACP	0.663657	ATA	I	37233	47498	0.78389	TGT	C	15833	20012	0.791186	0.620203	1.07006	0.0677189	0.525439
ATATTA	IL	704	1367	notICP_notACP	0.515351	ATA	I	37233	47498	0.78389	TTA	L	45635	69479	0.656822	0.514876	1.00092	0.000921103	-0.295762
ATATTC	IF	548	948	notICP_notACP	0.578504	ATA	I	37233	47498	0.78389	TTC	F	34298	46704	0.734375	0.57567	1.00492	0.004911	-0.28332
ATATTG	IL	652	1205	notICP_notACP	0.541459	ATA	I	37233	47498	0.78389	TTG	L	49471	70615	0.700578	0.549176	0.985949	-0.014151	-0.484532
ATATTT	IF	927	1515	notICP_notACP	0.612137	ATA	I	37233	47498	0.78389	TTT	F	52671	67959	0.775044	0.607549	1.00755	0.00752279	-0.266181
ATCAAA	IK	1454	2637	notICP_notACP	0.551554	ATC	I	28636	43582	0.657068	AAA	K	85930	111324	0.771893	0.507186	1.08748	0.0838616	0.611287
ATCAAC	IN	859	1608	notICP_notACP	0.534493	ATC	I	28636	43582	0.657068	AAC	N	43682	64149	0.680951	0.447431	1.19458	0.177797	1.52458
ATCAAG	IK	1233	2082	notICP_notACP	0.592415	ATC	I	28636	43582	0.657068	AAG	K	60279	80768	0.746326	0.490387	1.20806	0.189012	1.80679
ATCAAT	IN	1014	2071	notICP_notACP	0.489865	ATC	I	28636	43582	0.657068	AAT	N	70549	96026	0.734689	0.482741	1.01476	0.0146496	-0.139973
ATCACA	IT	398	869	notICP_notACP	0.458621	ATC	I	28636	43582	0.657068	ACA	T	30631	46017	0.665653	0.437379	1.04857	0.0474232	0.177214
ATCACC	IT	324	703	notICP_notACP	0.461648	ATC	I	28636	43582	0.657068	ACC	T	17837	31072	0.574068	0.377201	1.22388	0.202023	1.51247
ATCACG	IT	149	366	notICP_notACP	0.408719	ATC	I	28636	43582	0.657068	ACG	T	10897	21298	0.511667	0.3362	1.2157	0.195322	1.29156
ATCACT	IT	539	1133	notICP_notACP	0.47619	ATC	I	28636	43582	0.657068	ACT	T	33573	50773	0.661244	0.434482	1.096	0.0916627	0.599743
ATCAGA	IR	693	1145	notICP_notACP	0.605585	ATC	I	28636	43582	0.657068	AGA	R	43362	55458	0.781893	0.513757	1.17874	0.164444	1.5832
ATCAGC	IS	201	477	notICP_notACP	0.422594	ATC	I	28636	43582	0.657068	AGC	S	15751	25843	0.609503	0.400485	1.05521	0.0537357	0.216941
ATCAGG	IR	191	458	notICP_notACP	0.418301	ATC	I	28636	43582	0.657068	AGG	R	15265	25111	0.607917	0.399443	1.04721	0.0461304	0.150717
ATCAGT	IS	330	706	notICP_notACP	0.468175	ATC	I	28636	43582	0.657068	AGT	S	25528	37774	0.675817	0.444058	1.05431	0.0528877	0.232379
ATCATA	II	494	885	notICP_notACP	0.558691	ATC	I	28636	43582	0.657068	ATA	I	37233	47498	0.78389	0.515069	1.08469	0.0812947	0.591264
ATCATC	II	544	1065	notICP_notACP	0.511257	ATC	I	28636	43582	0.657068	ATC	I	28636	43582	0.657068	0.431739	1.18418	0.169052	1.37879
ATCATG	IM	660	1006	notICP_notACP	0.656405	ATC	I	28636	43582	0.657068	ATG	M	48242	53275	0.90553	0.594995	1.10321	0.0982257	0.909595
ATCATT	II	821	1542	notICP_notACP	0.532728	ATC	I	28636	43582	0.657068	ATT	I	58102	78328	0.741781	0.487401	1.093	0.0889247	0.642759
ATCCAA	IQ	534	1033	notICP_notACP	0.517408	ATC	I	28636	43582	0.657068	CAA	Q	57847	70699	0.818218	0.537625	0.962396	-0.038329	-0.73469
ATCCAC	IH	124	291	notICP_notACP	0.428082	ATC	I	28636	43582	0.657068	CAC	H	13074	19621	0.666344	0.437833	0.977729	-0.0225231	-0.460294
ATCCAG	IQ	228	496	notICP_notACP	0.460765	ATC	I	28636	43582	0.657068	CAG	Q	21763	32364	0.672455	0.441849	1.04281	0.0419199	0.126744
ATCCAT	IH	292	560	notICP_notACP	0.522282	ATC	I	28636	43582	0.657068	CAT	H	27682	35590	0.777809	0.511073	1.02193	0.0216936	-0.0728118
ATCCCA	IP	431	821	notICP_notACP	0.525547	ATC	I	28636	43582	0.657068	CCA	P	34845	45580	0.764485	0.502319	1.04624	0.0452054	0.179534
ATCCCC	IP	100	270	notICP_notACP	0.372694	ATC	I	28636	43582	0.657068	CCC	P	10662	18011	0.591994	0.388981	0.95813	-0.0427723	-0.565685
ATCCCG	IP	75	203	notICP_notACP	0.372549	ATC	I	28636	43582	0.657068	CCG	P	7568	13895	0.544689	0.357898	1.04094	0.040121	0.0888711
ATCCCT	IP	191	486	notICP_notACP	0.394251	ATC	I	28636	43582	0.657068	CCT	P	24981	34856	0.7167	0.47092	0.837191	-0.177703	-1.85584
ATCCGA	IR	45	104	notICP_notACP	0.438095	ATC	I	28636	43582	0.657068	CGA	R	5155	7735	0.666494	0.437932	1.00037	0.000372298	-0.256508
ATCCGC	IR	53	125	notICP_notACP	0.428571	ATC	I	28636	43582	0.657068	CGC	R	4027	6620	0.608367	0.399739	1.07213	0.0696462	0.355627
ATCCGG	IR	27	67	notICP_notACP	0.411765	ATC	I	28636	43582	0.657068	CGG	R	2468	4555	0.541923	0.35608	1.15638	0.145296	0.933632
ATCCGT	IR	133	243	notICP_notACP	0.54918	ATC	I	28636	43582	0.657068	CGT	R	12709	15877	0.800479	0.525969	1.04413	0.0431846	0.165145
ATCCTA	IL	182	528	notICP_notACP	0.345936	ATC	I	28636	43582	0.657068	CTA	L	19105	35238	0.542183	0.356251	0.971044	-0.0293837	-0.423492
ATCCTC	IL	86	247	notICP_notACP	0.350806	ATC	I	28636	43582	0.657068	CTC	L	8094	13821	0.585661	0.384819	0.911614	-0.0925381	-0.927669
ATCCTG	IL	135	424	notICP_notACP	0.32	ATC	I	28636	43582	0.657068	CTG	L	14468	27995	0.516824	0.339588	0.942317	-0.0594135	-0.604261
ATCCTT	IL	226	493	notICP_notACP	0.459514	ATC	I	28636	43582	0.657068	CTT	L	23157	31161	0.743149	0.488299	0.94105	-0.0607588	-0.881595
ATCGAA	IE	838	1654	notICP_notACP	0.506949	ATC	I	28636	43582	0.657068	GAA	E	98493	120541	0.817093	0.536886	0.94424	-0.0573754	-0.934108
ATCGAC	ID	361	885	notICP_notACP	0.408578	ATC	I	28636	43582	0.657068	GAC	D	34844	52567	0.662856	0.435541	0.938092	-0.0639072	-0.812835
ATCGAG	IE	325	755	notICP_notACP	0.431217	ATC	I	28636	43582	0.657068	GAG	E	34177	51450	0.664283	0.436479	0.987945	-0.0121287	-0.367188
ATCGAT	ID	879	1646	notICP_notACP	0.534305	ATC	I	28636	43582	0.657068	GAT	D	79160	100665	0.786373	0.5167	1.03407	0.0335031	0.0553603
ATCGCA	IA	171	479	notICP_notACP	0.358333	ATC	I	28636	43582	0.657068	GCA	A	27987	41979	0.666698	0.438066	0.817989	-0.200907	-1.89932
ATCGCC	IA	166	398	notICP_notACP	0.418546	ATC	I	28636	43582	0.657068	GCC	A	19427	31426	0.618195	0.406196	1.03041	0.029952	0.012907
ATCGCG	IA	68	201	notICP_notACP	0.341584	ATC	I	28636	43582	0.657068	GCG	A	7868	16098	0.488788	0.321167	1.06357	0.0616326	0.229218
ATCGCT	IA	253	579	notICP_notACP	0.437931	ATC	I	28636	43582	0.657068	GCT	A	36214	51713	0.700294	0.460141	0.951733	-0.0494711	-0.729691
ATCGGA	IG	151	368	notICP_notACP	0.411924	ATC	I	28636	43582	0.657068	GGA	G	18958	28644	0.661861	0.434888	0.947197	-0.0542484	-0.730203
ATCGGC	IG	140	357	notICP_notACP	0.393855	ATC	I	28636	43582	0.657068	GGC	G	14440	25371	0.569171	0.373984	1.05313	0.0517693	0.186646
ATCGGG	IG	91	253	notICP_notACP	0.362205	ATC	I	28636	43582	0.657068	GGG	G	9299	15974	0.58216	0.382519	0.946895	-0.0545675	-0.644649
ATCGGT	IG	462	899	notICP_notACP	0.514444	ATC	I	28636	43582	0.657068	GGT	G	44946	58454	0.768916	0.50523	1.01824	0.0180731	-0.110344
ATCGTA	IV	147	367	notICP_notACP	0.402174	ATC	I	28636	43582	0.657068	GTA	V	19204	31133	0.61685	0.405312	0.992257	-0.00777328	-0.305033
ATCGTC	IV	170	445	notICP_notACP	0.383408	ATC	I	28636	43582	0.657068	GTC	V	17912	28647	0.625279	0.410851	0.933205	-0.0691309	-0.808043
ATCGTG	IV	155	377	notICP_notACP	0.412698	ATC	I	28636	43582	0.657068	GTG	V	18234	28268	0.645053	0.423844	0.973704	-0.0266476	-0.480657
ATCGTT	IV	323	757	notICP_notACP	0.427441	ATC	I	28636	43582	0.657068	GTT	V	40339	55865	0.722085	0.474459	0.900901	-0.10436	-1.24827
ATCTAC	IY	294	524	notICP_notACP	0.561905	ATC	I	28636	43582	0.657068	TAC	Y	27599	36906	0.747826	0.491372	1.14354	0.13413	1.15864
ATCTAT	IY	282	557	notICP_notACP	0.507168	ATC	I	28636	43582	0.657068	TAT	Y	38655	48761	0.792748	0.52089	0.973658	-0.0266952	-0.591207
ATCTCA	IS	273	602	notICP_notACP	0.454395	ATC	I	28636	43582	0.657068	TCA	S	34279	49028	0.699178	0.459408	0.989088	-0.0109716	-0.375673
ATCTCC	IS	255	570	notICP_notACP	0.448336	ATC	I	28636	43582	0.657068	TCC	S	22550	36292	0.621359	0.408276	1.09812	0.0936013	0.581421
ATCTCG	IS	112	282	notICP_notACP	0.399293	ATC	I	28636	43582	0.657068	TCG	S	12505	22572	0.554025	0.364032	1.09686	0.0924545	0.508994
ATCTCT	IS	401	841	notICP_notACP	0.477435	ATC	I	28636	43582	0.657068	TCT	S	42967	60323	0.712287	0.468021	1.02011	0.019914	-0.0841626
ATCTGC	IC	112	224	notICP_notACP	0.502222	ATC	I	28636	43582	0.657068	TGC	C	8234	11921	0.69074	0.453863	1.10655	0.101247	0.724992
ATCTGG	IW	269	411	notICP_notACP	0.65534	ATC	I	28636	43582	0.657068	TGG	W	26112	26492	0.985657	0.647644	1.01188	0.0118135	-0.226057
ATCTGT	IC	195	348	notICP_notACP	0.561605	ATC	I	28636	43582	0.657068	TGT	C	15833	20012	0.791186	0.519863	1.08029	0.0772329	0.549769
ATCTTA	IL	429	952	notICP_notACP	0.451207	ATC	I	28636	43582	0.657068	TTA	L	45635	69479	0.656822	0.431577	1.04548	0.0444799	0.147518
ATCTTC	IF	409	746	notICP_notACP	0.548862	ATC	I	28636	43582	0.657068	TTC	F	34298	46704	0.734375	0.482535	1.13746	0.128795	1.07742
ATCTTG	IL	569	1029	notICP_notACP	0.553398	ATC	I	28636	43582	0.657068	TTG	L	49471	70615	0.700578	0.460327	1.20218	0.18414	1.64047
ATCTTT	IF	475	920	notICP_notACP	0.51683	ATC	I	28636	43582	0.657068	TTT	F	52671	67959	0.775044	0.509257	1.01487	0.0147607	-0.146481
ATGAAA	MK	1750	2452	notICP_notACP	0.71382	ATG	M	48242	53275	0.90553	AAA	K	85930	111324	0.771893	0.698972	1.02124	0.0210197	-0.109475
ATGAAC	MN	910	1415	notICP_notACP	0.643362	ATG	M	48242	53275	0.90553	AAC	N	43682	64149	0.680951	0.616621	1.04337	0.0424519	0.183913
ATGAAG	MK	1111	1639	notICP_notACP	0.678049	ATG	M	48242	53275	0.90553	AAG	K	60279	80768	0.746326	0.67582	1.0033	0.00329202	-0.355199
ATGAAT	MN	1393	2069	notICP_notACP	0.67343	ATG	M	48242	53275	0.90553	AAT	N	70549	96026	0.734689	0.665283	1.01225	0.0121716	-0.227255
ATGACA	MT	650	1030	notICP_notACP	0.631426	ATG	M	48242	53275	0.90553	ACA	T	30631	46017	0.665653	0.602768	1.04754	0.0464478	0.231555
ATGACC	MT	340	633	notICP_notACP	0.537855	ATG	M	48242	53275	0.90553	ACC	T	17837	31072	0.574068	0.519835	1.03466	0.034077	0.0620408
ATGACG	MT	232	469	notICP_notACP	0.495745	ATG	M	48242	53275	0.90553	ACG	T	10897	21298	0.511667	0.46333	1.06996	0.0676218	0.391546
ATGACT	MT	637	990	notICP_notACP	0.643794	ATG	M	48242	53275	0.90553	ACT	T	33573	50773	0.661244	0.598776	1.07518	0.0724914	0.57031
ATGAGA	MR	828	1118	notICP_notACP	0.74084	ATG	M	48242	53275	0.90553	AGA	R	43362	55458	0.781893	0.708027	1.04634	0.0453021	0.25453
ATGAGC	MS	374	631	notICP_notACP	0.593354	ATG	M	48242	53275	0.90553	AGC	S	15751	25843	0.609503	0.551923	1.07507	0.072383	0.524361
ATGAGG	MR	295	513	notICP_notACP	0.575875	ATG	M	48242	53275	0.90553	AGG	R	15265	25111	0.607917	0.550486	1.04612	0.0450891	0.195372
ATGAGT	MS	681	947	notICP_notACP	0.719409	ATG	M	48242	53275	0.90553	AGT	S	25528	37774	0.675817	0.611973	1.17556	0.161743	1.84586
ATGATA	MI	668	932	notICP_notACP	0.717042	ATG	M	48242	53275	0.90553	ATA	I	37233	47498	0.78389	0.709836	1.01015	0.0101004	-0.273042
ATGATC	MI	506	788	notICP_notACP	0.642586	ATG	M	48242	53275	0.90553	ATC	I	28636	43582	0.657068	0.594995	1.07999	0.0769475	0.625451
ATGATG	MM	969	1116	notICP_notACP	0.868397	ATG	M	48242	53275	0.90553	ATG	M	48242	53275	0.90553	0.819984	1.05904	0.0573647	0.508861
ATGATT	MI	1143	1546	notICP_notACP	0.739496	ATG	M	48242	53275	0.90553	ATT	I	58102	78328	0.741781	0.671705	1.10092	0.0961491	0.995259
ATGCAA	MQ	965	1318	notICP_notACP	0.732373	ATG	M	48242	53275	0.90553	CAA	Q	57847	70699	0.818218	0.740921	0.988464	-0.0116034	-0.615392
ATGCAC	MH	194	311	notICP_notACP	0.625	ATG	M	48242	53275	0.90553	CAC	H	13074	19621	0.666344	0.603394	1.03581	0.035181	0.086192
ATGCAG	MQ	334	538	notICP_notACP	0.621521	ATG	M	48242	53275	0.90553	CAG	Q	21763	32364	0.672455	0.608928	1.02068	0.0204705	-0.102392
ATGCAT	MH	461	635	notICP_notACP	0.726415	ATG	M	48242	53275	0.90553	CAT	H	27682	35590	0.777809	0.704329	1.03136	0.0308758	0.0361713
ATGCCA	MP	549	804	notICP_notACP	0.68323	ATG	M	48242	53275	0.90553	CCA	P	34845	45580	0.764485	0.692264	0.98695	-0.0131362	-0.596528
ATGCCC	MP	232	403	notICP_notACP	0.576733	ATG	M	48242	53275	0.90553	CCC	P	10662	18011	0.591994	0.536068	1.07586	0.0731172	0.518002
ATGCCG	MP	119	240	notICP_notACP	0.497925	ATG	M	48242	53275	0.90553	CCG	P	7568	13895	0.544689	0.493232	1.00952	0.00947009	-0.196179
ATGCCT	MP	421	660	notICP_notACP	0.638427	ATG	M	48242	53275	0.90553	CCT	P	24981	34856	0.7167	0.648993	0.983719	-0.0164149	-0.60235
ATGCGA	MR	66	115	notICP_notACP	0.577586	ATG	M	48242	53275	0.90553	CGA	R	5155	7735	0.666494	0.60353	0.957013	-0.0439387	-0.891558
ATGCGC	MR	49	97	notICP_notACP	0.510204	ATG	M	48242	53275	0.90553	CGC	R	4027	6620	0.608367	0.550895	0.926137	-0.0767328	-1.16352
ATGCGG	MR	33	80	notICP_notACP	0.419753	ATG	M	48242	53275	0.90553	CGG	R	2468	4555	0.541923	0.490727	0.85537	-0.156222	-1.75048
ATGCGT	MR	177	244	notICP_notACP	0.726531	ATG	M	48242	53275	0.90553	CGT	R	12709	15877	0.800479	0.724857	1.00231	0.00230597	-0.395709
ATGCTA	ML	458	845	notICP_notACP	0.542553	ATG	M	48242	53275	0.90553	CTA	L	19105	35238	0.542183	0.490963	1.10508	0.0999171	0.769408
ATGCTC	ML	153	293	notICP_notACP	0.52381	ATG	M	48242	53275	0.90553	CTC	L	8094	13821	0.585661	0.530333	0.987699	-0.012377	-0.448818
ATGCTG	ML	346	711	notICP_notACP	0.48736	ATG	M	48242	53275	0.90553	CTG	L	14468	27995	0.516824	0.467999	1.04137	0.0405353	0.120361
ATGCTT	ML	588	822	notICP_notACP	0.715674	ATG	M	48242	53275	0.90553	CTT	L	23157	31161	0.743149	0.672943	1.0635	0.0615643	0.479278
ATGGAA	ME	1882	2498	notICP_notACP	0.753501	ATG	M	48242	53275	0.90553	GAA	E	98493	120541	0.817093	0.739902	1.01838	0.0182134	-0.159423
ATGGAC	MD	806	1278	notICP_notACP	0.630962	ATG	M	48242	53275	0.90553	GAC	D	34844	52567	0.662856	0.600236	1.05119	0.049923	0.275588
ATGGAG	ME	645	1040	notICP_notACP	0.620557	ATG	M	48242	53275	0.90553	GAG	E	34177	51450	0.664283	0.601528	1.03164	0.0311454	0.0343307
ATGGAT	MD	1622	2202	notICP_notACP	0.736723	ATG	M	48242	53275	0.90553	GAT	D	79160	100665	0.786373	0.712084	1.0346	0.0340158	0.0840579
ATGGCA	MA	733	1153	notICP_notACP	0.636049	ATG	M	48242	53275	0.90553	GCA	A	27987	41979	0.666698	0.603715	1.05356	0.0521723	0.306568
ATGGCC	MA	437	748	notICP_notACP	0.58478	ATG	M	48242	53275	0.90553	GCC	A	19427	31426	0.618195	0.559794	1.04463	0.0436672	0.181567
ATGGCG	MA	184	429	notICP_notACP	0.430233	ATG	M	48242	53275	0.90553	GCG	A	7868	16098	0.488788	0.442612	0.972031	-0.028368	-0.517173
ATGGCT	MA	847	1219	notICP_notACP	0.695082	ATG	M	48242	53275	0.90553	GCT	A	36214	51713	0.700294	0.634137	1.09611	0.0917648	0.876799
ATGGGA	MG	439	725	notICP_notACP	0.606061	ATG	M	48242	53275	0.90553	GGA	G	18958	28644	0.661861	0.599335	1.01122	0.0111601	-0.217339
ATGGGC	MG	344	637	notICP_notACP	0.540752	ATG	M	48242	53275	0.90553	GGC	G	14440	25371	0.569171	0.515401	1.04919	0.0480162	0.215417
ATGGGG	MG	240	429	notICP_notACP	0.560465	ATG	M	48242	53275	0.90553	GGG	G	9299	15974	0.58216	0.527163	1.06317	0.0612575	0.371916
ATGGGT	MG	934	1294	notICP_notACP	0.722008	ATG	M	48242	53275	0.90553	GGT	G	44946	58454	0.768916	0.696277	1.03696	0.036289	0.115899
ATGGTA	MV	399	694	notICP_notACP	0.57554	ATG	M	48242	53275	0.90553	GTA	V	19204	31133	0.61685	0.558576	1.03037	0.0299177	0.0173427
ATGGTC	MV	377	601	notICP_notACP	0.627907	ATG	M	48242	53275	0.90553	GTC	V	17912	28647	0.625279	0.566209	1.10897	0.103429	0.932588
ATGGTG	MV	371	574	notICP_notACP	0.646957	ATG	M	48242	53275	0.90553	GTG	V	18234	28268	0.645053	0.584115	1.10759	0.102182	0.945484
ATGGTT	MV	875	1224	notICP_notACP	0.715102	ATG	M	48242	53275	0.90553	GTT	V	40339	55865	0.722085	0.653869	1.09365	0.0895176	0.871003
ATGTAC	MY	448	652	notICP_notACP	0.687596	ATG	M	48242	53275	0.90553	TAC	Y	27599	36906	0.747826	0.677178	1.01538	0.0152664	-0.187633
ATGTAT	MY	604	822	notICP_notACP	0.735115	ATG	M	48242	53275	0.90553	TAT	Y	38655	48761	0.792748	0.717857	1.02404	0.0237568	-0.0711195
ATGTCA	MS	718	1034	notICP_notACP	0.694686	ATG	M	48242	53275	0.90553	TCA	S	34279	49028	0.699178	0.633126	1.09723	0.0927897	0.890033
ATGTCC	MS	449	737	notICP_notACP	0.609756	ATG	M	48242	53275	0.90553	TCC	S	22550	36292	0.621359	0.562659	1.0837	0.0803844	0.634477
ATGTCG	MS	235	443	notICP_notACP	0.531532	ATG	M	48242	53275	0.90553	TCG	S	12505	22572	0.554025	0.501686	1.05949	0.0577884	0.315963
ATGTCT	MS	863	1217	notICP_notACP	0.70936	ATG	M	48242	53275	0.90553	TCT	S	42967	60323	0.712287	0.644997	1.09979	0.0951169	0.940623
ATGTGC	MC	187	266	notICP_notACP	0.70412	ATG	M	48242	53275	0.90553	TGC	C	8234	11921	0.69074	0.625485	1.12572	0.118421	1.24564
ATGTGG	MW	403	437	notICP_notACP	0.922374	ATG	M	48242	53275	0.90553	TGG	W	26112	26492	0.985657	0.892541	1.03342	0.0328784	0.0837784
ATGTGT	MC	278	378	notICP_notACP	0.736148	ATG	M	48242	53275	0.90553	TGT	C	15833	20012	0.791186	0.716442	1.0275	0.0271333	-0.0199588
ATGTTA	ML	537	966	notICP_notACP	0.55636	ATG	M	48242	53275	0.90553	TTA	L	45635	69479	0.656822	0.594772	0.935417	-0.0667627	-1.14271
ATGTTC	MF	550	786	notICP_notACP	0.700127	ATG	M	48242	53275	0.90553	TTC	F	34298	46704	0.734375	0.664999	1.05282	0.0514768	0.327673
ATGTTG	ML	601	963	notICP_notACP	0.624481	ATG	M	48242	53275	0.90553	TTG	L	49471	70615	0.700578	0.634394	0.984375	-0.0157487	-0.58025
ATGTTT	MF	1098	1415	notICP_notACP	0.77613	ATG	M	48242	53275	0.90553	TTT	F	52671	67959	0.775044	0.701825	1.10587	0.100635	1.11132
ATTAAA	IK	1102	2285	notICP_notACP	0.482502	ATT	I	58102	78328	0.741781	AAA	K	85930	111324	0.771893	0.572576	0.842687	-0.17116	-2.19175
ATTAAC	IN	595	1324	notICP_notACP	0.449811	ATT	I	58102	78328	0.741781	AAC	N	43682	64149	0.680951	0.505117	0.89051	-0.115961	-1.43685
ATTAAG	IK	703	1516	notICP_notACP	0.464074	ATT	I	58102	78328	0.741781	AAG	K	60279	80768	0.746326	0.553611	0.838267	-0.176418	-2.16946
ATTAAT	IN	970	2043	notICP_notACP	0.475049	ATT	I	58102	78328	0.741781	AAT	N	70549	96026	0.734689	0.544979	0.871683	-0.137329	-1.7612
ATTACA	IT	503	1048	notICP_notACP	0.480458	ATT	I	58102	78328	0.741781	ACA	T	30631	46017	0.665653	0.493769	0.973042	-0.0273283	-0.566682
ATTACC	IT	363	858	notICP_notACP	0.423749	ATT	I	58102	78328	0.741781	ACC	T	17837	31072	0.574068	0.425833	0.995106	-0.00490619	-0.295532
ATTACG	IT	187	490	notICP_notACP	0.382892	ATT	I	58102	78328	0.741781	ACG	T	10897	21298	0.511667	0.379545	1.00882	0.00877928	-0.156402
ATTACT	IT	723	1394	notICP_notACP	0.518996	ATT	I	58102	78328	0.741781	ACT	T	33573	50773	0.661244	0.490498	1.0581	0.0564748	0.29489
ATTAGA	IR	746	1247	notICP_notACP	0.598558	ATT	I	58102	78328	0.741781	AGA	R	43362	55458	0.781893	0.579994	1.03201	0.0315057	0.0375354
ATTAGC	IS	200	493	notICP_notACP	0.406883	ATT	I	58102	78328	0.741781	AGC	S	15751	25843	0.609503	0.452118	0.899947	-0.105419	-1.19836
ATTAGG	IR	223	548	notICP_notACP	0.408015	ATT	I	58102	78328	0.741781	AGG	R	15265	25111	0.607917	0.450941	0.904807	-0.100034	-1.15019
ATTAGT	IS	396	794	notICP_notACP	0.499371	ATT	I	58102	78328	0.741781	AGT	S	25528	37774	0.675817	0.501309	0.996135	-0.00387278	-0.337308
ATTATA	II	685	1187	notICP_notACP	0.577441	ATT	I	58102	78328	0.741781	ATA	I	37233	47498	0.78389	0.581475	0.993062	-0.00696193	-0.427981
ATTATC	II	573	1285	notICP_notACP	0.446345	ATT	I	58102	78328	0.741781	ATC	I	28636	43582	0.657068	0.487401	0.915766	-0.0879943	-1.13336
ATTATG	IM	751	1143	notICP_notACP	0.657343	ATT	I	58102	78328	0.741781	ATG	M	48242	53275	0.90553	0.671705	0.978618	-0.021614	-0.693882
ATTATT	II	1222	2167	notICP_notACP	0.564114	ATT	I	58102	78328	0.741781	ATT	I	58102	78328	0.741781	0.55024	1.02522	0.024903	-0.0412265
ATTCAA	IQ	1486	2266	notICP_notACP	0.655933	ATT	I	58102	78328	0.741781	CAA	Q	57847	70699	0.818218	0.606939	1.08072	0.0776306	0.647217
ATTCAC	IH	343	682	notICP_notACP	0.50366	ATT	I	58102	78328	0.741781	CAC	H	13074	19621	0.666344	0.494282	1.01897	0.0187968	-0.100461
ATTCAG	IQ	444	898	notICP_notACP	0.494994	ATT	I	58102	78328	0.741781	CAG	Q	21763	32364	0.672455	0.498815	0.992342	-0.00768778	-0.374531
ATTCAT	IH	679	1121	notICP_notACP	0.606061	ATT	I	58102	78328	0.741781	CAT	H	27682	35590	0.777809	0.576964	1.05043	0.0491996	0.255886
ATTCCA	IP	1085	1742	notICP_notACP	0.623064	ATT	I	58102	78328	0.741781	CCA	P	34845	45580	0.764485	0.567081	1.09872	0.0941467	0.814559
ATTCCC	IP	263	619	notICP_notACP	0.425806	ATT	I	58102	78328	0.741781	CCC	P	10662	18011	0.591994	0.43913	0.969658	-0.0308114	-0.534522
ATTCCG	IP	217	515	notICP_notACP	0.422481	ATT	I	58102	78328	0.741781	CCG	P	7568	13895	0.544689	0.40404	1.04564	0.044629	0.1394
ATTCCT	IP	781	1357	notICP_notACP	0.575847	ATT	I	58102	78328	0.741781	CCT	P	24981	34856	0.7167	0.531635	1.08316	0.0798855	0.593582
ATTCGA	IR	78	196	notICP_notACP	0.401015	ATT	I	58102	78328	0.741781	CGA	R	5155	7735	0.666494	0.494393	0.811126	-0.209332	-2.21329
ATTCGC	IR	85	176	notICP_notACP	0.485876	ATT	I	58102	78328	0.741781	CGC	R	4027	6620	0.608367	0.451276	1.07667	0.0738746	0.44363
ATTCGG	IR	49	122	notICP_notACP	0.406504	ATT	I	58102	78328	0.741781	CGG	R	2468	4555	0.541923	0.401988	1.01123	0.0111711	-0.145683
ATTCGT	IR	313	501	notICP_notACP	0.625498	ATT	I	58102	78328	0.741781	CGT	R	12709	15877	0.800479	0.59378	1.05342	0.0520389	0.299808
ATTCTA	IL	394	1022	notICP_notACP	0.386119	ATT	I	58102	78328	0.741781	CTA	L	19105	35238	0.542183	0.402182	0.960062	-0.0407574	-0.568902
ATTCTC	IL	220	457	notICP_notACP	0.482533	ATT	I	58102	78328	0.741781	CTC	L	8094	13821	0.585661	0.434432	1.11072	0.105009	0.731207
ATTCTG	IL	256	750	notICP_notACP	0.34221	ATT	I	58102	78328	0.741781	CTG	L	14468	27995	0.516824	0.38337	0.892637	-0.113576	-1.07377
ATTCTT	IL	679	1148	notICP_notACP	0.591819	ATT	I	58102	78328	0.741781	CTT	L	23157	31161	0.743149	0.551254	1.07359	0.0710052	0.506949
ATTGAA	IE	2658	4099	notICP_notACP	0.648537	ATT	I	58102	78328	0.741781	GAA	E	98493	120541	0.817093	0.606104	1.07001	0.0676664	0.512795
ATTGAC	ID	1017	1853	notICP_notACP	0.549083	ATT	I	58102	78328	0.741781	GAC	D	34844	52567	0.662856	0.491694	1.11672	0.110393	0.888206
ATTGAG	IE	760	1517	notICP_notACP	0.501318	ATT	I	58102	78328	0.741781	GAG	E	34177	51450	0.664283	0.492752	1.01738	0.0172327	-0.116284
ATTGAT	ID	2296	3613	notICP_notACP	0.635584	ATT	I	58102	78328	0.741781	GAT	D	79160	100665	0.786373	0.583317	1.0896	0.0858137	0.728529
ATTGCA	IA	810	1520	notICP_notACP	0.533202	ATT	I	58102	78328	0.741781	GCA	A	27987	41979	0.666698	0.494545	1.07817	0.0752628	0.501375
ATTGCC	IA	757	1379	notICP_notACP	0.549275	ATT	I	58102	78328	0.741781	GCC	A	19427	31426	0.618195	0.458565	1.19781	0.180497	1.59298
ATTGCG	IA	259	619	notICP_notACP	0.419355	ATT	I	58102	78328	0.741781	GCG	A	7868	16098	0.488788	0.362574	1.1566	0.145489	0.95232
ATTGCT	IA	1234	2069	notICP_notACP	0.596618	ATT	I	58102	78328	0.741781	GCT	A	36214	51713	0.700294	0.519465	1.14852	0.138478	1.2781
ATTGGA	IG	484	900	notICP_notACP	0.538291	ATT	I	58102	78328	0.741781	GGA	G	18958	28644	0.661861	0.490956	1.09641	0.0920444	0.681921
ATTGGC	IG	375	821	notICP_notACP	0.457421	ATT	I	58102	78328	0.741781	GGC	G	14440	25371	0.569171	0.4222	1.08342	0.0801242	0.473641
ATTGGG	IG	257	574	notICP_notACP	0.448696	ATT	I	58102	78328	0.741781	GGG	G	9299	15974	0.58216	0.431835	1.03904	0.0383008	0.0904227
ATTGGT	IG	1365	2148	notICP_notACP	0.635644	ATT	I	58102	78328	0.741781	GGT	G	44946	58454	0.768916	0.570368	1.11445	0.108358	1.0037
ATTGTA	IV	524	1044	notICP_notACP	0.502392	ATT	I	58102	78328	0.741781	GTA	V	19204	31133	0.61685	0.457568	1.09796	0.0934565	0.650122
ATTGTC	IV	619	1216	notICP_notACP	0.509449	ATT	I	58102	78328	0.741781	GTC	V	17912	28647	0.625279	0.463821	1.09838	0.0938329	0.662948
ATTGTG	IV	534	998	notICP_notACP	0.535536	ATT	I	58102	78328	0.741781	GTG	V	18234	28268	0.645053	0.478488	1.11922	0.112636	0.889016
ATTGTT	IV	1262	2161	notICP_notACP	0.584181	ATT	I	58102	78328	0.741781	GTT	V	40339	55865	0.722085	0.535629	1.09064	0.0867692	0.680441
ATTTAC	IY	601	1007	notICP_notACP	0.597222	ATT	I	58102	78328	0.741781	TAC	Y	27599	36906	0.747826	0.554723	1.07661	0.0738201	0.544656
ATTTAT	IY	900	1393	notICP_notACP	0.646341	ATT	I	58102	78328	0.741781	TAT	Y	38655	48761	0.792748	0.588046	1.09913	0.0945226	0.849668
ATTTCA	IS	855	1535	notICP_notACP	0.557292	ATT	I	58102	78328	0.741781	TCA	S	34279	49028	0.699178	0.518637	1.07453	0.0718839	0.487018
ATTTCC	IS	625	1294	notICP_notACP	0.483398	ATT	I	58102	78328	0.741781	TCC	S	22550	36292	0.621359	0.460913	1.04878	0.0476305	0.188809
ATTTCG	IS	267	621	notICP_notACP	0.430868	ATT	I	58102	78328	0.741781	TCG	S	12505	22572	0.554025	0.410965	1.04843	0.0472935	0.165362
ATTTCT	IS	1155	2072	notICP_notACP	0.557646	ATT	I	58102	78328	0.741781	TCT	S	42967	60323	0.712287	0.528361	1.05543	0.0539439	0.288599
ATTTGC	IC	269	446	notICP_notACP	0.604027	ATT	I	58102	78328	0.741781	TGC	C	8234	11921	0.69074	0.512378	1.17887	0.164556	1.58035
ATTTGG	IW	708	869	notICP_notACP	0.814943	ATT	I	58102	78328	0.741781	TGG	W	26112	26492	0.985657	0.731142	1.11462	0.10851	1.28917
ATTTGT	IC	420	663	notICP_notACP	0.634036	ATT	I	58102	78328	0.741781	TGT	C	15833	20012	0.791186	0.586887	1.08034	0.0772738	0.621182
ATTTTA	IL	1309	2541	notICP_notACP	0.515342	ATT	I	58102	78328	0.741781	TTA	L	45635	69479	0.656822	0.487218	1.05772	0.0561186	0.289144
ATTTTC	IF	1044	1705	notICP_notACP	0.612544	ATT	I	58102	78328	0.741781	TTC	F	34298	46704	0.734375	0.544746	1.12446	0.117301	1.07074
ATTTTG	IL	1273	2264	notICP_notACP	0.562472	ATT	I	58102	78328	0.741781	TTG	L	49471	70615	0.700578	0.519676	1.08235	0.0791373	0.571574
ATTTTT	IF	1129	1968	notICP_notACP	0.573895	ATT	I	58102	78328	0.741781	TTT	F	52671	67959	0.775044	0.574913	0.998229	-0.00177227	-0.362073
CAAAAA	QK	1701	2754	notICP_notACP	0.617786	CAA	Q	57847	70699	0.818218	AAA	K	85930	111324	0.771893	0.631577	0.978164	-0.0220775	-0.658317
CAAAAC	QN	998	1703	notICP_notACP	0.586268	CAA	Q	57847	70699	0.818218	AAC	N	43682	64149	0.680951	0.557166	1.05223	0.0509128	0.26774
CAAAAG	QK	1486	2276	notICP_notACP	0.653052	CAA	Q	57847	70699	0.818218	AAG	K	60279	80768	0.746326	0.610657	1.06943	0.0671214	0.509328
CAAAAT	QN	1663	2789	notICP_notACP	0.596416	CAA	Q	57847	70699	0.818218	AAT	N	70549	96026	0.734689	0.601136	0.992148	-0.00788284	-0.45375
CAAACA	QT	733	1282	notICP_notACP	0.572097	CAA	Q	57847	70699	0.818218	ACA	T	30631	46017	0.665653	0.544649	1.0504	0.0491668	0.241168
CAAACC	QT	335	703	notICP_notACP	0.477273	CAA	Q	57847	70699	0.818218	ACC	T	17837	31072	0.574068	0.469712	1.0161	0.0159678	-0.123269
CAAACG	QT	262	562	notICP_notACP	0.46714	CAA	Q	57847	70699	0.818218	ACG	T	10897	21298	0.511667	0.418655	1.11581	0.109582	0.748474
CAAACT	QT	727	1335	notICP_notACP	0.54491	CAA	Q	57847	70699	0.818218	ACT	T	33573	50773	0.661244	0.541042	1.00715	0.00712484	-0.241502
CAAAGA	QR	1281	1875	notICP_notACP	0.683369	CAA	Q	57847	70699	0.818218	AGA	R	43362	55458	0.781893	0.639759	1.06817	0.0659437	0.517042
CAAAGC	QS	389	711	notICP_notACP	0.547753	CAA	Q	57847	70699	0.818218	AGC	S	15751	25843	0.609503	0.498706	1.09835	0.0938066	0.712515
CAAAGG	QR	450	890	notICP_notACP	0.506173	CAA	Q	57847	70699	0.818218	AGG	R	15265	25111	0.607917	0.497408	1.01762	0.0174673	-0.114942
CAAAGT	QS	718	1195	notICP_notACP	0.601171	CAA	Q	57847	70699	0.818218	AGT	S	25528	37774	0.675817	0.552966	1.08717	0.0835826	0.663013
CAAATA	QI	932	1418	notICP_notACP	0.657505	CAA	Q	57847	70699	0.818218	ATA	I	37233	47498	0.78389	0.641393	1.02512	0.0248106	-0.0493058
CAAATC	QI	635	1119	notICP_notACP	0.567857	CAA	Q	57847	70699	0.818218	ATC	I	28636	43582	0.657068	0.537625	1.05623	0.0547089	0.302586
CAAATG	QM	1163	1478	notICP_notACP	0.787018	CAA	Q	57847	70699	0.818218	ATG	M	48242	53275	0.90553	0.740921	1.06222	0.0603581	0.508162
CAAATT	QI	1258	2041	notICP_notACP	0.616552	CAA	Q	57847	70699	0.818218	ATT	I	58102	78328	0.741781	0.606939	1.01584	0.0157153	-0.162482
CAACAA	QQ	1780	2937	notICP_notACP	0.606195	CAA	Q	57847	70699	0.818218	CAA	Q	57847	70699	0.818218	0.66948	0.90547	-0.0993007	-1.69847
CAACAC	QH	231	453	notICP_notACP	0.511013	CAA	Q	57847	70699	0.818218	CAC	H	13074	19621	0.666344	0.545214	0.93727	-0.0647838	-1.02673
CAACAG	QQ	796	1644	notICP_notACP	0.484498	CAA	Q	57847	70699	0.818218	CAG	Q	21763	32364	0.672455	0.550215	0.880563	-0.127194	-1.67767
CAACAT	QH	532	873	notICP_notACP	0.60984	CAA	Q	57847	70699	0.818218	CAT	H	27682	35590	0.777809	0.636417	0.958239	-0.042658	-0.924091
CAACCA	QP	656	1141	notICP_notACP	0.575306	CAA	Q	57847	70699	0.818218	CCA	P	34845	45580	0.764485	0.625515	0.919732	-0.0836731	-1.40351
CAACCC	QP	135	336	notICP_notACP	0.403561	CAA	Q	57847	70699	0.818218	CCC	P	10662	18011	0.591994	0.48438	0.833149	-0.182543	-1.94914
CAACCG	QP	192	405	notICP_notACP	0.475369	CAA	Q	57847	70699	0.818218	CCG	P	7568	13895	0.544689	0.445674	1.06663	0.0645038	0.346103
CAACCT	QP	519	875	notICP_notACP	0.593607	CAA	Q	57847	70699	0.818218	CCT	P	24981	34856	0.7167	0.586416	1.01226	0.0121878	-0.200117
CAACGA	QR	133	269	notICP_notACP	0.496296	CAA	Q	57847	70699	0.818218	CGA	R	5155	7735	0.666494	0.545338	0.910072	-0.0942318	-1.33192
CAACGC	QR	82	166	notICP_notACP	0.497006	CAA	Q	57847	70699	0.818218	CGC	R	4027	6620	0.608367	0.497777	0.998451	-0.00155007	-0.311223
CAACGG	QR	76	163	notICP_notACP	0.469512	CAA	Q	57847	70699	0.818218	CGG	R	2468	4555	0.541923	0.443411	1.05886	0.0571975	0.273555
CAACGT	QR	296	469	notICP_notACP	0.631915	CAA	Q	57847	70699	0.818218	CGT	R	12709	15877	0.800479	0.654966	0.964806	-0.0358284	-0.862593
CAACTA	QL	492	1067	notICP_notACP	0.46161	CAA	Q	57847	70699	0.818218	CTA	L	19105	35238	0.542183	0.443624	1.04054	0.0397438	0.106578
CAACTC	QL	137	318	notICP_notACP	0.432602	CAA	Q	57847	70699	0.818218	CTC	L	8094	13821	0.585661	0.479198	0.902762	-0.102296	-1.2424
CAACTG	QL	401	924	notICP_notACP	0.434595	CAA	Q	57847	70699	0.818218	CTG	L	14468	27995	0.516824	0.422874	1.02772	0.0273383	-0.00994946
CAACTT	QL	436	750	notICP_notACP	0.581891	CAA	Q	57847	70699	0.818218	CTT	L	23157	31161	0.743149	0.608058	0.956967	-0.0439867	-0.89882
CAAGAA	QE	2545	3765	notICP_notACP	0.676049	CAA	Q	57847	70699	0.818218	GAA	E	98493	120541	0.817093	0.66856	1.0112	0.0111394	-0.242731
CAAGAC	QD	679	1205	notICP_notACP	0.563847	CAA	Q	57847	70699	0.818218	GAC	D	34844	52567	0.662856	0.54236	1.03962	0.038853	0.119967
CAAGAG	QE	858	1553	notICP_notACP	0.552767	CAA	Q	57847	70699	0.818218	GAG	E	34177	51450	0.664283	0.543528	1.017	0.0168558	-0.132552
CAAGAT	QD	1686	2613	notICP_notACP	0.645371	CAA	Q	57847	70699	0.818218	GAT	D	79160	100665	0.786373	0.643424	1.00303	0.00302123	-0.341766
CAAGCA	QA	495	989	notICP_notACP	0.50101	CAA	Q	57847	70699	0.818218	GCA	A	27987	41979	0.666698	0.545505	0.918434	-0.0850849	-1.23854
CAAGCC	QA	346	719	notICP_notACP	0.481944	CAA	Q	57847	70699	0.818218	GCC	A	19427	31426	0.618195	0.505818	0.952802	-0.0483477	-0.790999
CAAGCG	QA	180	446	notICP_notACP	0.404922	CAA	Q	57847	70699	0.818218	GCG	A	7868	16098	0.488788	0.399935	1.01247	0.0123913	-0.134786
CAAGCT	QA	846	1368	notICP_notACP	0.6187	CAA	Q	57847	70699	0.818218	GCT	A	36214	51713	0.700294	0.572993	1.07977	0.0767467	0.599769
CAAGGA	QG	332	676	notICP_notACP	0.491876	CAA	Q	57847	70699	0.818218	GGA	G	18958	28644	0.661861	0.541546	0.908281	-0.0962019	-1.34261
CAAGGC	QG	311	656	notICP_notACP	0.474886	CAA	Q	57847	70699	0.818218	GGC	G	14440	25371	0.569171	0.465706	1.01971	0.0195207	-0.0875877
CAAGGG	QG	172	381	notICP_notACP	0.45288	CAA	Q	57847	70699	0.818218	GGG	G	9299	15974	0.58216	0.476333	0.950762	-0.0504917	-0.764878
CAAGGT	QG	1048	1549	notICP_notACP	0.676774	CAA	Q	57847	70699	0.818218	GGT	G	44946	58454	0.768916	0.629141	1.07571	0.0729823	0.60606
CAAGTA	QV	428	857	notICP_notACP	0.5	CAA	Q	57847	70699	0.818218	GTA	V	19204	31133	0.61685	0.504717	0.990653	-0.00939068	-0.396485
CAAGTC	QV	371	702	notICP_notACP	0.529161	CAA	Q	57847	70699	0.818218	GTC	V	17912	28647	0.625279	0.511615	1.0343	0.0337206	0.0571813
CAAGTG	QV	459	837	notICP_notACP	0.548926	CAA	Q	57847	70699	0.818218	GTG	V	18234	28268	0.645053	0.527794	1.04004	0.0392581	0.121315
CAAGTT	QV	843	1346	notICP_notACP	0.626578	CAA	Q	57847	70699	0.818218	GTT	V	40339	55865	0.722085	0.590823	1.06052	0.0587564	0.384567
CAATAC	QY	552	913	notICP_notACP	0.605033	CAA	Q	57847	70699	0.818218	TAC	Y	27599	36906	0.747826	0.611884	0.988803	-0.0112604	-0.503951
CAATAT	QY	872	1339	notICP_notACP	0.651493	CAA	Q	57847	70699	0.818218	TAT	Y	38655	48761	0.792748	0.648641	1.0044	0.00438667	-0.326259
CAATCA	QS	581	1034	notICP_notACP	0.562319	CAA	Q	57847	70699	0.818218	TCA	S	34279	49028	0.699178	0.57208	0.982938	-0.0172097	-0.540158
CAATCC	QS	341	647	notICP_notACP	0.527778	CAA	Q	57847	70699	0.818218	TCC	S	22550	36292	0.621359	0.508407	1.0381	0.0373922	0.0965927
CAATCG	QS	243	518	notICP_notACP	0.470135	CAA	Q	57847	70699	0.818218	TCG	S	12505	22572	0.554025	0.453313	1.03711	0.036437	0.0768875
CAATCT	QS	766	1287	notICP_notACP	0.595497	CAA	Q	57847	70699	0.818218	TCT	S	42967	60323	0.712287	0.582806	1.02178	0.021542	-0.0848878
CAATGC	QC	141	257	notICP_notACP	0.550388	CAA	Q	57847	70699	0.818218	TGC	C	8234	11921	0.69074	0.565176	0.973835	-0.0265138	-0.639419
CAATGG	QW	651	782	notICP_notACP	0.832695	CAA	Q	57847	70699	0.818218	TGG	W	26112	26492	0.985657	0.806482	1.0325	0.0319858	0.0604112
CAATGT	QC	332	490	notICP_notACP	0.678208	CAA	Q	57847	70699	0.818218	TGT	C	15833	20012	0.791186	0.647362	1.04765	0.0465476	0.250078
CAATTA	QL	1060	1915	notICP_notACP	0.553758	CAA	Q	57847	70699	0.818218	TTA	L	45635	69479	0.656822	0.537424	1.03039	0.0299409	0.0169503
CAATTC	QF	617	1060	notICP_notACP	0.582469	CAA	Q	57847	70699	0.818218	TTC	F	34298	46704	0.734375	0.600879	0.969362	-0.031117	-0.735068
CAATTG	QL	1309	2081	notICP_notACP	0.629203	CAA	Q	57847	70699	0.818218	TTG	L	49471	70615	0.700578	0.573225	1.09765	0.0931748	0.810805
CAATTT	QF	1091	1730	notICP_notACP	0.630849	CAA	Q	57847	70699	0.818218	TTT	F	52671	67959	0.775044	0.634155	0.994787	-0.00522642	-0.444263
CACAAA	HK	411	807	notICP_notACP	0.509901	CAC	H	13074	19621	0.666344	AAA	K	85930	111324	0.771893	0.514346	0.991357	-0.00868013	-0.396602
CACAAC	HN	264	522	notICP_notACP	0.506692	CAC	H	13074	19621	0.666344	AAC	N	43682	64149	0.680951	0.453747	1.11668	0.110363	0.819344
CACAAG	HK	448	733	notICP_notACP	0.611717	CAC	H	13074	19621	0.666344	AAG	K	60279	80768	0.746326	0.49731	1.23005	0.207056	2.05721
CACAAT	HN	353	730	notICP_notACP	0.484268	CAC	H	13074	19621	0.666344	AAT	N	70549	96026	0.734689	0.489556	0.989199	-0.0108594	-0.399209
CACACA	HT	169	360	notICP_notACP	0.470914	CAC	H	13074	19621	0.666344	ACA	T	30631	46017	0.665653	0.443554	1.06168	0.0598573	0.299362
CACACC	HT	97	229	notICP_notACP	0.426087	CAC	H	13074	19621	0.666344	ACC	T	17837	31072	0.574068	0.382526	1.11388	0.107846	0.66866
CACACG	HT	55	167	notICP_notACP	0.333333	CAC	H	13074	19621	0.666344	ACG	T	10897	21298	0.511667	0.340946	0.977671	-0.0225821	-0.358841
CACACT	HT	182	400	notICP_notACP	0.456359	CAC	H	13074	19621	0.666344	ACT	T	33573	50773	0.661244	0.440616	1.03573	0.0351066	0.0622418
CACAGA	HR	301	502	notICP_notACP	0.600398	CAC	H	13074	19621	0.666344	AGA	R	43362	55458	0.781893	0.52101	1.15237	0.141824	1.32313
CACAGC	HS	74	192	notICP_notACP	0.388601	CAC	H	13074	19621	0.666344	AGC	S	15751	25843	0.609503	0.406139	0.956818	-0.0441416	-0.601585
CACAGG	HR	68	182	notICP_notACP	0.377049	CAC	H	13074	19621	0.666344	AGG	R	15265	25111	0.607917	0.405081	0.930798	-0.0717126	-0.816736
CACAGT	HS	115	279	notICP_notACP	0.414286	CAC	H	13074	19621	0.666344	AGT	S	25528	37774	0.675817	0.450327	0.919967	-0.0834176	-1.00825
CACATA	HI	167	324	notICP_notACP	0.516923	CAC	H	13074	19621	0.666344	ATA	I	37233	47498	0.78389	0.52234	0.989629	-0.0104255	-0.421332
CACATC	HI	209	392	notICP_notACP	0.534351	CAC	H	13074	19621	0.666344	ATC	I	28636	43582	0.657068	0.437833	1.22044	0.199215	1.72469
CACATG	HM	249	375	notICP_notACP	0.664894	CAC	H	13074	19621	0.666344	ATG	M	48242	53275	0.90553	0.603394	1.10192	0.0970564	0.90644
CACATT	HI	344	635	notICP_notACP	0.542453	CAC	H	13074	19621	0.666344	ATT	I	58102	78328	0.741781	0.494282	1.09746	0.0929958	0.697147
CACCAA	HQ	299	589	notICP_notACP	0.508475	CAC	H	13074	19621	0.666344	CAA	Q	57847	70699	0.818218	0.545214	0.932614	-0.069764	-1.07892
CACCAC	HH	126	266	notICP_notACP	0.475655	CAC	H	13074	19621	0.666344	CAC	H	13074	19621	0.666344	0.444014	1.07126	0.0688372	0.387102
CACCAG	HQ	133	279	notICP_notACP	0.478571	CAC	H	13074	19621	0.666344	CAG	Q	21763	32364	0.672455	0.448086	1.06803	0.0658199	0.360918
CACCAT	HH	204	407	notICP_notACP	0.502451	CAC	H	13074	19621	0.666344	CAT	H	27682	35590	0.777809	0.518288	0.969443	-0.0310335	-0.633171
CACCCA	HP	181	347	notICP_notACP	0.522989	CAC	H	13074	19621	0.666344	CCA	P	34845	45580	0.764485	0.50941	1.02666	0.0263062	-0.0230891
CACCCC	HP	48	126	notICP_notACP	0.385827	CAC	H	13074	19621	0.666344	CCC	P	10662	18011	0.591994	0.394472	0.978085	-0.022159	-0.41182
CACCCG	HP	39	110	notICP_notACP	0.36036	CAC	H	13074	19621	0.666344	CCG	P	7568	13895	0.544689	0.36295	0.992864	-0.0071613	-0.268618
CACCCT	HP	114	241	notICP_notACP	0.475207	CAC	H	13074	19621	0.666344	CCT	P	24981	34856	0.7167	0.477568	0.995054	-0.00495781	-0.331941
CACCGA	HR	21	61	notICP_notACP	0.354839	CAC	H	13074	19621	0.666344	CGA	R	5155	7735	0.666494	0.444114	0.79898	-0.224419	-2.09912
CACCGC	HR	31	76	notICP_notACP	0.415584	CAC	H	13074	19621	0.666344	CGC	R	4027	6620	0.608367	0.405382	1.02517	0.0248563	-0.030772
CACCGG	HR	15	47	notICP_notACP	0.333333	CAC	H	13074	19621	0.666344	CGG	R	2468	4555	0.541923	0.361107	0.923088	-0.0800311	-0.785323
CACCGT	HR	98	164	notICP_notACP	0.6	CAC	H	13074	19621	0.666344	CGT	R	12709	15877	0.800479	0.533394	1.12487	0.117669	1.05297
CACCTA	HL	56	184	notICP_notACP	0.308108	CAC	H	13074	19621	0.666344	CTA	L	19105	35238	0.542183	0.361281	0.852822	-0.159204	-1.30765
CACCTC	HL	32	99	notICP_notACP	0.33	CAC	H	13074	19621	0.666344	CTC	L	8094	13821	0.585661	0.390251	0.845609	-0.167698	-1.47039
CACCTG	HL	46	168	notICP_notACP	0.278107	CAC	H	13074	19621	0.666344	CTG	L	14468	27995	0.516824	0.344382	0.807551	-0.213749	-1.56704
CACCTT	HL	100	211	notICP_notACP	0.476415	CAC	H	13074	19621	0.666344	CTT	L	23157	31161	0.743149	0.495193	0.96208	-0.0386573	-0.67992
CACGAA	HE	453	799	notICP_notACP	0.5675	CAC	H	13074	19621	0.666344	GAA	E	98493	120541	0.817093	0.544465	1.04231	0.0414375	0.150549
CACGAC	HD	162	340	notICP_notACP	0.478006	CAC	H	13074	19621	0.666344	GAC	D	34844	52567	0.662856	0.44169	1.08222	0.079015	0.484598
CACGAG	HE	157	345	notICP_notACP	0.456647	CAC	H	13074	19621	0.666344	GAG	E	34177	51450	0.664283	0.442641	1.03164	0.0311534	0.0253376
CACGAT	HD	416	791	notICP_notACP	0.526515	CAC	H	13074	19621	0.666344	GAT	D	79160	100665	0.786373	0.523995	1.00481	0.00479856	-0.259105
CACGCA	HA	106	220	notICP_notACP	0.484163	CAC	H	13074	19621	0.666344	GCA	A	27987	41979	0.666698	0.44425	1.08984	0.086033	0.557026
CACGCC	HA	68	170	notICP_notACP	0.403509	CAC	H	13074	19621	0.666344	GCC	A	19427	31426	0.618195	0.41193	0.979556	-0.0206556	-0.417583
CACGCG	HA	27	67	notICP_notACP	0.411765	CAC	H	13074	19621	0.666344	GCG	A	7868	16098	0.488788	0.325701	1.26424	0.234472	1.57628
CACGCT	HA	138	299	notICP_notACP	0.463333	CAC	H	13074	19621	0.666344	GCT	A	36214	51713	0.700294	0.466637	0.992921	-0.00710403	-0.344811
CACGGA	HG	84	188	notICP_notACP	0.449735	CAC	H	13074	19621	0.666344	GGA	G	18958	28644	0.661861	0.441027	1.01975	0.0195538	-0.0826402
CACGGC	HG	76	177	notICP_notACP	0.432584	CAC	H	13074	19621	0.666344	GGC	G	14440	25371	0.569171	0.379263	1.14059	0.131546	0.871275
CACGGG	HG	47	112	notICP_notACP	0.424779	CAC	H	13074	19621	0.666344	GGG	G	9299	15974	0.58216	0.387919	1.09502	0.0907732	0.527696
CACGGT	HG	281	471	notICP_notACP	0.597458	CAC	H	13074	19621	0.666344	GGT	G	44946	58454	0.768916	0.512363	1.16608	0.153651	1.4456
CACGTA	HV	74	193	notICP_notACP	0.386598	CAC	H	13074	19621	0.666344	GTA	V	19204	31133	0.61685	0.411034	0.94055	-0.0612909	-0.746328
CACGTC	HV	111	224	notICP_notACP	0.497778	CAC	H	13074	19621	0.666344	GTC	V	17912	28647	0.625279	0.416651	1.19471	0.177905	1.4208
CACGTG	HV	89	170	notICP_notACP	0.526316	CAC	H	13074	19621	0.666344	GTG	V	18234	28268	0.645053	0.429827	1.22448	0.202518	1.72884
CACGTT	HV	254	484	notICP_notACP	0.525773	CAC	H	13074	19621	0.666344	GTT	V	40339	55865	0.722085	0.481157	1.09273	0.0886765	0.63184
CACTAC	HY	186	341	notICP_notACP	0.546784	CAC	H	13074	19621	0.666344	TAC	Y	27599	36906	0.747826	0.498309	1.09728	0.0928327	0.700993
CACTAT	HY	218	436	notICP_notACP	0.501144	CAC	H	13074	19621	0.666344	TAT	Y	38655	48761	0.792748	0.528243	0.9487	-0.0526628	-0.870627
CACTCA	HS	170	361	notICP_notACP	0.472376	CAC	H	13074	19621	0.666344	TCA	S	34279	49028	0.699178	0.465893	1.01391	0.0138186	-0.143162
CACTCC	HS	138	320	notICP_notACP	0.433022	CAC	H	13074	19621	0.666344	TCC	S	22550	36292	0.621359	0.414039	1.04585	0.0448277	0.144618
CACTCG	HS	47	141	notICP_notACP	0.338028	CAC	H	13074	19621	0.666344	TCG	S	12505	22572	0.554025	0.369171	0.915641	-0.0881307	-0.859383
CACTCT	HS	238	472	notICP_notACP	0.505285	CAC	H	13074	19621	0.666344	TCT	S	42967	60323	0.712287	0.474628	1.06459	0.0625919	0.348706
CACTGC	HC	66	121	notICP_notACP	0.54918	CAC	H	13074	19621	0.666344	TGC	C	8234	11921	0.69074	0.46027	1.19317	0.176613	1.55495
CACTGG	HW	175	239	notICP_notACP	0.733333	CAC	H	13074	19621	0.666344	TGG	W	26112	26492	0.985657	0.656786	1.11655	0.110242	1.18415
CACTGT	HC	96	174	notICP_notACP	0.554286	CAC	H	13074	19621	0.666344	TGT	C	15833	20012	0.791186	0.527202	1.05137	0.0500969	0.244038
CACTTA	HL	184	428	notICP_notACP	0.431235	CAC	H	13074	19621	0.666344	TTA	L	45635	69479	0.656822	0.437669	0.985299	-0.0148097	-0.391993
CACTTC	HF	181	356	notICP_notACP	0.509804	CAC	H	13074	19621	0.666344	TTC	F	34298	46704	0.734375	0.489347	1.04181	0.0409553	0.130253
CACTTG	HL	268	553	notICP_notACP	0.48556	CAC	H	13074	19621	0.666344	TTG	L	49471	70615	0.700578	0.466826	1.04013	0.039346	0.108179
CACTTT	HF	202	419	notICP_notACP	0.483333	CAC	H	13074	19621	0.666344	TTT	F	52671	67959	0.775044	0.516446	0.935884	-0.0662641	-0.987273
CAGAAA	QK	730	1376	notICP_notACP	0.530864	CAG	Q	21763	32364	0.672455	AAA	K	85930	111324	0.771893	0.519063	1.02274	0.0224805	-0.0653639
CAGAAC	QN	327	707	notICP_notACP	0.463277	CAG	Q	21763	32364	0.672455	AAC	N	43682	64149	0.680951	0.457909	1.01172	0.011655	-0.161341
CAGAAG	QK	430	871	notICP_notACP	0.494266	CAG	Q	21763	32364	0.672455	AAG	K	60279	80768	0.746326	0.50187	0.984848	-0.0152681	-0.454154
CAGAAT	QN	532	1115	notICP_notACP	0.477599	CAG	Q	21763	32364	0.672455	AAT	N	70549	96026	0.734689	0.494045	0.96671	-0.0338566	-0.631316
CAGACA	QT	203	445	notICP_notACP	0.457399	CAG	Q	21763	32364	0.672455	ACA	T	30631	46017	0.665653	0.447621	1.02184	0.0216088	-0.064569
CAGACC	QT	105	253	notICP_notACP	0.417323	CAG	Q	21763	32364	0.672455	ACC	T	17837	31072	0.574068	0.386034	1.08105	0.0779335	0.414251
CAGACG	QT	94	220	notICP_notACP	0.429864	CAG	Q	21763	32364	0.672455	ACG	T	10897	21298	0.511667	0.344073	1.24934	0.222615	1.55978
CAGACT	QT	153	383	notICP_notACP	0.401042	CAG	Q	21763	32364	0.672455	ACT	T	33573	50773	0.661244	0.444657	0.901913	-0.103237	-1.16061
CAGAGA	QR	281	555	notICP_notACP	0.507194	CAG	Q	21763	32364	0.672455	AGA	R	43362	55458	0.781893	0.525788	0.964637	-0.0360034	-0.694289
CAGAGC	QS	113	281	notICP_notACP	0.404255	CAG	Q	21763	32364	0.672455	AGC	S	15751	25843	0.609503	0.409863	0.986317	-0.0137771	-0.358511
CAGAGG	QR	117	313	notICP_notACP	0.375796	CAG	Q	21763	32364	0.672455	AGG	R	15265	25111	0.607917	0.408796	0.919275	-0.0841703	-0.921085
CAGAGT	QS	168	364	notICP_notACP	0.463014	CAG	Q	21763	32364	0.672455	AGT	S	25528	37774	0.675817	0.454457	1.01883	0.0186542	-0.0937247
CAGATA	QI	315	570	ACP	0.553415	CAG	Q	21763	32364	0.672455	ATA	I	37233	47498	0.78389	0.527131	1.04986	0.0486597	0.22764
CAGATC	QI	221	418	notICP_notACP	0.529833	CAG	Q	21763	32364	0.672455	ATC	I	28636	43582	0.657068	0.441849	1.19913	0.181594	1.54685
CAGATG	QM	294	497	notICP_notACP	0.592369	CAG	Q	21763	32364	0.672455	ATG	M	48242	53275	0.90553	0.608928	0.972807	-0.0275691	-0.70178
CAGATT	QI	387	785	notICP_notACP	0.493639	CAG	Q	21763	32364	0.672455	ATT	I	58102	78328	0.741781	0.498815	0.989624	-0.0104305	-0.402407
CAGCAA	QQ	904	1816	notICP_notACP	0.498074	CAG	Q	21763	32364	0.672455	CAA	Q	57847	70699	0.818218	0.550215	0.905236	-0.0995601	-1.39855
CAGCAC	QH	153	301	notICP_notACP	0.509934	CAG	Q	21763	32364	0.672455	CAC	H	13074	19621	0.666344	0.448086	1.13803	0.129295	1.00576
CAGCAG	QQ	568	1258	notICP_notACP	0.451946	CAG	Q	21763	32364	0.672455	CAG	Q	21763	32364	0.672455	0.452195	0.999448	-0.000551873	-0.273454
CAGCAT	QH	348	602	notICP_notACP	0.578773	CAG	Q	21763	32364	0.672455	CAT	H	27682	35590	0.777809	0.523041	1.10655	0.101249	0.835524
CAGCCA	QP	255	521	notICP_notACP	0.490421	CAG	Q	21763	32364	0.672455	CCA	P	34845	45580	0.764485	0.514082	0.953976	-0.0471172	-0.791523
CAGCCC	QP	86	217	notICP_notACP	0.399083	CAG	Q	21763	32364	0.672455	CCC	P	10662	18011	0.591994	0.398089	1.00249	0.00249182	-0.215797
CAGCCG	QP	98	240	notICP_notACP	0.410788	CAG	Q	21763	32364	0.672455	CCG	P	7568	13895	0.544689	0.366279	1.12152	0.114683	0.697813
CAGCCT	QP	204	433	notICP_notACP	0.47235	CAG	Q	21763	32364	0.672455	CCT	P	24981	34856	0.7167	0.481948	0.980085	-0.0201158	-0.48332
CAGCGA	QR	72	147	notICP_notACP	0.493243	CAG	Q	21763	32364	0.672455	CGA	R	5155	7735	0.666494	0.448187	1.10053	0.0957912	0.660444
CAGCGC	QR	62	125	notICP_notACP	0.5	CAG	Q	21763	32364	0.672455	CGC	R	4027	6620	0.608367	0.4091	1.2222	0.20065	1.62624
CAGCGG	QR	47	111	notICP_notACP	0.428571	CAG	Q	21763	32364	0.672455	CGG	R	2468	4555	0.541923	0.364419	1.17604	0.162154	1.1028
CAGCGT	QR	131	268	notICP_notACP	0.490706	CAG	Q	21763	32364	0.672455	CGT	R	12709	15877	0.800479	0.538286	0.911609	-0.0925437	-1.29768
CAGCTA	QL	217	560	notICP_notACP	0.388592	CAG	Q	21763	32364	0.672455	CTA	L	19105	35238	0.542183	0.364594	1.06582	0.0637455	0.277077
CAGCTC	QL	78	222	notICP_notACP	0.35426	CAG	Q	21763	32364	0.672455	CTC	L	8094	13821	0.585661	0.39383	0.899525	-0.105889	-1.04729
CAGCTG	QL	180	476	notICP_notACP	0.379455	CAG	Q	21763	32364	0.672455	CTG	L	14468	27995	0.516824	0.347541	1.09183	0.0878541	0.449961
CAGCTT	QL	240	452	notICP_notACP	0.532009	CAG	Q	21763	32364	0.672455	CTT	L	23157	31161	0.743149	0.499734	1.06458	0.0625843	0.367068
CAGGAA	QE	716	1413	notICP_notACP	0.507072	CAG	Q	21763	32364	0.672455	GAA	E	98493	120541	0.817093	0.549458	0.922859	-0.080279	-1.19753
CAGGAC	QD	332	676	notICP_notACP	0.491876	CAG	Q	21763	32364	0.672455	GAC	D	34844	52567	0.662856	0.445741	1.1035	0.0984895	0.68409
CAGGAG	QE	310	691	notICP_notACP	0.449422	CAG	Q	21763	32364	0.672455	GAG	E	34177	51450	0.664283	0.4467	1.00609	0.00607506	-0.209097
CAGGAT	QD	615	1127	notICP_notACP	0.546099	CAG	Q	21763	32364	0.672455	GAT	D	79160	100665	0.786373	0.5288	1.03271	0.0321902	0.0419059
CAGGCA	QA	229	515	notICP_notACP	0.445736	CAG	Q	21763	32364	0.672455	GCA	A	27987	41979	0.666698	0.448325	0.994227	-0.00578963	-0.319241
CAGGCC	QA	147	319	notICP_notACP	0.4625	CAG	Q	21763	32364	0.672455	GCC	A	19427	31426	0.618195	0.415708	1.11256	0.106664	0.715414
CAGGCG	QA	96	246	notICP_notACP	0.392713	CAG	Q	21763	32364	0.672455	GCG	A	7868	16098	0.488788	0.328688	1.19479	0.177969	1.12137
CAGGCT	QA	245	541	notICP_notACP	0.453875	CAG	Q	21763	32364	0.672455	GCT	A	36214	51713	0.700294	0.470916	0.963812	-0.036859	-0.62982
CAGGGA	QG	148	354	notICP_notACP	0.419718	CAG	Q	21763	32364	0.672455	GGA	G	18958	28644	0.661861	0.445071	0.943036	-0.058651	-0.785379
CAGGGC	QG	135	304	notICP_notACP	0.445902	CAG	Q	21763	32364	0.672455	GGC	G	14440	25371	0.569171	0.382742	1.16502	0.152738	1.07151
CAGGGG	QG	58	156	notICP_notACP	0.375796	CAG	Q	21763	32364	0.672455	GGG	G	9299	15974	0.58216	0.391476	0.959947	-0.0408774	-0.554686
CAGGGT	QG	189	438	notICP_notACP	0.432802	CAG	Q	21763	32364	0.672455	GGT	G	44946	58454	0.768916	0.517061	0.837041	-0.177882	-2.03927
CAGGTA	QV	140	386	notICP_notACP	0.364341	CAG	Q	21763	32364	0.672455	GTA	V	19204	31133	0.61685	0.414804	0.878346	-0.129715	-1.28369
CAGGTC	QV	116	283	notICP_notACP	0.411972	CAG	Q	21763	32364	0.672455	GTC	V	17912	28647	0.625279	0.420472	0.979784	-0.020423	-0.424272
CAGGTG	QV	156	359	notICP_notACP	0.436111	CAG	Q	21763	32364	0.672455	GTG	V	18234	28268	0.645053	0.433769	1.0054	0.00538511	-0.209232
CAGGTT	QV	249	531	notICP_notACP	0.469925	CAG	Q	21763	32364	0.672455	GTT	V	40339	55865	0.722085	0.48557	0.967781	-0.0327498	-0.609797
CAGTAC	QY	321	590	notICP_notACP	0.544839	CAG	Q	21763	32364	0.672455	TAC	Y	27599	36906	0.747826	0.502879	1.08344	0.0801414	0.564342
CAGTAT	QY	411	734	notICP_notACP	0.560544	CAG	Q	21763	32364	0.672455	TAT	Y	38655	48761	0.792748	0.533088	1.05151	0.0502225	0.24821
CAGTCA	QS	232	515	notICP_notACP	0.45155	CAG	Q	21763	32364	0.672455	TCA	S	34279	49028	0.699178	0.470166	0.960407	-0.0403981	-0.661733
CAGTCC	QS	114	285	notICP_notACP	0.402098	CAG	Q	21763	32364	0.672455	TCC	S	22550	36292	0.621359	0.417836	0.962334	-0.0383938	-0.571529
CAGTCG	QS	95	253	notICP_notACP	0.377953	CAG	Q	21763	32364	0.672455	TCG	S	12505	22572	0.554025	0.372557	1.01448	0.0143803	-0.110118
CAGTCT	QS	237	503	notICP_notACP	0.472222	CAG	Q	21763	32364	0.672455	TCT	S	42967	60323	0.712287	0.478981	0.98589	-0.0142108	-0.42318
CAGTGC	QC	57	136	notICP_notACP	0.423358	CAG	Q	21763	32364	0.672455	TGC	C	8234	11921	0.69074	0.464491	0.911444	-0.0927255	-1.12136
CAGTGG	QW	198	301	notICP_notACP	0.65894	CAG	Q	21763	32364	0.672455	TGG	W	26112	26492	0.985657	0.66281	0.994163	-0.00585456	-0.472851
CAGTGT	QC	93	190	notICP_notACP	0.492147	CAG	Q	21763	32364	0.672455	TGT	C	15833	20012	0.791186	0.532037	0.925024	-0.0779357	-1.13587
CAGTTA	QL	422	954	notICP_notACP	0.442932	CAG	Q	21763	32364	0.672455	TTA	L	45635	69479	0.656822	0.441683	1.00283	0.00282326	-0.236411
CAGTTC	QF	326	639	notICP_notACP	0.510938	CAG	Q	21763	32364	0.672455	TTC	F	34298	46704	0.734375	0.493834	1.03463	0.0340474	0.0586266
CAGTTG	QL	426	949	notICP_notACP	0.449474	CAG	Q	21763	32364	0.672455	TTG	L	49471	70615	0.700578	0.471107	0.95408	-0.0470077	-0.724343
CAGTTT	QF	599	1052	notICP_notACP	0.569801	CAG	Q	21763	32364	0.672455	TTT	F	52671	67959	0.775044	0.521182	1.09328	0.0891868	0.690378
CATAAA	HK	680	1083	notICP_notACP	0.628229	CAT	H	27682	35590	0.777809	AAA	K	85930	111324	0.771893	0.600385	1.04638	0.0453326	0.216227
CATAAC	HN	348	689	notICP_notACP	0.505797	CAT	H	27682	35590	0.777809	AAC	N	43682	64149	0.680951	0.52965	0.954965	-0.0460803	-0.804715
CATAAG	HK	405	740	notICP_notACP	0.547908	CAT	H	27682	35590	0.777809	AAG	K	60279	80768	0.746326	0.580499	0.943857	-0.0577803	-1.01455
CATAAT	HN	616	1128	notICP_notACP	0.546501	CAT	H	27682	35590	0.777809	AAT	N	70549	96026	0.734689	0.571448	0.956345	-0.0446365	-0.852009
CATACA	HT	272	537	notICP_notACP	0.507435	CAT	H	27682	35590	0.777809	ACA	T	30631	46017	0.665653	0.517751	0.980076	-0.0201251	-0.519321
CATACC	HT	148	356	notICP_notACP	0.417367	CAT	H	27682	35590	0.777809	ACC	T	17837	31072	0.574068	0.446515	0.934721	-0.0675069	-0.86426
CATACG	HT	78	222	notICP_notACP	0.35426	CAT	H	27682	35590	0.777809	ACG	T	10897	21298	0.511667	0.397979	0.890147	-0.116369	-1.13506
CATACT	HT	256	548	notICP_notACP	0.468124	CAT	H	27682	35590	0.777809	ACT	T	33573	50773	0.661244	0.514321	0.910178	-0.0941156	-1.25505
CATAGA	HR	400	628	notICP_notACP	0.63752	CAT	H	27682	35590	0.777809	AGA	R	43362	55458	0.781893	0.608163	1.04827	0.0471419	0.242723
CATAGC	HS	124	271	notICP_notACP	0.459559	CAT	H	27682	35590	0.777809	AGC	S	15751	25843	0.609503	0.474077	0.969376	-0.0311029	-0.579816
CATAGG	HR	127	278	notICP_notACP	0.458781	CAT	H	27682	35590	0.777809	AGG	R	15265	25111	0.607917	0.472843	0.970262	-0.0301895	-0.569694
CATAGT	HS	194	397	notICP_notACP	0.48995	CAT	H	27682	35590	0.777809	AGT	S	25528	37774	0.675817	0.525657	0.932072	-0.0703457	-1.04608
CATATA	HI	375	571	notICP_notACP	0.657343	CAT	H	27682	35590	0.777809	ATA	I	37233	47498	0.78389	0.609717	1.07811	0.0752108	0.617434
CATATC	HI	309	604	notICP_notACP	0.512397	CAT	H	27682	35590	0.777809	ATC	I	28636	43582	0.657068	0.511073	1.00259	0.00258571	-0.276055
CATATG	HM	429	587	notICP_notACP	0.731293	CAT	H	27682	35590	0.777809	ATG	M	48242	53275	0.90553	0.704329	1.03828	0.0375678	0.136455
CATATT	HI	635	1082	notICP_notACP	0.587258	CAT	H	27682	35590	0.777809	ATT	I	58102	78328	0.741781	0.576964	1.01784	0.0176832	-0.13072
CATCAA	HQ	572	921	notICP_notACP	0.621475	CAT	H	27682	35590	0.777809	CAA	Q	57847	70699	0.818218	0.636417	0.976521	-0.0237585	-0.684861
CATCAC	HH	221	400	notICP_notACP	0.553616	CAT	H	27682	35590	0.777809	CAC	H	13074	19621	0.666344	0.518288	1.06816	0.0659396	0.418826
CATCAG	HQ	173	403	notICP_notACP	0.430693	CAT	H	27682	35590	0.777809	CAG	Q	21763	32364	0.672455	0.523041	0.82344	-0.194265	-2.20913
CATCAT	HH	397	698	notICP_notACP	0.569385	CAT	H	27682	35590	0.777809	CAT	H	27682	35590	0.777809	0.604987	0.941152	-0.0606502	-1.091
CATCCA	HP	509	814	notICP_notACP	0.625767	CAT	H	27682	35590	0.777809	CCA	P	34845	45580	0.764485	0.594623	1.05237	0.0510495	0.287498
CATCCC	HP	100	255	notICP_notACP	0.394531	CAT	H	27682	35590	0.777809	CCC	P	10662	18011	0.591994	0.460458	0.856823	-0.154524	-1.62875
CATCCG	HP	138	307	notICP_notACP	0.451299	CAT	H	27682	35590	0.777809	CCG	P	7568	13895	0.544689	0.423664	1.06523	0.0631885	0.316798
CATCCT	HP	402	660	notICP_notACP	0.609682	CAT	H	27682	35590	0.777809	CCT	P	24981	34856	0.7167	0.557455	1.09369	0.0895554	0.743047
CATCGA	HR	71	128	notICP_notACP	0.55814	CAT	H	27682	35590	0.777809	CGA	R	5155	7735	0.666494	0.518405	1.07665	0.0738517	0.50936
CATCGC	HR	63	131	notICP_notACP	0.484848	CAT	H	27682	35590	0.777809	CGC	R	4027	6620	0.608367	0.473194	1.02463	0.0243319	-0.0411486
CATCGG	HR	32	73	notICP_notACP	0.445946	CAT	H	27682	35590	0.777809	CGG	R	2468	4555	0.541923	0.421512	1.05797	0.0563486	0.252258
CATCGT	HR	210	310	notICP_notACP	0.678457	CAT	H	27682	35590	0.777809	CGT	R	12709	15877	0.800479	0.622619	1.08968	0.0858849	0.778609
CATCTA	HL	164	432	notICP_notACP	0.381062	CAT	H	27682	35590	0.777809	CTA	L	19105	35238	0.542183	0.421715	0.903601	-0.101367	-1.08609
CATCTC	HL	104	207	notICP_notACP	0.504808	CAT	H	27682	35590	0.777809	CTC	L	8094	13821	0.585661	0.455532	1.10817	0.102711	0.742847
CATCTG	HL	110	332	notICP_notACP	0.333333	CAT	H	27682	35590	0.777809	CTG	L	14468	27995	0.516824	0.40199	0.829208	-0.187285	-1.65018
CATCTT	HL	259	436	notICP_notACP	0.594966	CAT	H	27682	35590	0.777809	CTT	L	23157	31161	0.743149	0.578028	1.0293	0.0288818	0.00526815
CATGAA	HE	1023	1572	notICP_notACP	0.650985	CAT	H	27682	35590	0.777809	GAA	E	98493	120541	0.817093	0.635542	1.0243	0.0240088	-0.0595916
CATGAC	HD	371	722	notICP_notACP	0.514523	CAT	H	27682	35590	0.777809	GAC	D	34844	52567	0.662856	0.515575	0.997959	-0.00204316	-0.327569
CATGAG	HE	323	640	notICP_notACP	0.50546	CAT	H	27682	35590	0.777809	GAG	E	34177	51450	0.664283	0.516685	0.978276	-0.0219639	-0.53738
CATGAT	HD	827	1413	notICP_notACP	0.585573	CAT	H	27682	35590	0.777809	GAT	D	79160	100665	0.786373	0.611648	0.957369	-0.043566	-0.899064
CATGCA	HA	296	558	notICP_notACP	0.531306	CAT	H	27682	35590	0.777809	GCA	A	27987	41979	0.666698	0.518564	1.02457	0.0242744	-0.0457218
CATGCC	HA	198	410	notICP_notACP	0.484185	CAT	H	27682	35590	0.777809	GCC	A	19427	31426	0.618195	0.480837	1.00696	0.00693797	-0.216489
CATGCG	HA	98	229	notICP_notACP	0.430435	CAT	H	27682	35590	0.777809	GCG	A	7868	16098	0.488788	0.380184	1.13218	0.124141	0.807611
CATGCT	HA	359	643	notICP_notACP	0.559006	CAT	H	27682	35590	0.777809	GCT	A	36214	51713	0.700294	0.544695	1.02627	0.0259347	-0.0289586
CATGGA	HG	242	463	notICP_notACP	0.523707	CAT	H	27682	35590	0.777809	GGA	G	18958	28644	0.661861	0.514801	1.0173	0.0171513	-0.122364
CATGGC	HG	180	377	notICP_notACP	0.478836	CAT	H	27682	35590	0.777809	GGC	G	14440	25371	0.569171	0.442706	1.08161	0.0784519	0.480168
CATGGG	HG	150	281	notICP_notACP	0.535461	CAT	H	27682	35590	0.777809	GGG	G	9299	15974	0.58216	0.452809	1.18253	0.167658	1.43071
CATGGT	HG	495	830	notICP_notACP	0.596871	CAT	H	27682	35590	0.777809	GGT	G	44946	58454	0.768916	0.59807	0.997996	-0.00200637	-0.37953
CATGTA	HV	223	419	notICP_notACP	0.533333	CAT	H	27682	35590	0.777809	GTA	V	19204	31133	0.61685	0.479791	1.11159	0.105795	0.816173
CATGTC	HV	187	371	notICP_notACP	0.505376	CAT	H	27682	35590	0.777809	GTC	V	17912	28647	0.625279	0.486348	1.03913	0.0383793	0.102654
CATGTG	HV	191	370	notICP_notACP	0.51752	CAT	H	27682	35590	0.777809	GTG	V	18234	28268	0.645053	0.501728	1.03148	0.0309906	0.0269875
CATGTT	HV	417	805	notICP_notACP	0.51861	CAT	H	27682	35590	0.777809	GTT	V	40339	55865	0.722085	0.561644	0.923379	-0.0797156	-1.21808
CATTAC	HY	303	482	notICP_notACP	0.6294	CAT	H	27682	35590	0.777809	TAC	Y	27599	36906	0.747826	0.581665	1.08206	0.0788708	0.636306
CATTAT	HY	564	809	notICP_notACP	0.697531	CAT	H	27682	35590	0.777809	TAT	Y	38655	48761	0.792748	0.616607	1.13124	0.123315	1.29799
CATTCA	HS	456	773	notICP_notACP	0.590439	CAT	H	27682	35590	0.777809	TCA	S	34279	49028	0.699178	0.543827	1.08571	0.0822357	0.635694
CATTCC	HS	285	563	notICP_notACP	0.507092	CAT	H	27682	35590	0.777809	TCC	S	22550	36292	0.621359	0.483299	1.04923	0.0480573	0.202429
CATTCG	HS	171	373	notICP_notACP	0.459893	CAT	H	27682	35590	0.777809	TCG	S	12505	22572	0.554025	0.430925	1.06722	0.0650589	0.339897
CATTCT	HS	602	996	notICP_notACP	0.604814	CAT	H	27682	35590	0.777809	TCT	S	42967	60323	0.712287	0.554023	1.09168	0.0877151	0.715565
CATTGC	HC	92	172	notICP_notACP	0.537572	CAT	H	27682	35590	0.777809	TGC	C	8234	11921	0.69074	0.537264	1.00057	0.000574258	-0.312456
CATTGG	HW	335	413	notICP_notACP	0.811594	CAT	H	27682	35590	0.777809	TGG	W	26112	26492	0.985657	0.766653	1.05862	0.0569667	0.469123
CATTGT	HC	225	359	notICP_notACP	0.627778	CAT	H	27682	35590	0.777809	TGT	C	15833	20012	0.791186	0.615391	1.02013	0.0199278	-0.110486
CATTTA	HL	692	1229	notICP_notACP	0.563415	CAT	H	27682	35590	0.777809	TTA	L	45635	69479	0.656822	0.510882	1.10283	0.0978769	0.776966
CATTTC	HF	471	766	notICP_notACP	0.615385	CAT	H	27682	35590	0.777809	TTC	F	34298	46704	0.734375	0.571204	1.07735	0.0745015	0.569456
CATTTG	HL	771	1280	notICP_notACP	0.602654	CAT	H	27682	35590	0.777809	TTG	L	49471	70615	0.700578	0.544916	1.10596	0.100712	0.863811
CATTTT	HF	644	1018	notICP_notACP	0.632974	CAT	H	27682	35590	0.777809	TTT	F	52671	67959	0.775044	0.602836	1.04999	0.0487829	0.261936
CCAAAA	PK	1042	1778	notICP_notACP	0.586284	CCA	P	34845	45580	0.764485	AAA	K	85930	111324	0.771893	0.590101	0.993533	-0.00648842	-0.428623
CCAAAC	PN	637	1136	notICP_notACP	0.561126	CCA	P	34845	45580	0.764485	AAC	N	43682	64149	0.680951	0.520577	1.07789	0.0750075	0.52482
CCAAAG	PK	1007	1627	notICP_notACP	0.619165	CCA	P	34845	45580	0.764485	AAG	K	60279	80768	0.746326	0.570555	1.0852	0.0817614	0.660897
CCAAAT	PN	962	1708	notICP_notACP	0.563487	CCA	P	34845	45580	0.764485	AAT	N	70549	96026	0.734689	0.561659	1.00326	0.00325006	-0.295684
CCAACA	PT	516	907	notICP_notACP	0.569383	CCA	P	34845	45580	0.764485	ACA	T	30631	46017	0.665653	0.508882	1.11889	0.112339	0.942008
CCAACC	PT	257	578	notICP_notACP	0.445596	CCA	P	34845	45580	0.764485	ACC	T	17837	31072	0.574068	0.438866	1.01533	0.015218	-0.122045
CCAACG	PT	141	395	notICP_notACP	0.358586	CCA	P	34845	45580	0.764485	ACG	T	10897	21298	0.511667	0.391162	0.91672	-0.0869537	-0.901902
CCAACT	PT	603	1111	notICP_notACP	0.543165	CCA	P	34845	45580	0.764485	ACT	T	33573	50773	0.661244	0.505511	1.07449	0.0718438	0.474244
CCAAGA	PR	922	1307	notICP_notACP	0.705657	CCA	P	34845	45580	0.764485	AGA	R	43362	55458	0.781893	0.597746	1.18053	0.165965	1.86407
CCAAGC	PS	256	500	notICP_notACP	0.512974	CCA	P	34845	45580	0.764485	AGC	S	15751	25843	0.609503	0.465956	1.10091	0.0961337	0.69024
CCAAGG	PR	261	523	notICP_notACP	0.5	CCA	P	34845	45580	0.764485	AGG	R	15265	25111	0.607917	0.464743	1.07586	0.0731231	0.449141
CCAAGT	PS	442	781	notICP_notACP	0.566496	CCA	P	34845	45580	0.764485	AGT	S	25528	37774	0.675817	0.516652	1.09647	0.0921001	0.718261
CCAATA	PI	569	919	notICP_notACP	0.619565	CCA	P	34845	45580	0.764485	ATA	I	37233	47498	0.78389	0.599272	1.03386	0.0333016	0.0616405
CCAATC	PI	354	663	notICP_notACP	0.534639	CCA	P	34845	45580	0.764485	ATC	I	28636	43582	0.657068	0.502319	1.06434	0.0623558	0.366455
CCAATG	PM	622	866	notICP_notACP	0.71857	CCA	P	34845	45580	0.764485	ATG	M	48242	53275	0.90553	0.692264	1.038	0.0372954	0.130093
CCAATT	PI	804	1336	notICP_notACP	0.602094	CCA	P	34845	45580	0.764485	ATT	I	58102	78328	0.741781	0.567081	1.06174	0.0599119	0.383409
CCACAA	PQ	754	1220	notICP_notACP	0.618346	CCA	P	34845	45580	0.764485	CAA	Q	57847	70699	0.818218	0.625515	0.988538	-0.0115284	-0.518586
CCACAC	PH	137	298	notICP_notACP	0.461538	CCA	P	34845	45580	0.764485	CAC	H	13074	19621	0.666344	0.50941	0.906025	-0.0986879	-1.28656
CCACAG	PQ	293	638	notICP_notACP	0.460094	CCA	P	34845	45580	0.764485	CAG	Q	21763	32364	0.672455	0.514082	0.894982	-0.110952	-1.41508
CCACAT	PH	318	543	notICP_notACP	0.586397	CCA	P	34845	45580	0.764485	CAT	H	27682	35590	0.777809	0.594623	0.986165	-0.0139312	-0.52198
CCACCA	PP	701	1163	notICP_notACP	0.603093	CCA	P	34845	45580	0.764485	CCA	P	34845	45580	0.764485	0.584438	1.03192	0.031421	0.0367725
CCACCC	PP	110	281	notICP_notACP	0.393617	CCA	P	34845	45580	0.764485	CCC	P	10662	18011	0.591994	0.452571	0.869736	-0.139566	-1.48069
CCACCG	PP	114	330	notICP_notACP	0.347432	CCA	P	34845	45580	0.764485	CCG	P	7568	13895	0.544689	0.416407	0.834357	-0.181094	-1.66527
CCACCT	PP	396	756	notICP_notACP	0.524439	CCA	P	34845	45580	0.764485	CCT	P	24981	34856	0.7167	0.547906	0.957168	-0.043776	-0.807634
CCACGA	PR	59	113	notICP_notACP	0.526316	CCA	P	34845	45580	0.764485	CGA	R	5155	7735	0.666494	0.509525	1.03295	0.0324224	0.0428903
CCACGC	PR	58	111	notICP_notACP	0.526786	CCA	P	34845	45580	0.764485	CGC	R	4027	6620	0.608367	0.465088	1.13266	0.124568	0.992589
CCACGG	PR	33	78	notICP_notACP	0.43038	CCA	P	34845	45580	0.764485	CGG	R	2468	4555	0.541923	0.414292	1.03883	0.0380971	0.0849471
CCACGT	PR	144	232	notICP_notACP	0.622318	CCA	P	34845	45580	0.764485	CGT	R	12709	15877	0.800479	0.611954	1.01694	0.0167933	-0.150039
CCACTA	PL	223	594	notICP_notACP	0.376471	CCA	P	34845	45580	0.764485	CTA	L	19105	35238	0.542183	0.414491	0.908272	-0.0962117	-1.02769
CCACTC	PL	57	170	notICP_notACP	0.339181	CCA	P	34845	45580	0.764485	CTC	L	8094	13821	0.585661	0.447729	0.75756	-0.277653	-2.49751
CCACTG	PL	147	453	notICP_notACP	0.325991	CCA	P	34845	45580	0.764485	CTG	L	14468	27995	0.516824	0.395104	0.825077	-0.192279	-1.65547
CCACTT	PL	238	448	notICP_notACP	0.532294	CCA	P	34845	45580	0.764485	CTT	L	23157	31161	0.743149	0.568126	0.936929	-0.0651476	-1.07386
CCAGAA	PE	1453	2255	notICP_notACP	0.644504	CCA	P	34845	45580	0.764485	GAA	E	98493	120541	0.817093	0.624655	1.03177	0.0312803	0.0374379
CCAGAC	PD	298	666	notICP_notACP	0.448276	CCA	P	34845	45580	0.764485	GAC	D	34844	52567	0.662856	0.506743	0.884621	-0.122596	-1.50284
CCAGAG	PE	450	925	notICP_notACP	0.487041	CCA	P	34845	45580	0.764485	GAG	E	34177	51450	0.664283	0.507834	0.959055	-0.0418065	-0.728864
CCAGAT	PD	889	1479	notICP_notACP	0.601351	CCA	P	34845	45580	0.764485	GAT	D	79160	100665	0.786373	0.60117	1.0003	0.000301059	-0.353001
CCAGCA	PA	367	726	notICP_notACP	0.50619	CCA	P	34845	45580	0.764485	GCA	A	27987	41979	0.666698	0.509681	0.99315	-0.00687346	-0.374218
CCAGCC	PA	153	364	notICP_notACP	0.421918	CCA	P	34845	45580	0.764485	GCC	A	19427	31426	0.618195	0.472601	0.892758	-0.11344	-1.32251
CCAGCG	PA	75	226	notICP_notACP	0.334802	CCA	P	34845	45580	0.764485	GCG	A	7868	16098	0.488788	0.373671	0.895979	-0.109838	-1.02092
CCAGCT	PA	453	774	notICP_notACP	0.585806	CCA	P	34845	45580	0.764485	GCT	A	36214	51713	0.700294	0.535364	1.09422	0.0900419	0.719459
CCAGGA	PG	220	423	notICP_notACP	0.521226	CCA	P	34845	45580	0.764485	GGA	G	18958	28644	0.661861	0.505983	1.03013	0.029682	0.0131835
CCAGGC	PG	163	392	notICP_notACP	0.417303	CCA	P	34845	45580	0.764485	GGC	G	14440	25371	0.569171	0.435123	0.959046	-0.0418158	-0.624584
CCAGGG	PG	89	207	notICP_notACP	0.432692	CCA	P	34845	45580	0.764485	GGG	G	9299	15974	0.58216	0.445052	0.972228	-0.0281652	-0.51822
CCAGGT	PG	628	923	notICP_notACP	0.680736	CCA	P	34845	45580	0.764485	GGT	G	44946	58454	0.768916	0.587825	1.15806	0.146745	1.56152
CCAGTA	PV	255	571	notICP_notACP	0.447552	CCA	P	34845	45580	0.764485	GTA	V	19204	31133	0.61685	0.471573	0.949064	-0.0522791	-0.773695
CCAGTC	PV	174	391	notICP_notACP	0.446429	CCA	P	34845	45580	0.764485	GTC	V	17912	28647	0.625279	0.478017	0.933918	-0.0683663	-0.933126
CCAGTG	PV	216	471	notICP_notACP	0.459746	CCA	P	34845	45580	0.764485	GTG	V	18234	28268	0.645053	0.493133	0.932295	-0.070106	-0.979094
CCAGTT	PV	460	858	notICP_notACP	0.536671	CCA	P	34845	45580	0.764485	GTT	V	40339	55865	0.722085	0.552023	0.972188	-0.0282058	-0.643226
CCATAC	PY	384	625	notICP_notACP	0.615016	CCA	P	34845	45580	0.764485	TAC	Y	27599	36906	0.747826	0.571702	1.07576	0.073031	0.551344
CCATAT	PY	582	911	notICP_notACP	0.639254	CCA	P	34845	45580	0.764485	TAT	Y	38655	48761	0.792748	0.606044	1.0548	0.0533491	0.32321
CCATCA	PS	476	895	notICP_notACP	0.532366	CCA	P	34845	45580	0.764485	TCA	S	34279	49028	0.699178	0.534511	0.995987	-0.00402145	-0.361276
CCATCC	PS	285	580	notICP_notACP	0.492255	CCA	P	34845	45580	0.764485	TCC	S	22550	36292	0.621359	0.47502	1.03628	0.0356391	0.0724907
CCATCG	PS	170	450	notICP_notACP	0.379157	CCA	P	34845	45580	0.764485	TCG	S	12505	22572	0.554025	0.423544	0.895203	-0.110705	-1.16394
CCATCT	PS	651	1151	notICP_notACP	0.565972	CCA	P	34845	45580	0.764485	TCT	S	42967	60323	0.712287	0.544533	1.03937	0.0386167	0.117697
CCATGC	PC	101	176	notICP_notACP	0.576271	CCA	P	34845	45580	0.764485	TGC	C	8234	11921	0.69074	0.52806	1.0913	0.0873678	0.677916
CCATGG	PW	428	494	notICP_notACP	0.866667	CCA	P	34845	45580	0.764485	TGG	W	26112	26492	0.985657	0.75352	1.15016	0.139899	1.87927
CCATGT	PC	155	236	notICP_notACP	0.658228	CCA	P	34845	45580	0.764485	TGT	C	15833	20012	0.791186	0.60485	1.08825	0.084571	0.738594
CCATTA	PL	732	1338	notICP_notACP	0.547423	CCA	P	34845	45580	0.764485	TTA	L	45635	69479	0.656822	0.502131	1.0902	0.086362	0.633302
CCATTC	PF	461	768	notICP_notACP	0.60078	CCA	P	34845	45580	0.764485	TTC	F	34298	46704	0.734375	0.561419	1.07011	0.0677616	0.476165
CCATTG	PL	764	1313	notICP_notACP	0.582192	CCA	P	34845	45580	0.764485	TTG	L	49471	70615	0.700578	0.535581	1.08703	0.0834471	0.640548
CCATTT	PF	870	1398	notICP_notACP	0.622588	CCA	P	34845	45580	0.764485	TTT	F	52671	67959	0.775044	0.59251	1.05076	0.0495169	0.266842
CCCAAA	PK	409	859	notICP_notACP	0.476744	CCC	P	10662	18011	0.591994	AAA	K	85930	111324	0.771893	0.456956	1.0433	0.0423924	0.135708
CCCAAC	PN	210	469	notICP_notACP	0.448936	CCC	P	10662	18011	0.591994	AAC	N	43682	64149	0.680951	0.403119	1.11366	0.107649	0.702838
CCCAAG	PK	336	672	notICP_notACP	0.500743	CCC	P	10662	18011	0.591994	AAG	K	60279	80768	0.746326	0.441821	1.13336	0.125189	0.949326
CCCAAT	PN	364	760	notICP_notACP	0.479632	CCC	P	10662	18011	0.591994	AAT	N	70549	96026	0.734689	0.434932	1.10278	0.0978301	0.660997
CCCACA	PT	201	477	notICP_notACP	0.422594	CCC	P	10662	18011	0.591994	ACA	T	30631	46017	0.665653	0.394062	1.0724	0.0699028	0.352807
CCCACC	PT	90	312	notICP_notACP	0.290735	CCC	P	10662	18011	0.591994	ACC	T	17837	31072	0.574068	0.339845	0.855493	-0.156077	-1.2114
CCCACG	PT	67	199	notICP_notACP	0.34	CCC	P	10662	18011	0.591994	ACG	T	10897	21298	0.511667	0.302904	1.12247	0.11553	0.582988
CCCACT	PT	199	491	notICP_notACP	0.406504	CCC	P	10662	18011	0.591994	ACT	T	33573	50773	0.661244	0.391453	1.03845	0.0377295	0.077191
CCCAGA	PR	138	316	notICP_notACP	0.438486	CCC	P	10662	18011	0.591994	AGA	R	43362	55458	0.781893	0.462876	0.947307	-0.054132	-0.776147
CCCAGC	PS	66	187	notICP_notACP	0.356383	CCC	P	10662	18011	0.591994	AGC	S	15751	25843	0.609503	0.360822	0.987696	-0.0123798	-0.305383
CCCAGG	PR	50	151	notICP_notACP	0.335526	CCC	P	10662	18011	0.591994	AGG	R	15265	25111	0.607917	0.359883	0.93232	-0.0700788	-0.714344
CCCAGT	PS	130	346	notICP_notACP	0.377522	CCC	P	10662	18011	0.591994	AGT	S	25528	37774	0.675817	0.40008	0.943615	-0.0580366	-0.701219
CCCATA	PI	242	480	notICP_notACP	0.505198	CCC	P	10662	18011	0.591994	ATA	I	37233	47498	0.78389	0.464058	1.08865	0.0849389	0.570491
CCCATC	PI	209	441	notICP_notACP	0.475113	CCC	P	10662	18011	0.591994	ATC	I	28636	43582	0.657068	0.388981	1.22143	0.200024	1.54015
CCCATG	PM	282	439	notICP_notACP	0.643182	CCC	P	10662	18011	0.591994	ATG	M	48242	53275	0.90553	0.536068	1.19981	0.182166	1.88425
CCCATT	PI	351	702	notICP_notACP	0.500711	CCC	P	10662	18011	0.591994	ATT	I	58102	78328	0.741781	0.43913	1.14023	0.131233	1.00559
CCCCAA	PQ	121	364	notICP_notACP	0.334247	CCC	P	10662	18011	0.591994	CAA	Q	57847	70699	0.818218	0.48438	0.69005	-0.370991	-3.3743
CCCCAC	PH	37	106	notICP_notACP	0.35514	CCC	P	10662	18011	0.591994	CAC	H	13074	19621	0.666344	0.394472	0.900293	-0.105035	-1.04276
CCCCAG	PQ	65	187	notICP_notACP	0.351064	CCC	P	10662	18011	0.591994	CAG	Q	21763	32364	0.672455	0.398089	0.881872	-0.125708	-1.2031
CCCCAT	PH	88	217	notICP_notACP	0.408257	CCC	P	10662	18011	0.591994	CAT	H	27682	35590	0.777809	0.460458	0.886631	-0.120326	-1.34654
CCCCCA	PP	132	309	notICP_notACP	0.429032	CCC	P	10662	18011	0.591994	CCA	P	34845	45580	0.764485	0.452571	0.947989	-0.0534122	-0.75252
CCCCCC	PP	16	87	notICP_notACP	0.193182	CCC	P	10662	18011	0.591994	CCC	P	10662	18011	0.591994	0.350457	0.551228	-0.595607	-3.44167
CCCCCG	PP	13	50	notICP_notACP	0.27451	CCC	P	10662	18011	0.591994	CCG	P	7568	13895	0.544689	0.322453	0.851318	-0.16097	-1.17709
CCCCCT	PP	85	210	notICP_notACP	0.407583	CCC	P	10662	18011	0.591994	CCT	P	24981	34856	0.7167	0.424282	0.960641	-0.040154	-0.595109
CCCCGA	PR	12	29	notICP_notACP	0.433333	CCC	P	10662	18011	0.591994	CGA	R	5155	7735	0.666494	0.394561	1.09827	0.093734	0.563073
CCCCGC	PR	15	38	notICP_notACP	0.410256	CCC	P	10662	18011	0.591994	CGC	R	4027	6620	0.608367	0.36015	1.13913	0.130262	0.816527
CCCCGG	PR	11	22	notICP_notACP	0.521739	CCC	P	10662	18011	0.591994	CGG	R	2468	4555	0.541923	0.320815	1.62629	0.486303	3.94081
CCCCGT	PR	32	87	notICP_notACP	0.375	CCC	P	10662	18011	0.591994	CGT	R	12709	15877	0.800479	0.473879	0.791342	-0.234025	-2.31422
CCCCTA	PL	66	211	notICP_notACP	0.316038	CCC	P	10662	18011	0.591994	CTA	L	19105	35238	0.542183	0.320969	0.984635	-0.0154843	-0.291857
CCCCTC	PL	36	113	notICP_notACP	0.324561	CCC	P	10662	18011	0.591994	CTC	L	8094	13821	0.585661	0.346708	0.936124	-0.0660072	-0.661076
CCCCTG	PL	49	151	notICP_notACP	0.328947	CCC	P	10662	18011	0.591994	CTG	L	14468	27995	0.516824	0.305957	1.07514	0.0724541	0.291159
CCCCTT	PL	78	196	notICP_notACP	0.401015	CCC	P	10662	18011	0.591994	CTT	L	23157	31161	0.743149	0.43994	0.911523	-0.0926384	-1.06137
CCCGAA	PE	247	621	notICP_notACP	0.398714	CCC	P	10662	18011	0.591994	GAA	E	98493	120541	0.817093	0.483714	0.824276	-0.19325	-2.03471
CCCGAC	PD	70	255	notICP_notACP	0.277344	CCC	P	10662	18011	0.591994	GAC	D	34844	52567	0.662856	0.392407	0.706776	-0.347041	-2.59864
CCCGAG	PE	93	255	notICP_notACP	0.367188	CCC	P	10662	18011	0.591994	GAG	E	34177	51450	0.664283	0.393251	0.933722	-0.0685765	-0.769245
CCCGAT	PD	207	475	notICP_notACP	0.436975	CCC	P	10662	18011	0.591994	GAT	D	79160	100665	0.786373	0.465528	0.938665	-0.063297	-0.863317
CCCGCA	PA	77	222	notICP_notACP	0.349776	CCC	P	10662	18011	0.591994	GCA	A	27987	41979	0.666698	0.394682	0.886223	-0.120787	-1.1575
CCCGCC	PA	51	153	notICP_notACP	0.337662	CCC	P	10662	18011	0.591994	GCC	A	19427	31426	0.618195	0.365968	0.922656	-0.0804984	-0.799139
CCCGCG	PA	13	57	notICP_notACP	0.241379	CCC	P	10662	18011	0.591994	GCG	A	7868	16098	0.488788	0.28936	0.834184	-0.181301	-1.15822
CCCGCT	PA	122	331	notICP_notACP	0.370482	CCC	P	10662	18011	0.591994	GCT	A	36214	51713	0.700294	0.41457	0.893654	-0.112437	-1.15249
CCCGGA	PG	53	138	notICP_notACP	0.388489	CCC	P	10662	18011	0.591994	GGA	G	18958	28644	0.661861	0.391818	0.991505	-0.00853133	-0.300934
CCCGGC	PG	32	130	notICP_notACP	0.251908	CCC	P	10662	18011	0.591994	GGC	G	14440	25371	0.569171	0.336946	0.747623	-0.290857	-1.94838
CCCGGG	PG	16	58	notICP_notACP	0.288136	CCC	P	10662	18011	0.591994	GGG	G	9299	15974	0.58216	0.344635	0.83606	-0.179055	-1.36618
CCCGGT	PG	122	304	notICP_notACP	0.403279	CCC	P	10662	18011	0.591994	GGT	G	44946	58454	0.768916	0.455194	0.885949	-0.121096	-1.33753
CCCGTA	PV	106	292	notICP_notACP	0.365188	CCC	P	10662	18011	0.591994	GTA	V	19204	31133	0.61685	0.365171	1.00004	4.44307e-05	-0.216352
CCCGTC	PV	73	208	notICP_notACP	0.354067	CCC	P	10662	18011	0.591994	GTC	V	17912	28647	0.625279	0.370162	0.95652	-0.0444538	-0.550568
CCCGTG	PV	103	249	notICP_notACP	0.416	CCC	P	10662	18011	0.591994	GTG	V	18234	28268	0.645053	0.381868	1.08938	0.0856114	0.4752
CCCGTT	PV	159	425	notICP_notACP	0.375587	CCC	P	10662	18011	0.591994	GTT	V	40339	55865	0.722085	0.42747	0.878627	-0.129395	-1.32042
CCCTAC	PY	108	218	notICP_notACP	0.497717	CCC	P	10662	18011	0.591994	TAC	Y	27599	36906	0.747826	0.442708	1.12425	0.11712	0.868327
CCCTAT	PY	134	285	notICP_notACP	0.472028	CCC	P	10662	18011	0.591994	TAT	Y	38655	48761	0.792748	0.469303	1.00581	0.00579068	-0.222437
CCCTCA	PS	163	377	notICP_notACP	0.433862	CCC	P	10662	18011	0.591994	TCA	S	34279	49028	0.699178	0.413909	1.04821	0.0470805	0.164647
CCCTCC	PS	134	326	notICP_notACP	0.412844	CCC	P	10662	18011	0.591994	TCC	S	22550	36292	0.621359	0.367841	1.12234	0.115418	0.707027
CCCTCG	PS	63	189	notICP_notACP	0.336842	CCC	P	10662	18011	0.591994	TCG	S	12505	22572	0.554025	0.327979	1.02702	0.0266634	-0.0123924
CCCTCT	PS	229	577	notICP_notACP	0.397924	CCC	P	10662	18011	0.591994	TCT	S	42967	60323	0.712287	0.42167	0.943686	-0.0579618	-0.738447
CCCTGC	PC	24	55	notICP_notACP	0.446429	CCC	P	10662	18011	0.591994	TGC	C	8234	11921	0.69074	0.408914	1.09174	0.0877746	0.528691
CCCTGG	PW	82	143	notICP_notACP	0.576389	CCC	P	10662	18011	0.591994	TGG	W	26112	26492	0.985657	0.583503	0.987808	-0.012267	-0.492512
CCCTGT	PC	51	103	notICP_notACP	0.5	CCC	P	10662	18011	0.591994	TGT	C	15833	20012	0.791186	0.468377	1.06752	0.0653338	0.372263
CCCTTA	PL	214	541	notICP_notACP	0.396679	CCC	P	10662	18011	0.591994	TTA	L	45635	69479	0.656822	0.388835	1.02017	0.0199725	-0.0694461
CCCTTC	PF	184	371	notICP_notACP	0.497312	CCC	P	10662	18011	0.591994	TTC	F	34298	46704	0.734375	0.434746	1.14391	0.134455	1.02844
CCCTTG	PL	209	447	notICP_notACP	0.46875	CCC	P	10662	18011	0.591994	TTG	L	49471	70615	0.700578	0.414738	1.13023	0.122423	0.864437
CCCTTT	PF	256	510	notICP_notACP	0.502935	CCC	P	10662	18011	0.591994	TTT	F	52671	67959	0.775044	0.458822	1.09615	0.0918002	0.634762
CCGAAA	PK	208	505	notICP_notACP	0.413043	CCG	P	7568	13895	0.544689	AAA	K	85930	111324	0.771893	0.420442	0.982404	-0.0177531	-0.401597
CCGAAC	PN	115	303	notICP_notACP	0.381579	CCG	P	7568	13895	0.544689	AAC	N	43682	64149	0.680951	0.370907	1.02877	0.0283676	-0.000654766
CCGAAG	PK	167	379	notICP_notACP	0.442105	CCG	P	7568	13895	0.544689	AAG	K	60279	80768	0.746326	0.406516	1.08755	0.0839257	0.490536
CCGAAT	PN	201	484	notICP_notACP	0.416495	CCG	P	7568	13895	0.544689	AAT	N	70549	96026	0.734689	0.400177	1.04078	0.0399666	0.0980474
CCGACA	PT	89	230	notICP_notACP	0.38961	CCG	P	7568	13895	0.544689	ACA	T	30631	46017	0.665653	0.362574	1.07457	0.0719194	0.340754
CCGACC	PT	39	97	notICP_notACP	0.408163	CCG	P	7568	13895	0.544689	ACC	T	17837	31072	0.574068	0.312688	1.30534	0.26646	1.77751
CCGACG	PT	29	108	notICP_notACP	0.275229	CCG	P	7568	13895	0.544689	ACG	T	10897	21298	0.511667	0.2787	0.987549	-0.0125296	-0.236725
CCGACT	PT	65	195	notICP_notACP	0.336735	CCG	P	7568	13895	0.544689	ACT	T	33573	50773	0.661244	0.360172	0.934926	-0.0672874	-0.695619
CCGAGA	PR	77	175	notICP_notACP	0.443182	CCG	P	7568	13895	0.544689	AGA	R	43362	55458	0.781893	0.425889	1.04061	0.0398024	0.10285
CCGAGC	PS	47	112	notICP_notACP	0.424779	CCG	P	7568	13895	0.544689	AGC	S	15751	25843	0.609503	0.33199	1.27949	0.246464	1.71083
CCGAGG	PR	36	113	notICP_notACP	0.324561	CCG	P	7568	13895	0.544689	AGG	R	15265	25111	0.607917	0.331126	0.980176	-0.0200228	-0.331447
CCGAGT	PS	40	138	notICP_notACP	0.294964	CCG	P	7568	13895	0.544689	AGT	S	25528	37774	0.675817	0.36811	0.801292	-0.221529	-1.72238
CCGATA	PI	124	285	notICP_notACP	0.437063	CCG	P	7568	13895	0.544689	ATA	I	37233	47498	0.78389	0.426976	1.02362	0.0233483	-0.0459726
CCGATC	PI	89	202	notICP_notACP	0.44335	CCG	P	7568	13895	0.544689	ATC	I	28636	43582	0.657068	0.357898	1.23876	0.214111	1.5446
CCGATG	PM	148	274	notICP_notACP	0.541818	CCG	P	7568	13895	0.544689	ATG	M	48242	53275	0.90553	0.493232	1.09851	0.0939505	0.706297
CCGATT	PI	136	345	notICP_notACP	0.395954	CCG	P	7568	13895	0.544689	ATT	I	58102	78328	0.741781	0.40404	0.979986	-0.0202172	-0.406016
CCGCAA	PQ	247	528	notICP_notACP	0.468809	CCG	P	7568	13895	0.544689	CAA	Q	57847	70699	0.818218	0.445674	1.05191	0.0506071	0.211216
CCGCAC	PH	62	146	notICP_notACP	0.428571	CCG	P	7568	13895	0.544689	CAC	H	13074	19621	0.666344	0.36295	1.1808	0.166192	1.13386
CCGCAG	PQ	116	293	notICP_notACP	0.397959	CCG	P	7568	13895	0.544689	CAG	Q	21763	32364	0.672455	0.366279	1.08649	0.0829546	0.434033
CCGCAT	PH	105	233	notICP_notACP	0.452991	CCG	P	7568	13895	0.544689	CAT	H	27682	35590	0.777809	0.423664	1.06922	0.0669323	0.351602
CCGCCA	PP	169	376	notICP_notACP	0.450928	CCG	P	7568	13895	0.544689	CCA	P	34845	45580	0.764485	0.416407	1.0829	0.0796459	0.462707
CCGCCC	PP	59	148	notICP_notACP	0.402685	CCG	P	7568	13895	0.544689	CCC	P	10662	18011	0.591994	0.322453	1.24882	0.222197	1.4583
CCGCCG	PP	25	98	notICP_notACP	0.262626	CCG	P	7568	13895	0.544689	CCG	P	7568	13895	0.544689	0.296686	0.885199	-0.121943	-0.876351
CCGCCT	PP	98	271	notICP_notACP	0.363971	CCG	P	7568	13895	0.544689	CCT	P	24981	34856	0.7167	0.390379	0.932353	-0.0700437	-0.774613
CCGCGA	PR	24	49	ACP	0.5	CCG	P	7568	13895	0.544689	CGA	R	5155	7735	0.666494	0.363032	1.37729	0.320117	2.60076
CCGCGC	PR	21	47	notICP_notACP	0.458333	CCG	P	7568	13895	0.544689	CGC	R	4027	6620	0.608367	0.331371	1.38314	0.324358	2.41383
CCGCGG	PR	13	31	notICP_notACP	0.4375	CCG	P	7568	13895	0.544689	CGG	R	2468	4555	0.541923	0.295179	1.48215	0.393493	2.75108
CCGCGT	PR	24	68	notICP_notACP	0.362319	CCG	P	7568	13895	0.544689	CGT	R	12709	15877	0.800479	0.436012	0.830984	-0.185145	-1.77392
CCGCTA	PL	135	355	notICP_notACP	0.382022	CCG	P	7568	13895	0.544689	CTA	L	19105	35238	0.542183	0.295321	1.29358	0.257415	1.60741
CCGCTC	PL	32	84	ACP	0.388235	CCG	P	7568	13895	0.544689	CTC	L	8094	13821	0.585661	0.319003	1.21703	0.196411	1.23419
CCGCTG	PL	95	245	ACP	0.390244	CCG	P	7568	13895	0.544689	CTG	L	14468	27995	0.516824	0.281508	1.38626	0.32661	2.06866
CCGCTT	PL	101	224	notICP_notACP	0.453333	CCG	P	7568	13895	0.544689	CTT	L	23157	31161	0.743149	0.404785	1.11994	0.113272	0.758004
CCGGAA	PE	268	643	notICP_notACP	0.417702	CCG	P	7568	13895	0.544689	GAA	E	98493	120541	0.817093	0.445062	0.938526	-0.0634447	-0.82663
CCGGAC	PD	103	266	notICP_notACP	0.389513	CCG	P	7568	13895	0.544689	GAC	D	34844	52567	0.662856	0.36105	1.07883	0.0758802	0.37098
CCGGAG	PE	120	349	notICP_notACP	0.345714	CCG	P	7568	13895	0.544689	GAG	E	34177	51450	0.664283	0.361827	0.955467	-0.0455548	-0.546002
CCGGAT	PD	222	506	notICP_notACP	0.439842	CCG	P	7568	13895	0.544689	GAT	D	79160	100665	0.786373	0.428329	1.02688	0.0265252	-0.0174338
CCGGCA	PA	99	255	notICP_notACP	0.390625	CCG	P	7568	13895	0.544689	GCA	A	27987	41979	0.666698	0.363143	1.07568	0.0729503	0.349564
CCGGCC	PA	37	113	notICP_notACP	0.333333	CCG	P	7568	13895	0.544689	GCC	A	19427	31426	0.618195	0.336724	0.989931	-0.0101201	-0.269517
CCGGCG	PA	22	72	notICP_notACP	0.315068	CCG	P	7568	13895	0.544689	GCG	A	7868	16098	0.488788	0.266238	1.18341	0.168401	0.846026
CCGGCT	PA	77	238	notICP_notACP	0.32636	CCG	P	7568	13895	0.544689	GCT	A	36214	51713	0.700294	0.381442	0.855594	-0.15596	-1.35889
CCGGGA	PG	55	191	notICP_notACP	0.291667	CCG	P	7568	13895	0.544689	GGA	G	18958	28644	0.661861	0.360508	0.809043	-0.211903	-1.62936
CCGGGC	PG	53	166	notICP_notACP	0.323353	CCG	P	7568	13895	0.544689	GGC	G	14440	25371	0.569171	0.310021	1.043	0.0421051	0.0901609
CCGGGG	PG	31	98	notICP_notACP	0.323232	CCG	P	7568	13895	0.544689	GGG	G	9299	15974	0.58216	0.317096	1.01935	0.0191667	-0.0619907
CCGGGT	PG	52	154	notICP_notACP	0.341935	CCG	P	7568	13895	0.544689	GGT	G	44946	58454	0.768916	0.41882	0.816425	-0.20282	-1.82934
CCGGTA	PV	104	271	ACP	0.386029	CCG	P	7568	13895	0.544689	GTA	V	19204	31133	0.61685	0.335991	1.14893	0.138828	0.829456
CCGGTC	PV	33	139	notICP_notACP	0.242857	CCG	P	7568	13895	0.544689	GTC	V	17912	28647	0.625279	0.340583	0.713063	-0.338185	-2.21142
CCGGTG	PV	68	175	notICP_notACP	0.392045	CCG	P	7568	13895	0.544689	GTG	V	18234	28268	0.645053	0.351353	1.11582	0.109586	0.62818
CCGGTT	PV	93	284	notICP_notACP	0.329825	CCG	P	7568	13895	0.544689	GTT	V	40339	55865	0.722085	0.393312	0.838583	-0.176042	-1.53874
CCGTAC	PY	93	202	notICP_notACP	0.463054	CCG	P	7568	13895	0.544689	TAC	Y	27599	36906	0.747826	0.407332	1.1368	0.128214	0.903984
CCGTAT	PY	118	248	notICP_notACP	0.477912	CCG	P	7568	13895	0.544689	TAT	Y	38655	48761	0.792748	0.431801	1.10679	0.10146	0.691843
CCGTCA	PS	97	238	notICP_notACP	0.410042	CCG	P	7568	13895	0.544689	TCA	S	34279	49028	0.699178	0.380835	1.07669	0.0738939	0.374545
CCGTCC	PS	48	140	notICP_notACP	0.347518	CCG	P	7568	13895	0.544689	TCC	S	22550	36292	0.621359	0.338448	1.0268	0.026446	-0.0143416
CCGTCG	PS	36	111	notICP_notACP	0.330357	CCG	P	7568	13895	0.544689	TCG	S	12505	22572	0.554025	0.301771	1.09473	0.0905051	0.408686
CCGTCT	PS	81	234	notICP_notACP	0.348936	CCG	P	7568	13895	0.544689	TCT	S	42967	60323	0.712287	0.387975	0.899378	-0.106052	-1.03289
CCGTGC	PC	16	39	notICP_notACP	0.425	CCG	P	7568	13895	0.544689	TGC	C	8234	11921	0.69074	0.376238	1.1296	0.121866	0.779327
CCGTGG	PW	70	118	notICP_notACP	0.596639	CCG	P	7568	13895	0.544689	TGG	W	26112	26492	0.985657	0.536876	1.11131	0.105544	0.910192
CCGTGT	PC	16	54	notICP_notACP	0.309091	CCG	P	7568	13895	0.544689	TGT	C	15833	20012	0.791186	0.43095	0.717231	-0.332357	-2.76125
CCGTTA	PL	146	449	notICP_notACP	0.326667	CCG	P	7568	13895	0.544689	TTA	L	45635	69479	0.656822	0.357764	0.913079	-0.0909329	-0.851676
CCGTTC	PF	109	240	notICP_notACP	0.456432	CCG	P	7568	13895	0.544689	TTC	F	34298	46704	0.734375	0.400006	1.14106	0.131959	0.922797
CCGTTG	PL	134	376	notICP_notACP	0.35809	CCG	P	7568	13895	0.544689	TTG	L	49471	70615	0.700578	0.381597	0.938399	-0.0635804	-0.709755
CCGTTT	PF	166	375	notICP_notACP	0.444149	CCG	P	7568	13895	0.544689	TTT	F	52671	67959	0.775044	0.422158	1.05209	0.05078	0.20165
CCTAAA	PK	540	1050	notICP_notACP	0.514748	CCT	P	24981	34856	0.7167	AAA	K	85930	111324	0.771893	0.553216	0.930465	-0.0720705	-1.1192
CCTAAC	PN	265	606	notICP_notACP	0.438221	CCT	P	24981	34856	0.7167	AAC	N	43682	64149	0.680951	0.488037	0.897925	-0.107669	-1.31386
CCTAAG	PK	314	671	notICP_notACP	0.46875	CCT	P	24981	34856	0.7167	AAG	K	60279	80768	0.746326	0.534892	0.876346	-0.131994	-1.67732
CCTAAT	PN	504	1012	notICP_notACP	0.498519	CCT	P	24981	34856	0.7167	AAT	N	70549	96026	0.734689	0.526552	0.946763	-0.0547069	-0.888813
CCTACA	PT	285	637	notICP_notACP	0.448276	CCT	P	24981	34856	0.7167	ACA	T	30631	46017	0.665653	0.477073	0.939638	-0.0622607	-0.87518
CCTACC	PT	149	406	notICP_notACP	0.36855	CCT	P	24981	34856	0.7167	ACC	T	17837	31072	0.574068	0.411434	0.89577	-0.110071	-1.12586
CCTACG	PT	102	306	notICP_notACP	0.335505	CCT	P	24981	34856	0.7167	ACG	T	10897	21298	0.511667	0.366712	0.914901	-0.0889395	-0.859239
CCTACT	PT	285	662	notICP_notACP	0.431373	CCT	P	24981	34856	0.7167	ACT	T	33573	50773	0.661244	0.473913	0.910235	-0.0940523	-1.15589
CCTAGA	PR	216	396	notICP_notACP	0.546599	CCT	P	24981	34856	0.7167	AGA	R	43362	55458	0.781893	0.560382	0.975404	-0.024903	-0.615908
CCTAGC	PS	79	218	notICP_notACP	0.365297	CCT	P	24981	34856	0.7167	AGC	S	15751	25843	0.609503	0.436831	0.836243	-0.178836	-1.73001
CCTAGG	PR	80	188	notICP_notACP	0.428571	CCT	P	24981	34856	0.7167	AGG	R	15265	25111	0.607917	0.435694	0.983653	-0.0164818	-0.40497
CCTAGT	PS	196	414	notICP_notACP	0.474699	CCT	P	24981	34856	0.7167	AGT	S	25528	37774	0.675817	0.484358	0.980058	-0.0201439	-0.486012
CCTATA	PI	314	564	notICP_notACP	0.557522	CCT	P	24981	34856	0.7167	ATA	I	37233	47498	0.78389	0.561814	0.992361	-0.00766834	-0.421611
CCTATC	PI	245	519	notICP_notACP	0.473077	CCT	P	24981	34856	0.7167	ATC	I	28636	43582	0.657068	0.47092	1.00458	0.00456871	-0.235097
CCTATG	PM	294	479	notICP_notACP	0.614583	CCT	P	24981	34856	0.7167	ATG	M	48242	53275	0.90553	0.648993	0.94698	-0.0544771	-1.09259
CCTATT	PI	509	967	notICP_notACP	0.52686	CCT	P	24981	34856	0.7167	ATT	I	58102	78328	0.741781	0.531635	0.991018	-0.00902234	-0.41364
CCTCAA	PQ	811	1280	notICP_notACP	0.63388	CCT	P	24981	34856	0.7167	CAA	Q	57847	70699	0.818218	0.586416	1.08094	0.0778291	0.62792
CCTCAC	PH	188	356	notICP_notACP	0.529412	CCT	P	24981	34856	0.7167	CAC	H	13074	19621	0.666344	0.477568	1.10856	0.103059	0.782564
CCTCAG	PQ	245	521	notICP_notACP	0.471264	CCT	P	24981	34856	0.7167	CAG	Q	21763	32364	0.672455	0.481948	0.977832	-0.0224173	-0.505646
CCTCAT	PH	403	647	notICP_notACP	0.623457	CCT	P	24981	34856	0.7167	CAT	H	27682	35590	0.777809	0.557455	1.1184	0.111897	1.02626
CCTCCA	PP	564	931	notICP_notACP	0.606223	CCT	P	24981	34856	0.7167	CCA	P	34845	45580	0.764485	0.547906	1.10644	0.101144	0.873929
CCTCCC	PP	136	333	notICP_notACP	0.41018	CCT	P	24981	34856	0.7167	CCC	P	10662	18011	0.591994	0.424282	0.966762	-0.0338033	-0.541719
CCTCCG	PP	80	246	notICP_notACP	0.327935	CCT	P	24981	34856	0.7167	CCG	P	7568	13895	0.544689	0.390379	0.840044	-0.174301	-1.51553
CCTCCT	PP	364	698	notICP_notACP	0.522175	CCT	P	24981	34856	0.7167	CCT	P	24981	34856	0.7167	0.513658	1.01658	0.0164434	-0.129696
CCTCGA	PR	86	156	notICP_notACP	0.55414	CCT	P	24981	34856	0.7167	CGA	R	5155	7735	0.666494	0.477676	1.16007	0.148484	1.28872
CCTCGC	PR	53	114	notICP_notACP	0.469565	CCT	P	24981	34856	0.7167	CGC	R	4027	6620	0.608367	0.436017	1.07694	0.0741268	0.431064
CCTCGG	PR	21	58	notICP_notACP	0.372881	CCT	P	24981	34856	0.7167	CGG	R	2468	4555	0.541923	0.388396	0.960055	-0.0407647	-0.549458
CCTCGT	PR	155	247	notICP_notACP	0.629032	CCT	P	24981	34856	0.7167	CGT	R	12709	15877	0.800479	0.573703	1.09644	0.0920711	0.797199
CCTCTA	PL	141	398	notICP_notACP	0.35589	CCT	P	24981	34856	0.7167	CTA	L	19105	35238	0.542183	0.388583	0.915866	-0.0878849	-0.902772
CCTCTC	PL	69	183	notICP_notACP	0.380435	CCT	P	24981	34856	0.7167	CTC	L	8094	13821	0.585661	0.419743	0.906352	-0.0983272	-1.05727
CCTCTG	PL	116	340	notICP_notACP	0.343109	CCT	P	24981	34856	0.7167	CTG	L	14468	27995	0.516824	0.370407	0.9263	-0.0765569	-0.781083
CCTCTT	PL	215	398	notICP_notACP	0.541353	CCT	P	24981	34856	0.7167	CTT	L	23157	31161	0.743149	0.532614	1.01641	0.0162745	-0.136362
CCTGAA	PE	1176	1839	notICP_notACP	0.639674	CCT	P	24981	34856	0.7167	GAA	E	98493	120541	0.817093	0.58561	1.09232	0.0883043	0.764109
CCTGAC	PD	268	589	notICP_notACP	0.455932	CCT	P	24981	34856	0.7167	GAC	D	34844	52567	0.662856	0.475068	0.959719	-0.0411148	-0.675355
CCTGAG	PE	334	693	notICP_notACP	0.482709	CCT	P	24981	34856	0.7167	GAG	E	34177	51450	0.664283	0.476091	1.0139	0.0138047	-0.146434
CCTGAT	PD	777	1376	notICP_notACP	0.564996	CCT	P	24981	34856	0.7167	GAT	D	79160	100665	0.786373	0.563593	1.00249	0.00248679	-0.305572
CCTGCA	PA	309	665	notICP_notACP	0.465465	CCT	P	24981	34856	0.7167	GCA	A	27987	41979	0.666698	0.477823	0.974139	-0.0262015	-0.537603
CCTGCC	PA	189	450	notICP_notACP	0.421286	CCT	P	24981	34856	0.7167	GCC	A	19427	31426	0.618195	0.44306	0.950856	-0.0503928	-0.710591
CCTGCG	PA	101	259	notICP_notACP	0.392308	CCT	P	24981	34856	0.7167	GCG	A	7868	16098	0.488788	0.350314	1.11987	0.113216	0.655552
CCTGCT	PA	427	854	notICP_notACP	0.500585	CCT	P	24981	34856	0.7167	GCT	A	36214	51713	0.700294	0.5019	0.997379	-0.00262472	-0.324868
CCTGGA	PG	193	383	notICP_notACP	0.505208	CCT	P	24981	34856	0.7167	GGA	G	18958	28644	0.661861	0.474355	1.06504	0.0630142	0.352891
CCTGGC	PG	128	342	notICP_notACP	0.376093	CCT	P	24981	34856	0.7167	GGC	G	14440	25371	0.569171	0.407924	0.921968	-0.0812448	-0.896531
CCTGGG	PG	91	193	notICP_notACP	0.474227	CCT	P	24981	34856	0.7167	GGG	G	9299	15974	0.58216	0.417234	1.1366	0.128039	0.924252
CCTGGT	PG	449	803	notICP_notACP	0.559701	CCT	P	24981	34856	0.7167	GGT	G	44946	58454	0.768916	0.551082	1.01564	0.0155199	-0.149777
CCTGTA	PV	283	601	notICP_notACP	0.471761	CCT	P	24981	34856	0.7167	GTA	V	19204	31133	0.61685	0.442096	1.0671	0.064945	0.347603
CCTGTC	PV	174	424	notICP_notACP	0.411765	CCT	P	24981	34856	0.7167	GTC	V	17912	28647	0.625279	0.448137	0.918836	-0.0846479	-1.01377
CCTGTG	PV	224	496	notICP_notACP	0.452716	CCT	P	24981	34856	0.7167	GTG	V	18234	28268	0.645053	0.462309	0.97925	-0.0209682	-0.471563
CCTGTT	PV	485	898	notICP_notACP	0.540601	CCT	P	24981	34856	0.7167	GTT	V	40339	55865	0.722085	0.517518	1.0446	0.0436364	0.167513
CCTTAC	PY	272	465	notICP_notACP	0.585837	CCT	P	24981	34856	0.7167	TAC	Y	27599	36906	0.747826	0.535966	1.09305	0.08897	0.70735
CCTTAT	PY	406	635	notICP_notACP	0.639937	CCT	P	24981	34856	0.7167	TAT	Y	38655	48761	0.792748	0.568163	1.12633	0.118962	1.13861
CCTTCA	PS	465	905	notICP_notACP	0.514349	CCT	P	24981	34856	0.7167	TCA	S	34279	49028	0.699178	0.501101	1.02644	0.0260946	-0.0249503
CCTTCC	PS	316	657	notICP_notACP	0.481763	CCT	P	24981	34856	0.7167	TCC	S	22550	36292	0.621359	0.445328	1.08182	0.0786407	0.484882
CCTTCG	PS	140	386	notICP_notACP	0.364341	CCT	P	24981	34856	0.7167	TCG	S	12505	22572	0.554025	0.397069	0.917575	-0.0860204	-0.908535
CCTTCT	PS	554	1033	notICP_notACP	0.53675	CCT	P	24981	34856	0.7167	TCT	S	42967	60323	0.712287	0.510496	1.05143	0.0501509	0.2369
CCTTGC	PC	58	109	notICP_notACP	0.536364	CCT	P	24981	34856	0.7167	TGC	C	8234	11921	0.69074	0.495053	1.08345	0.0801476	0.555628
CCTTGG	PW	269	332	notICP_notACP	0.810811	CCT	P	24981	34856	0.7167	TGG	W	26112	26492	0.985657	0.70642	1.14777	0.137825	1.7272
CCTTGT	PC	115	193	notICP_notACP	0.597938	CCT	P	24981	34856	0.7167	TGT	C	15833	20012	0.791186	0.567043	1.05449	0.053053	0.298769
CCTTTA	PL	511	1007	notICP_notACP	0.507937	CCT	P	24981	34856	0.7167	TTA	L	45635	69479	0.656822	0.470744	1.07901	0.0760417	0.485376
CCTTTC	PF	315	566	notICP_notACP	0.557319	CCT	P	24981	34856	0.7167	TTC	F	34298	46704	0.734375	0.526327	1.05888	0.0572163	0.324925
CCTTTG	PL	511	940	notICP_notACP	0.544102	CCT	P	24981	34856	0.7167	TTG	L	49471	70615	0.700578	0.502104	1.08364	0.0803298	0.56558
CCTTTT	PF	402	729	notICP_notACP	0.552055	CCT	P	24981	34856	0.7167	TTT	F	52671	67959	0.775044	0.555474	0.993845	-0.00617427	-0.399907
CGAAAA	RK	180	344	notICP_notACP	0.524638	CGA	R	5155	7735	0.666494	AAA	K	85930	111324	0.771893	0.514462	1.01978	0.0195855	-0.0960585
CGAAAC	RN	77	175	notICP_notACP	0.443182	CGA	R	5155	7735	0.666494	AAC	N	43682	64149	0.680951	0.45385	0.976494	-0.0237864	-0.488651
CGAAAG	RK	88	208	notICP_notACP	0.425837	CGA	R	5155	7735	0.666494	AAG	K	60279	80768	0.746326	0.497422	0.856089	-0.155381	-1.767
CGAAAT	RN	180	336	notICP_notACP	0.537092	CGA	R	5155	7735	0.666494	AAT	N	70549	96026	0.734689	0.489666	1.09685	0.0924455	0.684558
CGAACA	RT	67	131	notICP_notACP	0.515152	CGA	R	5155	7735	0.666494	ACA	T	30631	46017	0.665653	0.443654	1.16116	0.149417	1.2068
CGAACC	RT	30	81	notICP_notACP	0.378049	CGA	R	5155	7735	0.666494	ACC	T	17837	31072	0.574068	0.382613	0.988072	-0.0120001	-0.320874
CGAACG	RT	28	74	notICP_notACP	0.386667	CGA	R	5155	7735	0.666494	ACG	T	10897	21298	0.511667	0.341023	1.13384	0.125612	0.736111
CGAACT	RT	55	131	notICP_notACP	0.424242	CGA	R	5155	7735	0.666494	ACT	T	33573	50773	0.661244	0.440715	0.962622	-0.0380941	-0.600209
CGAAGA	RR	137	226	notICP_notACP	0.60793	CGA	R	5155	7735	0.666494	AGA	R	43362	55458	0.781893	0.521127	1.16657	0.154065	1.47551
CGAAGC	RS	35	82	notICP_notACP	0.433735	CGA	R	5155	7735	0.666494	AGC	S	15751	25843	0.609503	0.40623	1.06771	0.0655131	0.324468
CGAAGG	RR	55	118	ACP	0.470588	CGA	R	5155	7735	0.666494	AGG	R	15265	25111	0.607917	0.405173	1.16145	0.14967	1.10457
CGAAGT	RS	70	139	notICP_notACP	0.507143	CGA	R	5155	7735	0.666494	AGT	S	25528	37774	0.675817	0.450428	1.12591	0.118594	0.898823
CGAATA	RI	173	236	ICP	0.734177	CGA	R	5155	7735	0.666494	ATA	I	37233	47498	0.78389	0.522458	1.40524	0.340205	4.04311
CGAATC	RI	53	120	notICP_notACP	0.446281	CGA	R	5155	7735	0.666494	ATC	I	28636	43582	0.657068	0.437932	1.01906	0.0188848	-0.0882013
CGAATG	RM	116	175	notICP_notACP	0.664773	CGA	R	5155	7735	0.666494	ATG	M	48242	53275	0.90553	0.60353	1.10147	0.0966488	0.901073
CGAATT	RI	94	206	notICP_notACP	0.458937	CGA	R	5155	7735	0.666494	ATT	I	58102	78328	0.741781	0.494393	0.928284	-0.0744176	-1.02237
CGACAA	RQ	98	197	notICP_notACP	0.5	CGA	R	5155	7735	0.666494	CAA	Q	57847	70699	0.818218	0.545338	0.916863	-0.0867968	-1.25577
CGACAC	RH	17	49	notICP_notACP	0.36	CGA	R	5155	7735	0.666494	CAC	H	13074	19621	0.666344	0.444114	0.810602	-0.209978	-1.99299
CGACAG	RQ	55	114	notICP_notACP	0.486957	CGA	R	5155	7735	0.666494	CAG	Q	21763	32364	0.672455	0.448187	1.0865	0.0829636	0.531183
CGACAT	RH	61	118	notICP_notACP	0.521008	CGA	R	5155	7735	0.666494	CAT	H	27682	35590	0.777809	0.518405	1.00502	0.00500886	-0.254089
CGACCA	RP	55	111	notICP_notACP	0.5	CGA	R	5155	7735	0.666494	CCA	P	34845	45580	0.764485	0.509525	0.981306	-0.0188709	-0.498185
CGACCC	RP	17	45	notICP_notACP	0.391304	CGA	R	5155	7735	0.666494	CCC	P	10662	18011	0.591994	0.394561	0.991747	-0.00828757	-0.30108
CGACCG	RP	13	17	ICP	0.777778	CGA	R	5155	7735	0.666494	CCG	P	7568	13895	0.544689	0.363032	2.14245	0.761949	8.31212
CGACCT	RP	42	90	notICP_notACP	0.472527	CGA	R	5155	7735	0.666494	CCT	P	24981	34856	0.7167	0.477676	0.989221	-0.0108373	-0.389307
CGACGA	RR	18	21	ICP	0.863636	CGA	R	5155	7735	0.666494	CGA	R	5155	7735	0.666494	0.444215	1.94419	0.664844	8.36009
CGACGC	RR	18	26	notICP_notACP	0.703704	CGA	R	5155	7735	0.666494	CGC	R	4027	6620	0.608367	0.405473	1.73551	0.551302	5.89128
CGACGG	RR	11	19	ICP	0.6	CGA	R	5155	7735	0.666494	CGG	R	2468	4555	0.541923	0.361188	1.66118	0.50753	4.69585
CGACGT	RR	24	46	notICP_notACP	0.531915	CGA	R	5155	7735	0.666494	CGT	R	12709	15877	0.800479	0.533514	0.997002	-0.00300269	-0.349466
CGACTA	RL	53	132	notICP_notACP	0.406015	CGA	R	5155	7735	0.666494	CTA	L	19105	35238	0.542183	0.361362	1.12357	0.11651	0.703677
CGACTC	RL	17	39	notICP_notACP	0.45	CGA	R	5155	7735	0.666494	CTC	L	8094	13821	0.585661	0.390339	1.15284	0.142231	0.995054
CGACTG	RL	42	89	ICP	0.477778	CGA	R	5155	7735	0.666494	CTG	L	14468	27995	0.516824	0.34446	1.38703	0.327167	2.53673
CGACTT	RL	58	99	ACP	0.59	CGA	R	5155	7735	0.666494	CTT	L	23157	31161	0.743149	0.495304	1.19119	0.17495	1.65312
CGAGAA	RE	173	338	notICP_notACP	0.513274	CGA	R	5155	7735	0.666494	GAA	E	98493	120541	0.817093	0.544588	0.942501	-0.0592185	-0.966978
CGAGAC	RD	59	139	notICP_notACP	0.428571	CGA	R	5155	7735	0.666494	GAC	D	34844	52567	0.662856	0.44179	0.97008	-0.0303763	-0.533926
CGAGAG	RE	76	168	notICP_notACP	0.455621	CGA	R	5155	7735	0.666494	GAG	E	34177	51450	0.664283	0.442741	1.02909	0.0286781	0.0021265
CGAGAT	RD	180	296	notICP_notACP	0.609428	CGA	R	5155	7735	0.666494	GAT	D	79160	100665	0.786373	0.524113	1.16278	0.150813	1.44315
CGAGCA	RA	61	111	notICP_notACP	0.553571	CGA	R	5155	7735	0.666494	GCA	A	27987	41979	0.666698	0.444351	1.2458	0.219777	1.982
CGAGCC	RA	32	72	notICP_notACP	0.452055	CGA	R	5155	7735	0.666494	GCC	A	19427	31426	0.618195	0.412023	1.09716	0.0927239	0.578599
CGAGCG	RA	21	35	ICP	0.611111	CGA	R	5155	7735	0.666494	GCG	A	7868	16098	0.488788	0.325775	1.87587	0.629073	5.67346
CGAGCT	RA	47	90	notICP_notACP	0.527473	CGA	R	5155	7735	0.666494	GCT	A	36214	51713	0.700294	0.466742	1.13012	0.12232	0.971719
CGAGGA	RG	51	115	notICP_notACP	0.448276	CGA	R	5155	7735	0.666494	GGA	G	18958	28644	0.661861	0.441126	1.01621	0.0160774	-0.114757
CGAGGC	RG	39	77	notICP_notACP	0.512821	CGA	R	5155	7735	0.666494	GGC	G	14440	25371	0.569171	0.379349	1.35184	0.301469	2.51919
CGAGGG	RG	11	43	notICP_notACP	0.272727	CGA	R	5155	7735	0.666494	GGG	G	9299	15974	0.58216	0.388006	0.702894	-0.352549	-2.60047
CGAGGT	RG	43	96	notICP_notACP	0.453608	CGA	R	5155	7735	0.666494	GGT	G	44946	58454	0.768916	0.512478	0.885127	-0.122024	-1.51451
CGAGTA	RV	47	107	ACP	0.444444	CGA	R	5155	7735	0.666494	GTA	V	19204	31133	0.61685	0.411127	1.08104	0.0779233	0.441084
CGAGTC	RV	24	60	notICP_notACP	0.409836	CGA	R	5155	7735	0.666494	GTC	V	17912	28647	0.625279	0.416745	0.983422	-0.0167174	-0.389343
CGAGTG	RV	34	77	ACP	0.448718	CGA	R	5155	7735	0.666494	GTG	V	18234	28268	0.645053	0.429924	1.04371	0.0427859	0.13131
CGAGTT	RV	50	131	notICP_notACP	0.386364	CGA	R	5155	7735	0.666494	GTT	V	40339	55865	0.722085	0.481266	0.802808	-0.21964	-2.23684
CGATAC	RY	64	127	notICP_notACP	0.507812	CGA	R	5155	7735	0.666494	TAC	Y	27599	36906	0.747826	0.498422	1.01884	0.0186661	-0.102667
CGATAT	RY	125	190	notICP_notACP	0.659686	CGA	R	5155	7735	0.666494	TAT	Y	38655	48761	0.792748	0.528362	1.24855	0.221981	2.38661
CGATCA	RS	74	154	notICP_notACP	0.483871	CGA	R	5155	7735	0.666494	TCA	S	34279	49028	0.699178	0.465998	1.03835	0.0376365	0.0909658
CGATCC	RS	15	69	notICP_notACP	0.228571	CGA	R	5155	7735	0.666494	TCC	S	22550	36292	0.621359	0.414133	0.551928	-0.594337	-4.06104
CGATCG	RS	29	70	notICP_notACP	0.422535	CGA	R	5155	7735	0.666494	TCG	S	12505	22572	0.554025	0.369254	1.14429	0.134787	0.876393
CGATCT	RS	64	136	notICP_notACP	0.474453	CGA	R	5155	7735	0.666494	TCT	S	42967	60323	0.712287	0.474735	0.999405	-0.000595601	-0.287511
CGATGC	RC	27	60	notICP_notACP	0.459016	CGA	R	5155	7735	0.666494	TGC	C	8234	11921	0.69074	0.460374	0.997051	-0.00295361	-0.301094
CGATGG	RW	66	92	notICP_notACP	0.72043	CGA	R	5155	7735	0.666494	TGG	W	26112	26492	0.985657	0.656935	1.09665	0.0922641	0.915713
CGATGT	RC	43	74	notICP_notACP	0.586667	CGA	R	5155	7735	0.666494	TGT	C	15833	20012	0.791186	0.527321	1.11254	0.106648	0.907301
CGATTA	RL	115	254	notICP_notACP	0.454902	CGA	R	5155	7735	0.666494	TTA	L	45635	69479	0.656822	0.437768	1.03914	0.0383924	0.092522
CGATTC	RF	60	127	notICP_notACP	0.476562	CGA	R	5155	7735	0.666494	TTC	F	34298	46704	0.734375	0.489457	0.973656	-0.0266977	-0.555556
CGATTG	RL	91	183	notICP_notACP	0.5	CGA	R	5155	7735	0.666494	TTG	L	49471	70615	0.700578	0.466931	1.07082	0.0684264	0.402858
CGATTT	RF	139	247	notICP_notACP	0.564516	CGA	R	5155	7735	0.666494	TTT	F	52671	67959	0.775044	0.516563	1.09283	0.0887726	0.67945
CGCAAA	RK	152	306	notICP_notACP	0.498371	CGC	R	4027	6620	0.608367	AAA	K	85930	111324	0.771893	0.469595	1.06128	0.0594758	0.313028
CGCAAC	RN	69	161	notICP_notACP	0.432099	CGC	R	4027	6620	0.608367	AAC	N	43682	64149	0.680951	0.414268	1.04304	0.0421404	0.120792
CGCAAG	RK	113	236	notICP_notACP	0.481013	CGC	R	4027	6620	0.608367	AAG	K	60279	80768	0.746326	0.45404	1.05941	0.0577076	0.285156
CGCAAT	RN	119	251	notICP_notACP	0.47619	CGC	R	4027	6620	0.608367	AAT	N	70549	96026	0.734689	0.446961	1.0654	0.0633468	0.335768
CGCACA	RT	37	103	notICP_notACP	0.365385	CGC	R	4027	6620	0.608367	ACA	T	30631	46017	0.665653	0.404961	0.902271	-0.102841	-1.05403
CGCACC	RT	32	79	notICP_notACP	0.4125	CGC	R	4027	6620	0.608367	ACC	T	17837	31072	0.574068	0.349244	1.18112	0.166466	1.09337
CGCACG	RT	24	60	notICP_notACP	0.409836	CGC	R	4027	6620	0.608367	ACG	T	10897	21298	0.511667	0.311282	1.31661	0.275059	1.84166
CGCACT	RT	43	108	notICP_notACP	0.40367	CGC	R	4027	6620	0.608367	ACT	T	33573	50773	0.661244	0.402279	1.00346	0.00345065	-0.210114
CGCAGA	RR	70	150	notICP_notACP	0.470199	CGC	R	4027	6620	0.608367	AGA	R	43362	55458	0.781893	0.475678	0.988481	-0.0115861	-0.39492
CGCAGC	RS	37	78	notICP_notACP	0.481013	CGC	R	4027	6620	0.608367	AGC	S	15751	25843	0.609503	0.370802	1.29722	0.260226	2.046
CGCAGG	RR	24	82	notICP_notACP	0.301205	CGC	R	4027	6620	0.608367	AGG	R	15265	25111	0.607917	0.369837	0.814427	-0.205271	-1.63058
CGCAGT	RS	50	119	notICP_notACP	0.425	CGC	R	4027	6620	0.608367	AGT	S	25528	37774	0.675817	0.411145	1.0337	0.0331428	0.0409017
CGCATA	RI	75	151	notICP_notACP	0.5	CGC	R	4027	6620	0.608367	ATA	I	37233	47498	0.78389	0.476893	1.04845	0.0473156	0.192118
CGCATC	RI	46	94	notICP_notACP	0.494737	CGC	R	4027	6620	0.608367	ATC	I	28636	43582	0.657068	0.399739	1.23765	0.213215	1.71605
CGCATG	RM	65	109	notICP_notACP	0.6	CGC	R	4027	6620	0.608367	ATG	M	48242	53275	0.90553	0.550895	1.08914	0.085386	0.682758
CGCATT	RI	73	159	notICP_notACP	0.4625	CGC	R	4027	6620	0.608367	ATT	I	58102	78328	0.741781	0.451276	1.02487	0.0245683	-0.0369946
CGCCAA	RQ	99	223	notICP_notACP	0.446429	CGC	R	4027	6620	0.608367	CAA	Q	57847	70699	0.818218	0.497777	0.896845	-0.108873	-1.35114
CGCCAC	RH	44	87	notICP_notACP	0.511364	CGC	R	4027	6620	0.608367	CAC	H	13074	19621	0.666344	0.405382	1.26144	0.232251	1.93853
CGCCAG	RQ	43	103	notICP_notACP	0.423077	CGC	R	4027	6620	0.608367	CAG	Q	21763	32364	0.672455	0.4091	1.03417	0.0335955	0.0446358
CGCCAT	RH	85	162	notICP_notACP	0.527607	CGC	R	4027	6620	0.608367	CAT	H	27682	35590	0.777809	0.473194	1.11499	0.108848	0.838011
CGCCCA	RP	37	103	notICP_notACP	0.365385	CGC	R	4027	6620	0.608367	CCA	P	34845	45580	0.764485	0.465088	0.785625	-0.241276	-2.32596
CGCCCC	RP	16	53	notICP_notACP	0.314815	CGC	R	4027	6620	0.608367	CCC	P	10662	18011	0.591994	0.36015	0.874122	-0.134536	-1.14584
CGCCCG	RP	13	31	notICP_notACP	0.4375	CGC	R	4027	6620	0.608367	CCG	P	7568	13895	0.544689	0.331371	1.32027	0.277838	1.98547
CGCCCT	RP	33	78	ACP	0.43038	CGC	R	4027	6620	0.608367	CCT	P	24981	34856	0.7167	0.436017	0.987072	-0.0130125	-0.374623
CGCCGA	RR	16	30	notICP_notACP	0.548387	CGC	R	4027	6620	0.608367	CGA	R	5155	7735	0.666494	0.405473	1.35246	0.301926	2.69783
CGCCGC	RR	17	48	notICP_notACP	0.367347	CGC	R	4027	6620	0.608367	CGC	R	4027	6620	0.608367	0.370111	0.992532	-0.00749566	-0.276444
CGCCGG	RR	11	30	notICP_notACP	0.387097	CGC	R	4027	6620	0.608367	CGG	R	2468	4555	0.541923	0.329688	1.17413	0.160528	0.984742
CGCCGT	RR	53	100	notICP_notACP	0.534653	CGC	R	4027	6620	0.608367	CGT	R	12709	15877	0.800479	0.486985	1.09788	0.0933854	0.691137
CGCCTA	RL	28	82	notICP_notACP	0.349398	CGC	R	4027	6620	0.608367	CTA	L	19105	35238	0.542183	0.329847	1.05927	0.0575827	0.20626
CGCCTC	RL	20	47	notICP_notACP	0.4375	CGC	R	4027	6620	0.608367	CTC	L	8094	13821	0.585661	0.356297	1.22791	0.205313	1.45819
CGCCTG	RL	27	85	notICP_notACP	0.325581	CGC	R	4027	6620	0.608367	CTG	L	14468	27995	0.516824	0.314419	1.0355	0.0348869	0.0429443
CGCCTT	RL	34	80	notICP_notACP	0.432099	CGC	R	4027	6620	0.608367	CTT	L	23157	31161	0.743149	0.452107	0.955744	-0.0452655	-0.679666
CGCGAA	RE	98	220	notICP_notACP	0.447964	CGC	R	4027	6620	0.608367	GAA	E	98493	120541	0.817093	0.497093	0.901168	-0.104064	-1.3051
CGCGAC	RD	34	104	notICP_notACP	0.333333	CGC	R	4027	6620	0.608367	GAC	D	34844	52567	0.662856	0.40326	0.826597	-0.190438	-1.67704
CGCGAG	RE	51	112	notICP_notACP	0.460177	CGC	R	4027	6620	0.608367	GAG	E	34177	51450	0.664283	0.404128	1.13869	0.12988	0.912619
CGCGAT	RD	117	260	notICP_notACP	0.452107	CGC	R	4027	6620	0.608367	GAT	D	79160	100665	0.786373	0.478403	0.945033	-0.056535	-0.824548
CGCGCA	RA	31	73	notICP_notACP	0.432432	CGC	R	4027	6620	0.608367	GCA	A	27987	41979	0.666698	0.405598	1.06616	0.0640647	0.311075
CGCGCC	RA	15	44	notICP_notACP	0.355556	CGC	R	4027	6620	0.608367	GCC	A	19427	31426	0.618195	0.376089	0.945402	-0.0561453	-0.645357
CGCGCG	RA	7	15	notICP_notACP	0.5	CGC	R	4027	6620	0.608367	GCG	A	7868	16098	0.488788	0.297363	1.68145	0.519655	3.98995
CGCGCT	RA	32	88	notICP_notACP	0.370787	CGC	R	4027	6620	0.608367	GCT	A	36214	51713	0.700294	0.426036	0.870317	-0.138897	-1.38878
CGCGGA	RG	22	67	notICP_notACP	0.338235	CGC	R	4027	6620	0.608367	GGA	G	18958	28644	0.661861	0.402654	0.840014	-0.174337	-1.56344
CGCGGC	RG	22	69	notICP_notACP	0.328571	CGC	R	4027	6620	0.608367	GGC	G	14440	25371	0.569171	0.346265	0.948902	-0.0524498	-0.56926
CGCGGG	RG	16	49	notICP_notACP	0.34	CGC	R	4027	6620	0.608367	GGG	G	9299	15974	0.58216	0.354167	0.959999	-0.0408226	-0.501439
CGCGGT	RG	42	104	notICP_notACP	0.409524	CGC	R	4027	6620	0.608367	GGT	G	44946	58454	0.768916	0.467784	0.875456	-0.133011	-1.47544
CGCGTA	RV	19	58	notICP_notACP	0.338983	CGC	R	4027	6620	0.608367	GTA	V	19204	31133	0.61685	0.375271	0.903301	-0.101699	-0.968795
CGCGTC	RV	20	44	notICP_notACP	0.466667	CGC	R	4027	6620	0.608367	GTC	V	17912	28647	0.625279	0.380399	1.22678	0.204393	1.54801
CGCGTG	RV	20	56	notICP_notACP	0.368421	CGC	R	4027	6620	0.608367	GTG	V	18234	28268	0.645053	0.392429	0.938822	-0.0631294	-0.726486
CGCGTT	RV	51	124	notICP_notACP	0.416	CGC	R	4027	6620	0.608367	GTT	V	40339	55865	0.722085	0.439293	0.946976	-0.0544811	-0.73959
CGCTAC	RY	71	141	notICP_notACP	0.507042	CGC	R	4027	6620	0.608367	TAC	Y	27599	36906	0.747826	0.454953	1.11449	0.108401	0.801048
CGCTAT	RY	104	176	notICP_notACP	0.59322	CGC	R	4027	6620	0.608367	TAT	Y	38655	48761	0.792748	0.482282	1.23003	0.207036	1.99481
CGCTCA	RS	65	142	notICP_notACP	0.461538	CGC	R	4027	6620	0.608367	TCA	S	34279	49028	0.699178	0.425357	1.08506	0.0816364	0.491523
CGCTCC	RS	34	94	notICP_notACP	0.368421	CGC	R	4027	6620	0.608367	TCC	S	22550	36292	0.621359	0.378015	0.974621	-0.0257069	-0.421563
CGCTCG	RS	24	68	notICP_notACP	0.362319	CGC	R	4027	6620	0.608367	TCG	S	12505	22572	0.554025	0.337051	1.07497	0.0722917	0.319539
CGCTCT	RS	78	174	notICP_notACP	0.451429	CGC	R	4027	6620	0.608367	TCT	S	42967	60323	0.712287	0.433332	1.04176	0.0409127	0.114948
CGCTGC	RC	27	51	notICP_notACP	0.538462	CGC	R	4027	6620	0.608367	TGC	C	8234	11921	0.69074	0.420224	1.28137	0.247929	2.18172
CGCTGG	RW	65	100	notICP_notACP	0.653465	CGC	R	4027	6620	0.608367	TGG	W	26112	26492	0.985657	0.599641	1.08976	0.0859579	0.750855
CGCTGT	RC	39	73	notICP_notACP	0.540541	CGC	R	4027	6620	0.608367	TGT	C	15833	20012	0.791186	0.481332	1.12301	0.116013	0.931776
CGCTTA	RL	80	171	notICP_notACP	0.47093	CGC	R	4027	6620	0.608367	TTA	L	45635	69479	0.656822	0.399589	1.17854	0.164273	1.22973
CGCTTC	RF	42	96	notICP_notACP	0.443299	CGC	R	4027	6620	0.608367	TTC	F	34298	46704	0.734375	0.44677	0.992231	-0.0077994	-0.336471
CGCTTG	RL	58	127	notICP_notACP	0.460938	CGC	R	4027	6620	0.608367	TTG	L	49471	70615	0.700578	0.426209	1.08148	0.0783335	0.461152
CGCTTT	RF	71	127	notICP_notACP	0.5625	CGC	R	4027	6620	0.608367	TTT	F	52671	67959	0.775044	0.471512	1.19297	0.176448	1.59102
CGGAAA	RK	110	249	notICP_notACP	0.444	CGG	R	2468	4555	0.541923	AAA	K	85930	111324	0.771893	0.418306	1.06142	0.0596103	0.280067
CGGAAC	RN	32	98	notICP_notACP	0.333333	CGG	R	2468	4555	0.541923	AAC	N	43682	64149	0.680951	0.369023	0.903287	-0.101715	-0.952777
CGGAAG	RK	67	157	notICP_notACP	0.43038	CGG	R	2468	4555	0.541923	AAG	K	60279	80768	0.746326	0.404451	1.06411	0.0621374	0.293124
CGGAAT	RN	51	154	notICP_notACP	0.335484	CGG	R	2468	4555	0.541923	AAT	N	70549	96026	0.734689	0.398145	0.842618	-0.171242	-1.52461
CGGACA	RT	24	73	notICP_notACP	0.337838	CGG	R	2468	4555	0.541923	ACA	T	30631	46017	0.665653	0.360732	0.936533	-0.06557	-0.684781
CGGACC	RT	11	32	notICP_notACP	0.363636	CGG	R	2468	4555	0.541923	ACC	T	17837	31072	0.574068	0.3111	1.16887	0.156039	0.895588
CGGACG	RT	12	32	notICP_notACP	0.393939	CGG	R	2468	4555	0.541923	ACG	T	10897	21298	0.511667	0.277284	1.42071	0.351154	2.234
CGGACT	RT	19	50	notICP_notACP	0.392157	CGG	R	2468	4555	0.541923	ACT	T	33573	50773	0.661244	0.358343	1.09436	0.0901709	0.482606
CGGAGA	RR	35	83	notICP_notACP	0.428571	CGG	R	2468	4555	0.541923	AGA	R	43362	55458	0.781893	0.423726	1.01144	0.0113714	-0.151795
CGGAGC	RS	8	36	notICP_notACP	0.243243	CGG	R	2468	4555	0.541923	AGC	S	15751	25843	0.609503	0.330304	0.736423	-0.30595	-1.98603
CGGAGG	RR	17	53	ACP	0.333333	CGG	R	2468	4555	0.541923	AGG	R	15265	25111	0.607917	0.329444	1.01181	0.0117372	-0.115513
CGGAGT	RS	25	72	notICP_notACP	0.356164	CGG	R	2468	4555	0.541923	AGT	S	25528	37774	0.675817	0.366241	0.972487	-0.0278986	-0.4245
CGGATA	RI	39	87	ACP	0.454545	CGG	R	2468	4555	0.541923	ATA	I	37233	47498	0.78389	0.424808	1.07	0.0676608	0.359357
CGGATC	RI	25	55	notICP_notACP	0.464286	CGG	R	2468	4555	0.541923	ATC	I	28636	43582	0.657068	0.35608	1.30388	0.265344	2.01351
CGGATG	RM	42	76	notICP_notACP	0.558442	CGG	R	2468	4555	0.541923	ATG	M	48242	53275	0.90553	0.490727	1.13799	0.129262	1.10108
CGGATT	RI	44	110	notICP_notACP	0.405405	CGG	R	2468	4555	0.541923	ATT	I	58102	78328	0.741781	0.401988	1.0085	0.00846473	-0.168272
CGGCAA	RQ	45	126	notICP_notACP	0.362205	CGG	R	2468	4555	0.541923	CAA	Q	57847	70699	0.818218	0.443411	0.81686	-0.202287	-1.93278
CGGCAC	RH	16	33	notICP_notACP	0.5	CGG	R	2468	4555	0.541923	CAC	H	13074	19621	0.666344	0.361107	1.38463	0.325434	2.64149
CGGCAG	RQ	28	67	notICP_notACP	0.426471	CGG	R	2468	4555	0.541923	CAG	Q	21763	32364	0.672455	0.364419	1.17028	0.15724	1.05961
CGGCAT	RH	29	63	notICP_notACP	0.46875	CGG	R	2468	4555	0.541923	CAT	H	27682	35590	0.777809	0.421512	1.11207	0.10622	0.72113
CGGCCA	RP	31	70	notICP_notACP	0.450704	CGG	R	2468	4555	0.541923	CCA	P	34845	45580	0.764485	0.414292	1.08789	0.0842405	0.502836
CGGCCC	RP	16	50	notICP_notACP	0.333333	CGG	R	2468	4555	0.541923	CCC	P	10662	18011	0.591994	0.320815	1.03902	0.0382779	0.0670197
CGGCCG	RP	9	27	notICP_notACP	0.357143	CGG	R	2468	4555	0.541923	CCG	P	7568	13895	0.544689	0.295179	1.20992	0.190552	1.09887
CGGCCT	RP	19	57	notICP_notACP	0.344828	CGG	R	2468	4555	0.541923	CCT	P	24981	34856	0.7167	0.388396	0.887825	-0.11898	-1.12627
CGGCGA	RR	10	17	ACP	0.611111	CGG	R	2468	4555	0.541923	CGA	R	5155	7735	0.666494	0.361188	1.69195	0.525879	4.92431
CGGCGC	RR	9	19	notICP_notACP	0.5	CGG	R	2468	4555	0.541923	CGC	R	4027	6620	0.608367	0.329688	1.51658	0.416461	3.30613
CGGCGG	RR	14	25	notICP_notACP	0.576923	CGG	R	2468	4555	0.541923	CGG	R	2468	4555	0.541923	0.29368	1.96446	0.675217	5.64946
CGGCGT	RR	11	28	notICP_notACP	0.413793	CGG	R	2468	4555	0.541923	CGT	R	12709	15877	0.800479	0.433798	0.953885	-0.0472119	-0.668717
CGGCTA	RL	31	81	notICP_notACP	0.390244	CGG	R	2468	4555	0.541923	CTA	L	19105	35238	0.542183	0.293822	1.32817	0.283799	1.80818
CGGCTC	RL	5	25	notICP_notACP	0.230769	CGG	R	2468	4555	0.541923	CTC	L	8094	13821	0.585661	0.317383	0.727101	-0.31869	-1.96918
CGGCTG	RL	24	70	notICP_notACP	0.352113	CGG	R	2468	4555	0.541923	CTG	L	14468	27995	0.516824	0.280079	1.25719	0.228881	1.31489
CGGCTT	RL	48	94	notICP_notACP	0.515789	CGG	R	2468	4555	0.541923	CTT	L	23157	31161	0.743149	0.402729	1.28074	0.247434	2.08565
CGGGAA	RE	78	176	notICP_notACP	0.446328	CGG	R	2468	4555	0.541923	GAA	E	98493	120541	0.817093	0.442801	1.00796	0.00793256	-0.190241
CGGGAC	RD	26	84	notICP_notACP	0.317647	CGG	R	2468	4555	0.541923	GAC	D	34844	52567	0.662856	0.359217	0.884277	-0.122985	-1.06786
CGGGAG	RE	33	88	notICP_notACP	0.382022	CGG	R	2468	4555	0.541923	GAG	E	34177	51450	0.664283	0.35999	1.0612	0.0594037	0.2394
CGGGAT	RD	62	146	notICP_notACP	0.428571	CGG	R	2468	4555	0.541923	GAT	D	79160	100665	0.786373	0.426153	1.00567	0.00565833	-0.203152
CGGGCA	RA	12	48	notICP_notACP	0.265306	CGG	R	2468	4555	0.541923	GCA	A	27987	41979	0.666698	0.361299	0.734312	-0.308822	-2.18809
CGGGCC	RA	11	52	notICP_notACP	0.226415	CGG	R	2468	4555	0.541923	GCC	A	19427	31426	0.618195	0.335014	0.675838	-0.391801	-2.43167
CGGGCG	RA	5	24	notICP_notACP	0.24	CGG	R	2468	4555	0.541923	GCG	A	7868	16098	0.488788	0.264885	0.906052	-0.0986584	-0.668843
CGGGCT	RA	24	56	notICP_notACP	0.438596	CGG	R	2468	4555	0.541923	GCT	A	36214	51713	0.700294	0.379505	1.15571	0.144712	0.989778
CGGGGA	RG	15	47	notICP_notACP	0.333333	CGG	R	2468	4555	0.541923	GGA	G	18958	28644	0.661861	0.358677	0.92934	-0.0732803	-0.733928
CGGGGC	RG	8	34	notICP_notACP	0.257143	CGG	R	2468	4555	0.541923	GGC	G	14440	25371	0.569171	0.308447	0.833671	-0.181917	-1.23788
CGGGGG	RG	5	18	notICP_notACP	0.315789	CGG	R	2468	4555	0.541923	GGG	G	9299	15974	0.58216	0.315486	1.00096	0.000962925	-0.180954
CGGGGT	RG	8	40	notICP_notACP	0.219512	CGG	R	2468	4555	0.541923	GGT	G	44946	58454	0.768916	0.416693	0.526796	-0.640942	-4.30147
CGGGTA	RV	19	49	notICP_notACP	0.4	CGG	R	2468	4555	0.541923	GTA	V	19204	31133	0.61685	0.334285	1.19658	0.179471	1.1528
CGGGTC	RV	11	36	notICP_notACP	0.324324	CGG	R	2468	4555	0.541923	GTC	V	17912	28647	0.625279	0.338853	0.957124	-0.0438225	-0.499792
CGGGTG	RV	15	38	notICP_notACP	0.410256	CGG	R	2468	4555	0.541923	GTG	V	18234	28268	0.645053	0.349569	1.17361	0.160082	1.04036
CGGGTT	RV	16	57	notICP_notACP	0.293103	CGG	R	2468	4555	0.541923	GTT	V	40339	55865	0.722085	0.391314	0.749023	-0.288985	-2.2515
CGGTAC	RY	46	100	notICP_notACP	0.465347	CGG	R	2468	4555	0.541923	TAC	Y	27599	36906	0.747826	0.405264	1.14826	0.138244	0.99488
CGGTAT	RY	59	134	notICP_notACP	0.444444	CGG	R	2468	4555	0.541923	TAT	Y	38655	48761	0.792748	0.429608	1.03453	0.0339509	0.0501205
CGGTCA	RS	34	97	notICP_notACP	0.357143	CGG	R	2468	4555	0.541923	TCA	S	34279	49028	0.699178	0.3789	0.942577	-0.0591377	-0.672188
CGGTCC	RS	22	76	notICP_notACP	0.298701	CGG	R	2468	4555	0.541923	TCC	S	22550	36292	0.621359	0.336729	0.887068	-0.119834	-0.981688
CGGTCG	RS	31	69	notICP_notACP	0.457143	CGG	R	2468	4555	0.541923	TCG	S	12505	22572	0.554025	0.300239	1.5226	0.420418	3.04793
CGGTCT	RS	44	102	notICP_notACP	0.436893	CGG	R	2468	4555	0.541923	TCT	S	42967	60323	0.712287	0.386005	1.13183	0.12384	0.817268
CGGTGC	RC	11	35	notICP_notACP	0.333333	CGG	R	2468	4555	0.541923	TGC	C	8234	11921	0.69074	0.374328	0.890486	-0.115988	-1.065
CGGTGG	RW	18	35	notICP_notACP	0.527778	CGG	R	2468	4555	0.541923	TGG	W	26112	26492	0.985657	0.53415	0.988071	-0.0120009	-0.447967
CGGTGT	RC	17	34	notICP_notACP	0.514286	CGG	R	2468	4555	0.541923	TGT	C	15833	20012	0.791186	0.428762	1.19947	0.181878	1.50403
CGGTTA	RL	53	154	notICP_notACP	0.348387	CGG	R	2468	4555	0.541923	TTA	L	45635	69479	0.656822	0.355947	0.978762	-0.0214672	-0.366647
CGGTTC	RF	39	103	notICP_notACP	0.384615	CGG	R	2468	4555	0.541923	TTC	F	34298	46704	0.734375	0.397975	0.966432	-0.0341446	-0.51083
CGGTTG	RL	63	157	notICP_notACP	0.405063	CGG	R	2468	4555	0.541923	TTG	L	49471	70615	0.700578	0.379659	1.06691	0.0647698	0.297052
CGGTTT	RF	103	193	notICP_notACP	0.536082	CGG	R	2468	4555	0.541923	TTT	F	52671	67959	0.775044	0.420014	1.27634	0.244	2.13724
CGTAAA	RK	406	591	notICP_notACP	0.6875	CGT	R	12709	15877	0.800479	AAA	K	85930	111324	0.771893	0.617884	1.11267	0.106761	1.06473
CGTAAC	RN	131	256	notICP_notACP	0.513619	CGT	R	12709	15877	0.800479	AAC	N	43682	64149	0.680951	0.545087	0.94227	-0.0594637	-0.970453
CGTAAG	RK	234	371	notICP_notACP	0.63172	CGT	R	12709	15877	0.800479	AAG	K	60279	80768	0.746326	0.597418	1.05742	0.0558299	0.350792
CGTAAT	RN	222	407	notICP_notACP	0.546569	CGT	R	12709	15877	0.800479	AAT	N	70549	96026	0.734689	0.588103	0.929376	-0.0732423	-1.20295
CGTACA	RT	119	209	notICP_notACP	0.571429	CGT	R	12709	15877	0.800479	ACA	T	30631	46017	0.665653	0.532841	1.07242	0.069917	0.477224
CGTACC	RT	79	154	notICP_notACP	0.516129	CGT	R	12709	15877	0.800479	ACC	T	17837	31072	0.574068	0.459529	1.12317	0.116155	0.891075
CGTACG	RT	40	103	notICP_notACP	0.394231	CGT	R	12709	15877	0.800479	ACG	T	10897	21298	0.511667	0.409579	0.962528	-0.0381926	-0.558603
CGTACT	RT	138	239	notICP_notACP	0.579167	CGT	R	12709	15877	0.800479	ACT	T	33573	50773	0.661244	0.529312	1.09419	0.0900129	0.710979
CGTAGA	RR	184	270	notICP_notACP	0.682657	CGT	R	12709	15877	0.800479	AGA	R	43362	55458	0.781893	0.625889	1.0907	0.0868199	0.795814
CGTAGC	RS	43	86	notICP_notACP	0.505747	CGT	R	12709	15877	0.800479	AGC	S	15751	25843	0.609503	0.487894	1.03659	0.0359381	0.0775632
CGTAGG	RR	64	126	notICP_notACP	0.511811	CGT	R	12709	15877	0.800479	AGG	R	15265	25111	0.607917	0.486624	1.05176	0.0504633	0.22911
CGTAGT	RS	70	148	notICP_notACP	0.47651	CGT	R	12709	15877	0.800479	AGT	S	25528	37774	0.675817	0.540977	0.880832	-0.126889	-1.64651
CGTATA	RI	167	253	notICP_notACP	0.661417	CGT	R	12709	15877	0.800479	ATA	I	37233	47498	0.78389	0.627487	1.05407	0.0526615	0.325291
CGTATC	RI	163	282	notICP_notACP	0.579505	CGT	R	12709	15877	0.800479	ATC	I	28636	43582	0.657068	0.525969	1.10179	0.0969325	0.788653
CGTATG	RM	187	245	notICP_notACP	0.764228	CGT	R	12709	15877	0.800479	ATG	M	48242	53275	0.90553	0.724857	1.05431	0.0528911	0.379375
CGTATT	RI	336	516	notICP_notACP	0.651838	CGT	R	12709	15877	0.800479	ATT	I	58102	78328	0.741781	0.59378	1.09778	0.0932861	0.841371
CGTCAA	RQ	298	458	notICP_notACP	0.651416	CGT	R	12709	15877	0.800479	CAA	Q	57847	70699	0.818218	0.654966	0.99458	-0.00543453	-0.46163
CGTCAC	RH	91	154	notICP_notACP	0.593548	CGT	R	12709	15877	0.800479	CAC	H	13074	19621	0.666344	0.533394	1.11278	0.106858	0.92032
CGTCAG	RQ	57	138	notICP_notACP	0.417266	CGT	R	12709	15877	0.800479	CAG	Q	21763	32364	0.672455	0.538286	0.775176	-0.254665	-2.80768
CGTCAT	RH	151	239	notICP_notACP	0.633333	CGT	R	12709	15877	0.800479	CAT	H	27682	35590	0.777809	0.622619	1.01721	0.0170613	-0.149164
CGTCCA	RP	106	198	notICP_notACP	0.537688	CGT	R	12709	15877	0.800479	CCA	P	34845	45580	0.764485	0.611954	0.878642	-0.129378	-1.89009
CGTCCC	RP	42	97	notICP_notACP	0.438776	CGT	R	12709	15877	0.800479	CCC	P	10662	18011	0.591994	0.473879	0.925924	-0.0769635	-1.00294
CGTCCG	RP	32	63	notICP_notACP	0.515625	CGT	R	12709	15877	0.800479	CCG	P	7568	13895	0.544689	0.436012	1.18259	0.16771	1.37819
CGTCCT	RP	76	155	notICP_notACP	0.49359	CGT	R	12709	15877	0.800479	CCT	P	24981	34856	0.7167	0.573703	0.860358	-0.150407	-1.98762
CGTCGA	RR	44	70	notICP_notACP	0.633803	CGT	R	12709	15877	0.800479	CGA	R	5155	7735	0.666494	0.533514	1.18798	0.172252	1.74544
CGTCGC	RR	25	68	notICP_notACP	0.376812	CGT	R	12709	15877	0.800479	CGC	R	4027	6620	0.608367	0.486985	0.773764	-0.256488	-2.55423
CGTCGG	RR	21	43	notICP_notACP	0.5	CGT	R	12709	15877	0.800479	CGG	R	2468	4555	0.541923	0.433798	1.15261	0.14203	1.10377
CGTCGT	RR	208	265	notICP_notACP	0.785714	CGT	R	12709	15877	0.800479	CGT	R	12709	15877	0.800479	0.640766	1.22621	0.203929	2.60004
CGTCTA	RL	109	222	notICP_notACP	0.493274	CGT	R	12709	15877	0.800479	CTA	L	19105	35238	0.542183	0.434006	1.13656	0.128005	0.961057
CGTCTC	RL	47	98	notICP_notACP	0.484848	CGT	R	12709	15877	0.800479	CTC	L	8094	13821	0.585661	0.468809	1.03421	0.0336415	0.0516088
CGTCTG	RL	54	144	notICP_notACP	0.37931	CGT	R	12709	15877	0.800479	CTG	L	14468	27995	0.516824	0.413706	0.916859	-0.0868019	-0.952699
CGTCTT	RL	128	195	notICP_notACP	0.658163	CGT	R	12709	15877	0.800479	CTT	L	23157	31161	0.743149	0.594875	1.10639	0.101102	0.948282
CGTGAA	RE	521	761	notICP_notACP	0.685039	CGT	R	12709	15877	0.800479	GAA	E	98493	120541	0.817093	0.654065	1.04736	0.0462691	0.248744
CGTGAC	RD	186	338	notICP_notACP	0.551622	CGT	R	12709	15877	0.800479	GAC	D	34844	52567	0.662856	0.530602	1.03962	0.0388518	0.117352
CGTGAG	RE	140	282	notICP_notACP	0.498233	CGT	R	12709	15877	0.800479	GAG	E	34177	51450	0.664283	0.531744	0.93698	-0.0650939	-1.00454
CGTGAT	RD	406	652	notICP_notACP	0.623277	CGT	R	12709	15877	0.800479	GAT	D	79160	100665	0.786373	0.629475	0.990155	-0.00989417	-0.500942
CGTGCA	RA	140	256	notICP_notACP	0.548638	CGT	R	12709	15877	0.800479	GCA	A	27987	41979	0.666698	0.533678	1.02803	0.0276467	-0.0090777
CGTGCC	RA	144	244	notICP_notACP	0.591837	CGT	R	12709	15877	0.800479	GCC	A	19427	31426	0.618195	0.494852	1.19599	0.178973	1.70047
CGTGCG	RA	40	111	notICP_notACP	0.366071	CGT	R	12709	15877	0.800479	GCG	A	7868	16098	0.488788	0.391264	0.935611	-0.0665552	-0.750159
CGTGCT	RA	224	346	notICP_notACP	0.648415	CGT	R	12709	15877	0.800479	GCT	A	36214	51713	0.700294	0.56057	1.15671	0.145576	1.47353
CGTGGA	RG	108	190	notICP_notACP	0.570681	CGT	R	12709	15877	0.800479	GGA	G	18958	28644	0.661861	0.529805	1.07715	0.07432	0.526055
CGTGGC	RG	104	203	notICP_notACP	0.514706	CGT	R	12709	15877	0.800479	GGC	G	14440	25371	0.569171	0.455609	1.12971	0.121961	0.944734
CGTGGG	RG	73	136	notICP_notACP	0.540146	CGT	R	12709	15877	0.800479	GGG	G	9299	15974	0.58216	0.466006	1.1591	0.14764	1.24786
CGTGGT	RG	453	604	notICP_notACP	0.750413	CGT	R	12709	15877	0.800479	GGT	G	44946	58454	0.768916	0.615501	1.21919	0.198187	2.40869
CGTGTA	RV	149	260	notICP_notACP	0.574713	CGT	R	12709	15877	0.800479	GTA	V	19204	31133	0.61685	0.493775	1.16392	0.15179	1.37115
CGTGTC	RV	139	235	notICP_notACP	0.59322	CGT	R	12709	15877	0.800479	GTC	V	17912	28647	0.625279	0.500523	1.1852	0.169913	1.60894
CGTGTG	RV	110	196	notICP_notACP	0.563452	CGT	R	12709	15877	0.800479	GTG	V	18234	28268	0.645053	0.516351	1.09122	0.0872949	0.662039
CGTGTT	RV	310	431	notICP_notACP	0.719907	CGT	R	12709	15877	0.800479	GTT	V	40339	55865	0.722085	0.578014	1.24549	0.219525	2.57448
CGTTAC	RY	220	337	notICP_notACP	0.653846	CGT	R	12709	15877	0.800479	TAC	Y	27599	36906	0.747826	0.598618	1.09226	0.0882477	0.780322
CGTTAT	RY	277	399	notICP_notACP	0.695	CGT	R	12709	15877	0.800479	TAT	Y	38655	48761	0.792748	0.634578	1.09522	0.0909513	0.865779
CGTTCA	RS	172	288	notICP_notACP	0.598616	CGT	R	12709	15877	0.800479	TCA	S	34279	49028	0.699178	0.559677	1.06957	0.0672602	0.468515
CGTTCC	RS	140	264	notICP_notACP	0.532075	CGT	R	12709	15877	0.800479	TCC	S	22550	36292	0.621359	0.497385	1.06975	0.067421	0.418128
CGTTCG	RS	60	119	notICP_notACP	0.508333	CGT	R	12709	15877	0.800479	TCG	S	12505	22572	0.554025	0.443485	1.14622	0.136474	1.07018
CGTTCT	RS	227	395	notICP_notACP	0.575758	CGT	R	12709	15877	0.800479	TCT	S	42967	60323	0.712287	0.570171	1.0098	0.00975122	-0.223453
CGTTGC	RC	65	116	notICP_notACP	0.564103	CGT	R	12709	15877	0.800479	TGC	C	8234	11921	0.69074	0.552922	1.02022	0.0200183	-0.0982209
CGTTGG	RW	179	215	notICP_notACP	0.833333	CGT	R	12709	15877	0.800479	TGG	W	26112	26492	0.985657	0.788997	1.05619	0.0546711	0.443417
CGTTGT	RC	139	204	notICP_notACP	0.682927	CGT	R	12709	15877	0.800479	TGT	C	15833	20012	0.791186	0.633327	1.07832	0.0754004	0.644006
CGTTTA	RL	259	465	notICP_notACP	0.55794	CGT	R	12709	15877	0.800479	TTA	L	45635	69479	0.656822	0.525772	1.06118	0.0593835	0.349416
CGTTTC	RF	161	240	notICP_notACP	0.672199	CGT	R	12709	15877	0.800479	TTC	F	34298	46704	0.734375	0.587852	1.14348	0.13408	1.38544
CGTTTG	RL	279	442	notICP_notACP	0.632054	CGT	R	12709	15877	0.800479	TTG	L	49471	70615	0.700578	0.560798	1.12706	0.119615	1.13233
CGTTTT	RF	157	270	notICP_notACP	0.583026	CGT	R	12709	15877	0.800479	TTT	F	52671	67959	0.775044	0.620406	0.939748	-0.0621431	-1.13671
CTAAAA	LK	566	1449	notICP_notACP	0.391034	CTA	L	19105	35238	0.542183	AAA	K	85930	111324	0.771893	0.418508	0.934355	-0.0678993	-0.813206
CTAAAC	LN	297	802	notICP_notACP	0.371108	CTA	L	19105	35238	0.542183	AAC	N	43682	64149	0.680951	0.3692	1.00517	0.00515486	-0.179844
CTAAAG	LK	384	1021	notICP_notACP	0.376712	CTA	L	19105	35238	0.542183	AAG	K	60279	80768	0.746326	0.404646	0.930969	-0.0715296	-0.81444
CTAAAT	LN	502	1267	notICP_notACP	0.396688	CTA	L	19105	35238	0.542183	AAT	N	70549	96026	0.734689	0.398336	0.995861	-0.00414724	-0.270261
CTAACA	LT	261	646	notICP_notACP	0.404946	CTA	L	19105	35238	0.542183	ACA	T	30631	46017	0.665653	0.360906	1.12203	0.115137	0.691349
CTAACC	LT	131	361	notICP_notACP	0.364641	CTA	L	19105	35238	0.542183	ACC	T	17837	31072	0.574068	0.31125	1.17154	0.158317	0.913076
CTAACG	LT	91	271	notICP_notACP	0.338235	CTA	L	19105	35238	0.542183	ACG	T	10897	21298	0.511667	0.277417	1.21923	0.198218	1.08585
CTAACT	LT	212	587	notICP_notACP	0.362245	CTA	L	19105	35238	0.542183	ACT	T	33573	50773	0.661244	0.358515	1.0104	0.0103487	-0.136056
CTAAGA	LR	369	854	notICP_notACP	0.432749	CTA	L	19105	35238	0.542183	AGA	R	43362	55458	0.781893	0.423929	1.0208	0.02059	-0.0702212
CTAAGC	LS	159	381	notICP_notACP	0.418848	CTA	L	19105	35238	0.542183	AGC	S	15751	25843	0.609503	0.330462	1.26746	0.237015	1.6212
CTAAGG	LR	137	384	notICP_notACP	0.358442	CTA	L	19105	35238	0.542183	AGG	R	15265	25111	0.607917	0.329602	1.0875	0.083879	0.397382
CTAAGT	LS	246	528	notICP_notACP	0.466919	CTA	L	19105	35238	0.542183	AGT	S	25528	37774	0.675817	0.366417	1.27428	0.242383	1.84898
CTAATA	LI	311	656	notICP_notACP	0.474886	CTA	L	19105	35238	0.542183	ATA	I	37233	47498	0.78389	0.425012	1.11735	0.110957	0.773251
CTAATC	LI	168	467	notICP_notACP	0.361111	CTA	L	19105	35238	0.542183	ATC	I	28636	43582	0.657068	0.356251	1.01364	0.013549	-0.111473
CTAATG	LM	335	670	notICP_notACP	0.500745	CTA	L	19105	35238	0.542183	ATG	M	48242	53275	0.90553	0.490963	1.01992	0.0197282	-0.0902013
CTAATT	LI	333	803	notICP_notACP	0.415423	CTA	L	19105	35238	0.542183	ATT	I	58102	78328	0.741781	0.402182	1.03292	0.0323933	0.0336062
CTACAA	LQ	533	1162	notICP_notACP	0.459157	CTA	L	19105	35238	0.542183	CAA	Q	57847	70699	0.818218	0.443624	1.03501	0.0344154	0.0561393
CTACAC	LH	94	262	notICP_notACP	0.361217	CTA	L	19105	35238	0.542183	CAC	H	13074	19621	0.666344	0.361281	0.999823	-0.000176763	-0.21569
CTACAG	LQ	222	599	notICP_notACP	0.371667	CTA	L	19105	35238	0.542183	CAG	Q	21763	32364	0.672455	0.364594	1.0194	0.0192135	-0.070919
CTACAT	LH	205	460	notICP_notACP	0.446855	CTA	L	19105	35238	0.542183	CAT	H	27682	35590	0.777809	0.421715	1.05961	0.0579034	0.266654
CTACCA	LP	299	748	notICP_notACP	0.400534	CTA	L	19105	35238	0.542183	CCA	P	34845	45580	0.764485	0.414491	0.966327	-0.0342529	-0.532922
CTACCC	LP	116	321	notICP_notACP	0.363354	CTA	L	19105	35238	0.542183	CCC	P	10662	18011	0.591994	0.320969	1.13205	0.124032	0.681008
CTACCG	LP	156	321	notICP_notACP	0.487578	CTA	L	19105	35238	0.542183	CCG	P	7568	13895	0.544689	0.295321	1.65101	0.501385	3.77772
CTACCT	LP	185	508	notICP_notACP	0.365422	CTA	L	19105	35238	0.542183	CCT	P	24981	34856	0.7167	0.388583	0.940398	-0.0614519	-0.706772
CTACGA	LR	88	179	notICP_notACP	0.494444	CTA	L	19105	35238	0.542183	CGA	R	5155	7735	0.666494	0.361362	1.36828	0.313554	2.52186
CTACGC	LR	32	91	notICP_notACP	0.358696	CTA	L	19105	35238	0.542183	CGC	R	4027	6620	0.608367	0.329847	1.08746	0.0838464	0.397436
CTACGG	LR	34	81	notICP_notACP	0.426829	CTA	L	19105	35238	0.542183	CGG	R	2468	4555	0.541923	0.293822	1.45268	0.373412	2.56041
CTACGT	LR	119	236	notICP_notACP	0.506329	CTA	L	19105	35238	0.542183	CGT	R	12709	15877	0.800479	0.434006	1.16664	0.154128	1.22949
CTACTA	LL	187	670	notICP_notACP	0.280179	CTA	L	19105	35238	0.542183	CTA	L	19105	35238	0.542183	0.293963	0.95311	-0.0480252	-0.457842
CTACTC	LL	67	212	notICP_notACP	0.319249	CTA	L	19105	35238	0.542183	CTC	L	8094	13821	0.585661	0.317535	1.0054	0.00538148	-0.15319
CTACTG	LL	148	561	notICP_notACP	0.265125	CTA	L	19105	35238	0.542183	CTG	L	14468	27995	0.516824	0.280213	0.946153	-0.0553513	-0.476511
CTACTT	LL	183	447	notICP_notACP	0.410714	CTA	L	19105	35238	0.542183	CTT	L	23157	31161	0.743149	0.402923	1.01934	0.0191526	-0.0788884
CTAGAA	LE	710	1631	notICP_notACP	0.435662	CTA	L	19105	35238	0.542183	GAA	E	98493	120541	0.817093	0.443014	0.983404	-0.0167355	-0.414047
CTAGAC	LD	263	652	notICP_notACP	0.404288	CTA	L	19105	35238	0.542183	GAC	D	34844	52567	0.662856	0.359389	1.12493	0.117721	0.709899
CTAGAG	LE	263	685	notICP_notACP	0.38484	CTA	L	19105	35238	0.542183	GAG	E	34177	51450	0.664283	0.360163	1.06852	0.0662702	0.293661
CTAGAT	LD	541	1273	notICP_notACP	0.425432	CTA	L	19105	35238	0.542183	GAT	D	79160	100665	0.786373	0.426358	0.997827	-0.00217548	-0.272043
CTAGCA	LA	239	586	notICP_notACP	0.408859	CTA	L	19105	35238	0.542183	GCA	A	27987	41979	0.666698	0.361473	1.13109	0.123183	0.759803
CTAGCC	LA	131	363	notICP_notACP	0.362637	CTA	L	19105	35238	0.542183	GCC	A	19427	31426	0.618195	0.335175	1.08194	0.0787511	0.365768
CTAGCG	LA	81	233	notICP_notACP	0.350427	CTA	L	19105	35238	0.542183	GCG	A	7868	16098	0.488788	0.265013	1.3223	0.279375	1.59894
CTAGCT	LA	231	550	notICP_notACP	0.421053	CTA	L	19105	35238	0.542183	GCT	A	36214	51713	0.700294	0.379688	1.10894	0.103409	0.625199
CTAGGA	LG	126	372	notICP_notACP	0.340483	CTA	L	19105	35238	0.542183	GGA	G	18958	28644	0.661861	0.35885	0.948816	-0.0525402	-0.590582
CTAGGC	LG	82	291	notICP_notACP	0.284247	CTA	L	19105	35238	0.542183	GGC	G	14440	25371	0.569171	0.308595	0.921099	-0.0821874	-0.683737
CTAGGG	LG	52	181	notICP_notACP	0.291209	CTA	L	19105	35238	0.542183	GGG	G	9299	15974	0.58216	0.315637	0.922606	-0.0805532	-0.689564
CTAGGT	LG	281	647	notICP_notACP	0.435185	CTA	L	19105	35238	0.542183	GGT	G	44946	58454	0.768916	0.416894	1.04388	0.0429406	0.128714
CTAGTA	LV	132	420	notICP_notACP	0.315914	CTA	L	19105	35238	0.542183	GTA	V	19204	31133	0.61685	0.334446	0.944591	-0.0570029	-0.579471
CTAGTC	LV	110	310	notICP_notACP	0.356913	CTA	L	19105	35238	0.542183	GTC	V	17912	28647	0.625279	0.339016	1.05279	0.0514452	0.166816
CTAGTG	LV	147	377	notICP_notACP	0.391534	CTA	L	19105	35238	0.542183	GTG	V	18234	28268	0.645053	0.349737	1.11951	0.112892	0.651865
CTAGTT	LV	212	547	notICP_notACP	0.388686	CTA	L	19105	35238	0.542183	GTT	V	40339	55865	0.722085	0.391502	0.992806	-0.00721969	-0.290216
CTATAC	LY	198	491	notICP_notACP	0.404472	CTA	L	19105	35238	0.542183	TAC	Y	27599	36906	0.747826	0.405459	0.997566	-0.00243743	-0.260886
CTATAT	LY	331	705	notICP_notACP	0.470255	CTA	L	19105	35238	0.542183	TAT	Y	38655	48761	0.792748	0.429815	1.09409	0.0899201	0.576436
CTATCA	LS	309	750	notICP_notACP	0.412783	CTA	L	19105	35238	0.542183	TCA	S	34279	49028	0.699178	0.379083	1.0889	0.0851675	0.467966
CTATCC	LS	202	548	notICP_notACP	0.369763	CTA	L	19105	35238	0.542183	TCC	S	22550	36292	0.621359	0.336891	1.09758	0.093104	0.475981
CTATCG	LS	149	397	notICP_notACP	0.376884	CTA	L	19105	35238	0.542183	TCG	S	12505	22572	0.554025	0.300383	1.25468	0.22688	1.39469
CTATCT	LS	290	776	notICP_notACP	0.374517	CTA	L	19105	35238	0.542183	TCT	S	42967	60323	0.712287	0.38619	0.969775	-0.0306917	-0.46916
CTATGC	LC	50	153	notICP_notACP	0.331169	CTA	L	19105	35238	0.542183	TGC	C	8234	11921	0.69074	0.374508	0.884278	-0.122984	-1.11331
CTATGG	LW	249	427	notICP_notACP	0.584112	CTA	L	19105	35238	0.542183	TGG	W	26112	26492	0.985657	0.534407	1.09301	0.088936	0.704883
CTATGT	LC	174	356	notICP_notACP	0.490196	CTA	L	19105	35238	0.542183	TGT	C	15833	20012	0.791186	0.428968	1.14273	0.133424	1.00437
CTATTA	LL	425	1060	notICP_notACP	0.401508	CTA	L	19105	35238	0.542183	TTA	L	45635	69479	0.656822	0.356118	1.12746	0.119965	0.721944
CTATTC	LF	208	567	notICP_notACP	0.367958	CTA	L	19105	35238	0.542183	TTC	F	34298	46704	0.734375	0.398166	0.924131	-0.0789011	-0.857374
CTATTG	LL	367	961	notICP_notACP	0.382536	CTA	L	19105	35238	0.542183	TTG	L	49471	70615	0.700578	0.379842	1.00709	0.00706938	-0.169984
CTATTT	LF	398	916	notICP_notACP	0.435115	CTA	L	19105	35238	0.542183	TTT	F	52671	67959	0.775044	0.420216	1.03545	0.0348402	0.0569772
CTCAAA	LK	320	668	notICP_notACP	0.479821	CTC	L	8094	13821	0.585661	AAA	K	85930	111324	0.771893	0.452067	1.06139	0.0595812	0.302384
CTCAAC	LN	132	344	notICP_notACP	0.385507	CTC	L	8094	13821	0.585661	AAC	N	43682	64149	0.680951	0.398806	0.966653	-0.0339153	-0.510079
CTCAAG	LK	217	453	notICP_notACP	0.480176	CTC	L	8094	13821	0.585661	AAG	K	60279	80768	0.746326	0.437094	1.09857	0.0940057	0.626452
CTCAAT	LN	310	649	notICP_notACP	0.478462	CTC	L	8094	13821	0.585661	AAT	N	70549	96026	0.734689	0.430278	1.11198	0.106143	0.735367
CTCACA	LT	120	270	notICP_notACP	0.446494	CTC	L	8094	13821	0.585661	ACA	T	30631	46017	0.665653	0.389846	1.14531	0.135674	0.933406
CTCACC	LT	76	193	notICP_notACP	0.396907	CTC	L	8094	13821	0.585661	ACC	T	17837	31072	0.574068	0.336209	1.18054	0.16597	1.04852
CTCACG	LT	52	139	notICP_notACP	0.378571	CTC	L	8094	13821	0.585661	ACG	T	10897	21298	0.511667	0.299663	1.26332	0.233745	1.44461
CTCACT	LT	135	307	notICP_notACP	0.441558	CTC	L	8094	13821	0.585661	ACT	T	33573	50773	0.661244	0.387264	1.1402	0.131202	0.886536
CTCAGA	LR	109	228	notICP_notACP	0.480349	CTC	L	8094	13821	0.585661	AGA	R	43362	55458	0.781893	0.457924	1.04897	0.0478108	0.189365
CTCAGC	LS	66	168	notICP_notACP	0.39645	CTC	L	8094	13821	0.585661	AGC	S	15751	25843	0.609503	0.356962	1.11062	0.10492	0.600088
CTCAGG	LR	45	120	notICP_notACP	0.380165	CTC	L	8094	13821	0.585661	AGG	R	15265	25111	0.607917	0.356033	1.06778	0.0655835	0.284924
CTCAGT	LS	100	231	notICP_notACP	0.435345	CTC	L	8094	13821	0.585661	AGT	S	25528	37774	0.675817	0.3958	1.09991	0.0952305	0.578226
CTCATA	LI	207	342	notICP_notACP	0.606414	CTC	L	8094	13821	0.585661	ATA	I	37233	47498	0.78389	0.459094	1.32089	0.278309	2.75662
CTCATC	LI	135	283	notICP_notACP	0.478873	CTC	L	8094	13821	0.585661	ATC	I	28636	43582	0.657068	0.384819	1.24441	0.218663	1.7055
CTCATG	LM	150	254	notICP_notACP	0.592157	CTC	L	8094	13821	0.585661	ATG	M	48242	53275	0.90553	0.530333	1.11658	0.110266	0.956463
CTCATT	LI	219	446	notICP_notACP	0.49217	CTC	L	8094	13821	0.585661	ATT	I	58102	78328	0.741781	0.434432	1.1329	0.124784	0.929358
CTCCAA	LQ	103	273	notICP_notACP	0.379562	CTC	L	8094	13821	0.585661	CAA	Q	57847	70699	0.818218	0.479198	0.792078	-0.233096	-2.33295
CTCCAC	LH	32	95	notICP_notACP	0.34375	CTC	L	8094	13821	0.585661	CAC	H	13074	19621	0.666344	0.390251	0.880843	-0.126876	-1.18768
CTCCAG	LQ	56	162	notICP_notACP	0.349693	CTC	L	8094	13821	0.585661	CAG	Q	21763	32364	0.672455	0.39383	0.887929	-0.118864	-1.14119
CTCCAT	LH	55	159	notICP_notACP	0.35	CTC	L	8094	13821	0.585661	CAT	H	27682	35590	0.777809	0.455532	0.768332	-0.263533	-2.44013
CTCCCA	LP	75	178	notICP_notACP	0.424581	CTC	L	8094	13821	0.585661	CCA	P	34845	45580	0.764485	0.447729	0.948299	-0.0530849	-0.741613
CTCCCC	LP	28	100	notICP_notACP	0.287129	CTC	L	8094	13821	0.585661	CCC	P	10662	18011	0.591994	0.346708	0.828158	-0.188551	-1.43072
CTCCCG	LP	35	61	ICP	0.580645	CTC	L	8094	13821	0.585661	CCG	P	7568	13895	0.544689	0.319003	1.82019	0.59894	5.1903
CTCCCT	LP	51	144	notICP_notACP	0.358621	CTC	L	8094	13821	0.585661	CCT	P	24981	34856	0.7167	0.419743	0.854382	-0.157377	-1.50579
CTCCGA	LR	43	69	notICP_notACP	0.628571	CTC	L	8094	13821	0.585661	CGA	R	5155	7735	0.666494	0.390339	1.61032	0.476433	4.66664
CTCCGC	LR	20	46	notICP_notACP	0.446809	CTC	L	8094	13821	0.585661	CGC	R	4027	6620	0.608367	0.356297	1.25403	0.226366	1.64958
CTCCGG	LR	9	18	notICP_notACP	0.526316	CTC	L	8094	13821	0.585661	CGG	R	2468	4555	0.541923	0.317383	1.6583	0.505793	4.10752
CTCCGT	LR	27	68	notICP_notACP	0.405797	CTC	L	8094	13821	0.585661	CGT	R	12709	15877	0.800479	0.468809	0.865592	-0.144342	-1.57376
CTCCTA	LL	38	178	notICP_notACP	0.217877	CTC	L	8094	13821	0.585661	CTA	L	19105	35238	0.542183	0.317535	0.686151	-0.376658	-2.23748
CTCCTC	LL	27	80	notICP_notACP	0.345679	CTC	L	8094	13821	0.585661	CTC	L	8094	13821	0.585661	0.342998	1.00782	0.00778523	-0.14841
CTCCTG	LL	46	141	notICP_notACP	0.330986	CTC	L	8094	13821	0.585661	CTG	L	14468	27995	0.516824	0.302683	1.09351	0.0893887	0.40232
CTCCTT	LL	49	145	notICP_notACP	0.342466	CTC	L	8094	13821	0.585661	CTT	L	23157	31161	0.743149	0.435233	0.786856	-0.23971	-2.16563
CTCGAA	LE	211	465	notICP_notACP	0.454936	CTC	L	8094	13821	0.585661	GAA	E	98493	120541	0.817093	0.478539	0.950676	-0.0505818	-0.769262
CTCGAC	LD	107	263	notICP_notACP	0.409091	CTC	L	8094	13821	0.585661	GAC	D	34844	52567	0.662856	0.388208	1.05379	0.052395	0.199006
CTCGAG	LE	122	240	notICP_notACP	0.510373	CTC	L	8094	13821	0.585661	GAG	E	34177	51450	0.664283	0.389044	1.31187	0.27145	2.26379
CTCGAT	LD	255	538	notICP_notACP	0.474954	CTC	L	8094	13821	0.585661	GAT	D	79160	100665	0.786373	0.460547	1.03128	0.0308012	0.0229226
CTCGCA	LA	60	172	notICP_notACP	0.352601	CTC	L	8094	13821	0.585661	GCA	A	27987	41979	0.666698	0.390459	0.903043	-0.101985	-1.01008
CTCGCC	LA	45	144	notICP_notACP	0.317241	CTC	L	8094	13821	0.585661	GCC	A	19427	31426	0.618195	0.362052	0.876231	-0.132125	-1.13618
CTCGCG	LA	28	68	notICP_notACP	0.42029	CTC	L	8094	13821	0.585661	GCG	A	7868	16098	0.488788	0.286264	1.46819	0.38403	2.58583
CTCGCT	LA	60	186	notICP_notACP	0.326203	CTC	L	8094	13821	0.585661	GCT	A	36214	51713	0.700294	0.410135	0.795357	-0.228965	-1.96907
CTCGGA	LG	41	120	notICP_notACP	0.347107	CTC	L	8094	13821	0.585661	GGA	G	18958	28644	0.661861	0.387626	0.895471	-0.110406	-1.0631
CTCGGC	LG	48	125	notICP_notACP	0.388889	CTC	L	8094	13821	0.585661	GGC	G	14440	25371	0.569171	0.333341	1.16664	0.154128	0.944318
CTCGGG	LG	37	75	notICP_notACP	0.5	CTC	L	8094	13821	0.585661	GGG	G	9299	15974	0.58216	0.340948	1.4665	0.382878	3.06794
CTCGGT	LG	122	287	notICP_notACP	0.427083	CTC	L	8094	13821	0.585661	GGT	G	44946	58454	0.768916	0.450324	0.948391	-0.052988	-0.74506
CTCGTA	LV	71	167	notICP_notACP	0.428571	CTC	L	8094	13821	0.585661	GTA	V	19204	31133	0.61685	0.361265	1.18631	0.170847	1.16952
CTCGTC	LV	47	125	notICP_notACP	0.380952	CTC	L	8094	13821	0.585661	GTC	V	17912	28647	0.625279	0.366201	1.04028	0.039491	0.0859966
CTCGTG	LV	56	137	notICP_notACP	0.413043	CTC	L	8094	13821	0.585661	GTG	V	18234	28268	0.645053	0.377782	1.09334	0.0892355	0.500838
CTCGTT	LV	91	256	notICP_notACP	0.357977	CTC	L	8094	13821	0.585661	GTT	V	40339	55865	0.722085	0.422897	0.846487	-0.16666	-1.58575
CTCTAC	LY	96	212	notICP_notACP	0.455399	CTC	L	8094	13821	0.585661	TAC	Y	27599	36906	0.747826	0.437972	1.03979	0.0390192	0.0984325
CTCTAT	LY	138	293	notICP_notACP	0.472789	CTC	L	8094	13821	0.585661	TAT	Y	38655	48761	0.792748	0.464281	1.01832	0.0181584	-0.100571
CTCTCA	LS	108	274	notICP_notACP	0.396364	CTC	L	8094	13821	0.585661	TCA	S	34279	49028	0.699178	0.409481	0.967966	-0.0325584	-0.512682
CTCTCC	LS	109	260	notICP_notACP	0.421456	CTC	L	8094	13821	0.585661	TCC	S	22550	36292	0.621359	0.363906	1.15815	0.14682	0.967348
CTCTCG	LS	60	162	notICP_notACP	0.374233	CTC	L	8094	13821	0.585661	TCG	S	12505	22572	0.554025	0.32447	1.15337	0.142685	0.83063
CTCTCT	LS	146	387	notICP_notACP	0.378866	CTC	L	8094	13821	0.585661	TCT	S	42967	60323	0.712287	0.417158	0.908207	-0.0962834	-1.03486
CTCTGC	LC	41	104	notICP_notACP	0.4	CTC	L	8094	13821	0.585661	TGC	C	8234	11921	0.69074	0.404539	0.98878	-0.0112837	-0.333372
CTCTGG	LW	70	133	notICP_notACP	0.529851	CTC	L	8094	13821	0.585661	TGG	W	26112	26492	0.985657	0.57726	0.917872	-0.0856977	-1.31731
CTCTGT	LC	70	142	notICP_notACP	0.496503	CTC	L	8094	13821	0.585661	TGT	C	15833	20012	0.791186	0.463366	1.07151	0.0690727	0.406378
CTCTTA	LL	136	348	notICP_notACP	0.39255	CTC	L	8094	13821	0.585661	TTA	L	45635	69479	0.656822	0.384675	1.02047	0.020266	-0.0663344
CTCTTC	LF	143	349	notICP_notACP	0.411429	CTC	L	8094	13821	0.585661	TTC	F	34298	46704	0.734375	0.430095	0.9566	-0.0443699	-0.639001
CTCTTG	LL	178	355	notICP_notACP	0.502809	CTC	L	8094	13821	0.585661	TTG	L	49471	70615	0.700578	0.410301	1.22546	0.20332	1.65859
CTCTTT	LF	190	414	notICP_notACP	0.460241	CTC	L	8094	13821	0.585661	TTT	F	52671	67959	0.775044	0.453913	1.01394	0.0138451	-0.13923
CTGAAA	LK	598	1472	notICP_notACP	0.406653	CTG	L	14468	27995	0.516824	AAA	K	85930	111324	0.771893	0.398933	1.01935	0.0191676	-0.0779821
CTGAAC	LN	281	732	notICP_notACP	0.38472	CTG	L	14468	27995	0.516824	AAC	N	43682	64149	0.680951	0.351932	1.09317	0.0890797	0.465334
CTGAAG	LK	346	925	notICP_notACP	0.37473	CTG	L	14468	27995	0.516824	AAG	K	60279	80768	0.746326	0.385719	0.97151	-0.0289034	-0.454822
CTGAAT	LN	446	1082	notICP_notACP	0.412742	CTG	L	14468	27995	0.516824	AAT	N	70549	96026	0.734689	0.379705	1.08701	0.0834293	0.45397
CTGACA	LT	144	415	notICP_notACP	0.348558	CTG	L	14468	27995	0.516824	ACA	T	30631	46017	0.665653	0.344025	1.01318	0.0130891	-0.110944
CTGACC	LT	96	266	notICP_notACP	0.363296	CTG	L	14468	27995	0.516824	ACC	T	17837	31072	0.574068	0.296692	1.22449	0.202524	1.19339
CTGACG	LT	82	236	notICP_notACP	0.350211	CTG	L	14468	27995	0.516824	ACG	T	10897	21298	0.511667	0.264442	1.32434	0.280915	1.60657
CTGACT	LT	156	414	notICP_notACP	0.378313	CTG	L	14468	27995	0.516824	ACT	T	33573	50773	0.661244	0.341747	1.107	0.101653	0.549056
CTGAGA	LR	200	503	notICP_notACP	0.39881	CTG	L	14468	27995	0.516824	AGA	R	43362	55458	0.781893	0.404101	0.986906	-0.0131807	-0.348581
CTGAGC	LS	88	234	notICP_notACP	0.378723	CTG	L	14468	27995	0.516824	AGC	S	15751	25843	0.609503	0.315006	1.20227	0.184215	1.12317
CTGAGG	LR	88	268	notICP_notACP	0.330855	CTG	L	14468	27995	0.516824	AGG	R	15265	25111	0.607917	0.314186	1.05306	0.0516959	0.156303
CTGAGT	LS	128	314	notICP_notACP	0.409524	CTG	L	14468	27995	0.516824	AGT	S	25528	37774	0.675817	0.349279	1.17248	0.159125	1.03144
CTGATA	LI	269	542	ICP	0.497238	CTG	L	14468	27995	0.516824	ATA	I	37233	47498	0.78389	0.405133	1.22734	0.204852	1.65335
CTGATC	LI	166	449	notICP_notACP	0.371111	CTG	L	14468	27995	0.516824	ATC	I	28636	43582	0.657068	0.339588	1.09283	0.088767	0.446628
CTGATG	LM	217	473	notICP_notACP	0.459916	CTG	L	14468	27995	0.516824	ATG	M	48242	53275	0.90553	0.467999	0.982727	-0.0174238	-0.44391
CTGATT	LI	287	724	notICP_notACP	0.397241	CTG	L	14468	27995	0.516824	ATT	I	58102	78328	0.741781	0.38337	1.03618	0.0355426	0.0577163
CTGCAA	LQ	358	878	notICP_notACP	0.408419	CTG	L	14468	27995	0.516824	CAA	Q	57847	70699	0.818218	0.422874	0.965815	-0.0347826	-0.54815
CTGCAC	LH	89	238	notICP_notACP	0.376569	CTG	L	14468	27995	0.516824	CAC	H	13074	19621	0.666344	0.344382	1.09346	0.0893487	0.457435
CTGCAG	LQ	154	434	notICP_notACP	0.356322	CTG	L	14468	27995	0.516824	CAG	Q	21763	32364	0.672455	0.347541	1.02527	0.0249527	-0.0256754
CTGCAT	LH	202	444	notICP_notACP	0.45618	CTG	L	14468	27995	0.516824	CAT	H	27682	35590	0.777809	0.40199	1.1348	0.126459	0.875651
CTGCCA	LP	175	467	notICP_notACP	0.376068	CTG	L	14468	27995	0.516824	CCA	P	34845	45580	0.764485	0.395104	0.951821	-0.0493785	-0.62584
CTGCCC	LP	129	321	notICP_notACP	0.403727	CTG	L	14468	27995	0.516824	CCC	P	10662	18011	0.591994	0.305957	1.31955	0.277295	1.82869
CTGCCG	LP	91	192	ICP	0.476684	CTG	L	14468	27995	0.516824	CCG	P	7568	13895	0.544689	0.281508	1.69332	0.526692	3.84594
CTGCCT	LP	118	339	notICP_notACP	0.35	CTG	L	14468	27995	0.516824	CCT	P	24981	34856	0.7167	0.370407	0.944905	-0.0566705	-0.639388
CTGCGA	LR	81	150	ICP	0.543046	CTG	L	14468	27995	0.516824	CGA	R	5155	7735	0.666494	0.34446	1.57651	0.455216	3.87871
CTGCGC	LR	44	98	ACP	0.454545	CTG	L	14468	27995	0.516824	CGC	R	4027	6620	0.608367	0.314419	1.44567	0.368572	2.69456
CTGCGG	LR	37	90	notICP_notACP	0.417582	CTG	L	14468	27995	0.516824	CGG	R	2468	4555	0.541923	0.280079	1.49095	0.399412	2.66101
CTGCGT	LR	66	159	notICP_notACP	0.41875	CTG	L	14468	27995	0.516824	CGT	R	12709	15877	0.800479	0.413706	1.01219	0.0121174	-0.141785
CTGCTA	LL	157	491	notICP_notACP	0.321138	CTG	L	14468	27995	0.516824	CTA	L	19105	35238	0.542183	0.280213	1.14605	0.136321	0.675179
CTGCTC	LL	61	174	notICP_notACP	0.354286	CTG	L	14468	27995	0.516824	CTC	L	8094	13821	0.585661	0.302683	1.17048	0.157417	0.881384
CTGCTG	LL	160	419	notICP_notACP	0.383333	CTG	L	14468	27995	0.516824	CTG	L	14468	27995	0.516824	0.267107	1.43513	0.361256	2.23122
CTGCTT	LL	148	358	notICP_notACP	0.415042	CTG	L	14468	27995	0.516824	CTT	L	23157	31161	0.743149	0.384077	1.08062	0.0775362	0.40876
CTGGAA	LE	554	1347	notICP_notACP	0.411721	CTG	L	14468	27995	0.516824	GAA	E	98493	120541	0.817093	0.422293	0.974965	-0.0253534	-0.467949
CTGGAC	LD	259	666	notICP_notACP	0.389805	CTG	L	14468	27995	0.516824	GAC	D	34844	52567	0.662856	0.34258	1.13785	0.129143	0.767717
CTGGAG	LE	267	654	notICP_notACP	0.40916	CTG	L	14468	27995	0.516824	GAG	E	34177	51450	0.664283	0.343317	1.19179	0.175453	1.15008
CTGGAT	LD	485	1120	notICP_notACP	0.433541	CTG	L	14468	27995	0.516824	GAT	D	79160	100665	0.786373	0.406416	1.06674	0.0646098	0.31656
CTGGCA	LA	223	525	notICP_notACP	0.425856	CTG	L	14468	27995	0.516824	GCA	A	27987	41979	0.666698	0.344566	1.23592	0.211816	1.46693
CTGGCC	LA	156	406	notICP_notACP	0.385749	CTG	L	14468	27995	0.516824	GCC	A	19427	31426	0.618195	0.319498	1.20736	0.188438	1.17261
CTGGCG	LA	93	255	notICP_notACP	0.367188	CTG	L	14468	27995	0.516824	GCG	A	7868	16098	0.488788	0.252617	1.45353	0.373997	2.20576
CTGGCT	LA	200	481	notICP_notACP	0.417012	CTG	L	14468	27995	0.516824	GCT	A	36214	51713	0.700294	0.361929	1.1522	0.141669	0.917811
CTGGGA	LG	134	362	notICP_notACP	0.371901	CTG	L	14468	27995	0.516824	GGA	G	18958	28644	0.661861	0.342065	1.08722	0.0836253	0.410468
CTGGGC	LG	108	319	notICP_notACP	0.340625	CTG	L	14468	27995	0.516824	GGC	G	14440	25371	0.569171	0.294161	1.15795	0.146655	0.780791
CTGGGG	LG	53	175	notICP_notACP	0.306818	CTG	L	14468	27995	0.516824	GGG	G	9299	15974	0.58216	0.300874	1.01976	0.0195639	-0.0563145
CTGGGT	LG	199	524	notICP_notACP	0.380952	CTG	L	14468	27995	0.516824	GGT	G	44946	58454	0.768916	0.397394	0.958626	-0.0422545	-0.573865
CTGGTA	LV	151	454	notICP_notACP	0.334066	CTG	L	14468	27995	0.516824	GTA	V	19204	31133	0.61685	0.318803	1.04788	0.0467661	0.124655
CTGGTC	LV	104	330	notICP_notACP	0.317221	CTG	L	14468	27995	0.516824	GTC	V	17912	28647	0.625279	0.323159	0.981623	-0.0185479	-0.313861
CTGGTG	LV	130	383	notICP_notACP	0.341146	CTG	L	14468	27995	0.516824	GTG	V	18234	28268	0.645053	0.333379	1.0233	0.023031	-0.0381215
CTGGTT	LV	176	483	notICP_notACP	0.365702	CTG	L	14468	27995	0.516824	GTT	V	40339	55865	0.722085	0.373191	0.979935	-0.0202695	-0.375409
CTGTAC	LY	146	383	notICP_notACP	0.382812	CTG	L	14468	27995	0.516824	TAC	Y	27599	36906	0.747826	0.386494	0.990474	-0.00957129	-0.305035
CTGTAT	LY	179	475	notICP_notACP	0.378151	CTG	L	14468	27995	0.516824	TAT	Y	38655	48761	0.792748	0.409711	0.92297	-0.0801585	-0.892017
CTGTCA	LS	134	436	notICP_notACP	0.308924	CTG	L	14468	27995	0.516824	TCA	S	34279	49028	0.699178	0.361352	0.854913	-0.156755	-1.29237
CTGTCC	LS	103	296	notICP_notACP	0.350168	CTG	L	14468	27995	0.516824	TCC	S	22550	36292	0.621359	0.321133	1.09041	0.0865574	0.40643
CTGTCG	LS	72	244	notICP_notACP	0.297959	CTG	L	14468	27995	0.516824	TCG	S	12505	22572	0.554025	0.286333	1.0406	0.0398004	0.0691363
CTGTCT	LS	123	415	notICP_notACP	0.298077	CTG	L	14468	27995	0.516824	TCT	S	42967	60323	0.712287	0.368127	0.809712	-0.211076	-1.65873
CTGTGC	LC	65	149	notICP_notACP	0.44	CTG	L	14468	27995	0.516824	TGC	C	8234	11921	0.69074	0.356991	1.23252	0.209065	1.49491
CTGTGG	LW	92	222	notICP_notACP	0.41704	CTG	L	14468	27995	0.516824	TGG	W	26112	26492	0.985657	0.509411	0.818672	-0.200072	-2.20149
CTGTGT	LC	63	196	notICP_notACP	0.324873	CTG	L	14468	27995	0.516824	TGT	C	15833	20012	0.791186	0.408904	0.794498	-0.230045	-1.97038
CTGTTA	LL	194	632	notICP_notACP	0.308057	CTG	L	14468	27995	0.516824	TTA	L	45635	69479	0.656822	0.339461	0.907487	-0.0970756	-0.847133
CTGTTC	LF	160	441	notICP_notACP	0.364253	CTG	L	14468	27995	0.516824	TTC	F	34298	46704	0.734375	0.379543	0.959717	-0.0411173	-0.539574
CTGTTG	LL	265	682	notICP_notACP	0.389458	CTG	L	14468	27995	0.516824	TTG	L	49471	70615	0.700578	0.362075	1.07563	0.0729046	0.34817
CTGTTT	LF	254	634	notICP_notACP	0.401575	CTG	L	14468	27995	0.516824	TTT	F	52671	67959	0.775044	0.400561	1.00253	0.00252705	-0.216846
CTTAAA	LK	299	658	notICP_notACP	0.455235	CTT	L	23157	31161	0.743149	AAA	K	85930	111324	0.771893	0.573631	0.793602	-0.231173	-2.77471
CTTAAC	LN	188	438	notICP_notACP	0.430524	CTT	L	23157	31161	0.743149	AAC	N	43682	64149	0.680951	0.506048	0.850757	-0.161628	-1.85312
CTTAAG	LK	170	429	notICP_notACP	0.397674	CTT	L	23157	31161	0.743149	AAG	K	60279	80768	0.746326	0.554631	0.717007	-0.33267	-3.55628
CTTAAT	LN	306	622	notICP_notACP	0.492777	CTT	L	23157	31161	0.743149	AAT	N	70549	96026	0.734689	0.545983	0.902549	-0.102532	-1.41795
CTTACA	LT	156	358	notICP_notACP	0.437326	CTT	L	23157	31161	0.743149	ACA	T	30631	46017	0.665653	0.494679	0.88406	-0.12323	-1.47276
CTTACC	LT	115	268	notICP_notACP	0.431227	CTT	L	23157	31161	0.743149	ACC	T	17837	31072	0.574068	0.426618	1.0108	0.0107462	-0.158377
CTTACG	LT	75	176	notICP_notACP	0.429379	CTT	L	23157	31161	0.743149	ACG	T	10897	21298	0.511667	0.380245	1.12922	0.121524	0.784602
CTTACT	LT	206	436	notICP_notACP	0.473684	CTT	L	23157	31161	0.743149	ACT	T	33573	50773	0.661244	0.491403	0.963943	-0.0367228	-0.655894
CTTAGA	LR	161	292	notICP_notACP	0.552901	CTT	L	23157	31161	0.743149	AGA	R	43362	55458	0.781893	0.581063	0.951534	-0.0496797	-0.92382
CTTAGC	LS	62	127	notICP_notACP	0.492188	CTT	L	23157	31161	0.743149	AGC	S	15751	25843	0.609503	0.452951	1.08662	0.0830747	0.537954
CTTAGG	LR	38	108	notICP_notACP	0.357798	CTT	L	23157	31161	0.743149	AGG	R	15265	25111	0.607917	0.451772	0.791988	-0.233209	-2.20027
CTTAGT	LS	92	192	notICP_notACP	0.481865	CTT	L	23157	31161	0.743149	AGT	S	25528	37774	0.675817	0.502233	0.959446	-0.0413991	-0.716789
CTTATA	LI	217	347	notICP_notACP	0.626437	CTT	L	23157	31161	0.743149	ATA	I	37233	47498	0.78389	0.582547	1.07534	0.072638	0.556741
CTTATC	LI	205	427	notICP_notACP	0.481308	CTT	L	23157	31161	0.743149	ATC	I	28636	43582	0.657068	0.488299	0.985683	-0.0144203	-0.433487
CTTATG	LM	198	326	notICP_notACP	0.608563	CTT	L	23157	31161	0.743149	ATG	M	48242	53275	0.90553	0.672943	0.90433	-0.100561	-1.72303
CTTATT	LI	426	778	notICP_notACP	0.548139	CTT	L	23157	31161	0.743149	ATT	I	58102	78328	0.741781	0.551254	0.994349	-0.00566731	-0.391157
CTTCAA	LQ	527	927	notICP_notACP	0.568966	CTT	L	23157	31161	0.743149	CAA	Q	57847	70699	0.818218	0.608058	0.93571	-0.0664496	-1.16458
CTTCAC	LH	117	244	notICP_notACP	0.481633	CTT	L	23157	31161	0.743149	CAC	H	13074	19621	0.666344	0.495193	0.972617	-0.0277651	-0.572642
CTTCAG	LQ	150	320	notICP_notACP	0.470405	CTT	L	23157	31161	0.743149	CAG	Q	21763	32364	0.672455	0.499734	0.941311	-0.0604818	-0.899561
CTTCAT	LH	286	482	notICP_notACP	0.594203	CTT	L	23157	31161	0.743149	CAT	H	27682	35590	0.777809	0.578028	1.02798	0.027599	-0.0104152
CTTCCA	LP	352	621	notICP_notACP	0.567524	CTT	L	23157	31161	0.743149	CCA	P	34845	45580	0.764485	0.568126	0.99894	-0.00106032	-0.349494
CTTCCC	LP	134	310	notICP_notACP	0.434084	CTT	L	23157	31161	0.743149	CCC	P	10662	18011	0.591994	0.43994	0.986689	-0.0134006	-0.381459
CTTCCG	LP	95	196	notICP_notACP	0.48731	CTT	L	23157	31161	0.743149	CCG	P	7568	13895	0.544689	0.404785	1.20387	0.185544	1.45659
CTTCCT	LP	290	523	notICP_notACP	0.555344	CTT	L	23157	31161	0.743149	CCT	P	24981	34856	0.7167	0.532614	1.04267	0.0417891	0.151287
CTTCGA	LR	137	205	notICP_notACP	0.669903	CTT	L	23157	31161	0.743149	CGA	R	5155	7735	0.666494	0.495304	1.35251	0.30196	3.29599
CTTCGC	LR	53	87	notICP_notACP	0.613636	CTT	L	23157	31161	0.743149	CGC	R	4027	6620	0.608367	0.452107	1.35728	0.305483	3.05291
CTTCGG	LR	36	84	notICP_notACP	0.435294	CTT	L	23157	31161	0.743149	CGG	R	2468	4555	0.541923	0.402729	1.08086	0.0777576	0.430592
CTTCGT	LR	132	212	notICP_notACP	0.624413	CTT	L	23157	31161	0.743149	CGT	R	12709	15877	0.800479	0.594875	1.04965	0.0484615	0.25435
CTTCTA	LL	188	517	notICP_notACP	0.364865	CTT	L	23157	31161	0.743149	CTA	L	19105	35238	0.542183	0.402923	0.905545	-0.0992181	-1.02159
CTTCTC	LL	103	238	notICP_notACP	0.435146	CTT	L	23157	31161	0.743149	CTC	L	8094	13821	0.585661	0.435233	0.999801	-0.000198604	-0.260036
CTTCTG	LL	138	373	notICP_notACP	0.371658	CTT	L	23157	31161	0.743149	CTG	L	14468	27995	0.516824	0.384077	0.967665	-0.0328695	-0.483254
CTTCTT	LL	290	494	notICP_notACP	0.587879	CTT	L	23157	31161	0.743149	CTT	L	23157	31161	0.743149	0.55227	1.06448	0.0624837	0.404442
CTTGAA	LE	724	1171	notICP_notACP	0.618601	CTT	L	23157	31161	0.743149	GAA	E	98493	120541	0.817093	0.607221	1.01874	0.0185664	-0.126347
CTTGAC	LD	333	614	notICP_notACP	0.543089	CTT	L	23157	31161	0.743149	GAC	D	34844	52567	0.662856	0.4926	1.10249	0.0975758	0.7458
CTTGAG	LE	207	433	notICP_notACP	0.479263	CTT	L	23157	31161	0.743149	GAG	E	34177	51450	0.664283	0.493661	0.970834	-0.0295996	-0.588965
CTTGAT	LD	709	1208	notICP_notACP	0.587262	CTT	L	23157	31161	0.743149	GAT	D	79160	100665	0.786373	0.584392	1.00491	0.00489958	-0.287751
CTTGCA	LA	250	479	notICP_notACP	0.522917	CTT	L	23157	31161	0.743149	GCA	A	27987	41979	0.666698	0.495456	1.05542	0.0539434	0.27062
CTTGCC	LA	209	410	notICP_notACP	0.510949	CTT	L	23157	31161	0.743149	GCC	A	19427	31426	0.618195	0.45941	1.11218	0.106325	0.78707
CTTGCG	LA	92	207	notICP_notACP	0.447115	CTT	L	23157	31161	0.743149	GCG	A	7868	16098	0.488788	0.363242	1.2309	0.207747	1.50896
CTTGCT	LA	342	618	notICP_notACP	0.55412	CTT	L	23157	31161	0.743149	GCT	A	36214	51713	0.700294	0.520423	1.06475	0.0627394	0.384032
CTTGGA	LG	233	420	notICP_notACP	0.555819	CTT	L	23157	31161	0.743149	GGA	G	18958	28644	0.661861	0.491861	1.13003	0.122248	1.02318
CTTGGC	LG	124	308	notICP_notACP	0.404531	CTT	L	23157	31161	0.743149	GGC	G	14440	25371	0.569171	0.422978	0.956386	-0.0445936	-0.630289
CTTGGG	LG	92	211	notICP_notACP	0.438679	CTT	L	23157	31161	0.743149	GGG	G	9299	15974	0.58216	0.432631	1.01398	0.0138829	-0.132361
CTTGGT	LG	442	743	notICP_notACP	0.59543	CTT	L	23157	31161	0.743149	GGT	G	44946	58454	0.768916	0.571419	1.04202	0.0411611	0.154618
CTTGTA	LV	193	365	notICP_notACP	0.530055	CTT	L	23157	31161	0.743149	GTA	V	19204	31133	0.61685	0.458411	1.15629	0.145214	1.20104
CTTGTC	LV	168	327	notICP_notACP	0.515244	CTT	L	23157	31161	0.743149	GTC	V	17912	28647	0.625279	0.464675	1.10883	0.103301	0.764002
CTTGTG	LV	185	379	notICP_notACP	0.489474	CTT	L	23157	31161	0.743149	GTG	V	18234	28268	0.645053	0.47937	1.02108	0.0208575	-0.0767128
CTTGTT	LV	412	688	notICP_notACP	0.599419	CTT	L	23157	31161	0.743149	GTT	V	40339	55865	0.722085	0.536617	1.11704	0.110678	0.972865
CTTTAC	LY	427	668	notICP_notACP	0.639761	CTT	L	23157	31161	0.743149	TAC	Y	27599	36906	0.747826	0.555746	1.15118	0.140784	1.39766
CTTTAT	LY	618	953	notICP_notACP	0.648847	CTT	L	23157	31161	0.743149	TAT	Y	38655	48761	0.792748	0.58913	1.10136	0.09655	0.878255
CTTTCA	LS	533	871	notICP_notACP	0.612385	CTT	L	23157	31161	0.743149	TCA	S	34279	49028	0.699178	0.519593	1.17859	0.164315	1.59957
CTTTCC	LS	356	739	notICP_notACP	0.482432	CTT	L	23157	31161	0.743149	TCC	S	22550	36292	0.621359	0.461763	1.04476	0.0437902	0.150991
CTTTCG	LS	194	419	notICP_notACP	0.464286	CTT	L	23157	31161	0.743149	TCG	S	12505	22572	0.554025	0.411723	1.12767	0.12015	0.836432
CTTTCT	LS	637	1080	notICP_notACP	0.590194	CTT	L	23157	31161	0.743149	TCT	S	42967	60323	0.712287	0.529335	1.11497	0.10883	0.937219
CTTTGC	LC	138	239	notICP_notACP	0.579167	CTT	L	23157	31161	0.743149	TGC	C	8234	11921	0.69074	0.513322	1.12827	0.120686	1.04922
CTTTGG	LW	353	434	notICP_notACP	0.813793	CTT	L	23157	31161	0.743149	TGG	W	26112	26492	0.985657	0.732489	1.111	0.105257	1.23703
CTTTGT	LC	280	414	notICP_notACP	0.677108	CTT	L	23157	31161	0.743149	TGT	C	15833	20012	0.791186	0.587969	1.15161	0.141158	1.4839
CTTTTA	LL	783	1402	notICP_notACP	0.558803	CTT	L	23157	31161	0.743149	TTA	L	45635	69479	0.656822	0.488116	1.14481	0.135242	1.16373
CTTTTC	LF	738	1145	notICP_notACP	0.644852	CTT	L	23157	31161	0.743149	TTC	F	34298	46704	0.734375	0.54575	1.18159	0.166859	1.71378
CTTTTG	LL	811	1373	notICP_notACP	0.590975	CTT	L	23157	31161	0.743149	TTG	L	49471	70615	0.700578	0.520633	1.13511	0.126728	1.13735
CTTTTT	LF	582	1016	notICP_notACP	0.573255	CTT	L	23157	31161	0.743149	TTT	F	52671	67959	0.775044	0.575973	0.99528	-0.00473081	-0.397664
GAAAAA	EK	3279	5528	notICP_notACP	0.593236	GAA	E	98493	120541	0.817093	AAA	K	85930	111324	0.771893	0.630708	0.940586	-0.0612517	-1.14472
GAAAAC	EN	1883	3365	notICP_notACP	0.559715	GAA	E	98493	120541	0.817093	AAC	N	43682	64149	0.680951	0.5564	1.00596	0.00593977	-0.262003
GAAAAG	EK	2811	4483	notICP_notACP	0.627119	GAA	E	98493	120541	0.817093	AAG	K	60279	80768	0.746326	0.609818	1.02837	0.0279759	-0.00612826
GAAAAT	EN	3089	5351	notICP_notACP	0.577354	GAA	E	98493	120541	0.817093	AAT	N	70549	96026	0.734689	0.600309	0.961761	-0.0389889	-0.828187
GAAACA	ET	1277	2241	notICP_notACP	0.570027	GAA	E	98493	120541	0.817093	ACA	T	30631	46017	0.665653	0.5439	1.04804	0.046918	0.214451
GAAACC	ET	647	1327	notICP_notACP	0.487952	GAA	E	98493	120541	0.817093	ACC	T	17837	31072	0.574068	0.469066	1.04026	0.0394722	0.109965
GAAACG	ET	456	1084	notICP_notACP	0.421198	GAA	E	98493	120541	0.817093	ACG	T	10897	21298	0.511667	0.41808	1.00746	0.00743157	-0.18396
GAAACT	ET	1402	2484	notICP_notACP	0.564588	GAA	E	98493	120541	0.817093	ACT	T	33573	50773	0.661244	0.540298	1.04496	0.0439752	0.178819
GAAAGA	ER	2018	2953	notICP_notACP	0.68348	GAA	E	98493	120541	0.817093	AGA	R	43362	55458	0.781893	0.638879	1.06981	0.0674822	0.537936
GAAAGC	ES	667	1329	notICP_notACP	0.502256	GAA	E	98493	120541	0.817093	AGC	S	15751	25843	0.609503	0.498021	1.0085	0.00846768	-0.208441
GAAAGG	ER	653	1310	notICP_notACP	0.498856	GAA	E	98493	120541	0.817093	AGG	R	15265	25111	0.607917	0.496724	1.00429	0.00428216	-0.250919
GAAAGT	ES	1156	2052	notICP_notACP	0.563566	GAA	E	98493	120541	0.817093	AGT	S	25528	37774	0.675817	0.552205	1.02057	0.0203634	-0.0940958
GAAATA	EI	1572	2414	notICP_notACP	0.651346	GAA	E	98493	120541	0.817093	ATA	I	37233	47498	0.78389	0.640511	1.01692	0.0167743	-0.157295
GAAATC	EI	1097	2014	notICP_notACP	0.544913	GAA	E	98493	120541	0.817093	ATC	I	28636	43582	0.657068	0.536886	1.01495	0.0148413	-0.153525
GAAATG	EM	1987	2504	notICP_notACP	0.793613	GAA	E	98493	120541	0.817093	ATG	M	48242	53275	0.90553	0.739902	1.07259	0.0700782	0.665302
GAAATT	EI	2436	3937	notICP_notACP	0.618842	GAA	E	98493	120541	0.817093	ATT	I	58102	78328	0.741781	0.606104	1.02102	0.020798	-0.0977509
GAACAA	EQ	1935	2964	notICP_notACP	0.652951	GAA	E	98493	120541	0.817093	CAA	Q	57847	70699	0.818218	0.66856	0.976653	-0.0236237	-0.717641
GAACAC	EH	376	737	notICP_notACP	0.51084	GAA	E	98493	120541	0.817093	CAC	H	13074	19621	0.666344	0.544465	0.938243	-0.0637467	-1.01443
GAACAG	EQ	728	1375	notICP_notACP	0.529797	GAA	E	98493	120541	0.817093	CAG	Q	21763	32364	0.672455	0.549458	0.964217	-0.0364393	-0.730295
GAACAT	EH	732	1239	notICP_notACP	0.591129	GAA	E	98493	120541	0.817093	CAT	H	27682	35590	0.777809	0.635542	0.930118	-0.0724441	-1.29029
GAACCA	EP	755	1299	notICP_notACP	0.581538	GAA	E	98493	120541	0.817093	CCA	P	34845	45580	0.764485	0.624655	0.930975	-0.0715229	-1.25718
GAACCC	EP	192	466	notICP_notACP	0.413276	GAA	E	98493	120541	0.817093	CCC	P	10662	18011	0.591994	0.483714	0.854381	-0.157378	-1.73529
GAACCG	EP	163	420	notICP_notACP	0.389549	GAA	E	98493	120541	0.817093	CCG	P	7568	13895	0.544689	0.445062	0.875269	-0.133224	-1.40548
GAACCT	EP	683	1191	notICP_notACP	0.573826	GAA	E	98493	120541	0.817093	CCT	P	24981	34856	0.7167	0.58561	0.979876	-0.0203289	-0.589792
GAACGA	ER	188	356	notICP_notACP	0.529412	GAA	E	98493	120541	0.817093	CGA	R	5155	7735	0.666494	0.544588	0.972133	-0.0282625	-0.635178
GAACGC	ER	113	263	notICP_notACP	0.431818	GAA	E	98493	120541	0.817093	CGC	R	4027	6620	0.608367	0.497093	0.868688	-0.140772	-1.63706
GAACGG	ER	94	232	notICP_notACP	0.407725	GAA	E	98493	120541	0.817093	CGG	R	2468	4555	0.541923	0.442801	0.920786	-0.0825271	-0.98394
GAACGT	ER	516	741	notICP_notACP	0.696765	GAA	E	98493	120541	0.817093	CGT	R	12709	15877	0.800479	0.654065	1.06528	0.0632417	0.489843
GAACTA	EL	867	1881	notICP_notACP	0.461211	GAA	E	98493	120541	0.817093	CTA	L	19105	35238	0.542183	0.443014	1.04108	0.040255	0.111277
GAACTC	EL	207	520	notICP_notACP	0.399232	GAA	E	98493	120541	0.817093	CTC	L	8094	13821	0.585661	0.478539	0.834273	-0.181194	-1.91457
GAACTG	EL	596	1404	notICP_notACP	0.424911	GAA	E	98493	120541	0.817093	CTG	L	14468	27995	0.516824	0.422293	1.0062	0.00618035	-0.196752
GAACTT	EL	766	1303	notICP_notACP	0.58819	GAA	E	98493	120541	0.817093	CTT	L	23157	31161	0.743149	0.607221	0.968658	-0.0318432	-0.751613
GAAGAA	EE	5030	7716	notICP_notACP	0.651937	GAA	E	98493	120541	0.817093	GAA	E	98493	120541	0.817093	0.667641	0.976479	-0.0238017	-0.71904
GAAGAC	ED	1444	2746	notICP_notACP	0.526028	GAA	E	98493	120541	0.817093	GAC	D	34844	52567	0.662856	0.541615	0.971223	-0.0291996	-0.64185
GAAGAG	EE	1791	3331	notICP_notACP	0.537815	GAA	E	98493	120541	0.817093	GAG	E	34177	51450	0.664283	0.54278	0.990852	-0.00919007	-0.424167
GAAGAT	ED	3302	5399	notICP_notACP	0.611667	GAA	E	98493	120541	0.817093	GAT	D	79160	100665	0.786373	0.64254	0.951952	-0.0492408	-1.01604
GAAGCA	EA	856	1675	notICP_notACP	0.511337	GAA	E	98493	120541	0.817093	GCA	A	27987	41979	0.666698	0.544754	0.938655	-0.0633073	-1.01035
GAAGCC	EA	644	1276	notICP_notACP	0.50509	GAA	E	98493	120541	0.817093	GCC	A	19427	31426	0.618195	0.505122	0.999936	-6.38604e-05	-0.300393
GAAGCG	EA	271	666	notICP_notACP	0.407796	GAA	E	98493	120541	0.817093	GCG	A	7868	16098	0.488788	0.399385	1.02106	0.0208408	-0.0640531
GAAGCT	EA	1484	2437	notICP_notACP	0.609106	GAA	E	98493	120541	0.817093	GCT	A	36214	51713	0.700294	0.572205	1.06449	0.0624945	0.419175
GAAGGA	EG	568	1117	notICP_notACP	0.508945	GAA	E	98493	120541	0.817093	GGA	G	18958	28644	0.661861	0.540802	0.941093	-0.0607135	-0.97591
GAAGGC	EG	437	969	notICP_notACP	0.451546	GAA	E	98493	120541	0.817093	GGC	G	14440	25371	0.569171	0.465065	0.970931	-0.0294997	-0.553922
GAAGGG	EG	260	633	notICP_notACP	0.411672	GAA	E	98493	120541	0.817093	GGG	G	9299	15974	0.58216	0.475678	0.865442	-0.144515	-1.59829
GAAGGT	EG	1645	2478	notICP_notACP	0.663977	GAA	E	98493	120541	0.817093	GGT	G	44946	58454	0.768916	0.628276	1.05682	0.0552687	0.361247
GAAGTA	EV	663	1407	notICP_notACP	0.471591	GAA	E	98493	120541	0.817093	GTA	V	19204	31133	0.61685	0.504023	0.935653	-0.066511	-0.96592
GAAGTC	EV	601	1144	notICP_notACP	0.525764	GAA	E	98493	120541	0.817093	GTC	V	17912	28647	0.625279	0.510911	1.02907	0.0286571	0.00222633
GAAGTG	EV	666	1291	notICP_notACP	0.516254	GAA	E	98493	120541	0.817093	GTG	V	18234	28268	0.645053	0.527068	0.979482	-0.0207311	-0.535101
[truncated: 1,722 more rows]
