# Supplementary material for: Conservation of location of several specific inhibitory codon pairs in the Saccharomyces sensu stricto yeasts reveals translational selection
Source: Nucleic Acids Res. 2018 Dec 21;47(3):1164–77. doi: 10.1093/nar/gky1262 (PMC6379720; doi:10.1093/nar/gky1262)
Supplement: Supplementary Data [file gky1262_supplemental_files.zip › Ghoneim_Supplemental_TablesS4.xlsx]

## Sheet: README
Column Label	Description
Codon_pair	Codon pair
Dipeptide	Dipeptide corresponding to the codon pair
Conserved_count	number of conserved occurances of the codon pair across the alignment of ORFs
Scer_count	number of occurances of the codon pair in S. cerevisae reference ORFs
IsICP	ICP (Inhibitory Codon Pair), ACP (Alternative Codon Pair), or notACP_notICP
Codon_pair_Consv_rate	conservation rate of the codon pair (Conserved_count/Scer_count)
Codon_1	identity of 5' codon in the codon pair
aa_1	Amino acid of the 5' codon in the codon pair
Codon1_count	number of conserved occurances of Codon_1 across the alignment of ORFs
Scer_Codon1_count	number of occurances of Codon_1 in S. cerevisae reference ORFs
Codon1_cons	conservation rate of the Codon_1 (Codon1_count/Scer_Codon1_count)
Codon_2	identity of 3' codon in the codon pair
aa_2	Amino acid of the 3' codon in the codon pair
Codon2_count	number of conserved occurances of Codon_2 across the alignment of ORFs
Scer_Codon2_count	number of occurances of Codon_2 in S. cerevisae reference ORFs
Codon2_cons	conservation rate of the Codon_2 (Codon2_count/Scer_Codon2_count)
Cons_Rate_product	Codon1_cons*Codon2_cons
Normalized_conservation_score	Codon_pair_Consv_rate/Cons_Rate_product
sigma_norm_cons_rate	Standard deviation from the best fit line for codon pair conservation rate versus codon conservation rate product
Sheets	Description
Scer_Skud - Supp TableS4	Pariwise aligments from S. cerevisiae and S. kudriavzevii
File created 2018_01_17

## Sheet: Scer_Skud - Supp TableS4
Codon_pair	Dipeptide	Conserved_count	Scer_count	IsICP	Codon_pair_Consv_rate	Codon_1	aa_1	Codon1_count	Scer_codon1_count	Codon1_cons	Codon_2	aa_2	Codon2_count	Scer_codon2_count	Codon2_cons	Cons_Rate_product	Normalized_conservation_score	Log(Consv_rate/Cons_Rate_product)	sigma_norm_cons_rate
AAAAAA	KK	1595	4994	notICP_notACP	0.31952	AAA	K	66039	111474	0.59242	AAA	K	66039	111474	0.59242	0.350961	0.910413	-0.0938575	-1.06523
AAAAAC	KN	752	2670	notICP_notACP	0.281917	AAA	K	66039	111474	0.59242	AAC	N	32156	64202	0.500864	0.296722	0.950104	-0.0511835	-0.669027
AAAAAG	KK	1161	3810	notICP_notACP	0.304907	AAA	K	66039	111474	0.59242	AAG	K	46545	80775	0.576236	0.341373	0.893177	-0.11297	-1.15182
AAAAAT	KN	1359	4429	notICP_notACP	0.306998	AAA	K	66039	111474	0.59242	AAT	N	53103	96117	0.552488	0.327305	0.937957	-0.0640508	-0.816158
AAAACA	KT	503	1930	notICP_notACP	0.261005	AAA	K	66039	111474	0.59242	ACA	T	20849	46056	0.4527	0.268188	0.973214	-0.0271515	-0.482826
AAAACC	KT	206	1140	notICP_notACP	0.18142	AAA	K	66039	111474	0.59242	ACC	T	11802	31072	0.379847	0.225029	0.806206	-0.215416	-1.14409
AAAACG	KT	120	848	notICP_notACP	0.142521	AAA	K	66039	111474	0.59242	ACG	T	6523	21306	0.30619	0.181393	0.785699	-0.241181	-0.995382
AAAACT	KT	458	2001	notICP_notACP	0.229271	AAA	K	66039	111474	0.59242	ACT	T	22825	50811	0.449225	0.26613	0.8615	-0.14908	-1.06371
AAAAGA	KR	1391	3216	notICP_notACP	0.432701	AAA	K	66039	111474	0.59242	AGA	R	36631	55499	0.660036	0.391018	1.1066	0.101293	0.321599
AAAAGC	KS	268	1216	notICP_notACP	0.221035	AAA	K	66039	111474	0.59242	AGC	S	10178	25845	0.393833	0.233314	0.947372	-0.0540639	-0.538597
AAAAGG	KR	397	1590	notICP_notACP	0.250157	AAA	K	66039	111474	0.59242	AGG	R	9456	25131	0.376293	0.222924	1.12217	0.11526	0.251573
AAAAGT	KS	533	1755	notICP_notACP	0.3041	AAA	K	66039	111474	0.59242	AGT	S	18181	37817	0.480776	0.284821	1.06769	0.0654949	0.0163228
AAAATA	KI	928	2538	notICP_notACP	0.365892	AAA	K	66039	111474	0.59242	ATA	I	28580	47599	0.600441	0.355713	1.02862	0.0282135	-0.2529
AAAATC	KI	546	1931	notICP_notACP	0.283126	AAA	K	66039	111474	0.59242	ATC	I	21443	43605	0.491767	0.291333	0.971832	-0.0285726	-0.532411
AAAATG	KM	1133	2116	notICP_notACP	0.535664	AAA	K	66039	111474	0.59242	ATG	M	44923	53305	0.842757	0.499266	1.0729	0.0703677	0.0798114
AAAATT	KI	1239	3681	notICP_notACP	0.336773	AAA	K	66039	111474	0.59242	ATT	I	43581	78421	0.555737	0.32923	1.02291	0.0226553	-0.270979
AAACAA	KQ	927	2572	notICP_notACP	0.360668	AAA	K	66039	111474	0.59242	CAA	Q	47547	70805	0.671525	0.397825	0.906601	-0.0980523	-1.23728
AAACAC	KH	153	665	notICP_notACP	0.231231	AAA	K	66039	111474	0.59242	CAC	H	9255	19636	0.471355	0.27924	0.828073	-0.188654	-1.29965
AAACAG	KQ	349	1268	notICP_notACP	0.275808	AAA	K	66039	111474	0.59242	CAG	Q	15120	32423	0.466352	0.276276	0.998304	-0.0016972	-0.361085
AAACAT	KH	398	1273	notICP_notACP	0.313187	AAA	K	66039	111474	0.59242	CAT	H	22295	35629	0.625765	0.370715	0.844817	-0.168635	-1.60334
AAACCA	KP	637	1833	notICP_notACP	0.347874	AAA	K	66039	111474	0.59242	CCA	P	27384	45592	0.60064	0.355831	0.977636	-0.0226179	-0.609671
AAACCC	KP	97	541	notICP_notACP	0.180812	AAA	K	66039	111474	0.59242	CCC	P	7418	18016	0.411778	0.243945	0.741198	-0.299487	-1.55209
AAACCG	KP	124	625	notICP_notACP	0.199681	AAA	K	66039	111474	0.59242	CCG	P	4708	13881	0.339216	0.200958	0.993641	-0.00637944	-0.281074
AAACCT	KP	434	1388	notICP_notACP	0.313175	AAA	K	66039	111474	0.59242	CCT	P	17900	34872	0.51332	0.304101	1.02984	0.0294027	-0.208886
AAACGA	KR	101	389	notICP_notACP	0.261538	AAA	K	66039	111474	0.59242	CGA	R	3436	7748	0.443541	0.262763	0.995341	-0.00466939	-0.358731
AAACGC	KR	58	242	notICP_notACP	0.242798	AAA	K	66039	111474	0.59242	CGC	R	2549	6607	0.385896	0.228612	1.06205	0.0602034	-0.0122277
AAACGG	KR	50	247	notICP_notACP	0.205645	AAA	K	66039	111474	0.59242	CGG	R	1408	4553	0.309398	0.183294	1.12194	0.115062	0.206049
AAACGT	KR	246	584	notICP_notACP	0.422222	AAA	K	66039	111474	0.59242	CGT	R	10611	15876	0.668388	0.395966	1.06631	0.0642023	0.0119543
AAACTA	KL	456	2098	notICP_notACP	0.217723	AAA	K	66039	111474	0.59242	CTA	L	10482	35284	0.297095	0.176005	1.23703	0.21271	0.596131
AAACTC	KL	131	595	notICP_notACP	0.221477	AAA	K	66039	111474	0.59242	CTC	L	4959	13838	0.358407	0.212328	1.04309	0.0421859	-0.0905321
AAACTG	KL	322	1537	notICP_notACP	0.210013	AAA	K	66039	111474	0.59242	CTG	L	8967	28010	0.32016	0.189669	1.10726	0.101889	0.158455
AAACTT	KL	419	1464	notICP_notACP	0.286689	AAA	K	66039	111474	0.59242	CTT	L	16713	31219	0.535362	0.317159	0.90393	-0.101004	-1.00307
AAAGAA	KE	1898	5287	notICP_notACP	0.359115	AAA	K	66039	111474	0.59242	GAA	E	81216	120683	0.672972	0.398682	0.900755	-0.104522	-1.28578
AAAGAC	KD	478	1971	notICP_notACP	0.242901	AAA	K	66039	111474	0.59242	GAC	D	25305	52614	0.480966	0.284933	0.852482	-0.159603	-1.18939
AAAGAG	KE	672	2466	notICP_notACP	0.272801	AAA	K	66039	111474	0.59242	GAG	E	23163	51474	0.450005	0.266592	1.02329	0.0230238	-0.217447
AAAGAT	KD	1402	4064	notICP_notACP	0.345141	AAA	K	66039	111474	0.59242	GAT	D	63799	100790	0.632993	0.374998	0.920383	-0.0829653	-1.06467
AAAGCA	KA	315	1460	notICP_notACP	0.21629	AAA	K	66039	111474	0.59242	GCA	A	19635	41992	0.467602	0.277017	0.780784	-0.247456	-1.54688
AAAGCC	KA	211	994	notICP_notACP	0.213065	AAA	K	66039	111474	0.59242	GCC	A	13869	31434	0.441228	0.261392	0.815117	-0.204423	-1.28317
AAAGCG	KA	62	524	notICP_notACP	0.12	AAA	K	66039	111474	0.59242	GCG	A	4592	16099	0.28528	0.169005	0.710037	-0.342438	-1.17884
AAAGCT	KA	535	1836	notICP_notACP	0.29178	AAA	K	66039	111474	0.59242	GCT	A	25645	51712	0.495929	0.293798	0.99313	-0.00689361	-0.413877
AAAGGA	KG	195	952	notICP_notACP	0.205666	AAA	K	66039	111474	0.59242	GGA	G	12770	28663	0.445541	0.263948	0.779194	-0.249496	-1.48216
AAAGGC	KG	124	798	notICP_notACP	0.156446	AAA	K	66039	111474	0.59242	GGC	G	9533	25371	0.375769	0.222613	0.70277	-0.352726	-1.58457
AAAGGG	KG	74	547	notICP_notACP	0.136861	AAA	K	66039	111474	0.59242	GGG	G	6041	15977	0.378145	0.224021	0.610932	-0.49277	-1.99913
AAAGGT	KG	626	1855	notICP_notACP	0.337823	AAA	K	66039	111474	0.59242	GGT	G	36380	58454	0.622376	0.368708	0.916235	-0.0874821	-1.07688
AAAGTA	KV	348	1353	notICP_notACP	0.257755	AAA	K	66039	111474	0.59242	GTA	V	11581	31147	0.371838	0.220284	1.1701	0.157091	0.456229
AAAGTC	KV	332	1193	notICP_notACP	0.278894	AAA	K	66039	111474	0.59242	GTC	V	12381	28654	0.432106	0.255988	1.08948	0.0857021	0.124373
AAAGTG	KV	426	1310	notICP_notACP	0.325706	AAA	K	66039	111474	0.59242	GTG	V	13276	28263	0.46975	0.278289	1.17039	0.157334	0.577918
AAAGTT	KV	861	2588	notICP_notACP	0.332947	AAA	K	66039	111474	0.59242	GTT	V	28642	55899	0.512397	0.303554	1.09683	0.0924233	0.191337
AAATAC	KY	667	1825	notICP_notACP	0.365827	AAA	K	66039	111474	0.59242	TAC	Y	21972	36936	0.594878	0.352417	1.03805	0.0373442	-0.185176
AAATAT	KY	963	2454	notICP_notACP	0.392668	AAA	K	66039	111474	0.59242	TAT	Y	30846	48818	0.631865	0.374329	1.04899	0.0478291	-0.116158
AAATCA	KS	702	2132	notICP_notACP	0.329583	AAA	K	66039	111474	0.59242	TCA	S	24329	49066	0.495853	0.293753	1.12197	0.115088	0.330391
AAATCC	KS	334	1273	notICP_notACP	0.262951	AAA	K	66039	111474	0.59242	TCC	S	16143	36297	0.444763	0.263486	0.99797	-0.00203239	-0.346102
AAATCG	KS	196	946	notICP_notACP	0.208025	AAA	K	66039	111474	0.59242	TCG	S	7841	22577	0.347329	0.205765	1.01099	0.0109264	-0.217617
AAATCT	KS	713	2245	notICP_notACP	0.317898	AAA	K	66039	111474	0.59242	TCT	S	30724	60380	0.508852	0.301454	1.05455	0.0531144	-0.0605936
AAATGC	KC	171	517	notICP_notACP	0.332046	AAA	K	66039	111474	0.59242	TGC	C	6179	11936	0.517718	0.306706	1.08262	0.0793835	0.10763
AAATGG	KW	940	1410	notICP_notACP	0.666903	AAA	K	66039	111474	0.59242	TGG	W	25852	26518	0.974886	0.577542	1.15473	0.143864	1.02154
AAATGT	KC	409	931	notICP_notACP	0.439914	AAA	K	66039	111474	0.59242	TGT	C	13061	20036	0.651894	0.386195	1.1391	0.130237	0.564414
AAATTA	KL	868	3163	notICP_notACP	0.274652	AAA	K	66039	111474	0.59242	TTA	L	29421	69603	0.422706	0.250419	1.09677	0.0923699	0.157557
AAATTC	KF	688	2034	notICP_notACP	0.338575	AAA	K	66039	111474	0.59242	TTC	F	28009	46718	0.599542	0.355181	0.953247	-0.0478808	-0.778884
AAATTG	KL	884	2814	notICP_notACP	0.314387	AAA	K	66039	111474	0.59242	TTG	L	37309	70694	0.52776	0.312656	1.00554	0.0055233	-0.364157
AAATTT	KF	1148	3187	notICP_notACP	0.360414	AAA	K	66039	111474	0.59242	TTT	F	41602	68042	0.611422	0.362219	0.995018	-0.00499445	-0.496815
AACAAA	NK	939	2932	notICP_notACP	0.320491	AAC	N	32156	64202	0.500864	AAA	K	66039	111474	0.59242	0.296722	1.08011	0.0770583	0.0894558
AACAAC	NN	675	2451	notICP_notACP	0.275693	AAC	N	32156	64202	0.500864	AAC	N	32156	64202	0.500864	0.250865	1.09897	0.0943733	0.168687
AACAAG	NK	880	2310	notICP_notACP	0.38122	AAC	N	32156	64202	0.500864	AAG	K	46545	80775	0.576236	0.288616	1.32086	0.278281	1.45329
AACAAT	NN	817	3121	notICP_notACP	0.262012	AAC	N	32156	64202	0.500864	AAT	N	53103	96117	0.552488	0.276721	0.946842	-0.0546226	-0.64168
AACACA	NT	255	1177	notICP_notACP	0.217317	AAC	N	32156	64202	0.500864	ACA	T	20849	46056	0.4527	0.226741	0.958438	-0.0424503	-0.474084
AACACC	NT	201	857	notICP_notACP	0.235431	AAC	N	32156	64202	0.500864	ACC	T	11802	31072	0.379847	0.190252	1.23747	0.213069	0.646048
AACACG	NT	83	472	notICP_notACP	0.17759	AAC	N	32156	64202	0.500864	ACG	T	6523	21306	0.30619	0.15336	1.15799	0.146689	0.28111
AACACT	NT	335	1343	notICP_notACP	0.25	AAC	N	32156	64202	0.500864	ACT	T	22825	50811	0.449225	0.225001	1.11111	0.105358	0.204996
AACAGA	NR	530	1307	notICP_notACP	0.405963	AAC	N	32156	64202	0.500864	AGA	R	36631	55499	0.660036	0.330589	1.228	0.205388	1.06105
AACAGC	NS	159	952	notICP_notACP	0.167891	AAC	N	32156	64202	0.500864	AGC	S	10178	25845	0.393833	0.197257	0.851128	-0.161192	-0.828654
AACAGG	NR	123	602	notICP_notACP	0.205638	AAC	N	32156	64202	0.500864	AGG	R	9456	25131	0.376293	0.188472	1.09108	0.0871709	0.0975043
AACAGT	NS	261	1189	notICP_notACP	0.220168	AAC	N	32156	64202	0.500864	AGT	S	18181	37817	0.480776	0.240804	0.914305	-0.0895912	-0.712455
AACATA	NI	317	1070	notICP_notACP	0.296919	AAC	N	32156	64202	0.500864	ATA	I	28580	47599	0.600441	0.30074	0.987295	-0.0127863	-0.45816
AACATC	NI	362	1222	notICP_notACP	0.296811	AAC	N	32156	64202	0.500864	ATC	I	21443	43605	0.491767	0.246309	1.20504	0.18651	0.679325
AACATG	NM	563	1153	notICP_notACP	0.488735	AAC	N	32156	64202	0.500864	ATG	M	44923	53305	0.842757	0.422107	1.15785	0.146561	0.772498
AACATT	NI	575	1910	notICP_notACP	0.301413	AAC	N	32156	64202	0.500864	ATT	I	43581	78421	0.555737	0.278349	1.08286	0.0796058	0.0989954
AACCAA	NQ	553	1612	notICP_notACP	0.343459	AAC	N	32156	64202	0.500864	CAA	Q	47547	70805	0.671525	0.336343	1.02116	0.0209374	-0.288446
AACCAC	NH	148	520	notICP_notACP	0.285988	AAC	N	32156	64202	0.500864	CAC	H	9255	19636	0.471355	0.236085	1.21138	0.19176	0.680569
AACCAG	NQ	204	764	notICP_notACP	0.267974	AAC	N	32156	64202	0.500864	CAG	Q	15120	32423	0.466352	0.233579	1.14725	0.137368	0.37881
AACCAT	NH	271	875	notICP_notACP	0.310502	AAC	N	32156	64202	0.500864	CAT	H	22295	35629	0.625765	0.313423	0.99068	-0.00936355	-0.456621
AACCCA	NP	369	1067	notICP_notACP	0.346442	AAC	N	32156	64202	0.500864	CCA	P	27384	45592	0.60064	0.300839	1.15158	0.141139	0.513526
AACCCC	NP	59	349	notICP_notACP	0.171429	AAC	N	32156	64202	0.500864	CCC	P	7418	18016	0.411778	0.206245	0.83119	-0.184897	-0.947272
AACCCG	NP	78	270	notICP_notACP	0.291513	AAC	N	32156	64202	0.500864	CCG	P	4708	13881	0.339216	0.169901	1.71578	0.539866	2.17486
AACCCT	NP	200	797	notICP_notACP	0.25188	AAC	N	32156	64202	0.500864	CCT	P	17900	34872	0.51332	0.257104	0.979682	-0.0205276	-0.430172
AACCGA	NR	16	126	notICP_notACP	0.133858	AAC	N	32156	64202	0.500864	CGA	R	3436	7748	0.443541	0.222154	0.602547	-0.506589	-2.0191
AACCGC	NR	36	164	notICP_notACP	0.224242	AAC	N	32156	64202	0.500864	CGC	R	2549	6607	0.385896	0.193282	1.16019	0.14858	0.362616
AACCGG	NR	12	87	notICP_notACP	0.147727	AAC	N	32156	64202	0.500864	CGG	R	1408	4553	0.309398	0.154967	0.953284	-0.0478419	-0.339717
AACCGT	NR	112	343	notICP_notACP	0.328488	AAC	N	32156	64202	0.500864	CGT	R	10611	15876	0.668388	0.334772	0.98123	-0.018948	-0.549928
AACCTA	NL	107	713	notICP_notACP	0.151261	AAC	N	32156	64202	0.500864	CTA	L	10482	35284	0.297095	0.148804	1.01651	0.0163711	-0.141226
AACCTC	NL	53	356	notICP_notACP	0.151261	AAC	N	32156	64202	0.500864	CTC	L	4959	13838	0.358407	0.179514	0.842613	-0.171247	-0.784173
AACCTG	NL	105	616	notICP_notACP	0.171799	AAC	N	32156	64202	0.500864	CTG	L	8967	28010	0.32016	0.160357	1.07136	0.0689245	0.0207554
AACCTT	NL	179	745	notICP_notACP	0.241287	AAC	N	32156	64202	0.500864	CTT	L	16713	31219	0.535362	0.268144	0.899841	-0.105537	-0.869603
AACGAA	NE	902	2759	notICP_notACP	0.327174	AAC	N	32156	64202	0.500864	GAA	E	81216	120683	0.672972	0.337068	0.970647	-0.0297926	-0.623845
AACGAC	ND	320	1300	notICP_notACP	0.246733	AAC	N	32156	64202	0.500864	GAC	D	25305	52614	0.480966	0.240899	1.02422	0.0239322	-0.192086
AACGAG	NE	267	1106	notICP_notACP	0.242096	AAC	N	32156	64202	0.500864	GAG	E	23163	51474	0.450005	0.225391	1.07411	0.0714947	0.0413927
AACGAT	ND	752	2528	notICP_notACP	0.297746	AAC	N	32156	64202	0.500864	GAT	D	63799	100790	0.632993	0.317044	0.939133	-0.0627984	-0.783244
AACGCA	NA	149	792	notICP_notACP	0.189155	AAC	N	32156	64202	0.500864	GCA	A	19635	41992	0.467602	0.234205	0.807647	-0.21363	-1.18411
AACGCC	NA	148	638	notICP_notACP	0.233177	AAC	N	32156	64202	0.500864	GCC	A	13869	31434	0.441228	0.220995	1.05512	0.0536553	-0.0419415
AACGCG	NA	35	264	notICP_notACP	0.135849	AAC	N	32156	64202	0.500864	GCG	A	4592	16099	0.28528	0.142886	0.950749	-0.0505052	-0.320359
AACGCT	NA	227	1048	notICP_notACP	0.21735	AAC	N	32156	64202	0.500864	GCT	A	25645	51712	0.495929	0.248393	0.875023	-0.133506	-0.926771
AACGGA	NG	135	629	notICP_notACP	0.215873	AAC	N	32156	64202	0.500864	GGA	G	12770	28663	0.445541	0.223156	0.967364	-0.0331801	-0.42742
AACGGC	NG	109	632	notICP_notACP	0.173776	AAC	N	32156	64202	0.500864	GGC	G	9533	25371	0.375769	0.188209	0.923312	-0.0797884	-0.523513
AACGGG	NG	66	396	notICP_notACP	0.168766	AAC	N	32156	64202	0.500864	GGG	G	6041	15977	0.378145	0.189399	0.891058	-0.115346	-0.646943
AACGGT	NG	458	1406	notICP_notACP	0.326226	AAC	N	32156	64202	0.500864	GGT	G	36380	58454	0.622376	0.311726	1.04651	0.0454655	-0.111911
AACGTA	NV	103	578	notICP_notACP	0.17962	AAC	N	32156	64202	0.500864	GTA	V	11581	31147	0.371838	0.18624	0.964453	-0.0361939	-0.367375
AACGTC	NV	213	765	notICP_notACP	0.279373	AAC	N	32156	64202	0.500864	GTC	V	12381	28654	0.432106	0.216427	1.29085	0.255298	0.962077
AACGTG	NV	131	585	notICP_notACP	0.225256	AAC	N	32156	64202	0.500864	GTG	V	13276	28263	0.46975	0.235281	0.957392	-0.0435424	-0.496779
AACGTT	NV	376	1456	notICP_notACP	0.258751	AAC	N	32156	64202	0.500864	GTT	V	28642	55899	0.512397	0.256642	1.00822	0.00818546	-0.285389
AACTAC	NY	389	1066	notICP_notACP	0.365511	AAC	N	32156	64202	0.500864	TAC	Y	21972	36936	0.594878	0.297953	1.22674	0.20436	0.948906
AACTAT	NY	435	1300	notICP_notACP	0.335127	AAC	N	32156	64202	0.500864	TAT	Y	30846	48818	0.631865	0.316479	1.05892	0.0572536	-0.036394
AACTCA	NS	240	1162	notICP_notACP	0.207223	AAC	N	32156	64202	0.500864	TCA	S	24329	49066	0.495853	0.248355	0.834381	-0.181065	-1.1251
AACTCC	NS	232	926	notICP_notACP	0.251348	AAC	N	32156	64202	0.500864	TCC	S	16143	36297	0.444763	0.222766	1.12831	0.120719	0.278299
AACTCG	NS	94	500	notICP_notACP	0.189621	AAC	N	32156	64202	0.500864	TCG	S	7841	22577	0.347329	0.173965	1.08999	0.0861726	0.0862755
AACTCT	NS	417	1502	notICP_notACP	0.27811	AAC	N	32156	64202	0.500864	TCT	S	30724	60380	0.508852	0.254866	1.0912	0.0872807	0.132453
AACTGC	NC	59	281	notICP_notACP	0.212766	AAC	N	32156	64202	0.500864	TGC	C	6179	11936	0.517718	0.259307	0.820519	-0.197818	-1.24539
AACTGG	NW	445	750	notICP_notACP	0.593875	AAC	N	32156	64202	0.500864	TGG	W	25852	26518	0.974886	0.488286	1.21624	0.195768	1.45431
AACTGT	NC	228	533	notICP_notACP	0.428839	AAC	N	32156	64202	0.500864	TGT	C	13061	20036	0.651894	0.326511	1.3134	0.272619	1.59623
AACTTA	NL	287	1404	notICP_notACP	0.204982	AAC	N	32156	64202	0.500864	TTA	L	29421	69603	0.422706	0.211718	0.968184	-0.032333	-0.4021
AACTTC	NF	402	1127	notICP_notACP	0.35727	AAC	N	32156	64202	0.500864	TTC	F	28009	46718	0.599542	0.300289	1.18975	0.173744	0.737947
AACTTG	NL	547	1667	notICP_notACP	0.328537	AAC	N	32156	64202	0.500864	TTG	L	37309	70694	0.52776	0.264336	1.24288	0.217428	0.925718
AACTTT	NF	430	1500	notICP_notACP	0.287142	AAC	N	32156	64202	0.500864	TTT	F	41602	68042	0.611422	0.30624	0.937638	-0.0643914	-0.765554
AAGAAA	KK	2076	5148	notICP_notACP	0.403379	AAG	K	46545	80775	0.576236	AAA	K	66039	111474	0.59242	0.341373	1.18164	0.166901	0.784442
AAGAAC	KN	726	2119	notICP_notACP	0.342925	AAG	K	46545	80775	0.576236	AAC	N	32156	64202	0.500864	0.288616	1.18817	0.172414	0.700283
AAGAAG	KK	1684	3890	notICP_notACP	0.433051	AAG	K	46545	80775	0.576236	AAG	K	46545	80775	0.576236	0.332047	1.30418	0.265577	1.56312
AAGAAT	KN	783	2771	notICP_notACP	0.282828	AAG	K	46545	80775	0.576236	AAT	N	53103	96117	0.552488	0.318363	0.888383	-0.118352	-1.10419
AAGACA	KT	451	1419	notICP_notACP	0.31831	AAG	K	46545	80775	0.576236	ACA	T	20849	46056	0.4527	0.260862	1.22022	0.199035	0.797362
AAGACC	KT	294	928	notICP_notACP	0.317546	AAG	K	46545	80775	0.576236	ACC	T	11802	31072	0.379847	0.218882	1.45076	0.372091	1.66126
AAGACG	KT	125	653	notICP_notACP	0.192661	AAG	K	46545	80775	0.576236	ACG	T	6523	21306	0.30619	0.176438	1.09195	0.0879613	0.094272
AAGACT	KT	441	1409	notICP_notACP	0.313475	AAG	K	46545	80775	0.576236	ACT	T	22825	50811	0.449225	0.258859	1.21099	0.191436	0.744226
AAGAGA	KR	1029	2208	notICP_notACP	0.466274	AAG	K	46545	80775	0.576236	AGA	R	36631	55499	0.660036	0.380336	1.22595	0.203719	1.2054
AAGAGC	KS	182	762	notICP_notACP	0.239843	AAG	K	46545	80775	0.576236	AGC	S	10178	25845	0.393833	0.22694	1.05685	0.055296	-0.0353386
AAGAGG	KR	236	1000	notICP_notACP	0.236763	AAG	K	46545	80775	0.576236	AGG	R	9456	25131	0.376293	0.216833	1.09191	0.0879309	0.115714
AAGAGT	KS	264	1011	notICP_notACP	0.261858	AAG	K	46545	80775	0.576236	AGT	S	18181	37817	0.480776	0.27704	0.945197	-0.0563621	-0.651384
AAGATA	KI	508	1341	notICP_notACP	0.379285	AAG	K	46545	80775	0.576236	ATA	I	28580	47599	0.600441	0.345996	1.09621	0.0918611	0.213895
AAGATC	KI	519	1308	notICP_notACP	0.39725	AAG	K	46545	80775	0.576236	ATC	I	21443	43605	0.491767	0.283374	1.40186	0.337799	1.87824
AAGATG	KM	614	1189	notICP_notACP	0.516807	AAG	K	46545	80775	0.576236	ATG	M	44923	53305	0.842757	0.485626	1.06421	0.0622292	-0.00540909
AAGATT	KI	829	2201	notICP_notACP	0.37693	AAG	K	46545	80775	0.576236	ATT	I	43581	78421	0.555737	0.320235	1.17704	0.163003	0.706929
AAGCAA	KQ	1041	2407	notICP_notACP	0.432724	AAG	K	46545	80775	0.576236	CAA	Q	47547	70805	0.671525	0.386957	1.11828	0.111788	0.407093
AAGCAC	KH	224	688	notICP_notACP	0.32656	AAG	K	46545	80775	0.576236	CAC	H	9255	19636	0.471355	0.271612	1.20231	0.184242	0.734525
AAGCAG	KQ	294	1121	notICP_notACP	0.262923	AAG	K	46545	80775	0.576236	CAG	Q	15120	32423	0.466352	0.268729	0.978397	-0.0218395	-0.45641
AAGCAT	KH	468	1247	notICP_notACP	0.375801	AAG	K	46545	80775	0.576236	CAT	H	22295	35629	0.625765	0.360588	1.04219	0.0413247	-0.160114
AAGCCA	KP	488	1422	notICP_notACP	0.34364	AAG	K	46545	80775	0.576236	CCA	P	27384	45592	0.60064	0.34611	0.992863	-0.00716251	-0.489386
AAGCCC	KP	124	524	notICP_notACP	0.238095	AAG	K	46545	80775	0.576236	CCC	P	7418	18016	0.411778	0.237281	1.00343	0.00342577	-0.286197
AAGCCG	KP	70	381	notICP_notACP	0.185864	AAG	K	46545	80775	0.576236	CCG	P	4708	13881	0.339216	0.195468	0.950864	-0.0503844	-0.437809
AAGCCT	KP	284	1020	notICP_notACP	0.279138	AAG	K	46545	80775	0.576236	CCT	P	17900	34872	0.51332	0.295793	0.943694	-0.0579535	-0.704217
AAGCGA	KR	50	221	notICP_notACP	0.22973	AAG	K	46545	80775	0.576236	CGA	R	3436	7748	0.443541	0.255584	0.898842	-0.106648	-0.833895
AAGCGC	KR	50	216	notICP_notACP	0.235023	AAG	K	46545	80775	0.576236	CGC	R	2549	6607	0.385896	0.222367	1.05692	0.0553548	-0.0343549
AAGCGG	KR	27	152	notICP_notACP	0.183007	AAG	K	46545	80775	0.576236	CGG	R	1408	4553	0.309398	0.178286	1.02648	0.0261311	-0.134256
AAGCGT	KR	203	476	notICP_notACP	0.427673	AAG	K	46545	80775	0.576236	CGT	R	10611	15876	0.668388	0.385149	1.11041	0.104728	0.345612
AAGCTA	KL	222	1268	notICP_notACP	0.175729	AAG	K	46545	80775	0.576236	CTA	L	10482	35284	0.297095	0.171197	1.02647	0.0261292	-0.128924
AAGCTC	KL	86	432	notICP_notACP	0.200924	AAG	K	46545	80775	0.576236	CTC	L	4959	13838	0.358407	0.206527	0.972869	-0.0275058	-0.373216
AAGCTG	KL	203	969	notICP_notACP	0.210309	AAG	K	46545	80775	0.576236	CTG	L	8967	28010	0.32016	0.184488	1.13996	0.130997	0.272765
AAGCTT	KL	302	982	notICP_notACP	0.30824	AAG	K	46545	80775	0.576236	CTT	L	16713	31219	0.535362	0.308495	0.999175	-0.00082527	-0.397911
AAGGAA	KE	1813	4482	notICP_notACP	0.40464	AAG	K	46545	80775	0.576236	GAA	E	81216	120683	0.672972	0.387791	1.04345	0.0425317	-0.162595
AAGGAC	KD	628	1885	notICP_notACP	0.33351	AAG	K	46545	80775	0.576236	GAC	D	25305	52614	0.480966	0.277149	1.20336	0.185116	0.755236
AAGGAG	KE	518	1917	notICP_notACP	0.270594	AAG	K	46545	80775	0.576236	GAG	E	23163	51474	0.450005	0.259309	1.04352	0.0426014	-0.108354
AAGGAT	KD	1058	3140	notICP_notACP	0.337154	AAG	K	46545	80775	0.576236	GAT	D	63799	100790	0.632993	0.364753	0.924334	-0.0786815	-1.00724
AAGGCA	KA	475	1333	notICP_notACP	0.356822	AAG	K	46545	80775	0.576236	GCA	A	19635	41992	0.467602	0.269449	1.32427	0.280858	1.37484
AAGGCC	KA	304	1024	notICP_notACP	0.297561	AAG	K	46545	80775	0.576236	GCC	A	13869	31434	0.441228	0.254251	1.17034	0.157296	0.52778
AAGGCG	KA	94	553	notICP_notACP	0.17148	AAG	K	46545	80775	0.576236	GCG	A	4592	16099	0.28528	0.164388	1.04314	0.0422369	-0.0699199
AAGGCT	KA	595	1804	notICP_notACP	0.330194	AAG	K	46545	80775	0.576236	GCT	A	25645	51712	0.495929	0.285772	1.15544	0.144485	0.509498
AAGGGA	KG	240	817	notICP_notACP	0.294621	AAG	K	46545	80775	0.576236	GGA	G	12770	28663	0.445541	0.256737	1.14756	0.137638	0.417931
AAGGGC	KG	230	833	notICP_notACP	0.276978	AAG	K	46545	80775	0.576236	GGC	G	9533	25371	0.375769	0.216531	1.27916	0.246205	0.912795
AAGGGG	KG	69	368	notICP_notACP	0.189702	AAG	K	46545	80775	0.576236	GGG	G	6041	15977	0.378145	0.217901	0.870589	-0.138585	-0.831995
AAGGGT	KG	687	1605	notICP_notACP	0.428394	AAG	K	46545	80775	0.576236	GGT	G	36380	58454	0.622376	0.358635	1.19451	0.177736	0.91489
AAGGTA	KV	120	744	notICP_notACP	0.162416	AAG	K	46545	80775	0.576236	GTA	V	11581	31147	0.371838	0.214266	0.758011	-0.277057	-1.29242
AAGGTC	KV	263	827	notICP_notACP	0.318841	AAG	K	46545	80775	0.576236	GTC	V	12381	28654	0.432106	0.248995	1.28051	0.247259	1.05625
AAGGTG	KV	132	633	notICP_notACP	0.209779	AAG	K	46545	80775	0.576236	GTG	V	13276	28263	0.46975	0.270686	0.77499	-0.254905	-1.54237
AAGGTT	KV	421	1569	notICP_notACP	0.26879	AAG	K	46545	80775	0.576236	GTT	V	28642	55899	0.512397	0.295261	0.910345	-0.0939315	-0.896565
AAGTAC	KY	453	1253	notICP_notACP	0.362041	AAG	K	46545	80775	0.576236	TAC	Y	21972	36936	0.594878	0.34279	1.05616	0.0546416	-0.0580384
AAGTAT	KY	484	1437	notICP_notACP	0.337274	AAG	K	46545	80775	0.576236	TAT	Y	30846	48818	0.631865	0.364103	0.926315	-0.0765407	-0.991268
AAGTCA	KS	236	1041	notICP_notACP	0.227447	AAG	K	46545	80775	0.576236	TCA	S	24329	49066	0.495853	0.285728	0.796027	-0.228122	-1.50988
AAGTCC	KS	188	701	notICP_notACP	0.269231	AAG	K	46545	80775	0.576236	TCC	S	16143	36297	0.444763	0.256288	1.0505	0.0492666	-0.071924
AAGTCG	KS	79	496	notICP_notACP	0.160966	AAG	K	46545	80775	0.576236	TCG	S	7841	22577	0.347329	0.200143	0.804252	-0.217842	-1.02526
AAGTCT	KS	303	1078	notICP_notACP	0.281742	AAG	K	46545	80775	0.576236	TCT	S	30724	60380	0.508852	0.293219	0.960861	-0.0399256	-0.59911
AAGTGC	KC	75	280	notICP_notACP	0.270463	AAG	K	46545	80775	0.576236	TGC	C	6179	11936	0.517718	0.298328	0.906596	-0.098058	-0.927866
AAGTGG	KW	251	612	notICP_notACP	0.411093	AAG	K	46545	80775	0.576236	TGG	W	25852	26518	0.974886	0.561764	0.73179	-0.312262	-3.67812
AAGTGT	KC	134	455	notICP_notACP	0.296053	AAG	K	46545	80775	0.576236	TGT	C	13061	20036	0.651894	0.375644	0.788119	-0.238106	-2.04345
AAGTTA	KL	287	1674	notICP_notACP	0.17194	AAG	K	46545	80775	0.576236	TTA	L	29421	69603	0.422706	0.243578	0.705894	-0.34829	-1.71884
AAGTTC	KF	430	1326	notICP_notACP	0.324793	AAG	K	46545	80775	0.576236	TTC	F	28009	46718	0.599542	0.345477	0.940127	-0.0617398	-0.846731
AAGTTG	KL	537	1779	notICP_notACP	0.302247	AAG	K	46545	80775	0.576236	TTG	L	37309	70694	0.52776	0.304114	0.993861	-0.0061578	-0.424037
AAGTTT	KF	709	2135	notICP_notACP	0.332397	AAG	K	46545	80775	0.576236	TTT	F	41602	68042	0.611422	0.352323	0.943443	-0.0582188	-0.840537
AATAAA	NK	1258	3721	notICP_notACP	0.338259	AAT	N	53103	96117	0.552488	AAA	K	66039	111474	0.59242	0.327305	1.03347	0.0329207	-0.201467
AATAAC	NN	579	2708	notICP_notACP	0.214101	AAT	N	53103	96117	0.552488	AAC	N	32156	64202	0.500864	0.276721	0.773707	-0.256563	-1.58374
AATAAG	NK	630	2229	notICP_notACP	0.28296	AAT	N	53103	96117	0.552488	AAG	K	46545	80775	0.576236	0.318363	0.888796	-0.117888	-1.10161
AATAAT	NN	1224	4391	notICP_notACP	0.278916	AAT	N	53103	96117	0.552488	AAT	N	53103	96117	0.552488	0.305243	0.913753	-0.0901952	-0.90642
AATACA	NT	389	1617	notICP_notACP	0.241038	AAT	N	53103	96117	0.552488	ACA	T	20849	46056	0.4527	0.250111	0.963725	-0.0369492	-0.496946
AATACC	NT	195	1046	notICP_notACP	0.187202	AAT	N	53103	96117	0.552488	ACC	T	11802	31072	0.379847	0.209861	0.892026	-0.11426	-0.712838
AATACG	NT	109	767	notICP_notACP	0.143229	AAT	N	53103	96117	0.552488	ACG	T	6523	21306	0.30619	0.169166	0.846676	-0.166437	-0.72546
AATACT	NT	345	1699	notICP_notACP	0.203529	AAT	N	53103	96117	0.552488	ACT	T	22825	50811	0.449225	0.248191	0.820052	-0.198388	-1.19428
AATAGA	NR	581	1482	notICP_notACP	0.392448	AAT	N	53103	96117	0.552488	AGA	R	36631	55499	0.660036	0.364662	1.0762	0.0734333	0.0819143
AATAGC	NS	221	1118	notICP_notACP	0.198391	AAT	N	53103	96117	0.552488	AGC	S	10178	25845	0.393833	0.217588	0.911777	-0.0923599	-0.654582
AATAGG	NR	154	764	notICP_notACP	0.202614	AAT	N	53103	96117	0.552488	AGG	R	9456	25131	0.376293	0.207897	0.974589	-0.0257396	-0.368662
AATAGT	NS	346	1602	notICP_notACP	0.216469	AAT	N	53103	96117	0.552488	AGT	S	18181	37817	0.480776	0.265623	0.814949	-0.20463	-1.30482
AATATA	NI	557	1749	notICP_notACP	0.318857	AAT	N	53103	96117	0.552488	ATA	I	28580	47599	0.600441	0.331736	0.961177	-0.0395972	-0.675751
AATATC	NI	420	1619	notICP_notACP	0.259877	AAT	N	53103	96117	0.552488	ATC	I	21443	43605	0.491767	0.271695	0.9565	-0.0444744	-0.57843
AATATG	NM	758	1662	notICP_notACP	0.456404	AAT	N	53103	96117	0.552488	ATG	M	44923	53305	0.842757	0.465613	0.980223	-0.0199756	-0.774087
AATATT	NI	962	3030	notICP_notACP	0.317717	AAT	N	53103	96117	0.552488	ATT	I	43581	78421	0.555737	0.307038	1.03478	0.0341902	-0.181067
AATCAA	NQ	688	1921	notICP_notACP	0.358481	AAT	N	53103	96117	0.552488	CAA	Q	47547	70805	0.671525	0.371009	0.966231	-0.034352	-0.718875
AATCAC	NH	112	586	notICP_notACP	0.192504	AAT	N	53103	96117	0.552488	CAC	H	9255	19636	0.471355	0.260418	0.739213	-0.302169	-1.66706
AATCAG	NQ	153	786	notICP_notACP	0.19568	AAT	N	53103	96117	0.552488	CAG	Q	15120	32423	0.466352	0.257654	0.759468	-0.275137	-1.54675
AATCAT	NH	355	1153	notICP_notACP	0.308492	AAT	N	53103	96117	0.552488	CAT	H	22295	35629	0.625765	0.345727	0.892299	-0.113954	-1.17248
AATCCA	NP	553	1502	notICP_notACP	0.368596	AAT	N	53103	96117	0.552488	CCA	P	27384	45592	0.60064	0.331846	1.11074	0.105029	0.299963
AATCCC	NP	99	521	notICP_notACP	0.191571	AAT	N	53103	96117	0.552488	CCC	P	7418	18016	0.411778	0.227502	0.842062	-0.171902	-0.996269
AATCCG	NP	101	563	notICP_notACP	0.180851	AAT	N	53103	96117	0.552488	CCG	P	4708	13881	0.339216	0.187413	0.964988	-0.0356396	-0.367717
AATCCT	NP	387	1295	notICP_notACP	0.299383	AAT	N	53103	96117	0.552488	CCT	P	17900	34872	0.51332	0.283603	1.05564	0.0541481	-0.0509232
AATCGA	NR	65	248	notICP_notACP	0.26506	AAT	N	53103	96117	0.552488	CGA	R	3436	7748	0.443541	0.245051	1.08165	0.078491	0.0813396
AATCGC	NR	36	196	notICP_notACP	0.187817	AAT	N	53103	96117	0.552488	CGC	R	2549	6607	0.385896	0.213203	0.880933	-0.126774	-0.770695
AATCGG	NR	19	120	notICP_notACP	0.165289	AAT	N	53103	96117	0.552488	CGG	R	1408	4553	0.309398	0.170939	0.96695	-0.0336082	-0.328798
AATCGT	NR	135	433	notICP_notACP	0.313364	AAT	N	53103	96117	0.552488	CGT	R	10611	15876	0.668388	0.369276	0.84859	-0.164179	-1.56972
AATCTA	NL	161	1035	notICP_notACP	0.156371	AAT	N	53103	96117	0.552488	CTA	L	10482	35284	0.297095	0.164141	0.952659	-0.0484987	-0.36185
AATCTC	NL	76	439	notICP_notACP	0.175	AAT	N	53103	96117	0.552488	CTC	L	4959	13838	0.358407	0.198016	0.883769	-0.12356	-0.704755
AATCTG	NL	117	774	notICP_notACP	0.152258	AAT	N	53103	96117	0.552488	CTG	L	8967	28010	0.32016	0.176884	0.860777	-0.149919	-0.709513
AATCTT	NL	290	968	notICP_notACP	0.30031	AAT	N	53103	96117	0.552488	CTT	L	16713	31219	0.535362	0.295781	1.01531	0.0151952	-0.287665
AATGAA	NE	2129	5336	notICP_notACP	0.399101	AAT	N	53103	96117	0.552488	GAA	E	81216	120683	0.672972	0.371809	1.0734	0.0708336	0.0630921
AATGAC	ND	646	2521	notICP_notACP	0.256542	AAT	N	53103	96117	0.552488	GAC	D	25305	52614	0.480966	0.265727	0.965434	-0.0351771	-0.519043
AATGAG	NE	558	2293	notICP_notACP	0.243679	AAT	N	53103	96117	0.552488	GAG	E	23163	51474	0.450005	0.248622	0.980119	-0.0200816	-0.413845
AATGAT	ND	1501	4434	notICP_notACP	0.33867	AAT	N	53103	96117	0.552488	GAT	D	63799	100790	0.632993	0.349721	0.9684	-0.0321098	-0.662712
AATGCA	NA	438	1682	notICP_notACP	0.260844	AAT	N	53103	96117	0.552488	GCA	A	19635	41992	0.467602	0.258344	1.00968	0.00962889	-0.279885
AATGCC	NA	346	1272	notICP_notACP	0.272584	AAT	N	53103	96117	0.552488	GCC	A	13869	31434	0.441228	0.243773	1.11819	0.111711	0.256045
AATGCG	NA	138	718	notICP_notACP	0.193324	AAT	N	53103	96117	0.552488	GCG	A	4592	16099	0.28528	0.157613	1.22657	0.204223	0.501439
AATGCT	NA	556	1998	notICP_notACP	0.278639	AAT	N	53103	96117	0.552488	GCT	A	25645	51712	0.495929	0.273995	1.01695	0.0168088	-0.257643
AATGGA	NG	349	1441	notICP_notACP	0.242718	AAT	N	53103	96117	0.552488	GGA	G	12770	28663	0.445541	0.246156	0.986035	-0.0140638	-0.381106
AATGGC	NG	256	1326	notICP_notACP	0.19367	AAT	N	53103	96117	0.552488	GGC	G	9533	25371	0.375769	0.207607	0.932866	-0.0694938	-0.538468
AATGGG	NG	220	888	notICP_notACP	0.248594	AAT	N	53103	96117	0.552488	GGG	G	6041	15977	0.378145	0.20892	1.1899	0.173868	0.514015
AATGGT	NG	817	2396	notICP_notACP	0.34126	AAT	N	53103	96117	0.552488	GGT	G	36380	58454	0.622376	0.343855	0.992453	-0.00757598	-0.488973
AATGTA	NV	227	1128	notICP_notACP	0.201949	AAT	N	53103	96117	0.552488	GTA	V	11581	31147	0.371838	0.205436	0.983026	-0.0171197	-0.330215
AATGTC	NV	273	1144	notICP_notACP	0.239301	AAT	N	53103	96117	0.552488	GTC	V	12381	28654	0.432106	0.238733	1.00238	0.00237668	-0.292887
AATGTG	NV	226	968	notICP_notACP	0.234262	AAT	N	53103	96117	0.552488	GTG	V	13276	28263	0.46975	0.259531	0.902637	-0.102435	-0.827403
AATGTT	NV	701	2285	notICP_notACP	0.307087	AAT	N	53103	96117	0.552488	GTT	V	28642	55899	0.512397	0.283093	1.08476	0.0813542	0.111231
AATTAC	NY	328	1185	notICP_notACP	0.277403	AAT	N	53103	96117	0.552488	TAC	Y	21972	36936	0.594878	0.328663	0.844036	-0.16956	-1.42651
AATTAT	NY	571	1687	notICP_notACP	0.338863	AAT	N	53103	96117	0.552488	TAT	Y	30846	48818	0.631865	0.349097	0.970682	-0.0297563	-0.645867
AATTCA	NS	532	1947	notICP_notACP	0.273614	AAT	N	53103	96117	0.552488	TCA	S	24329	49066	0.495853	0.273952	0.998765	-0.00123616	-0.355568
AATTCC	NS	313	1278	notICP_notACP	0.245504	AAT	N	53103	96117	0.552488	TCC	S	16143	36297	0.444763	0.245726	0.999098	-0.000902288	-0.317321
AATTCG	NS	159	851	notICP_notACP	0.187793	AAT	N	53103	96117	0.552488	TCG	S	7841	22577	0.347329	0.191895	0.978625	-0.0216063	-0.325054
AATTCT	NS	580	2214	notICP_notACP	0.262302	AAT	N	53103	96117	0.552488	TCT	S	30724	60380	0.508852	0.281134	0.933014	-0.0693347	-0.728354
AATTGC	NC	100	393	notICP_notACP	0.256345	AAT	N	53103	96117	0.552488	TGC	C	6179	11936	0.517718	0.286033	0.896209	-0.109581	-0.948047
AATTGG	NW	485	889	notICP_notACP	0.546067	AAT	N	53103	96117	0.552488	TGG	W	25852	26518	0.974886	0.538612	1.01384	0.0137463	-0.539402
AATTGT	NC	236	669	notICP_notACP	0.353731	AAT	N	53103	96117	0.552488	TGT	C	13061	20036	0.651894	0.360163	0.982141	-0.0180199	-0.585186
AATTTA	NL	649	2484	notICP_notACP	0.261569	AAT	N	53103	96117	0.552488	TTA	L	29421	69603	0.422706	0.23354	1.12002	0.113348	0.253709
AATTTC	NF	583	1717	notICP_notACP	0.33993	AAT	N	53103	96117	0.552488	TTC	F	28009	46718	0.599542	0.331239	1.02624	0.0258986	-0.250991
AATTTG	NL	771	2507	notICP_notACP	0.307815	AAT	N	53103	96117	0.552488	TTG	L	37309	70694	0.52776	0.291581	1.05568	0.0541815	-0.052154
AATTTT	NF	900	2508	notICP_notACP	0.359107	AAT	N	53103	96117	0.552488	TTT	F	41602	68042	0.611422	0.337803	1.06307	0.0611576	-0.0113332
ACAAAA	TK	505	1928	notICP_notACP	0.262312	ACA	T	20849	46056	0.4527	AAA	K	66039	111474	0.59242	0.268188	0.978089	-0.0221548	-0.457118
ACAAAC	TN	287	1200	notICP_notACP	0.2398	ACA	T	20849	46056	0.4527	AAC	N	32156	64202	0.500864	0.226741	1.05759	0.0559963	-0.032007
ACAAAG	TK	436	1485	notICP_notACP	0.294078	ACA	T	20849	46056	0.4527	AAG	K	46545	80775	0.576236	0.260862	1.12733	0.119855	0.320892
ACAAAT	TN	507	1933	notICP_notACP	0.262668	ACA	T	20849	46056	0.4527	AAT	N	53103	96117	0.552488	0.250111	1.05021	0.0489859	-0.0716403
ACAACA	TT	222	1027	notICP_notACP	0.216926	ACA	T	20849	46056	0.4527	ACA	T	20849	46056	0.4527	0.204937	1.0585	0.0568529	-0.0252765
ACAACC	TT	57	485	notICP_notACP	0.119342	ACA	T	20849	46056	0.4527	ACC	T	11802	31072	0.379847	0.171957	0.69402	-0.365254	-1.25359
ACAACG	TT	61	465	notICP_notACP	0.133047	ACA	T	20849	46056	0.4527	ACG	T	6523	21306	0.30619	0.138612	0.959851	-0.0409775	-0.285969
ACAACT	TT	156	910	notICP_notACP	0.172338	ACA	T	20849	46056	0.4527	ACT	T	22825	50811	0.449225	0.203364	0.847437	-0.165539	-0.869072
ACAAGA	TR	651	1400	notICP_notACP	0.465382	ACA	T	20849	46056	0.4527	AGA	R	36631	55499	0.660036	0.298798	1.55751	0.44309	2.89498
ACAAGC	TS	116	544	notICP_notACP	0.214679	ACA	T	20849	46056	0.4527	AGC	S	10178	25845	0.393833	0.178288	1.20411	0.185743	0.488482
ACAAGG	TR	130	618	notICP_notACP	0.211632	ACA	T	20849	46056	0.4527	AGG	R	9456	25131	0.376293	0.170348	1.24235	0.217005	0.594804
ACAAGT	TS	249	854	notICP_notACP	0.292398	ACA	T	20849	46056	0.4527	AGT	S	18181	37817	0.480776	0.217647	1.34345	0.295238	1.19261
ACAATA	TI	310	958	notICP_notACP	0.324296	ACA	T	20849	46056	0.4527	ATA	I	28580	47599	0.600441	0.27182	1.19306	0.176518	0.685649
ACAATC	TI	142	574	notICP_notACP	0.248696	ACA	T	20849	46056	0.4527	ATC	I	21443	43605	0.491767	0.222623	1.11712	0.11075	0.229129
ACAATG	TM	438	949	notICP_notACP	0.462105	ACA	T	20849	46056	0.4527	ATG	M	44923	53305	0.842757	0.381516	1.21123	0.19164	1.09872
ACAATT	TI	341	1244	notICP_notACP	0.274699	ACA	T	20849	46056	0.4527	ATT	I	43581	78421	0.555737	0.251582	1.09189	0.087906	0.134123
ACACAA	TQ	272	959	notICP_notACP	0.284375	ACA	T	20849	46056	0.4527	CAA	Q	47547	70805	0.671525	0.303999	0.935446	-0.0667317	-0.773055
ACACAC	TH	73	336	notICP_notACP	0.219585	ACA	T	20849	46056	0.4527	CAC	H	9255	19636	0.471355	0.213382	1.02907	0.0286515	-0.149817
ACACAG	TQ	115	535	notICP_notACP	0.216418	ACA	T	20849	46056	0.4527	CAG	Q	15120	32423	0.466352	0.211118	1.02511	0.0247962	-0.164664
ACACAT	TH	195	697	notICP_notACP	0.280802	ACA	T	20849	46056	0.4527	CAT	H	22295	35629	0.625765	0.283284	0.991241	-0.00879794	-0.409589
ACACCA	TP	287	1055	notICP_notACP	0.272727	ACA	T	20849	46056	0.4527	CCA	P	27384	45592	0.60064	0.27191	1.00301	0.00300161	-0.330239
ACACCC	TP	39	330	notICP_notACP	0.120846	ACA	T	20849	46056	0.4527	CCC	P	7418	18016	0.411778	0.186412	0.648274	-0.433442	-1.52664
ACACCG	TP	49	314	notICP_notACP	0.15873	ACA	T	20849	46056	0.4527	CCG	P	4708	13881	0.339216	0.153563	1.03365	0.0330936	-0.0939836
ACACCT	TP	168	730	notICP_notACP	0.23119	ACA	T	20849	46056	0.4527	CCT	P	17900	34872	0.51332	0.23238	0.994881	-0.00513262	-0.319358
ACACGA	TR	27	131	notICP_notACP	0.212121	ACA	T	20849	46056	0.4527	CGA	R	3436	7748	0.443541	0.200791	1.05643	0.0548932	-0.0329471
ACACGC	TR	11	78	notICP_notACP	0.151899	ACA	T	20849	46056	0.4527	CGC	R	2549	6607	0.385896	0.174695	0.869508	-0.139828	-0.67074
ACACGG	TR	8	72	notICP_notACP	0.123288	ACA	T	20849	46056	0.4527	CGG	R	1408	4553	0.309398	0.140065	0.88022	-0.127583	-0.508275
ACACGT	TR	60	189	notICP_notACP	0.321053	ACA	T	20849	46056	0.4527	CGT	R	10611	15876	0.668388	0.302579	1.06105	0.0592617	-0.0221317
ACACTA	TL	75	596	notICP_notACP	0.127303	ACA	T	20849	46056	0.4527	CTA	L	10482	35284	0.297095	0.134495	0.946528	-0.0549549	-0.312708
ACACTC	TL	27	174	notICP_notACP	0.16	ACA	T	20849	46056	0.4527	CTC	L	4959	13838	0.358407	0.162251	0.986126	-0.0139707	-0.250909
ACACTG	TL	42	437	notICP_notACP	0.0981735	ACA	T	20849	46056	0.4527	CTG	L	8967	28010	0.32016	0.144936	0.677356	-0.389558	-1.10409
ACACTT	TL	104	466	notICP_notACP	0.224839	ACA	T	20849	46056	0.4527	CTT	L	16713	31219	0.535362	0.242358	0.927715	-0.0750309	-0.653149
ACAGAA	TE	596	1971	notICP_notACP	0.302738	ACA	T	20849	46056	0.4527	GAA	E	81216	120683	0.672972	0.304655	0.99371	-0.00630964	-0.425695
ACAGAC	TD	161	827	notICP_notACP	0.195652	ACA	T	20849	46056	0.4527	GAC	D	25305	52614	0.480966	0.217733	0.898587	-0.106931	-0.711487
ACAGAG	TE	170	840	notICP_notACP	0.203329	ACA	T	20849	46056	0.4527	GAG	E	23163	51474	0.450005	0.203717	0.998096	-0.00190539	-0.267085
ACAGAT	TD	524	1757	notICP_notACP	0.298635	ACA	T	20849	46056	0.4527	GAT	D	63799	100790	0.632993	0.286556	1.04215	0.0412879	-0.127457
ACAGCA	TA	174	877	notICP_notACP	0.199317	ACA	T	20849	46056	0.4527	GCA	A	19635	41992	0.467602	0.211683	0.94158	-0.0601965	-0.512771
ACAGCC	TA	53	405	notICP_notACP	0.133005	ACA	T	20849	46056	0.4527	GCC	A	13869	31434	0.441228	0.199744	0.665877	-0.40665	-1.56669
ACAGCG	TA	41	312	notICP_notACP	0.134185	ACA	T	20849	46056	0.4527	GCG	A	4592	16099	0.28528	0.129146	1.03902	0.0382781	-0.0653961
ACAGCT	TA	135	705	notICP_notACP	0.192635	ACA	T	20849	46056	0.4527	GCT	A	25645	51712	0.495929	0.224507	0.858033	-0.153113	-0.912651
ACAGGA	TG	152	659	notICP_notACP	0.231818	ACA	T	20849	46056	0.4527	GGA	G	12770	28663	0.445541	0.201697	1.14934	0.139189	0.335396
ACAGGC	TG	62	469	notICP_notACP	0.134043	ACA	T	20849	46056	0.4527	GGC	G	9533	25371	0.375769	0.17011	0.787974	-0.23829	-0.92586
ACAGGG	TG	54	312	notICP_notACP	0.175719	ACA	T	20849	46056	0.4527	GGG	G	6041	15977	0.378145	0.171186	1.02648	0.0261335	-0.128902
ACAGGT	TG	304	1004	notICP_notACP	0.303483	ACA	T	20849	46056	0.4527	GGT	G	36380	58454	0.622376	0.28175	1.07714	0.0743053	0.0684912
ACAGTA	TV	119	677	notICP_notACP	0.176991	ACA	T	20849	46056	0.4527	GTA	V	11581	31147	0.371838	0.168331	1.05145	0.0501681	-0.0441039
ACAGTC	TV	49	353	notICP_notACP	0.141243	ACA	T	20849	46056	0.4527	GTC	V	12381	28654	0.432106	0.195614	0.722048	-0.325664	-1.31825
ACAGTG	TV	109	555	notICP_notACP	0.197842	ACA	T	20849	46056	0.4527	GTG	V	13276	28263	0.46975	0.212656	0.930339	-0.0722064	-0.562129
ACAGTT	TV	177	838	notICP_notACP	0.212157	ACA	T	20849	46056	0.4527	GTT	V	28642	55899	0.512397	0.231962	0.914621	-0.089246	-0.684856
ACATAC	TY	129	503	notICP_notACP	0.257937	ACA	T	20849	46056	0.4527	TAC	Y	21972	36936	0.594878	0.269301	0.9578	-0.0431167	-0.566452
ACATAT	TY	243	831	notICP_notACP	0.293269	ACA	T	20849	46056	0.4527	TAT	Y	30846	48818	0.631865	0.286045	1.02526	0.0249417	-0.222266
ACATCA	TS	238	1034	notICP_notACP	0.230918	ACA	T	20849	46056	0.4527	TCA	S	24329	49066	0.495853	0.224472	1.02871	0.0283092	-0.159157
ACATCC	TS	110	576	notICP_notACP	0.192374	ACA	T	20849	46056	0.4527	TCC	S	16143	36297	0.444763	0.201344	0.955451	-0.0455721	-0.432809
ACATCG	TS	68	428	notICP_notACP	0.160839	ACA	T	20849	46056	0.4527	TCG	S	7841	22577	0.347329	0.157236	1.02292	0.0226575	-0.129409
ACATCT	TS	230	1081	notICP_notACP	0.213494	ACA	T	20849	46056	0.4527	TCT	S	30724	60380	0.508852	0.230357	0.926793	-0.0760251	-0.624982
ACATGC	TC	63	238	notICP_notACP	0.267782	ACA	T	20849	46056	0.4527	TGC	C	6179	11936	0.517718	0.234371	1.14256	0.13327	0.35847
ACATGG	TW	270	462	notICP_notACP	0.585313	ACA	T	20849	46056	0.4527	TGG	W	25852	26518	0.974886	0.441331	1.32625	0.282352	2.26904
ACATGT	TC	131	358	notICP_notACP	0.367688	ACA	T	20849	46056	0.4527	TGT	C	13061	20036	0.651894	0.295112	1.24593	0.219879	1.05119
ACATTA	TL	261	1278	notICP_notACP	0.204848	ACA	T	20849	46056	0.4527	TTA	L	29421	69603	0.422706	0.191359	1.07049	0.0681159	0.0215098
ACATTC	TF	164	665	notICP_notACP	0.247748	ACA	T	20849	46056	0.4527	TTC	F	28009	46718	0.599542	0.271413	0.912809	-0.091229	-0.811001
ACATTG	TL	209	1003	notICP_notACP	0.209163	ACA	T	20849	46056	0.4527	TTG	L	37309	70694	0.52776	0.238917	0.875465	-0.133	-0.889337
ACATTT	TF	403	1299	notICP_notACP	0.310769	ACA	T	20849	46056	0.4527	TTT	F	41602	68042	0.611422	0.276791	1.12276	0.115789	0.315591
ACCAAA	TK	428	1600	notICP_notACP	0.267958	ACC	T	11802	31072	0.379847	AAA	K	66039	111474	0.59242	0.225029	1.19077	0.174598	0.557498
ACCAAC	TN	257	914	notICP_notACP	0.281967	ACC	T	11802	31072	0.379847	AAC	N	32156	64202	0.500864	0.190252	1.48207	0.393441	1.56109
ACCAAG	TK	470	1370	notICP_notACP	0.343545	ACC	T	11802	31072	0.379847	AAG	K	46545	80775	0.576236	0.218882	1.56955	0.450787	2.17248
ACCAAT	TN	295	1343	notICP_notACP	0.220238	ACC	T	11802	31072	0.379847	AAT	N	53103	96117	0.552488	0.209861	1.04945	0.0482638	-0.0632396
ACCACA	TT	176	838	notICP_notACP	0.210965	ACC	T	11802	31072	0.379847	ACA	T	20849	46056	0.4527	0.171957	1.22685	0.20445	0.548016
ACCACC	TT	128	661	notICP_notACP	0.194864	ACC	T	11802	31072	0.379847	ACC	T	11802	31072	0.379847	0.144284	1.35056	0.300518	0.810791
ACCACG	TT	50	420	notICP_notACP	0.12114	ACC	T	11802	31072	0.379847	ACG	T	6523	21306	0.30619	0.116306	1.04157	0.0407263	-0.0530696
ACCACT	TT	198	958	notICP_notACP	0.207508	ACC	T	11802	31072	0.379847	ACT	T	22825	50811	0.449225	0.170637	1.21608	0.195632	0.507668
ACCAGA	TR	254	675	notICP_notACP	0.377219	ACC	T	11802	31072	0.379847	AGA	R	36631	55499	0.660036	0.250713	1.50458	0.408517	2.16817
ACCAGC	TS	57	357	notICP_notACP	0.162011	ACC	T	11802	31072	0.379847	AGC	S	10178	25845	0.393833	0.149596	1.08299	0.0797246	0.0535829
ACCAGG	TR	56	282	notICP_notACP	0.201413	ACC	T	11802	31072	0.379847	AGG	R	9456	25131	0.376293	0.142934	1.40914	0.342977	0.967837
ACCAGT	TS	104	504	notICP_notACP	0.207921	ACC	T	11802	31072	0.379847	AGT	S	18181	37817	0.480776	0.182622	1.13853	0.129741	0.264865
ACCATA	TI	215	759	notICP_notACP	0.284211	ACC	T	11802	31072	0.379847	ATA	I	28580	47599	0.600441	0.228076	1.24612	0.220036	0.813289
ACCATC	TI	235	743	notICP_notACP	0.317204	ACC	T	11802	31072	0.379847	ATC	I	21443	43605	0.491767	0.186797	1.69813	0.529526	2.3263
ACCATG	TM	296	661	notICP_notACP	0.44864	ACC	T	11802	31072	0.379847	ATG	M	44923	53305	0.842757	0.320119	1.40148	0.337529	2.11941
ACCATT	TI	398	1294	notICP_notACP	0.308108	ACC	T	11802	31072	0.379847	ATT	I	43581	78421	0.555737	0.211095	1.45957	0.378141	1.63871
ACCCAA	TQ	135	638	notICP_notACP	0.212833	ACC	T	11802	31072	0.379847	CAA	Q	47547	70805	0.671525	0.255077	0.834385	-0.18106	-1.15553
ACCCAC	TH	46	204	notICP_notACP	0.229268	ACC	T	11802	31072	0.379847	CAC	H	9255	19636	0.471355	0.179043	1.28052	0.247267	0.759546
ACCCAG	TQ	40	278	notICP_notACP	0.146953	ACC	T	11802	31072	0.379847	CAG	Q	15120	32423	0.466352	0.177143	0.829577	-0.18684	-0.819226
ACCCAT	TH	64	318	notICP_notACP	0.203762	ACC	T	11802	31072	0.379847	CAT	H	22295	35629	0.625765	0.237695	0.85724	-0.154038	-0.969968
ACCCCA	TP	143	573	notICP_notACP	0.250871	ACC	T	11802	31072	0.379847	CCA	P	27384	45592	0.60064	0.228152	1.09958	0.0949282	0.15615
ACCCCC	TP	17	186	notICP_notACP	0.0962567	ACC	T	11802	31072	0.379847	CCC	P	7418	18016	0.411778	0.156413	0.615402	-0.48548	-1.38206
ACCCCG	TP	16	138	notICP_notACP	0.122302	ACC	T	11802	31072	0.379847	CCG	P	4708	13881	0.339216	0.12885	0.949179	-0.0521576	-0.292866
ACCCCT	TP	59	357	notICP_notACP	0.167598	ACC	T	11802	31072	0.379847	CCT	P	17900	34872	0.51332	0.194983	0.85955	-0.151347	-0.786816
ACCCGA	TR	7	51	notICP_notACP	0.153846	ACC	T	11802	31072	0.379847	CGA	R	3436	7748	0.443541	0.168478	0.913153	-0.0908518	-0.502284
ACCCGC	TR	2	53	notICP_notACP	0.0555556	ACC	T	11802	31072	0.379847	CGC	R	2549	6607	0.385896	0.146582	0.379008	-0.970199	-1.97654
ACCCGG	TR	6	36	notICP_notACP	0.189189	ACC	T	11802	31072	0.379847	CGG	R	1408	4553	0.309398	0.117524	1.60979	0.476104	1.25947
ACCCGT	TR	49	166	notICP_notACP	0.299401	ACC	T	11802	31072	0.379847	CGT	R	10611	15876	0.668388	0.253886	1.17928	0.164901	0.571619
ACCCTA	TL	26	276	notICP_notACP	0.0974729	ACC	T	11802	31072	0.379847	CTA	L	10482	35284	0.297095	0.112851	0.863733	-0.146492	-0.446106
ACCCTC	TL	15	109	notICP_notACP	0.145455	ACC	T	11802	31072	0.379847	CTC	L	4959	13838	0.358407	0.13614	1.06842	0.0661788	0.00975756
ACCCTG	TL	12	210	notICP_notACP	0.0616114	ACC	T	11802	31072	0.379847	CTG	L	8967	28010	0.32016	0.121612	0.506623	-0.679989	-1.33468
ACCCTT	TL	53	315	notICP_notACP	0.170886	ACC	T	11802	31072	0.379847	CTT	L	16713	31219	0.535362	0.203356	0.84033	-0.17396	-0.897454
ACCGAA	TE	178	936	notICP_notACP	0.191035	ACC	T	11802	31072	0.379847	GAA	E	81216	120683	0.672972	0.255627	0.747321	-0.291261	-1.59564
ACCGAC	TD	67	424	notICP_notACP	0.16	ACC	T	11802	31072	0.379847	GAC	D	25305	52614	0.480966	0.182694	0.875784	-0.132636	-0.678907
ACCGAG	TE	75	430	notICP_notACP	0.176334	ACC	T	11802	31072	0.379847	GAG	E	23163	51474	0.450005	0.170933	1.0316	0.0311077	-0.111507
ACCGAT	TD	212	944	notICP_notACP	0.225397	ACC	T	11802	31072	0.379847	GAT	D	63799	100790	0.632993	0.240441	0.937432	-0.0646113	-0.602042
ACCGCA	TA	92	488	notICP_notACP	0.190184	ACC	T	11802	31072	0.379847	GCA	A	19635	41992	0.467602	0.177617	1.07075	0.0683609	0.0208813
ACCGCC	TA	80	389	notICP_notACP	0.207692	ACC	T	11802	31072	0.379847	GCC	A	13869	31434	0.441228	0.167599	1.23922	0.214482	0.57489
ACCGCG	TA	20	155	notICP_notACP	0.134615	ACC	T	11802	31072	0.379847	GCG	A	4592	16099	0.28528	0.108363	1.24227	0.216938	0.378194
ACCGCT	TA	147	653	notICP_notACP	0.2263	ACC	T	11802	31072	0.379847	GCT	A	25645	51712	0.495929	0.188378	1.20131	0.183412	0.505741
ACCGGA	TG	30	288	notICP_notACP	0.107266	ACC	T	11802	31072	0.379847	GGA	G	12770	28663	0.445541	0.169238	0.633821	-0.455989	-1.43409
ACCGGC	TG	32	239	notICP_notACP	0.1375	ACC	T	11802	31072	0.379847	GGC	G	9533	25371	0.375769	0.142735	0.963325	-0.037364	-0.284722
ACCGGG	TG	20	148	notICP_notACP	0.14094	ACC	T	11802	31072	0.379847	GGG	G	6041	15977	0.378145	0.143637	0.981218	-0.0189606	-0.235987
ACCGGT	TG	221	750	notICP_notACP	0.295606	ACC	T	11802	31072	0.379847	GGT	G	36380	58454	0.622376	0.236408	1.25041	0.223468	0.862913
ACCGTA	TV	39	365	notICP_notACP	0.10929	ACC	T	11802	31072	0.379847	GTA	V	11581	31147	0.371838	0.141242	0.773778	-0.25647	-0.808162
ACCGTC	TV	90	401	notICP_notACP	0.226368	ACC	T	11802	31072	0.379847	GTC	V	12381	28654	0.432106	0.164134	1.37916	0.321477	1.01466
ACCGTG	TV	80	362	notICP_notACP	0.22314	ACC	T	11802	31072	0.379847	GTG	V	13276	28263	0.46975	0.178433	1.25056	0.223588	0.651824
ACCGTT	TV	146	711	notICP_notACP	0.206461	ACC	T	11802	31072	0.379847	GTT	V	28642	55899	0.512397	0.194633	1.06077	0.0589955	-0.0153169
ACCTAC	TY	114	406	notICP_notACP	0.282555	ACC	T	11802	31072	0.379847	TAC	Y	21972	36936	0.594878	0.225963	1.25045	0.223504	0.824987
ACCTAT	TY	89	440	notICP_notACP	0.204082	ACC	T	11802	31072	0.379847	TAT	Y	30846	48818	0.631865	0.240012	0.850297	-0.16217	-1.01219
ACCTCA	TS	91	586	notICP_notACP	0.156729	ACC	T	11802	31072	0.379847	TCA	S	24329	49066	0.495853	0.188348	0.832124	-0.183774	-0.861615
ACCTCC	TS	72	446	notICP_notACP	0.163311	ACC	T	11802	31072	0.379847	TCC	S	16143	36297	0.444763	0.168942	0.966669	-0.0338994	-0.325893
ACCTCG	TS	27	245	notICP_notACP	0.113821	ACC	T	11802	31072	0.379847	TCG	S	7841	22577	0.347329	0.131932	0.862725	-0.147659	-0.524149
ACCTCT	TS	121	804	notICP_notACP	0.151553	ACC	T	11802	31072	0.379847	TCT	S	30724	60380	0.508852	0.193286	0.784085	-0.243238	-1.06678
ACCTGC	TC	25	125	notICP_notACP	0.206349	ACC	T	11802	31072	0.379847	TGC	C	6179	11936	0.517718	0.196654	1.0493	0.0481247	-0.0598242
ACCTGG	TW	99	263	notICP_notACP	0.378788	ACC	T	11802	31072	0.379847	TGG	W	25852	26518	0.974886	0.370308	1.0229	0.0226414	-0.304893
ACCTGT	TC	64	221	notICP_notACP	0.292793	ACC	T	11802	31072	0.379847	TGT	C	13061	20036	0.651894	0.24762	1.18243	0.167569	0.572852
ACCTTA	TL	101	724	notICP_notACP	0.14069	ACC	T	11802	31072	0.379847	TTA	L	29421	69603	0.422706	0.160564	0.876224	-0.132134	-0.595281
ACCTTC	TF	103	464	notICP_notACP	0.223656	ACC	T	11802	31072	0.379847	TTC	F	28009	46718	0.599542	0.227734	0.982091	-0.0180716	-0.370246
ACCTTG	TL	115	689	notICP_notACP	0.168116	ACC	T	11802	31072	0.379847	TTG	L	37309	70694	0.52776	0.200468	0.838616	-0.176002	-0.891468
ACCTTT	TF	132	637	notICP_notACP	0.208464	ACC	T	11802	31072	0.379847	TTT	F	41602	68042	0.611422	0.232247	0.897595	-0.108036	-0.763446
ACGAAA	TK	170	992	notICP_notACP	0.172205	ACG	T	6523	21306	0.30619	AAA	K	66039	111474	0.59242	0.181393	0.949348	-0.0519794	-0.411688
ACGAAC	TN	62	495	notICP_notACP	0.127016	ACG	T	6523	21306	0.30619	AAC	N	32156	64202	0.500864	0.15336	0.828222	-0.188473	-0.713322
ACGAAG	TK	92	648	notICP_notACP	0.143297	ACG	T	6523	21306	0.30619	AAG	K	46545	80775	0.576236	0.176438	0.812169	-0.208046	-0.876357
ACGAAT	TN	117	785	notICP_notACP	0.150127	ACG	T	6523	21306	0.30619	AAT	N	53103	96117	0.552488	0.169166	0.887453	-0.1194	-0.589823
ACGACA	TT	64	442	notICP_notACP	0.146727	ACG	T	6523	21306	0.30619	ACA	T	20849	46056	0.4527	0.138612	1.05854	0.0568913	-0.0169855
ACGACC	TT	17	215	notICP_notACP	0.0833333	ACG	T	6523	21306	0.30619	ACC	T	11802	31072	0.379847	0.116306	0.716503	-0.333373	-0.796466
ACGACG	TT	22	192	notICP_notACP	0.119171	ACG	T	6523	21306	0.30619	ACG	T	6523	21306	0.30619	0.0937526	1.27112	0.2399	0.380396
ACGACT	TT	45	327	notICP_notACP	0.140244	ACG	T	6523	21306	0.30619	ACT	T	22825	50811	0.449225	0.137548	1.0196	0.0194081	-0.122181
ACGAGA	TR	72	448	notICP_notACP	0.162584	ACG	T	6523	21306	0.30619	AGA	R	36631	55499	0.660036	0.202097	0.804484	-0.217555	-1.03435
ACGAGC	TS	34	219	notICP_notACP	0.159091	ACG	T	6523	21306	0.30619	AGC	S	10178	25845	0.393833	0.120588	1.3193	0.277098	0.603503
ACGAGG	TR	32	231	notICP_notACP	0.142241	ACG	T	6523	21306	0.30619	AGG	R	9456	25131	0.376293	0.115217	1.23455	0.210705	0.38463
ACGAGT	TS	49	295	notICP_notACP	0.168919	ACG	T	6523	21306	0.30619	AGT	S	18181	37817	0.480776	0.147209	1.14748	0.137565	0.23939
ACGATA	TI	92	444	notICP_notACP	0.208989	ACG	T	6523	21306	0.30619	ATA	I	28580	47599	0.600441	0.183849	1.13674	0.128164	0.260161
ACGATC	TI	28	221	notICP_notACP	0.130631	ACG	T	6523	21306	0.30619	ATC	I	21443	43605	0.491767	0.150574	0.867549	-0.142084	-0.583931
ACGATG	TM	92	359	notICP_notACP	0.258333	ACG	T	6523	21306	0.30619	ATG	M	44923	53305	0.842757	0.258044	1.00112	0.00112016	-0.322965
ACGATT	TI	71	432	notICP_notACP	0.166282	ACG	T	6523	21306	0.30619	ATT	I	43581	78421	0.555737	0.170161	0.977201	-0.0230634	-0.293006
ACGCAA	TQ	125	578	notICP_notACP	0.217617	ACG	T	6523	21306	0.30619	CAA	Q	47547	70805	0.671525	0.205615	1.05837	0.0567314	-0.0258801
ACGCAC	TH	34	198	notICP_notACP	0.175879	ACG	T	6523	21306	0.30619	CAC	H	9255	19636	0.471355	0.144324	1.21864	0.197735	0.43665
ACGCAG	TQ	53	315	notICP_notACP	0.170886	ACG	T	6523	21306	0.30619	CAG	Q	15120	32423	0.466352	0.142793	1.19674	0.179604	0.370539
ACGCAT	TH	92	378	notICP_notACP	0.245383	ACG	T	6523	21306	0.30619	CAT	H	22295	35629	0.625765	0.191603	1.28068	0.247392	0.813434
ACGCCA	TP	77	443	notICP_notACP	0.175676	ACG	T	6523	21306	0.30619	CCA	P	27384	45592	0.60064	0.18391	0.955224	-0.045809	-0.396152
ACGCCC	TP	37	238	notICP_notACP	0.158996	ACG	T	6523	21306	0.30619	CCC	P	7418	18016	0.411778	0.126082	1.26105	0.231942	0.486595
ACGCCG	TP	42	226	notICP_notACP	0.189427	ACG	T	6523	21306	0.30619	CCG	P	4708	13881	0.339216	0.103865	1.82379	0.600916	1.55013
ACGCCT	TP	70	417	notICP_notACP	0.169856	ACG	T	6523	21306	0.30619	CCT	P	17900	34872	0.51332	0.157174	1.08069	0.0776027	0.0492025
ACGCGA	TR	17	70	notICP_notACP	0.253521	ACG	T	6523	21306	0.30619	CGA	R	3436	7748	0.443541	0.135808	1.86676	0.624205	2.14163
ACGCGC	TR	3	44	notICP_notACP	0.0888889	ACG	T	6523	21306	0.30619	CGC	R	2549	6607	0.385896	0.118158	0.752291	-0.284632	-0.726001
ACGCGG	TR	5	43	notICP_notACP	0.136364	ACG	T	6523	21306	0.30619	CGG	R	1408	4553	0.309398	0.0947348	1.43942	0.364244	0.697892
ACGCGT	TR	16	88	notICP_notACP	0.191011	ACG	T	6523	21306	0.30619	CGT	R	10611	15876	0.668388	0.204654	0.933337	-0.068989	-0.528913
ACGCTA	TL	47	384	notICP_notACP	0.124675	ACG	T	6523	21306	0.30619	CTA	L	10482	35284	0.297095	0.0909677	1.37055	0.315209	0.546935
ACGCTC	TL	19	129	notICP_notACP	0.153846	ACG	T	6523	21306	0.30619	CTC	L	4959	13838	0.358407	0.109741	1.4019	0.337831	0.727473
ACGCTG	TL	62	327	notICP_notACP	0.192073	ACG	T	6523	21306	0.30619	CTG	L	8967	28010	0.32016	0.0980299	1.95933	0.672604	1.72432
ACGCTT	TL	61	291	notICP_notACP	0.212329	ACG	T	6523	21306	0.30619	CTT	L	16713	31219	0.535362	0.163923	1.2953	0.258741	0.743033
ACGGAA	TE	151	840	notICP_notACP	0.180737	ACG	T	6523	21306	0.30619	GAA	E	81216	120683	0.672972	0.206058	0.877119	-0.131112	-0.760318
ACGGAC	TD	62	385	notICP_notACP	0.163212	ACG	T	6523	21306	0.30619	GAC	D	25305	52614	0.480966	0.147267	1.10828	0.102805	0.125971
ACGGAG	TE	73	384	notICP_notACP	0.192208	ACG	T	6523	21306	0.30619	GAG	E	23163	51474	0.450005	0.137787	1.39496	0.332867	0.894584
ACGGAT	TD	153	754	notICP_notACP	0.203974	ACG	T	6523	21306	0.30619	GAT	D	63799	100790	0.632993	0.193816	1.05241	0.0510787	-0.0471309
ACGGCA	TA	65	416	notICP_notACP	0.158273	ACG	T	6523	21306	0.30619	GCA	A	19635	41992	0.467602	0.143175	1.10545	0.100255	0.114524
ACGGCC	TA	38	213	notICP_notACP	0.182243	ACG	T	6523	21306	0.30619	GCC	A	13869	31434	0.441228	0.1351	1.34895	0.299327	0.754911
ACGGCG	TA	35	199	notICP_notACP	0.18	ACG	T	6523	21306	0.30619	GCG	A	4592	16099	0.28528	0.0873499	2.06068	0.723035	1.71053
ACGGCT	TA	39	345	notICP_notACP	0.115607	ACG	T	6523	21306	0.30619	GCT	A	25645	51712	0.495929	0.151849	0.761329	-0.27269	-0.906025
ACGGGA	TG	38	279	notICP_notACP	0.139286	ACG	T	6523	21306	0.30619	GGA	G	12770	28663	0.445541	0.136421	1.021	0.020785	-0.117411
ACGGGC	TG	50	249	notICP_notACP	0.204	ACG	T	6523	21306	0.30619	GGC	G	9533	25371	0.375769	0.115057	1.77304	0.572695	1.60235
ACGGGG	TG	25	178	notICP_notACP	0.145251	ACG	T	6523	21306	0.30619	GGG	G	6041	15977	0.378145	0.115784	1.2545	0.226736	0.431945
ACGGGT	TG	56	353	notICP_notACP	0.161017	ACG	T	6523	21306	0.30619	GGT	G	36380	58454	0.622376	0.190566	0.844942	-0.168487	-0.823726
ACGGTA	TV	42	376	notICP_notACP	0.114058	ACG	T	6523	21306	0.30619	GTA	V	11581	31147	0.371838	0.113853	1.0018	0.00180077	-0.140971
ACGGTC	TV	26	213	notICP_notACP	0.126168	ACG	T	6523	21306	0.30619	GTC	V	12381	28654	0.432106	0.132307	0.953604	-0.047507	-0.289212
ACGGTG	TV	48	315	notICP_notACP	0.155063	ACG	T	6523	21306	0.30619	GTG	V	13276	28263	0.46975	0.143833	1.07808	0.0751818	0.0376357
ACGGTT	TV	57	385	notICP_notACP	0.150259	ACG	T	6523	21306	0.30619	GTT	V	28642	55899	0.512397	0.156891	0.957728	-0.0431911	-0.330227
ACGTAC	TY	56	290	notICP_notACP	0.195876	ACG	T	6523	21306	0.30619	TAC	Y	21972	36936	0.594878	0.182146	1.07538	0.0726753	0.0379951
ACGTAT	TY	94	414	notICP_notACP	0.228916	ACG	T	6523	21306	0.30619	TAT	Y	30846	48818	0.631865	0.193471	1.1832	0.168226	0.450541
ACGTCA	TS	67	434	notICP_notACP	0.156322	ACG	T	6523	21306	0.30619	TCA	S	24329	49066	0.495853	0.151825	1.02962	0.0291862	-0.104954
ACGTCC	TS	41	269	notICP_notACP	0.155556	ACG	T	6523	21306	0.30619	TCC	S	16143	36297	0.444763	0.136182	1.14226	0.13301	0.207495
ACGTCG	TS	19	194	notICP_notACP	0.102564	ACG	T	6523	21306	0.30619	TCG	S	7841	22577	0.347329	0.106349	0.964411	-0.0362372	-0.209869
ACGTCT	TS	48	407	notICP_notACP	0.120098	ACG	T	6523	21306	0.30619	TCT	S	30724	60380	0.508852	0.155806	0.770819	-0.260301	-0.900558
ACGTGC	TC	22	108	notICP_notACP	0.211009	ACG	T	6523	21306	0.30619	TGC	C	6179	11936	0.517718	0.15852	1.33112	0.286019	0.830194
ACGTGG	TW	85	223	notICP_notACP	0.383929	ACG	T	6523	21306	0.30619	TGG	W	25852	26518	0.974886	0.298501	1.28619	0.251684	1.29959
ACGTGT	TC	26	118	notICP_notACP	0.226891	ACG	T	6523	21306	0.30619	TGT	C	13061	20036	0.651894	0.199604	1.13671	0.128135	0.282325
ACGTTA	TL	48	544	notICP_notACP	0.0899083	ACG	T	6523	21306	0.30619	TTA	L	29421	69603	0.422706	0.129428	0.694656	-0.364338	-0.941929
ACGTTC	TF	77	353	notICP_notACP	0.220339	ACG	T	6523	21306	0.30619	TTC	F	28009	46718	0.599542	0.183574	1.20027	0.182549	0.489105
ACGTTG	TL	101	550	notICP_notACP	0.185118	ACG	T	6523	21306	0.30619	TTG	L	37309	70694	0.52776	0.161595	1.14557	0.135899	0.256719
ACGTTT	TF	148	578	notICP_notACP	0.25734	ACG	T	6523	21306	0.30619	TTT	F	41602	68042	0.611422	0.187212	1.3746	0.318159	1.1405
ACTAAA	TK	369	1512	notICP_notACP	0.244547	ACT	T	22825	50811	0.449225	AAA	K	66039	111474	0.59242	0.26613	0.918903	-0.0845747	-0.763323
ACTAAC	TN	116	797	notICP_notACP	0.146617	ACT	T	22825	50811	0.449225	AAC	N	32156	64202	0.500864	0.225001	0.651627	-0.428283	-1.82783
ACTAAG	TK	164	1020	notICP_notACP	0.161606	ACT	T	22825	50811	0.449225	AAG	K	46545	80775	0.576236	0.258859	0.624302	-0.471121	-2.24198
ACTAAT	TN	329	1475	notICP_notACP	0.223577	ACT	T	22825	50811	0.449225	AAT	N	53103	96117	0.552488	0.248191	0.900827	-0.104442	-0.800084
ACTACA	TT	215	1053	notICP_notACP	0.204934	ACT	T	22825	50811	0.449225	ACA	T	20849	46056	0.4527	0.203364	1.00772	0.0076888	-0.228146
ACTACC	TT	99	699	notICP_notACP	0.142857	ACT	T	22825	50811	0.449225	ACC	T	11802	31072	0.379847	0.170637	0.8372	-0.177692	-0.76356
ACTACG	TT	61	459	notICP_notACP	0.134783	ACT	T	22825	50811	0.449225	ACG	T	6523	21306	0.30619	0.137548	0.979893	-0.0203118	-0.229567
ACTACT	TT	246	1283	notICP_notACP	0.192368	ACT	T	22825	50811	0.449225	ACT	T	22825	50811	0.449225	0.201803	0.953246	-0.0478825	-0.442545
ACTAGA	TR	198	742	notICP_notACP	0.267833	ACT	T	22825	50811	0.449225	AGA	R	36631	55499	0.660036	0.296504	0.903302	-0.101698	-0.941401
ACTAGC	TS	47	415	notICP_notACP	0.115385	ACT	T	22825	50811	0.449225	AGC	S	10178	25845	0.393833	0.176919	0.652188	-0.427423	-1.43529
ACTAGG	TR	54	306	notICP_notACP	0.179153	ACT	T	22825	50811	0.449225	AGG	R	9456	25131	0.376293	0.16904	1.05983	0.0581045	-0.0164431
ACTAGT	TS	115	626	notICP_notACP	0.185008	ACT	T	22825	50811	0.449225	AGT	S	18181	37817	0.480776	0.215977	0.856611	-0.154771	-0.88401
ACTATA	TI	225	824	notICP_notACP	0.273939	ACT	T	22825	50811	0.449225	ATA	I	28580	47599	0.600441	0.269733	1.01559	0.0154745	-0.260828
ACTATC	TI	159	785	notICP_notACP	0.203562	ACT	T	22825	50811	0.449225	ATC	I	21443	43605	0.491767	0.220914	0.921455	-0.0818008	-0.622546
ACTATG	TM	211	680	notICP_notACP	0.311307	ACT	T	22825	50811	0.449225	ATG	M	44923	53305	0.842757	0.378587	0.822286	-0.195667	-1.80511
ACTATT	TI	355	1427	notICP_notACP	0.2493	ACT	T	22825	50811	0.449225	ATT	I	43581	78421	0.555737	0.249651	0.998594	-0.00140682	-0.324863
ACTCAA	TQ	484	1314	notICP_notACP	0.368821	ACT	T	22825	50811	0.449225	CAA	Q	47547	70805	0.671525	0.301666	1.22262	0.200993	0.936275
ACTCAC	TH	89	339	notICP_notACP	0.264706	ACT	T	22825	50811	0.449225	CAC	H	9255	19636	0.471355	0.211744	1.25012	0.22324	0.771701
ACTCAG	TQ	100	496	notICP_notACP	0.203219	ACT	T	22825	50811	0.449225	CAG	Q	15120	32423	0.466352	0.209497	0.970035	-0.0304228	-0.390256
ACTCAT	TH	150	580	notICP_notACP	0.259897	ACT	T	22825	50811	0.449225	CAT	H	22295	35629	0.625765	0.281109	0.924541	-0.0784579	-0.775124
ACTCCA	TP	404	1185	notICP_notACP	0.341484	ACT	T	22825	50811	0.449225	CCA	P	27384	45592	0.60064	0.269822	1.26559	0.235537	1.06543
ACTCCC	TP	56	381	notICP_notACP	0.149215	ACT	T	22825	50811	0.449225	CCC	P	7418	18016	0.411778	0.184981	0.80665	-0.214866	-0.938865
ACTCCG	TP	45	333	notICP_notACP	0.137725	ACT	T	22825	50811	0.449225	CCG	P	4708	13881	0.339216	0.152384	0.903798	-0.10115	-0.482335
ACTCCT	TP	175	753	notICP_notACP	0.233422	ACT	T	22825	50811	0.449225	CCT	P	17900	34872	0.51332	0.230596	1.01225	0.0121803	-0.238128
ACTCGA	TR	20	109	notICP_notACP	0.190909	ACT	T	22825	50811	0.449225	CGA	R	3436	7748	0.443541	0.19925	0.958141	-0.0427608	-0.417769
ACTCGC	TR	14	88	notICP_notACP	0.168539	ACT	T	22825	50811	0.449225	CGC	R	2549	6607	0.385896	0.173354	0.972227	-0.0281662	-0.315458
ACTCGG	TR	9	54	notICP_notACP	0.181818	ACT	T	22825	50811	0.449225	CGG	R	1408	4553	0.309398	0.138989	1.30814	0.26861	0.665124
ACTCGT	TR	85	236	notICP_notACP	0.362869	ACT	T	22825	50811	0.449225	CGT	R	10611	15876	0.668388	0.300256	1.20853	0.189406	0.848741
ACTCTA	TL	85	647	notICP_notACP	0.132716	ACT	T	22825	50811	0.449225	CTA	L	10482	35284	0.297095	0.133462	0.994408	-0.00560804	-0.184657
ACTCTC	TL	30	210	notICP_notACP	0.146919	ACT	T	22825	50811	0.449225	CTC	L	4959	13838	0.358407	0.161005	0.912512	-0.0915537	-0.482034
ACTCTG	TL	50	419	notICP_notACP	0.121429	ACT	T	22825	50811	0.449225	CTG	L	8967	28010	0.32016	0.143824	0.844288	-0.169262	-0.623534
ACTCTT	TL	138	512	notICP_notACP	0.270955	ACT	T	22825	50811	0.449225	CTT	L	16713	31219	0.535362	0.240498	1.12664	0.119243	0.29258
ACTGAA	TE	662	2072	notICP_notACP	0.319826	ACT	T	22825	50811	0.449225	GAA	E	81216	120683	0.672972	0.302316	1.05792	0.0563062	-0.0407265
ACTGAC	TD	169	838	notICP_notACP	0.202622	ACT	T	22825	50811	0.449225	GAC	D	25305	52614	0.480966	0.216062	0.937798	-0.0642202	-0.53944
ACTGAG	TE	147	821	notICP_notACP	0.180049	ACT	T	22825	50811	0.449225	GAG	E	23163	51474	0.450005	0.202153	0.890654	-0.115799	-0.692111
ACTGAT	TD	508	1784	notICP_notACP	0.285154	ACT	T	22825	50811	0.449225	GAT	D	63799	100790	0.632993	0.284356	1.00281	0.00280251	-0.346472
ACTGCA	TA	288	1180	notICP_notACP	0.244708	ACT	T	22825	50811	0.449225	GCA	A	19635	41992	0.467602	0.210058	1.16495	0.152681	0.413781
ACTGCC	TA	183	788	notICP_notACP	0.233207	ACT	T	22825	50811	0.449225	GCC	A	13869	31434	0.441228	0.19821	1.17656	0.162595	0.435684
ACTGCG	TA	58	418	notICP_notACP	0.140811	ACT	T	22825	50811	0.449225	GCG	A	4592	16099	0.28528	0.128155	1.09876	0.0941847	0.0856515
ACTGCT	TA	362	1343	notICP_notACP	0.270089	ACT	T	22825	50811	0.449225	GCT	A	25645	51712	0.495929	0.222784	1.21234	0.192551	0.646427
ACTGGA	TG	113	598	notICP_notACP	0.190317	ACT	T	22825	50811	0.449225	GGA	G	12770	28663	0.445541	0.200148	0.950881	-0.0503658	-0.448221
ACTGGC	TG	79	502	notICP_notACP	0.159046	ACT	T	22825	50811	0.449225	GGC	G	9533	25371	0.375769	0.168804	0.942189	-0.0595494	-0.406881
ACTGGG	TG	59	382	notICP_notACP	0.156658	ACT	T	22825	50811	0.449225	GGG	G	6041	15977	0.378145	0.169872	0.922212	-0.0809804	-0.476182
ACTGGT	TG	547	1535	notICP_notACP	0.356771	ACT	T	22825	50811	0.449225	GGT	G	36380	58454	0.622376	0.279587	1.27607	0.243781	1.16158
ACTGTA	TV	146	757	notICP_notACP	0.193931	ACT	T	22825	50811	0.449225	GTA	V	11581	31147	0.371838	0.167039	1.161	0.149279	0.316048
ACTGTC	TV	133	661	notICP_notACP	0.202417	ACT	T	22825	50811	0.449225	GTC	V	12381	28654	0.432106	0.194113	1.04278	0.0418907	-0.0839409
ACTGTG	TV	128	679	notICP_notACP	0.189706	ACT	T	22825	50811	0.449225	GTG	V	13276	28263	0.46975	0.211023	0.898982	-0.106492	-0.687924
ACTGTT	TV	391	1336	notICP_notACP	0.293194	ACT	T	22825	50811	0.449225	GTT	V	28642	55899	0.512397	0.230181	1.27375	0.241966	0.945847
ACTTAC	TY	170	611	notICP_notACP	0.279412	ACT	T	22825	50811	0.449225	TAC	Y	21972	36936	0.594878	0.267234	1.04557	0.0445629	-0.100899
ACTTAT	TY	253	828	notICP_notACP	0.306393	ACT	T	22825	50811	0.449225	TAT	Y	30846	48818	0.631865	0.283849	1.07942	0.0764265	0.0817672
ACTTCA	TS	336	1284	notICP_notACP	0.262257	ACT	T	22825	50811	0.449225	TCA	S	24329	49066	0.495853	0.222749	1.17736	0.163278	0.49314
ACTTCC	TS	189	905	notICP_notACP	0.209713	ACT	T	22825	50811	0.449225	TCC	S	16143	36297	0.444763	0.199798	1.04962	0.0484313	-0.059517
ACTTCG	TS	79	507	notICP_notACP	0.15748	ACT	T	22825	50811	0.449225	TCG	S	7841	22577	0.347329	0.156029	1.0093	0.00925957	-0.170182
ACTTCT	TS	406	1614	notICP_notACP	0.252012	ACT	T	22825	50811	0.449225	TCT	S	30724	60380	0.508852	0.228589	1.10247	0.0975531	0.16944
ACTTGC	TC	38	172	notICP_notACP	0.225434	ACT	T	22825	50811	0.449225	TGC	C	6179	11936	0.517718	0.232572	0.969308	-0.0311731	-0.436567
ACTTGG	TW	275	519	notICP_notACP	0.530769	ACT	T	22825	50811	0.449225	TGG	W	25852	26518	0.974886	0.437943	1.21196	0.192239	1.26747
ACTTGT	TC	116	336	notICP_notACP	0.347181	ACT	T	22825	50811	0.449225	TGT	C	13061	20036	0.651894	0.292847	1.18554	0.170197	0.695397
ACTTTA	TL	556	1941	notICP_notACP	0.286818	ACT	T	22825	50811	0.449225	TTA	L	29421	69603	0.422706	0.18989	1.51044	0.412403	1.66405
ACTTTC	TF	443	1119	notICP_notACP	0.396429	ACT	T	22825	50811	0.449225	TTC	F	28009	46718	0.599542	0.269329	1.47191	0.386562	2.15614
ACTTTG	TL	726	2020	notICP_notACP	0.359723	ACT	T	22825	50811	0.449225	TTG	L	37309	70694	0.52776	0.237083	1.51729	0.416925	2.10952
ACTTTT	TF	442	1422	notICP_notACP	0.311314	ACT	T	22825	50811	0.449225	TTT	F	41602	68042	0.611422	0.274666	1.13343	0.125247	0.370793
AGAAAA	RK	911	2573	notICP_notACP	0.354312	AGA	R	36631	55499	0.660036	AAA	K	66039	111474	0.59242	0.391018	0.906127	-0.0985758	-1.21976
AGAAAC	RN	662	1618	notICP_notACP	0.409512	AGA	R	36631	55499	0.660036	AAC	N	32156	64202	0.500864	0.330589	1.23874	0.214092	1.13083
AGAAAG	RK	948	2152	notICP_notACP	0.44078	AGA	R	36631	55499	0.660036	AAG	K	46545	80775	0.576236	0.380336	1.15892	0.147491	0.704107
AGAAAT	RN	818	2179	notICP_notACP	0.375688	AGA	R	36631	55499	0.660036	AAT	N	53103	96117	0.552488	0.364662	1.03024	0.0297891	-0.247631
AGAACA	RT	371	1048	notICP_notACP	0.354623	AGA	R	36631	55499	0.660036	ACA	T	20849	46056	0.4527	0.298798	1.18683	0.171288	0.717134
AGAACC	RT	220	682	notICP_notACP	0.323572	AGA	R	36631	55499	0.660036	ACC	T	11802	31072	0.379847	0.250713	1.29061	0.255114	1.11332
AGAACG	RT	96	437	notICP_notACP	0.221461	AGA	R	36631	55499	0.660036	ACG	T	6523	21306	0.30619	0.202097	1.09582	0.0915009	0.123368
AGAACT	RT	408	1095	notICP_notACP	0.373175	AGA	R	36631	55499	0.660036	ACT	T	22825	50811	0.449225	0.296504	1.25858	0.229986	1.12994
AGAAGA	RR	1303	2275	notICP_notACP	0.572935	AGA	R	36631	55499	0.660036	AGA	R	36631	55499	0.660036	0.435648	1.31513	0.273939	2.14463
AGAAGC	RS	178	605	notICP_notACP	0.29538	AGA	R	36631	55499	0.660036	AGC	S	10178	25845	0.393833	0.259944	1.13632	0.127796	0.365703
AGAAGG	RR	279	948	notICP_notACP	0.295047	AGA	R	36631	55499	0.660036	AGG	R	9456	25131	0.376293	0.248367	1.18795	0.172228	0.60155
AGAAGT	RS	356	863	notICP_notACP	0.413194	AGA	R	36631	55499	0.660036	AGT	S	18181	37817	0.480776	0.31733	1.3021	0.263977	1.48083
AGAATA	RI	529	1231	notICP_notACP	0.430195	AGA	R	36631	55499	0.660036	ATA	I	28580	47599	0.600441	0.396313	1.08549	0.0820343	0.161467
AGAATC	RI	337	941	notICP_notACP	0.358811	AGA	R	36631	55499	0.660036	ATC	I	21443	43605	0.491767	0.324584	1.10545	0.100251	0.259607
AGAATG	RM	720	1094	notICP_notACP	0.658447	AGA	R	36631	55499	0.660036	ATG	M	44923	53305	0.842757	0.55625	1.18373	0.168667	1.30106
AGAATT	RI	710	1732	notICP_notACP	0.410271	AGA	R	36631	55499	0.660036	ATT	I	43581	78421	0.555737	0.366806	1.1185	0.111984	0.387475
AGACAA	RQ	631	1366	notICP_notACP	0.462326	AGA	R	36631	55499	0.660036	CAA	Q	47547	70805	0.671525	0.443231	1.04308	0.0421804	-0.189034
AGACAC	RH	160	410	notICP_notACP	0.391727	AGA	R	36631	55499	0.660036	CAC	H	9255	19636	0.471355	0.311111	1.25912	0.230416	1.18892
AGACAG	RQ	200	648	notICP_notACP	0.309707	AGA	R	36631	55499	0.660036	CAG	Q	15120	32423	0.466352	0.307809	1.00617	0.00614742	-0.354713
AGACAT	RH	289	724	notICP_notACP	0.4	AGA	R	36631	55499	0.660036	CAT	H	22295	35629	0.625765	0.413027	0.968459	-0.0320492	-0.782199
AGACCA	RP	367	789	notICP_notACP	0.465823	AGA	R	36631	55499	0.660036	CCA	P	27384	45592	0.60064	0.396444	1.175	0.16127	0.859267
AGACCC	RP	64	272	notICP_notACP	0.238095	AGA	R	36631	55499	0.660036	CCC	P	7418	18016	0.411778	0.271788	0.876032	-0.132352	-1.00866
AGACCG	RP	57	258	notICP_notACP	0.223938	AGA	R	36631	55499	0.660036	CCG	P	4708	13881	0.339216	0.223895	1.00019	0.00019326	-0.284308
AGACCT	RP	211	614	notICP_notACP	0.344715	AGA	R	36631	55499	0.660036	CCT	P	17900	34872	0.51332	0.33881	1.01743	0.0172812	-0.315389
AGACGA	RR	52	170	notICP_notACP	0.309942	AGA	R	36631	55499	0.660036	CGA	R	3436	7748	0.443541	0.292753	1.05871	0.057054	-0.0348823
AGACGC	RR	44	142	notICP_notACP	0.314685	AGA	R	36631	55499	0.660036	CGC	R	2549	6607	0.385896	0.254705	1.23549	0.211466	0.854991
AGACGG	RR	26	119	notICP_notACP	0.225	AGA	R	36631	55499	0.660036	CGG	R	1408	4553	0.309398	0.204214	1.10179	0.0969317	0.148622
AGACGT	RR	205	382	notICP_notACP	0.537859	AGA	R	36631	55499	0.660036	CGT	R	10611	15876	0.668388	0.44116	1.21919	0.198188	1.33951
AGACTA	RL	157	759	notICP_notACP	0.207895	AGA	R	36631	55499	0.660036	CTA	L	10482	35284	0.297095	0.196093	1.06018	0.0584405	-0.0177013
AGACTC	RL	48	213	notICP_notACP	0.228972	AGA	R	36631	55499	0.660036	CTC	L	4959	13838	0.358407	0.236562	0.967916	-0.0326099	-0.450531
AGACTG	RL	87	530	notICP_notACP	0.165725	AGA	R	36631	55499	0.660036	CTG	L	8967	28010	0.32016	0.211317	0.784248	-0.24303	-1.16562
AGACTT	RL	134	452	notICP_notACP	0.298013	AGA	R	36631	55499	0.660036	CTT	L	16713	31219	0.535362	0.353358	0.843374	-0.170344	-1.5383
AGAGAA	RE	1211	2583	notICP_notACP	0.46904	AGA	R	36631	55499	0.660036	GAA	E	81216	120683	0.672972	0.444186	1.05595	0.0544451	-0.0770185
AGAGAC	RD	397	1066	notICP_notACP	0.373008	AGA	R	36631	55499	0.660036	GAC	D	25305	52614	0.480966	0.317455	1.175	0.161266	0.688038
AGAGAG	RE	316	1069	notICP_notACP	0.296262	AGA	R	36631	55499	0.660036	GAG	E	23163	51474	0.450005	0.297019	0.997449	-0.0025544	-0.393192
AGAGAT	RD	892	2042	notICP_notACP	0.437102	AGA	R	36631	55499	0.660036	GAT	D	63799	100790	0.632993	0.417798	1.0462	0.0451687	-0.152542
AGAGCA	RA	260	832	notICP_notACP	0.313325	AGA	R	36631	55499	0.660036	GCA	A	19635	41992	0.467602	0.308634	1.0152	0.0150859	-0.300839
AGAGCC	RA	211	648	notICP_notACP	0.326656	AGA	R	36631	55499	0.660036	GCC	A	13869	31434	0.441228	0.291226	1.12166	0.114808	0.325748
AGAGCG	RA	62	290	notICP_notACP	0.216495	AGA	R	36631	55499	0.660036	GCG	A	4592	16099	0.28528	0.188295	1.14977	0.139558	0.314682
AGAGCT	RA	445	1087	notICP_notACP	0.409926	AGA	R	36631	55499	0.660036	GCT	A	25645	51712	0.495929	0.327331	1.25233	0.225005	1.20717
AGAGGA	RG	186	629	notICP_notACP	0.296825	AGA	R	36631	55499	0.660036	GGA	G	12770	28663	0.445541	0.294073	1.00936	0.00931465	-0.320428
AGAGGC	RG	158	545	notICP_notACP	0.291209	AGA	R	36631	55499	0.660036	GGC	G	9533	25371	0.375769	0.248021	1.17413	0.160528	0.53332
AGAGGG	RG	56	260	notICP_notACP	0.218391	AGA	R	36631	55499	0.660036	GGG	G	6041	15977	0.378145	0.249589	0.875001	-0.133531	-0.93134
AGAGGT	RG	678	1294	notICP_notACP	0.524324	AGA	R	36631	55499	0.660036	GGT	G	36380	58454	0.622376	0.410791	1.27638	0.244027	1.70922
AGAGTA	RV	190	651	notICP_notACP	0.292945	AGA	R	36631	55499	0.660036	GTA	V	11581	31147	0.371838	0.245426	1.19362	0.176988	0.621776
AGAGTC	RV	166	513	notICP_notACP	0.324903	AGA	R	36631	55499	0.660036	GTC	V	12381	28654	0.432106	0.285206	1.13919	0.130316	0.41732
AGAGTG	RV	157	487	notICP_notACP	0.32377	AGA	R	36631	55499	0.660036	GTG	V	13276	28263	0.46975	0.310052	1.04425	0.0432962	-0.125135
AGAGTT	RV	430	1071	notICP_notACP	0.402052	AGA	R	36631	55499	0.660036	GTT	V	28642	55899	0.512397	0.338201	1.1888	0.172943	0.824775
AGATAC	RY	310	714	notICP_notACP	0.434965	AGA	R	36631	55499	0.660036	TAC	Y	21972	36936	0.594878	0.392641	1.10779	0.102371	0.332145
AGATAT	RY	382	961	notICP_notACP	0.398129	AGA	R	36631	55499	0.660036	TAT	Y	30846	48818	0.631865	0.417053	0.954623	-0.0464385	-0.903284
AGATCA	RS	373	1007	notICP_notACP	0.371032	AGA	R	36631	55499	0.660036	TCA	S	24329	49066	0.495853	0.327281	1.13368	0.12547	0.443446
AGATCC	RS	172	561	notICP_notACP	0.307829	AGA	R	36631	55499	0.660036	TCC	S	16143	36297	0.444763	0.293559	1.04861	0.0474648	-0.0932998
AGATCG	RS	98	423	notICP_notACP	0.233491	AGA	R	36631	55499	0.660036	TCG	S	7841	22577	0.347329	0.22925	1.0185	0.0183293	-0.208593
AGATCT	RS	387	996	notICP_notACP	0.389168	AGA	R	36631	55499	0.660036	TCT	S	30724	60380	0.508852	0.335861	1.15872	0.147313	0.620411
AGATGC	RC	71	203	notICP_notACP	0.352941	AGA	R	36631	55499	0.660036	TGC	C	6179	11936	0.517718	0.341713	1.03286	0.0323315	-0.214426
AGATGG	RW	392	576	notICP_notACP	0.681109	AGA	R	36631	55499	0.660036	TGG	W	25852	26518	0.974886	0.64346	1.05851	0.056863	-0.0792283
AGATGT	RC	188	392	notICP_notACP	0.480916	AGA	R	36631	55499	0.660036	TGT	C	13061	20036	0.651894	0.430274	1.1177	0.111272	0.447776
AGATTA	RL	513	1535	notICP_notACP	0.334635	AGA	R	36631	55499	0.660036	TTA	L	29421	69603	0.422706	0.279001	1.19941	0.181827	0.738599
AGATTC	RF	332	848	notICP_notACP	0.392226	AGA	R	36631	55499	0.660036	TTC	F	28009	46718	0.599542	0.395719	0.991173	-0.00886651	-0.572685
AGATTG	RL	491	1375	notICP_notACP	0.357558	AGA	R	36631	55499	0.660036	TTG	L	37309	70694	0.52776	0.348341	1.02646	0.026117	-0.262413
AGATTT	RF	587	1475	notICP_notACP	0.398374	AGA	R	36631	55499	0.660036	TTT	F	41602	68042	0.611422	0.403561	0.987148	-0.0129356	-0.615972
AGCAAA	SK	335	1238	notICP_notACP	0.271186	AGC	S	10178	25845	0.393833	AAA	K	66039	111474	0.59242	0.233314	1.16232	0.15042	0.447525
AGCAAC	SN	196	881	notICP_notACP	0.223356	AGC	S	10178	25845	0.393833	AAC	N	32156	64202	0.500864	0.197257	1.13231	0.124261	0.261958
AGCAAG	SK	216	768	notICP_notACP	0.282185	AGC	S	10178	25845	0.393833	AAG	K	46545	80775	0.576236	0.22694	1.24343	0.217874	0.797232
AGCAAT	SN	239	1292	notICP_notACP	0.185615	AGC	S	10178	25845	0.393833	AAT	N	53103	96117	0.552488	0.217588	0.853058	-0.158928	-0.905808
AGCACA	ST	128	606	notICP_notACP	0.212521	AGC	S	10178	25845	0.393833	ACA	T	20849	46056	0.4527	0.178288	1.19201	0.175639	0.446043
AGCACC	ST	52	380	notICP_notACP	0.139108	AGC	S	10178	25845	0.393833	ACC	T	11802	31072	0.379847	0.149596	0.929886	-0.0726928	-0.39677
AGCACG	ST	38	256	notICP_notACP	0.151751	AGC	S	10178	25845	0.393833	ACG	T	6523	21306	0.30619	0.120588	1.25843	0.229863	0.459178
AGCACT	ST	113	611	notICP_notACP	0.186275	AGC	S	10178	25845	0.393833	ACT	T	22825	50811	0.449225	0.176919	1.05288	0.0515276	-0.0413783
AGCAGA	SR	126	496	notICP_notACP	0.255533	AGC	S	10178	25845	0.393833	AGA	R	36631	55499	0.660036	0.259944	0.983033	-0.017113	-0.417797
AGCAGC	SS	79	501	notICP_notACP	0.159363	AGC	S	10178	25845	0.393833	AGC	S	10178	25845	0.393833	0.155104	1.02745	0.0270847	-0.113813
AGCAGG	SR	53	287	notICP_notACP	0.1875	AGC	S	10178	25845	0.393833	AGG	R	9456	25131	0.376293	0.148197	1.26521	0.235239	0.584077
AGCAGT	SS	143	668	notICP_notACP	0.215247	AGC	S	10178	25845	0.393833	AGT	S	18181	37817	0.480776	0.189345	1.13679	0.128211	0.26814
AGCATA	SI	203	621	notICP_notACP	0.327974	AGC	S	10178	25845	0.393833	ATA	I	28580	47599	0.600441	0.236473	1.38694	0.3271	1.49801
AGCATC	SI	94	398	notICP_notACP	0.238095	AGC	S	10178	25845	0.393833	ATC	I	21443	43605	0.491767	0.193674	1.22936	0.206494	0.626787
AGCATG	SM	166	448	notICP_notACP	0.371938	AGC	S	10178	25845	0.393833	ATG	M	44923	53305	0.842757	0.331905	1.12061	0.113877	0.364434
AGCATT	SI	195	808	notICP_notACP	0.242274	AGC	S	10178	25845	0.393833	ATT	I	43581	78421	0.555737	0.218867	1.10695	0.101605	0.181498
AGCCAA	SQ	141	631	notICP_notACP	0.224684	AGC	S	10178	25845	0.393833	CAA	Q	47547	70805	0.671525	0.264469	0.849566	-0.163029	-1.11913
AGCCAC	SH	29	191	notICP_notACP	0.15625	AGC	S	10178	25845	0.393833	CAC	H	9255	19636	0.471355	0.185635	0.841705	-0.172325	-0.814229
AGCCAG	SQ	45	266	notICP_notACP	0.172285	AGC	S	10178	25845	0.393833	CAG	Q	15120	32423	0.466352	0.183665	0.938039	-0.0639638	-0.457687
AGCCAT	SH	81	346	notICP_notACP	0.236311	AGC	S	10178	25845	0.393833	CAT	H	22295	35629	0.625765	0.246447	0.958874	-0.0419958	-0.513174
AGCCCA	SP	72	308	notICP_notACP	0.236246	AGC	S	10178	25845	0.393833	CCA	P	27384	45592	0.60064	0.236552	0.998707	-0.00129398	-0.307294
AGCCCC	SP	31	170	notICP_notACP	0.187135	AGC	S	10178	25845	0.393833	CCC	P	7418	18016	0.411778	0.162172	1.15393	0.143173	0.284301
AGCCCG	SP	27	90	notICP_notACP	0.307692	AGC	S	10178	25845	0.393833	CCG	P	4708	13881	0.339216	0.133594	2.30318	0.834292	3.25314
AGCCCT	SP	67	285	notICP_notACP	0.237762	AGC	S	10178	25845	0.393833	CCT	P	17900	34872	0.51332	0.202162	1.1761	0.162201	0.442527
AGCCGA	SR	24	75	notICP_notACP	0.328947	AGC	S	10178	25845	0.393833	CGA	R	3436	7748	0.443541	0.174681	1.88313	0.632936	2.81086
AGCCGC	SR	19	87	notICP_notACP	0.227273	AGC	S	10178	25845	0.393833	CGC	R	2549	6607	0.385896	0.151978	1.49543	0.402412	1.28695
AGCCGG	SR	7	54	notICP_notACP	0.145455	AGC	S	10178	25845	0.393833	CGG	R	1408	4553	0.309398	0.121851	1.19371	0.177063	0.30892
AGCCGT	SR	26	123	notICP_notACP	0.217742	AGC	S	10178	25845	0.393833	CGT	R	10611	15876	0.668388	0.263233	0.827183	-0.18973	-1.22976
AGCCTA	SL	9	225	notICP_notACP	0.0442478	AGC	S	10178	25845	0.393833	CTA	L	10482	35284	0.297095	0.117006	0.378168	-0.972418	-1.57966
AGCCTC	SL	14	92	notICP_notACP	0.16129	AGC	S	10178	25845	0.393833	CTC	L	4959	13838	0.358407	0.141153	1.14267	0.133365	0.216194
AGCCTG	SL	14	179	notICP_notACP	0.0833333	AGC	S	10178	25845	0.393833	CTG	L	8967	28010	0.32016	0.126089	0.660906	-0.414143	-1.00131
AGCCTT	SL	39	255	notICP_notACP	0.15625	AGC	S	10178	25845	0.393833	CTT	L	16713	31219	0.535362	0.210843	0.741073	-0.299657	-1.342
AGCGAA	SE	241	994	notICP_notACP	0.243216	AGC	S	10178	25845	0.393833	GAA	E	81216	120683	0.672972	0.265039	0.917663	-0.085925	-0.766656
AGCGAC	SD	104	516	notICP_notACP	0.203095	AGC	S	10178	25845	0.393833	GAC	D	25305	52614	0.480966	0.18942	1.07219	0.0697063	0.0276381
AGCGAG	SE	87	490	notICP_notACP	0.179226	AGC	S	10178	25845	0.393833	GAG	E	23163	51474	0.450005	0.177227	1.01128	0.0112187	-0.186406
AGCGAT	SD	244	1005	notICP_notACP	0.243539	AGC	S	10178	25845	0.393833	GAT	D	63799	100790	0.632993	0.249293	0.976916	-0.0233542	-0.430659
AGCGCA	SA	64	385	notICP_notACP	0.168394	AGC	S	10178	25845	0.393833	GCA	A	19635	41992	0.467602	0.184157	0.914404	-0.0894827	-0.544497
AGCGCC	SA	57	315	notICP_notACP	0.183544	AGC	S	10178	25845	0.393833	GCC	A	13869	31434	0.441228	0.17377	1.05625	0.0547236	-0.0291256
AGCGCG	SA	14	118	notICP_notACP	0.12605	AGC	S	10178	25845	0.393833	GCG	A	4592	16099	0.28528	0.112352	1.12192	0.115042	0.126249
AGCGCT	SA	88	484	notICP_notACP	0.183505	AGC	S	10178	25845	0.393833	GCT	A	25645	51712	0.495929	0.195313	0.939543	-0.0623619	-0.480939
AGCGGA	SG	63	342	notICP_notACP	0.186589	AGC	S	10178	25845	0.393833	GGA	G	12770	28663	0.445541	0.175469	1.06337	0.0614467	-0.0048265
AGCGGC	SG	56	300	notICP_notACP	0.189369	AGC	S	10178	25845	0.393833	GGC	G	9533	25371	0.375769	0.14799	1.27961	0.246552	0.625149
AGCGGG	SG	28	192	notICP_notACP	0.150259	AGC	S	10178	25845	0.393833	GGG	G	6041	15977	0.378145	0.148926	1.00895	0.00891241	-0.163461
AGCGGT	SG	109	568	notICP_notACP	0.193322	AGC	S	10178	25845	0.393833	GGT	G	36380	58454	0.622376	0.245112	0.788707	-0.23736	-1.33054
AGCGTA	SV	53	316	notICP_notACP	0.170347	AGC	S	10178	25845	0.393833	GTA	V	11581	31147	0.371838	0.146442	1.16324	0.151209	0.283535
AGCGTC	SV	44	220	notICP_notACP	0.20362	AGC	S	10178	25845	0.393833	GTC	V	12381	28654	0.432106	0.170178	1.19651	0.179413	0.440836
AGCGTG	SV	48	247	notICP_notACP	0.197581	AGC	S	10178	25845	0.393833	GTG	V	13276	28263	0.46975	0.185003	1.06799	0.0657763	0.0116956
AGCGTT	SV	84	477	notICP_notACP	0.177824	AGC	S	10178	25845	0.393833	GTT	V	28642	55899	0.512397	0.201799	0.881196	-0.126475	-0.728427
AGCTAC	SY	95	301	notICP_notACP	0.317881	AGC	S	10178	25845	0.393833	TAC	Y	21972	36936	0.594878	0.234282	1.35683	0.30515	1.34541
AGCTAT	SY	114	412	notICP_notACP	0.27845	AGC	S	10178	25845	0.393833	TAT	Y	30846	48818	0.631865	0.248849	1.11895	0.112394	0.265112
AGCTCA	SS	148	597	notICP_notACP	0.249164	AGC	S	10178	25845	0.393833	TCA	S	24329	49066	0.495853	0.195283	1.27591	0.243661	0.810744
AGCTCC	SS	74	402	notICP_notACP	0.186104	AGC	S	10178	25845	0.393833	TCC	S	16143	36297	0.444763	0.175162	1.06247	0.0605948	-0.00793685
AGCTCG	SS	40	277	notICP_notACP	0.147482	AGC	S	10178	25845	0.393833	TCG	S	7841	22577	0.347329	0.13679	1.07817	0.0752621	0.0360258
AGCTCT	SS	155	726	notICP_notACP	0.21458	AGC	S	10178	25845	0.393833	TCT	S	30724	60380	0.508852	0.200403	1.07075	0.0683564	0.0235413
AGCTGC	SC	29	107	notICP_notACP	0.277778	AGC	S	10178	25845	0.393833	TGC	C	6179	11936	0.517718	0.203894	1.36236	0.30922	1.19309
AGCTGG	SW	88	226	notICP_notACP	0.39207	AGC	S	10178	25845	0.393833	TGG	W	25852	26518	0.974886	0.383942	1.02117	0.0209502	-0.329168
AGCTGT	SC	41	182	notICP_notACP	0.229508	AGC	S	10178	25845	0.393833	TGT	C	13061	20036	0.651894	0.256737	0.893942	-0.112114	-0.862391
AGCTTA	SL	92	515	notICP_notACP	0.180233	AGC	S	10178	25845	0.393833	TTA	L	29421	69603	0.422706	0.166475	1.08264	0.0794011	0.0584821
AGCTTC	SF	89	358	notICP_notACP	0.250696	AGC	S	10178	25845	0.393833	TTC	F	28009	46718	0.599542	0.236119	1.06174	0.0599057	-0.014097
AGCTTG	SL	101	481	notICP_notACP	0.211618	AGC	S	10178	25845	0.393833	TTG	L	37309	70694	0.52776	0.207849	1.01813	0.0179712	-0.190611
AGCTTT	SF	136	596	notICP_notACP	0.229481	AGC	S	10178	25845	0.393833	TTT	F	41602	68042	0.611422	0.240798	0.953001	-0.0481395	-0.52922
AGGAAA	RK	480	1590	notICP_notACP	0.302326	AGG	R	9456	25131	0.376293	AAA	K	66039	111474	0.59242	0.222924	1.35619	0.304676	1.27736
AGGAAC	RN	122	580	notICP_notACP	0.211704	AGG	R	9456	25131	0.376293	AAC	N	32156	64202	0.500864	0.188472	1.12327	0.11624	0.21677
AGGAAG	RK	226	942	notICP_notACP	0.240721	AGG	R	9456	25131	0.376293	AAG	K	46545	80775	0.576236	0.216833	1.11017	0.104509	0.193538
AGGAAT	RN	146	810	notICP_notACP	0.181258	AGG	R	9456	25131	0.376293	AAT	N	53103	96117	0.552488	0.207897	0.871862	-0.137124	-0.788599
AGGACA	RT	84	462	notICP_notACP	0.183585	AGG	R	9456	25131	0.376293	ACA	T	20849	46056	0.4527	0.170348	1.07771	0.0748367	0.0433281
AGGACC	RT	38	242	notICP_notACP	0.160494	AGG	R	9456	25131	0.376293	ACC	T	11802	31072	0.379847	0.142934	1.12285	0.115872	0.163235
AGGACG	RT	31	208	notICP_notACP	0.15311	AGG	R	9456	25131	0.376293	ACG	T	6523	21306	0.30619	0.115217	1.32888	0.284336	0.59834
AGGACT	RT	57	388	notICP_notACP	0.1491	AGG	R	9456	25131	0.376293	ACT	T	22825	50811	0.449225	0.16904	0.882041	-0.125517	-0.607373
AGGAGA	RR	134	609	notICP_notACP	0.221311	AGG	R	9456	25131	0.376293	AGA	R	36631	55499	0.660036	0.248367	0.891066	-0.115337	-0.848321
AGGAGC	RS	26	210	notICP_notACP	0.127962	AGG	R	9456	25131	0.376293	AGC	S	10178	25845	0.393833	0.148197	0.863462	-0.146805	-0.586618
AGGAGG	RR	50	313	notICP_notACP	0.16242	AGG	R	9456	25131	0.376293	AGG	R	9456	25131	0.376293	0.141597	1.14706	0.137206	0.229118
AGGAGT	RS	35	288	notICP_notACP	0.124567	AGG	R	9456	25131	0.376293	AGT	S	18181	37817	0.480776	0.180913	0.68855	-0.373168	-1.33834
AGGATA	RI	150	562	notICP_notACP	0.268206	AGG	R	9456	25131	0.376293	ATA	I	28580	47599	0.600441	0.225942	1.18706	0.171478	0.543275
AGGATC	RI	63	310	notICP_notACP	0.205788	AGG	R	9456	25131	0.376293	ATC	I	21443	43605	0.491767	0.185049	1.11207	0.106227	0.172111
AGGATG	RM	121	414	notICP_notACP	0.293976	AGG	R	9456	25131	0.376293	ATG	M	44923	53305	0.842757	0.317124	0.927007	-0.075794	-0.859052
AGGATT	RI	105	608	notICP_notACP	0.174056	AGG	R	9456	25131	0.376293	ATT	I	43581	78421	0.555737	0.20912	0.832325	-0.183532	-0.955809
AGGCAA	RQ	199	740	notICP_notACP	0.269906	AGG	R	9456	25131	0.376293	CAA	Q	47547	70805	0.671525	0.25269	1.06813	0.0659075	0.0166707
AGGCAC	RH	39	196	notICP_notACP	0.203046	AGG	R	9456	25131	0.376293	CAC	H	9255	19636	0.471355	0.177368	1.14477	0.135206	0.279006
AGGCAG	RQ	76	381	notICP_notACP	0.201571	AGG	R	9456	25131	0.376293	CAG	Q	15120	32423	0.466352	0.175485	1.14865	0.138586	0.289419
AGGCAT	RH	117	372	notICP_notACP	0.316354	AGG	R	9456	25131	0.376293	CAT	H	22295	35629	0.625765	0.235471	1.34349	0.295274	1.2905
AGGCCA	RP	108	481	notICP_notACP	0.226141	AGG	R	9456	25131	0.376293	CCA	P	27384	45592	0.60064	0.226017	1.00055	0.000549272	-0.28542
AGGCCC	RP	46	202	notICP_notACP	0.231527	AGG	R	9456	25131	0.376293	CCC	P	7418	18016	0.411778	0.154949	1.49421	0.4016	1.30841
AGGCCG	RP	26	160	notICP_notACP	0.167702	AGG	R	9456	25131	0.376293	CCG	P	4708	13881	0.339216	0.127645	1.31382	0.272937	0.625072
AGGCCT	RP	90	374	notICP_notACP	0.242667	AGG	R	9456	25131	0.376293	CCT	P	17900	34872	0.51332	0.193159	1.25631	0.228177	0.727464
AGGCGA	RR	43	130	ICP	0.335878	AGG	R	9456	25131	0.376293	CGA	R	3436	7748	0.443541	0.166901	2.01243	0.699344	3.11002
AGGCGC	RR	13	99	notICP_notACP	0.14	AGG	R	9456	25131	0.376293	CGC	R	2549	6607	0.385896	0.14521	0.964121	-0.0365385	-0.287387
AGGCGG	RR	25	101	ICP	0.254902	AGG	R	9456	25131	0.376293	CGG	R	1408	4553	0.309398	0.116424	2.18942	0.783636	2.5746
AGGCGT	RR	48	201	notICP_notACP	0.242574	AGG	R	9456	25131	0.376293	CGT	R	10611	15876	0.668388	0.25151	0.964472	-0.0361746	-0.496032
AGGCTA	RL	53	461	notICP_notACP	0.116883	AGG	R	9456	25131	0.376293	CTA	L	10482	35284	0.297095	0.111795	1.04551	0.0445089	-0.0423343
AGGCTC	RL	34	183	notICP_notACP	0.190217	AGG	R	9456	25131	0.376293	CTC	L	4959	13838	0.358407	0.134866	1.41041	0.343884	0.916601
AGGCTG	RL	51	345	notICP_notACP	0.150289	AGG	R	9456	25131	0.376293	CTG	L	8967	28010	0.32016	0.120474	1.24748	0.221126	0.432814
AGGCTT	RL	72	384	notICP_notACP	0.18961	AGG	R	9456	25131	0.376293	CTT	L	16713	31219	0.535362	0.201453	0.941214	-0.0605849	-0.489439
AGGGAA	RE	255	1091	notICP_notACP	0.234432	AGG	R	9456	25131	0.376293	GAA	E	81216	120683	0.672972	0.253235	0.92575	-0.077151	-0.692244
AGGGAC	RD	96	481	notICP_notACP	0.201245	AGG	R	9456	25131	0.376293	GAC	D	25305	52614	0.480966	0.180984	1.11195	0.106113	0.167882
AGGGAG	RE	95	498	notICP_notACP	0.192385	AGG	R	9456	25131	0.376293	GAG	E	23163	51474	0.450005	0.169334	1.13613	0.127626	0.237584
AGGGAT	RD	167	831	notICP_notACP	0.201923	AGG	R	9456	25131	0.376293	GAT	D	63799	100790	0.632993	0.238191	0.847736	-0.165186	-1.0165
AGGGCA	RA	89	451	notICP_notACP	0.199115	AGG	R	9456	25131	0.376293	GCA	A	19635	41992	0.467602	0.175955	1.13162	0.123653	0.231288
AGGGCC	RA	61	308	notICP_notACP	0.200647	AGG	R	9456	25131	0.376293	GCC	A	13869	31434	0.441228	0.166031	1.20849	0.189374	0.469197
AGGGCG	RA	15	173	notICP_notACP	0.091954	AGG	R	9456	25131	0.376293	GCG	A	4592	16099	0.28528	0.107349	0.856592	-0.154794	-0.439429
AGGGCT	RA	106	497	notICP_notACP	0.214859	AGG	R	9456	25131	0.376293	GCT	A	25645	51712	0.495929	0.186615	1.15135	0.140937	0.317696
AGGGGA	RG	37	218	notICP_notACP	0.173516	AGG	R	9456	25131	0.376293	GGA	G	12770	28663	0.445541	0.167654	1.03496	0.0343662	-0.0982687
AGGGGC	RG	32	220	notICP_notACP	0.149321	AGG	R	9456	25131	0.376293	GGC	G	9533	25371	0.375769	0.141399	1.05603	0.0545134	-0.024317
AGGGGG	RG	9	86	notICP_notACP	0.114943	AGG	R	9456	25131	0.376293	GGG	G	6041	15977	0.378145	0.142293	0.807786	-0.213459	-0.719029
AGGGGT	RG	66	350	notICP_notACP	0.190883	AGG	R	9456	25131	0.376293	GGT	G	36380	58454	0.622376	0.234196	0.815058	-0.204496	-1.14994
AGGGTA	RV	47	299	notICP_notACP	0.16	AGG	R	9456	25131	0.376293	GTA	V	11581	31147	0.371838	0.13992	1.14351	0.134103	0.216628
AGGGTC	RV	42	225	notICP_notACP	0.190265	AGG	R	9456	25131	0.376293	GTC	V	12381	28654	0.432106	0.162599	1.17015	0.157136	0.336925
AGGGTG	RV	43	244	notICP_notACP	0.179592	AGG	R	9456	25131	0.376293	GTG	V	13276	28263	0.46975	0.176764	1.016	0.0158738	-0.169518
AGGGTT	RV	55	393	notICP_notACP	0.142132	AGG	R	9456	25131	0.376293	GTT	V	28642	55899	0.512397	0.192812	0.737155	-0.304957	-1.24208
AGGTAC	RY	73	347	notICP_notACP	0.212644	AGG	R	9456	25131	0.376293	TAC	Y	21972	36936	0.594878	0.223848	0.949945	-0.0513513	-0.505419
AGGTAT	RY	108	452	notICP_notACP	0.240618	AGG	R	9456	25131	0.376293	TAT	Y	30846	48818	0.631865	0.237766	1.01199	0.0119226	-0.246752
AGGTCA	RS	98	511	notICP_notACP	0.193359	AGG	R	9456	25131	0.376293	TCA	S	24329	49066	0.495853	0.186586	1.0363	0.0356585	-0.104455
AGGTCC	RS	58	272	notICP_notACP	0.216117	AGG	R	9456	25131	0.376293	TCC	S	16143	36297	0.444763	0.167361	1.29132	0.255667	0.745535
AGGTCG	RS	41	260	notICP_notACP	0.16092	AGG	R	9456	25131	0.376293	TCG	S	7841	22577	0.347329	0.130698	1.23124	0.208018	0.427794
AGGTCT	RS	99	487	notICP_notACP	0.204918	AGG	R	9456	25131	0.376293	TCT	S	30724	60380	0.508852	0.191478	1.07019	0.0678393	0.0204088
AGGTGC	RC	24	102	notICP_notACP	0.242718	AGG	R	9456	25131	0.376293	TGC	C	6179	11936	0.517718	0.194814	1.2459	0.219858	0.693831
AGGTGG	RW	75	236	notICP_notACP	0.320675	AGG	R	9456	25131	0.376293	TGG	W	25852	26518	0.974886	0.366843	0.874148	-0.134505	-1.37502
AGGTGT	RC	32	140	notICP_notACP	0.234043	AGG	R	9456	25131	0.376293	TGT	C	13061	20036	0.651894	0.245303	0.954095	-0.0469923	-0.533844
AGGTTA	RL	94	704	notICP_notACP	0.134752	AGG	R	9456	25131	0.376293	TTA	L	29421	69603	0.422706	0.159061	0.847169	-0.165855	-0.680582
AGGTTC	RF	106	460	notICP_notACP	0.232104	AGG	R	9456	25131	0.376293	TTC	F	28009	46718	0.599542	0.225604	1.02881	0.0284069	-0.159514
AGGTTG	RL	91	581	notICP_notACP	0.158076	AGG	R	9456	25131	0.376293	TTG	L	37309	70694	0.52776	0.198593	0.79598	-0.228182	-1.04962
AGGTTT	RF	250	848	notICP_notACP	0.295642	AGG	R	9456	25131	0.376293	TTT	F	41602	68042	0.611422	0.230074	1.28499	0.250748	0.996235
AGTAAA	SK	464	1619	notICP_notACP	0.287037	AGT	S	18181	37817	0.480776	AAA	K	66039	111474	0.59242	0.284821	1.00778	0.00774879	-0.319191
AGTAAC	SN	193	992	notICP_notACP	0.195368	AGT	S	18181	37817	0.480776	AAC	N	32156	64202	0.500864	0.240804	0.811314	-0.2091	-1.20011
AGTAAG	SK	186	830	notICP_notACP	0.22503	AGT	S	18181	37817	0.480776	AAG	K	46545	80775	0.576236	0.27704	0.812264	-0.207929	-1.37553
AGTAAT	SN	368	1590	notICP_notACP	0.23193	AGT	S	18181	37817	0.480776	AAT	N	53103	96117	0.552488	0.265623	0.873153	-0.135644	-1.00082
AGTACA	ST	151	711	notICP_notACP	0.213483	AGT	S	18181	37817	0.480776	ACA	T	20849	46056	0.4527	0.217647	0.980867	-0.0193185	-0.359084
AGTACC	ST	56	424	notICP_notACP	0.134118	AGT	S	18181	37817	0.480776	ACC	T	11802	31072	0.379847	0.182622	0.734402	-0.308699	-1.18633
AGTACG	ST	53	329	notICP_notACP	0.163636	AGT	S	18181	37817	0.480776	ACG	T	6523	21306	0.30619	0.147209	1.11159	0.105792	0.135519
AGTACT	ST	124	686	notICP_notACP	0.181951	AGT	S	18181	37817	0.480776	ACT	T	22825	50811	0.449225	0.215977	0.842455	-0.171435	-0.944129
AGTAGA	SR	193	578	notICP_notACP	0.33506	AGT	S	18181	37817	0.480776	AGA	R	36631	55499	0.660036	0.31733	1.05587	0.0543696	-0.05552
AGTAGC	SS	89	538	notICP_notACP	0.166976	AGT	S	18181	37817	0.480776	AGC	S	10178	25845	0.393833	0.189345	0.881858	-0.125724	-0.681009
AGTAGG	SR	64	327	notICP_notACP	0.198171	AGT	S	18181	37817	0.480776	AGG	R	9456	25131	0.376293	0.180913	1.09539	0.0911135	0.108926
AGTAGT	SS	172	779	notICP_notACP	0.221795	AGT	S	18181	37817	0.480776	AGT	S	18181	37817	0.480776	0.231146	0.959545	-0.0412962	-0.478263
AGTATA	SI	302	786	notICP_notACP	0.385006	AGT	S	18181	37817	0.480776	ATA	I	28580	47599	0.600441	0.288678	1.33369	0.287948	1.52644
AGTATC	SI	143	544	notICP_notACP	0.26422	AGT	S	18181	37817	0.480776	ATC	I	21443	43605	0.491767	0.23643	1.11754	0.11113	0.245315
AGTATG	SM	226	578	notICP_notACP	0.392055	AGT	S	18181	37817	0.480776	ATG	M	44923	53305	0.842757	0.405178	0.967613	-0.0329227	-0.77407
AGTATT	SI	312	1038	notICP_notACP	0.301251	AGT	S	18181	37817	0.480776	ATT	I	43581	78421	0.555737	0.267185	1.1275	0.120003	0.329547
AGTCAA	SQ	212	746	notICP_notACP	0.285141	AGT	S	18181	37817	0.480776	CAA	Q	47547	70805	0.671525	0.322853	0.883189	-0.124216	-1.15274
AGTCAC	SH	37	219	notICP_notACP	0.172727	AGT	S	18181	37817	0.480776	CAC	H	9255	19636	0.471355	0.226616	0.762201	-0.271545	-1.34825
AGTCAG	SQ	40	249	notICP_notACP	0.164	AGT	S	18181	37817	0.480776	CAG	Q	15120	32423	0.466352	0.224211	0.731454	-0.312721	-1.46949
AGTCAT	SH	109	447	notICP_notACP	0.245536	AGT	S	18181	37817	0.480776	CAT	H	22295	35629	0.625765	0.300853	0.816132	-0.203179	-1.47088
AGTCCA	SP	99	378	notICP_notACP	0.263852	AGT	S	18181	37817	0.480776	CCA	P	27384	45592	0.60064	0.288774	0.913699	-0.0902542	-0.857822
AGTCCC	SP	38	199	notICP_notACP	0.195	AGT	S	18181	37817	0.480776	CCC	P	7418	18016	0.411778	0.197973	0.984983	-0.0151312	-0.310602
AGTCCG	SP	20	139	notICP_notACP	0.15	AGT	S	18181	37817	0.480776	CCG	P	4708	13881	0.339216	0.163087	0.919754	-0.0836494	-0.465045
AGTCCT	SP	81	363	notICP_notACP	0.225275	AGT	S	18181	37817	0.480776	CCT	P	17900	34872	0.51332	0.246792	0.912812	-0.0912252	-0.737416
AGTCGA	SR	33	105	notICP_notACP	0.320755	AGT	S	18181	37817	0.480776	CGA	R	3436	7748	0.443541	0.213244	1.50417	0.408239	1.84239
AGTCGC	SR	19	87	notICP_notACP	0.227273	AGT	S	18181	37817	0.480776	CGC	R	2549	6607	0.385896	0.18553	1.22499	0.202936	0.5845
AGTCGG	SR	8	65	notICP_notACP	0.136364	AGT	S	18181	37817	0.480776	CGG	R	1408	4553	0.309398	0.148751	0.916722	-0.0869513	-0.433035
AGTCGT	SR	41	171	notICP_notACP	0.244186	AGT	S	18181	37817	0.480776	CGT	R	10611	15876	0.668388	0.321345	0.759887	-0.274586	-1.92646
AGTCTA	SL	40	285	notICP_notACP	0.143357	AGT	S	18181	37817	0.480776	CTA	L	10482	35284	0.297095	0.142836	1.00364	0.00363639	-0.171688
AGTCTC	SL	39	165	notICP_notACP	0.240964	AGT	S	18181	37817	0.480776	CTC	L	4959	13838	0.358407	0.172314	1.3984	0.33533	1.1304
AGTCTG	SL	36	267	notICP_notACP	0.13806	AGT	S	18181	37817	0.480776	CTG	L	8967	28010	0.32016	0.153925	0.896926	-0.108781	-0.50801
AGTCTT	SL	132	380	notICP_notACP	0.349081	AGT	S	18181	37817	0.480776	CTT	L	16713	31219	0.535362	0.257389	1.35624	0.304715	1.47512
AGTGAA	SE	641	1946	notICP_notACP	0.329738	AGT	S	18181	37817	0.480776	GAA	E	81216	120683	0.672972	0.323549	1.01913	0.0189474	-0.29039
AGTGAC	SD	220	966	notICP_notACP	0.228542	AGT	S	18181	37817	0.480776	GAC	D	25305	52614	0.480966	0.231237	0.988345	-0.011723	-0.347501
AGTGAG	SE	177	817	notICP_notACP	0.217604	AGT	S	18181	37817	0.480776	GAG	E	23163	51474	0.450005	0.216352	1.00579	0.0057712	-0.250929
AGTGAT	SD	579	1831	notICP_notACP	0.316594	AGT	S	18181	37817	0.480776	GAT	D	63799	100790	0.632993	0.304328	1.0403	0.0395135	-0.146418
AGTGCA	SA	201	759	notICP_notACP	0.265789	AGT	S	18181	37817	0.480776	GCA	A	19635	41992	0.467602	0.224812	1.18228	0.167441	0.519417
AGTGCC	SA	124	556	notICP_notACP	0.224417	AGT	S	18181	37817	0.480776	GCC	A	13869	31434	0.441228	0.212132	1.05791	0.0562953	-0.0286254
AGTGCG	SA	55	306	notICP_notACP	0.18241	AGT	S	18181	37817	0.480776	GCG	A	4592	16099	0.28528	0.137156	1.32995	0.285143	0.715161
AGTGCT	SA	199	797	notICP_notACP	0.250627	AGT	S	18181	37817	0.480776	GCT	A	25645	51712	0.495929	0.238431	1.05115	0.0498834	-0.0638738
AGTGGA	SG	157	614	notICP_notACP	0.256911	AGT	S	18181	37817	0.480776	GGA	G	12770	28663	0.445541	0.214206	1.19936	0.181791	0.566887
AGTGGC	SG	88	488	notICP_notACP	0.182004	AGT	S	18181	37817	0.480776	GGC	G	9533	25371	0.375769	0.180661	1.00744	0.00740881	-0.203678
AGTGGG	SG	92	346	notICP_notACP	0.268012	AGT	S	18181	37817	0.480776	GGG	G	6041	15977	0.378145	0.181803	1.47419	0.388105	1.46357
AGTGGT	SG	324	1005	notICP_notACP	0.323062	AGT	S	18181	37817	0.480776	GGT	G	36380	58454	0.622376	0.299224	1.07967	0.0766515	0.0876251
AGTGTA	SV	114	510	notICP_notACP	0.225049	AGT	S	18181	37817	0.480776	GTA	V	11581	31147	0.371838	0.178771	1.25887	0.230213	0.682281
AGTGTC	SV	122	444	notICP_notACP	0.276404	AGT	S	18181	37817	0.480776	GTC	V	12381	28654	0.432106	0.207746	1.33049	0.285547	1.08543
AGTGTG	SV	97	388	notICP_notACP	0.251928	AGT	S	18181	37817	0.480776	GTG	V	13276	28263	0.46975	0.225844	1.11549	0.109297	0.22524
AGTGTT	SV	240	851	notICP_notACP	0.282864	AGT	S	18181	37817	0.480776	GTT	V	28642	55899	0.512397	0.246348	1.14823	0.138219	0.404247
AGTTAC	SY	139	430	notICP_notACP	0.324826	AGT	S	18181	37817	0.480776	TAC	Y	21972	36936	0.594878	0.286003	1.13574	0.127287	0.399113
AGTTAT	SY	218	632	notICP_notACP	0.345972	AGT	S	18181	37817	0.480776	TAT	Y	30846	48818	0.631865	0.303786	1.13887	0.130034	0.442594
AGTTCA	SS	260	964	notICP_notACP	0.270466	AGT	S	18181	37817	0.480776	TCA	S	24329	49066	0.495853	0.238394	1.13453	0.126222	0.327009
AGTTCC	SS	126	574	notICP_notACP	0.22087	AGT	S	18181	37817	0.480776	TCC	S	16143	36297	0.444763	0.213831	1.03291	0.0323843	-0.133951
AGTTCG	SS	62	382	notICP_notACP	0.164491	AGT	S	18181	37817	0.480776	TCG	S	7841	22577	0.347329	0.166988	0.985048	-0.0150651	-0.261775
AGTTCT	SS	247	1000	notICP_notACP	0.247752	AGT	S	18181	37817	0.480776	TCT	S	30724	60380	0.508852	0.244644	1.0127	0.0126249	-0.250469
AGTTGC	SC	53	195	notICP_notACP	0.27551	AGT	S	18181	37817	0.480776	TGC	C	6179	11936	0.517718	0.248907	1.10688	0.101547	0.206093
AGTTGG	SW	196	325	notICP_notACP	0.604294	AGT	S	18181	37817	0.480776	TGG	W	25852	26518	0.974886	0.468702	1.28929	0.254094	2.0692
AGTTGT	SC	105	310	notICP_notACP	0.340836	AGT	S	18181	37817	0.480776	TGT	C	13061	20036	0.651894	0.313415	1.08749	0.0838726	0.140002
AGTTTA	SL	268	1034	notICP_notACP	0.259903	AGT	S	18181	37817	0.480776	TTA	L	29421	69603	0.422706	0.203227	1.27888	0.245987	0.855597
AGTTTC	SF	233	706	notICP_notACP	0.330976	AGT	S	18181	37817	0.480776	TTC	F	28009	46718	0.599542	0.288246	1.14824	0.138233	0.473091
AGTTTG	SL	311	978	notICP_notACP	0.318693	AGT	S	18181	37817	0.480776	TTG	L	37309	70694	0.52776	0.253735	1.25601	0.227938	0.954107
AGTTTT	SF	337	977	notICP_notACP	0.345603	AGT	S	18181	37817	0.480776	TTT	F	41602	68042	0.611422	0.293957	1.17569	0.161857	0.641123
ATAAAA	IK	689	2061	notICP_notACP	0.334627	ATA	I	28580	47599	0.600441	AAA	K	66039	111474	0.59242	0.355713	0.94072	-0.0611097	-0.867674
ATAAAC	IN	387	1222	notICP_notACP	0.317253	ATA	I	28580	47599	0.600441	AAC	N	32156	64202	0.500864	0.30074	1.05491	0.0534536	-0.0583344
ATAAAG	IK	448	1386	notICP_notACP	0.32372	ATA	I	28580	47599	0.600441	AAG	K	46545	80775	0.576236	0.345996	0.93562	-0.0665461	-0.878669
ATAAAT	IN	664	1927	notICP_notACP	0.344917	ATA	I	28580	47599	0.600441	AAT	N	53103	96117	0.552488	0.331736	1.03973	0.0389635	-0.163335
ATAACA	IT	320	1016	notICP_notACP	0.315634	ATA	I	28580	47599	0.600441	ACA	T	20849	46056	0.4527	0.27182	1.16119	0.149445	0.515329
ATAACC	IT	90	470	notICP_notACP	0.193206	ATA	I	28580	47599	0.600441	ACC	T	11802	31072	0.379847	0.228076	0.847112	-0.165922	-0.976136
ATAACG	IT	135	491	notICP_notACP	0.276423	ATA	I	28580	47599	0.600441	ACG	T	6523	21306	0.30619	0.183849	1.50353	0.407815	1.58612
ATAACT	IT	210	837	notICP_notACP	0.25179	ATA	I	28580	47599	0.600441	ACT	T	22825	50811	0.449225	0.269733	0.933479	-0.0688371	-0.696352
ATAAGA	IR	468	1086	notICP_notACP	0.431463	ATA	I	28580	47599	0.600441	AGA	R	36631	55499	0.660036	0.396313	1.08869	0.0849773	0.186399
ATAAGC	IS	149	487	notICP_notACP	0.307377	ATA	I	28580	47599	0.600441	AGC	S	10178	25845	0.393833	0.236473	1.29984	0.26224	1.093
ATAAGG	IR	164	532	notICP_notACP	0.309568	ATA	I	28580	47599	0.600441	AGG	R	9456	25131	0.376293	0.225942	1.37012	0.314901	1.35659
ATAAGT	IS	206	641	notICP_notACP	0.32243	ATA	I	28580	47599	0.600441	AGT	S	18181	37817	0.480776	0.288678	1.11692	0.110574	0.295998
ATAATA	II	469	1110	notICP_notACP	0.423042	ATA	I	28580	47599	0.600441	ATA	I	28580	47599	0.600441	0.36053	1.17339	0.159898	0.770008
ATAATC	II	185	670	notICP_notACP	0.277198	ATA	I	28580	47599	0.600441	ATC	I	21443	43605	0.491767	0.295277	0.938773	-0.063182	-0.731562
ATAATG	IM	564	1001	notICP_notACP	0.563872	ATA	I	28580	47599	0.600441	ATG	M	44923	53305	0.842757	0.506026	1.11431	0.10824	0.492945
ATAATT	II	342	1194	notICP_notACP	0.287029	ATA	I	28580	47599	0.600441	ATT	I	43581	78421	0.555737	0.333687	0.860174	-0.15062	-1.34243
ATACAA	IQ	321	920	notICP_notACP	0.34962	ATA	I	28580	47599	0.600441	CAA	Q	47547	70805	0.671525	0.403211	0.867089	-0.142614	-1.56731
ATACAC	IH	66	296	notICP_notACP	0.225589	ATA	I	28580	47599	0.600441	CAC	H	9255	19636	0.471355	0.283021	0.797076	-0.226805	-1.48975
ATACAG	IQ	174	539	ACP	0.324074	ATA	I	28580	47599	0.600441	CAG	Q	15120	32423	0.466352	0.280017	1.15734	0.146122	0.509658
ATACAT	IH	213	571	notICP_notACP	0.374126	ATA	I	28580	47599	0.600441	CAT	H	22295	35629	0.625765	0.375735	0.995718	-0.00429169	-0.510186
ATACCA	IP	385	932	notICP_notACP	0.413719	ATA	I	28580	47599	0.600441	CCA	P	27384	45592	0.60064	0.360649	1.14715	0.137282	0.584182
ATACCC	IP	104	376	notICP_notACP	0.278515	ATA	I	28580	47599	0.600441	CCC	P	7418	18016	0.411778	0.247248	1.12646	0.119077	0.299887
ATACCG	IP	215	540	notICP_notACP	0.399261	ATA	I	28580	47599	0.600441	CCG	P	4708	13881	0.339216	0.203679	1.96024	0.673067	3.58631
ATACCT	IP	236	701	notICP_notACP	0.337607	ATA	I	28580	47599	0.600441	CCT	P	17900	34872	0.51332	0.308218	1.09535	0.0910737	0.185312
ATACGA	IR	114	269	ICP	0.425926	ATA	I	28580	47599	0.600441	CGA	R	3436	7748	0.443541	0.26632	1.5993	0.469566	2.79914
ATACGC	IR	33	127	ICP	0.265625	ATA	I	28580	47599	0.600441	CGC	R	2549	6607	0.385896	0.231708	1.14638	0.136609	0.371806
ATACGG	IR	55	164	notICP_notACP	0.339394	ATA	I	28580	47599	0.600441	CGG	R	1408	4553	0.309398	0.185775	1.8269	0.602623	2.78399
ATACGT	IR	84	231	notICP_notACP	0.366379	ATA	I	28580	47599	0.600441	CGT	R	10611	15876	0.668388	0.401328	0.912918	-0.0911094	-1.19834
ATACTA	IL	144	687	notICP_notACP	0.210756	ATA	I	28580	47599	0.600441	CTA	L	10482	35284	0.297095	0.178388	1.18145	0.166739	0.409247
ATACTC	IL	40	228	notICP_notACP	0.179039	ATA	I	28580	47599	0.600441	CTC	L	4959	13838	0.358407	0.215203	0.831957	-0.183974	-0.985167
ATACTG	IL	165	665	ACP	0.249249	ATA	I	28580	47599	0.600441	CTG	L	8967	28010	0.32016	0.192237	1.29657	0.259723	0.87619
ATACTT	IL	183	574	notICP_notACP	0.32	ATA	I	28580	47599	0.600441	CTT	L	16713	31219	0.535362	0.321453	0.995479	-0.00453146	-0.437989
ATAGAA	IE	687	1808	notICP_notACP	0.380321	ATA	I	28580	47599	0.600441	GAA	E	81216	120683	0.672972	0.40408	0.941201	-0.0605991	-0.981836
ATAGAC	ID	282	905	notICP_notACP	0.312362	ATA	I	28580	47599	0.600441	GAC	D	25305	52614	0.480966	0.288791	1.08162	0.0784579	0.0956552
ATAGAG	IE	282	931	notICP_notACP	0.303648	ATA	I	28580	47599	0.600441	GAG	E	23163	51474	0.450005	0.270201	1.12378	0.116702	0.313526
ATAGAT	ID	724	1721	notICP_notACP	0.421022	ATA	I	28580	47599	0.600441	GAT	D	63799	100790	0.632993	0.380075	1.10773	0.102316	0.321068
ATAGCA	IA	230	724	notICP_notACP	0.318621	ATA	I	28580	47599	0.600441	GCA	A	19635	41992	0.467602	0.280767	1.13482	0.126475	0.386718
ATAGCC	IA	100	412	notICP_notACP	0.244552	ATA	I	28580	47599	0.600441	GCC	A	13869	31434	0.441228	0.264931	0.923077	-0.0800428	-0.738144
ATAGCG	IA	84	334	notICP_notACP	0.253731	ATA	I	28580	47599	0.600441	GCG	A	4592	16099	0.28528	0.171294	1.48127	0.392897	1.40281
ATAGCT	IA	163	585	notICP_notACP	0.279863	ATA	I	28580	47599	0.600441	GCT	A	25645	51712	0.495929	0.297776	0.939844	-0.0620412	-0.73148
ATAGGA	IG	123	446	notICP_notACP	0.277405	ATA	I	28580	47599	0.600441	GGA	G	12770	28663	0.445541	0.267521	1.03694	0.0362786	-0.146383
ATAGGC	IG	90	383	notICP_notACP	0.236979	ATA	I	28580	47599	0.600441	GGC	G	9533	25371	0.375769	0.225627	1.05031	0.0490894	-0.0641451
ATAGGG	IG	61	237	notICP_notACP	0.260504	ATA	I	28580	47599	0.600441	GGG	G	6041	15977	0.378145	0.227054	1.14732	0.137432	0.368554
ATAGGT	IG	224	632	notICP_notACP	0.35545	ATA	I	28580	47599	0.600441	GGT	G	36380	58454	0.622376	0.3737	0.951164	-0.0500689	-0.834806
ATAGTA	IV	135	569	notICP_notACP	0.238596	ATA	I	28580	47599	0.600441	GTA	V	11581	31147	0.371838	0.223267	1.06866	0.066407	0.0170724
ATAGTC	IV	97	371	notICP_notACP	0.263441	ATA	I	28580	47599	0.600441	GTC	V	12381	28654	0.432106	0.259454	1.01537	0.0152484	-0.25206
ATAGTG	IV	179	534	notICP_notACP	0.336449	ATA	I	28580	47599	0.600441	GTG	V	13276	28263	0.46975	0.282057	1.19284	0.176336	0.710269
ATAGTT	IV	173	699	notICP_notACP	0.248571	ATA	I	28580	47599	0.600441	GTT	V	28642	55899	0.512397	0.307664	0.807931	-0.213279	-1.55379
ATATAC	IY	307	819	notICP_notACP	0.37561	ATA	I	28580	47599	0.600441	TAC	Y	21972	36936	0.594878	0.357189	1.05157	0.0502854	-0.0927202
ATATAT	IY	426	1097	notICP_notACP	0.388889	ATA	I	28580	47599	0.600441	TAT	Y	30846	48818	0.631865	0.379398	1.02502	0.0247091	-0.296583
ATATCA	IS	475	1349	notICP_notACP	0.352593	ATA	I	28580	47599	0.600441	TCA	S	24329	49066	0.495853	0.29773	1.18427	0.169125	0.69956
ATATCC	IS	209	738	notICP_notACP	0.284168	ATA	I	28580	47599	0.600441	TCC	S	16143	36297	0.444763	0.267054	1.06408	0.0621144	-0.00361624
ATATCG	IS	173	605	notICP_notACP	0.287129	ATA	I	28580	47599	0.600441	TCG	S	7841	22577	0.347329	0.208551	1.37678	0.319748	1.27946
ATATCT	IS	416	1284	notICP_notACP	0.324514	ATA	I	28580	47599	0.600441	TCT	S	30724	60380	0.508852	0.305536	1.06211	0.0602607	-0.0159768
ATATGC	IC	95	297	notICP_notACP	0.322148	ATA	I	28580	47599	0.600441	TGC	C	6179	11936	0.517718	0.310859	1.03631	0.0356699	-0.173954
ATATGG	IW	446	645	notICP_notACP	0.69195	ATA	I	28580	47599	0.600441	TGG	W	25852	26518	0.974886	0.585362	1.18209	0.167284	1.35033
ATATGT	IC	200	444	notICP_notACP	0.451685	ATA	I	28580	47599	0.600441	TGT	C	13061	20036	0.651894	0.391424	1.15395	0.143195	0.686393
ATATTA	IL	362	1370	notICP_notACP	0.26477	ATA	I	28580	47599	0.600441	TTA	L	29421	69603	0.422706	0.25381	1.04318	0.0422771	-0.107745
ATATTC	IF	336	949	notICP_notACP	0.354737	ATA	I	28580	47599	0.600441	TTC	F	28009	46718	0.599542	0.35999	0.985408	-0.0146991	-0.561779
ATATTG	IL	340	1210	notICP_notACP	0.281585	ATA	I	28580	47599	0.600441	TTG	L	37309	70694	0.52776	0.316889	0.888594	-0.118115	-1.09777
ATATTT	IF	558	1516	notICP_notACP	0.36849	ATA	I	28580	47599	0.600441	TTT	F	41602	68042	0.611422	0.367123	1.00372	0.00371767	-0.440691
ATCAAA	IK	955	2638	notICP_notACP	0.362258	ATC	I	21443	43605	0.491767	AAA	K	66039	111474	0.59242	0.291333	1.24345	0.217892	1.02357
ATCAAC	IN	601	1606	notICP_notACP	0.374611	ATC	I	21443	43605	0.491767	AAC	N	32156	64202	0.500864	0.246309	1.5209	0.419303	2.20911
ATCAAG	IK	897	2081	notICP_notACP	0.431316	ATC	I	21443	43605	0.491767	AAG	K	46545	80775	0.576236	0.283374	1.52207	0.420075	2.54808
ATCAAT	IN	690	2077	notICP_notACP	0.332531	ATC	I	21443	43605	0.491767	AAT	N	53103	96117	0.552488	0.271695	1.22391	0.202053	0.850181
ATCACA	IT	232	870	notICP_notACP	0.267509	ATC	I	21443	43605	0.491767	ACA	T	20849	46056	0.4527	0.222623	1.20162	0.183672	0.599049
ATCACC	IT	192	704	notICP_notACP	0.273759	ATC	I	21443	43605	0.491767	ACC	T	11802	31072	0.379847	0.186797	1.46555	0.382228	1.47203
ATCACG	IT	74	366	notICP_notACP	0.20436	ATC	I	21443	43605	0.491767	ACG	T	6523	21306	0.30619	0.150574	1.3572	0.305424	0.865805
ATCACT	IT	329	1131	notICP_notACP	0.291519	ATC	I	21443	43605	0.491767	ACT	T	22825	50811	0.449225	0.220914	1.31961	0.277334	1.10696
ATCAGA	IR	453	1146	notICP_notACP	0.395815	ATC	I	21443	43605	0.491767	AGA	R	36631	55499	0.660036	0.324584	1.21945	0.198403	0.98722
ATCAGC	IS	110	475	notICP_notACP	0.233193	ATC	I	21443	43605	0.491767	AGC	S	10178	25845	0.393833	0.193674	1.20405	0.185691	0.5304
ATCAGG	IR	104	459	notICP_notACP	0.228261	ATC	I	21443	43605	0.491767	AGG	R	9456	25131	0.376293	0.185049	1.23352	0.20987	0.614
ATCAGT	IS	183	705	notICP_notACP	0.260623	ATC	I	21443	43605	0.491767	AGT	S	18181	37817	0.480776	0.23643	1.10233	0.0974235	0.174588
ATCATA	II	292	885	notICP_notACP	0.3307	ATC	I	21443	43605	0.491767	ATA	I	28580	47599	0.600441	0.295277	1.11996	0.113296	0.32044
ATCATC	II	372	1064	notICP_notACP	0.350235	ATC	I	21443	43605	0.491767	ATC	I	21443	43605	0.491767	0.241835	1.44824	0.370348	1.82346
ATCATG	IM	529	1008	notICP_notACP	0.525273	ATC	I	21443	43605	0.491767	ATG	M	44923	53305	0.842757	0.41444	1.26743	0.236989	1.65146
ATCATT	II	450	1543	notICP_notACP	0.292098	ATC	I	21443	43605	0.491767	ATT	I	43581	78421	0.555737	0.273293	1.06881	0.0665458	0.0216947
ATCCAA	IQ	251	1034	notICP_notACP	0.243478	ATC	I	21443	43605	0.491767	CAA	Q	47547	70805	0.671525	0.330234	0.73729	-0.304774	-2.12647
ATCCAC	IH	48	292	notICP_notACP	0.167235	ATC	I	21443	43605	0.491767	CAC	H	9255	19636	0.471355	0.231797	0.721474	-0.326459	-1.5647
ATCCAG	IQ	121	494	notICP_notACP	0.246465	ATC	I	21443	43605	0.491767	CAG	Q	15120	32423	0.466352	0.229337	1.07468	0.0720275	0.0446986
ATCCAT	IH	156	560	notICP_notACP	0.279857	ATC	I	21443	43605	0.491767	CAT	H	22295	35629	0.625765	0.307731	0.909423	-0.0949445	-0.940005
ATCCCA	IP	237	818	notICP_notACP	0.290598	ATC	I	21443	43605	0.491767	CCA	P	27384	45592	0.60064	0.295375	0.983827	-0.0163048	-0.470128
ATCCCC	IP	55	270	notICP_notACP	0.206642	ATC	I	21443	43605	0.491767	CCC	P	7418	18016	0.411778	0.202499	1.02046	0.0202542	-0.176439
ATCCCG	IP	33	204	notICP_notACP	0.165854	ATC	I	21443	43605	0.491767	CCG	P	4708	13881	0.339216	0.166815	0.994235	-0.00578212	-0.231372
ATCCCT	IP	98	488	notICP_notACP	0.202454	ATC	I	21443	43605	0.491767	CCT	P	17900	34872	0.51332	0.252434	0.802008	-0.220636	-1.30426
ATCCGA	IR	22	104	notICP_notACP	0.219048	ATC	I	21443	43605	0.491767	CGA	R	3436	7748	0.443541	0.218119	1.00426	0.00424854	-0.259542
ATCCGC	IR	19	124	notICP_notACP	0.16	ATC	I	21443	43605	0.491767	CGC	R	2549	6607	0.385896	0.189771	0.843122	-0.170644	-0.827084
ATCCGG	IR	9	67	notICP_notACP	0.147059	ATC	I	21443	43605	0.491767	CGG	R	1408	4553	0.309398	0.152152	0.966526	-0.034047	-0.293931
ATCCGT	IR	75	241	notICP_notACP	0.31405	ATC	I	21443	43605	0.491767	CGT	R	10611	15876	0.668388	0.328691	0.955454	-0.0455684	-0.706533
ATCCTA	IL	62	526	notICP_notACP	0.119545	ATC	I	21443	43605	0.491767	CTA	L	10482	35284	0.297095	0.146102	0.818229	-0.200613	-0.70827
ATCCTC	IL	51	248	notICP_notACP	0.208835	ATC	I	21443	43605	0.491767	CTC	L	4959	13838	0.358407	0.176253	1.18486	0.169626	0.416187
ATCCTG	IL	69	424	notICP_notACP	0.164706	ATC	I	21443	43605	0.491767	CTG	L	8967	28010	0.32016	0.157444	1.04612	0.0450905	-0.0577376
ATCCTT	IL	104	494	notICP_notACP	0.212121	ATC	I	21443	43605	0.491767	CTT	L	16713	31219	0.535362	0.263273	0.805707	-0.216035	-1.34112
ATCGAA	IE	541	1656	notICP_notACP	0.327097	ATC	I	21443	43605	0.491767	GAA	E	81216	120683	0.672972	0.330946	0.988371	-0.0116972	-0.497176
ATCGAC	ID	222	885	notICP_notACP	0.251693	ATC	I	21443	43605	0.491767	GAC	D	25305	52614	0.480966	0.236523	1.06414	0.0621644	-0.00295522
ATCGAG	IE	178	756	notICP_notACP	0.23646	ATC	I	21443	43605	0.491767	GAG	E	23163	51474	0.450005	0.221298	1.06851	0.0662693	0.0162817
ATCGAT	ID	489	1647	notICP_notACP	0.29733	ATC	I	21443	43605	0.491767	GAT	D	63799	100790	0.632993	0.311285	0.955169	-0.0458666	-0.670861
ATCGCA	IA	70	479	notICP_notACP	0.147917	ATC	I	21443	43605	0.491767	GCA	A	19635	41992	0.467602	0.229951	0.643252	-0.441218	-1.90592
ATCGCC	IA	68	397	notICP_notACP	0.173367	ATC	I	21443	43605	0.491767	GCC	A	13869	31434	0.441228	0.216981	0.798994	-0.224402	-1.13395
ATCGCG	IA	35	201	notICP_notACP	0.178218	ATC	I	21443	43605	0.491767	GCG	A	4592	16099	0.28528	0.140291	1.27034	0.239287	0.567075
ATCGCT	IA	120	579	notICP_notACP	0.208621	ATC	I	21443	43605	0.491767	GCT	A	25645	51712	0.495929	0.243882	0.855417	-0.156166	-1.00396
ATCGGA	IG	64	368	notICP_notACP	0.176152	ATC	I	21443	43605	0.491767	GGA	G	12770	28663	0.445541	0.219103	0.803969	-0.218195	-1.1236
ATCGGC	IG	79	356	notICP_notACP	0.22409	ATC	I	21443	43605	0.491767	GGC	G	9533	25371	0.375769	0.184791	1.21267	0.192823	0.537382
ATCGGG	IG	62	253	notICP_notACP	0.248031	ATC	I	21443	43605	0.491767	GGG	G	6041	15977	0.378145	0.185959	1.33379	0.288028	0.983684
ATCGGT	IG	288	900	notICP_notACP	0.320755	ATC	I	21443	43605	0.491767	GGT	G	36380	58454	0.622376	0.306064	1.048	0.0468819	-0.100952
ATCGTA	IV	58	367	notICP_notACP	0.160326	ATC	I	21443	43605	0.491767	GTA	V	11581	31147	0.371838	0.182858	0.876781	-0.131498	-0.675929
ATCGTC	IV	98	445	notICP_notACP	0.221973	ATC	I	21443	43605	0.491767	GTC	V	12381	28654	0.432106	0.212496	1.0446	0.0436349	-0.084284
ATCGTG	IV	97	376	notICP_notACP	0.259947	ATC	I	21443	43605	0.491767	GTG	V	13276	28263	0.46975	0.231007	1.12528	0.118028	0.274822
ATCGTT	IV	155	757	notICP_notACP	0.205805	ATC	I	21443	43605	0.491767	GTT	V	28642	55899	0.512397	0.25198	0.81675	-0.202422	-1.22888
ATCTAC	IY	187	524	notICP_notACP	0.358095	ATC	I	21443	43605	0.491767	TAC	Y	21972	36936	0.594878	0.292541	1.22408	0.202193	0.916398
ATCTAT	IY	150	557	notICP_notACP	0.270609	ATC	I	21443	43605	0.491767	TAT	Y	30846	48818	0.631865	0.31073	0.870882	-0.138249	-1.18465
ATCTCA	IS	126	600	notICP_notACP	0.211314	ATC	I	21443	43605	0.491767	TCA	S	24329	49066	0.495853	0.243844	0.866597	-0.143181	-0.950196
ATCTCC	IS	165	570	notICP_notACP	0.290718	ATC	I	21443	43605	0.491767	TCC	S	16143	36297	0.444763	0.21872	1.32918	0.284563	1.13714
ATCTCG	IS	62	283	notICP_notACP	0.221831	ATC	I	21443	43605	0.491767	TCG	S	7841	22577	0.347329	0.170805	1.29874	0.261392	0.78578
ATCTCT	IS	184	841	notICP_notACP	0.219715	ATC	I	21443	43605	0.491767	TCT	S	30724	60380	0.508852	0.250237	0.878028	-0.130076	-0.918859
ATCTGC	IC	65	224	notICP_notACP	0.293333	ATC	I	21443	43605	0.491767	TGC	C	6179	11936	0.517718	0.254597	1.15215	0.141629	0.437417
ATCTGG	IW	207	412	notICP_notACP	0.503632	ATC	I	21443	43605	0.491767	TGG	W	25852	26518	0.974886	0.479417	1.05051	0.0492752	-0.134458
ATCTGT	IC	117	347	notICP_notACP	0.33908	ATC	I	21443	43605	0.491767	TGT	C	13061	20036	0.651894	0.32058	1.05771	0.0561053	-0.0445262
ATCTTA	IL	188	954	notICP_notACP	0.197906	ATC	I	21443	43605	0.491767	TTA	L	29421	69603	0.422706	0.207873	0.952052	-0.0491351	-0.460733
ATCTTC	IF	247	748	notICP_notACP	0.331108	ATC	I	21443	43605	0.491767	TTC	F	28009	46718	0.599542	0.294835	1.12303	0.116029	0.337729
ATCTTG	IL	345	1030	notICP_notACP	0.335597	ATC	I	21443	43605	0.491767	TTG	L	37309	70694	0.52776	0.259535	1.29307	0.257018	1.16505
ATCTTT	IF	256	919	notICP_notACP	0.279348	ATC	I	21443	43605	0.491767	TTT	F	41602	68042	0.611422	0.300677	0.929062	-0.0735801	-0.802354
ATGAAA	MK	1288	2455	notICP_notACP	0.524837	ATG	M	44923	53305	0.842757	AAA	K	66039	111474	0.59242	0.499266	1.05122	0.0499492	-0.133071
ATGAAC	MN	678	1417	notICP_notACP	0.478843	ATG	M	44923	53305	0.842757	AAC	N	32156	64202	0.500864	0.422107	1.13441	0.126115	0.578003
ATGAAG	MK	797	1638	notICP_notACP	0.486882	ATG	M	44923	53305	0.842757	AAG	K	46545	80775	0.576236	0.485626	1.00259	0.00258256	-0.593815
ATGAAT	MN	1027	2075	notICP_notACP	0.495183	ATG	M	44923	53305	0.842757	AAT	N	53103	96117	0.552488	0.465613	1.06351	0.0615733	-0.0115751
ATGACA	MT	431	1029	notICP_notACP	0.419417	ATG	M	44923	53305	0.842757	ACA	T	20849	46056	0.4527	0.381516	1.09934	0.094714	0.259349
ATGACC	MT	246	633	notICP_notACP	0.38959	ATG	M	44923	53305	0.842757	ACC	T	11802	31072	0.379847	0.320119	1.21702	0.196402	0.958294
ATGACG	MT	144	468	notICP_notACP	0.309168	ATG	M	44923	53305	0.842757	ACG	T	6523	21306	0.30619	0.258044	1.19812	0.180756	0.676607
ATGACT	MT	474	992	notICP_notACP	0.478348	ATG	M	44923	53305	0.842757	ACT	T	22825	50811	0.449225	0.378587	1.26351	0.233893	1.47943
ATGAGA	MR	669	1119	notICP_notACP	0.598214	ATG	M	44923	53305	0.842757	AGA	R	36631	55499	0.660036	0.55625	1.07544	0.0727313	0.116691
ATGAGC	MS	263	631	notICP_notACP	0.417722	ATG	M	44923	53305	0.842757	AGC	S	10178	25845	0.393833	0.331905	1.25856	0.229966	1.26468
ATGAGG	MR	186	515	notICP_notACP	0.362403	ATG	M	44923	53305	0.842757	AGG	R	9456	25131	0.376293	0.317124	1.14278	0.133465	0.486433
ATGAGT	MS	498	947	notICP_notACP	0.526371	ATG	M	44923	53305	0.842757	AGT	S	18181	37817	0.480776	0.405178	1.29911	0.261681	1.86699
ATGATA	MI	511	931	notICP_notACP	0.549356	ATG	M	44923	53305	0.842757	ATA	I	28580	47599	0.600441	0.506026	1.08563	0.0821591	0.207516
ATGATC	MI	361	786	notICP_notACP	0.459975	ATG	M	44923	53305	0.842757	ATC	I	21443	43605	0.491767	0.41444	1.10987	0.104243	0.367501
ATGATG	MM	862	1116	notICP_notACP	0.772605	ATG	M	44923	53305	0.842757	ATG	M	44923	53305	0.842757	0.710239	1.08781	0.0841663	0.321723
ATGATT	MI	799	1547	notICP_notACP	0.516796	ATG	M	44923	53305	0.842757	ATT	I	43581	78421	0.555737	0.468351	1.10344	0.0984297	0.356065
ATGCAA	MQ	757	1316	notICP_notACP	0.57555	ATG	M	44923	53305	0.842757	CAA	Q	47547	70805	0.671525	0.565932	1.017	0.0168524	-0.531665
ATGCAC	MH	129	310	notICP_notACP	0.418006	ATG	M	44923	53305	0.842757	CAC	H	9255	19636	0.471355	0.397238	1.05228	0.0509618	-0.0975582
ATGCAG	MQ	197	540	notICP_notACP	0.365989	ATG	M	44923	53305	0.842757	CAG	Q	15120	32423	0.466352	0.393021	0.931219	-0.0712611	-1.0321
ATGCAT	MH	351	635	notICP_notACP	0.553459	ATG	M	44923	53305	0.842757	CAT	H	22295	35629	0.625765	0.527368	1.04947	0.04829	-0.158632
ATGCCA	MP	428	802	notICP_notACP	0.534247	ATG	M	44923	53305	0.842757	CCA	P	27384	45592	0.60064	0.506194	1.05542	0.0539377	-0.0931019
ATGCCC	MP	179	403	notICP_notACP	0.445545	ATG	M	44923	53305	0.842757	CCC	P	7418	18016	0.411778	0.347029	1.28388	0.24989	1.49514
ATGCCG	MP	65	240	notICP_notACP	0.273859	ATG	M	44923	53305	0.842757	CCG	P	4708	13881	0.339216	0.285877	0.957961	-0.042948	-0.600409
ATGCCT	MP	303	657	notICP_notACP	0.462006	ATG	M	44923	53305	0.842757	CCT	P	17900	34872	0.51332	0.432604	1.06797	0.0657558	0.0271621
ATGCGA	MR	34	115	notICP_notACP	0.301724	ATG	M	44923	53305	0.842757	CGA	R	3436	7748	0.443541	0.373797	0.807186	-0.214201	-1.89326
ATGCGC	MR	36	96	notICP_notACP	0.381443	ATG	M	44923	53305	0.842757	CGC	R	2549	6607	0.385896	0.325216	1.17289	0.159471	0.691386
ATGCGG	MR	20	80	notICP_notACP	0.259259	ATG	M	44923	53305	0.842757	CGG	R	1408	4553	0.309398	0.260748	0.994292	-0.00572426	-0.36136
ATGCGT	MR	135	244	notICP_notACP	0.555102	ATG	M	44923	53305	0.842757	CGT	R	10611	15876	0.668388	0.563289	0.985466	-0.0146405	-0.878397
ATGCTA	ML	269	845	notICP_notACP	0.319149	ATG	M	44923	53305	0.842757	CTA	L	10482	35284	0.297095	0.250379	1.27466	0.242682	1.03334
ATGCTC	ML	96	292	notICP_notACP	0.331058	ATG	M	44923	53305	0.842757	CTC	L	4959	13838	0.358407	0.30205	1.09604	0.0917	0.18568
ATGCTG	ML	219	709	notICP_notACP	0.309859	ATG	M	44923	53305	0.842757	CTG	L	8967	28010	0.32016	0.269817	1.1484	0.138374	0.443703
ATGCTT	ML	423	825	notICP_notACP	0.513317	ATG	M	44923	53305	0.842757	CTT	L	16713	31219	0.535362	0.45118	1.13772	0.129028	0.64717
ATGGAA	ME	1420	2500	notICP_notACP	0.568173	ATG	M	44923	53305	0.842757	GAA	E	81216	120683	0.672972	0.567152	1.0018	0.00179789	-0.702272
ATGGAC	MD	625	1281	notICP_notACP	0.4883	ATG	M	44923	53305	0.842757	GAC	D	25305	52614	0.480966	0.405337	1.20468	0.18621	1.11505
ATGGAG	ME	407	1041	notICP_notACP	0.391555	ATG	M	44923	53305	0.842757	GAG	E	23163	51474	0.450005	0.379245	1.03246	0.0319436	-0.240965
ATGGAT	MD	1258	2204	notICP_notACP	0.570975	ATG	M	44923	53305	0.842757	GAT	D	63799	100790	0.632993	0.533459	1.07033	0.0679628	0.0582458
ATGGCA	MA	505	1153	notICP_notACP	0.438475	ATG	M	44923	53305	0.842757	GCA	A	19635	41992	0.467602	0.394075	1.11267	0.106762	0.371139
ATGGCC	MA	339	750	notICP_notACP	0.45273	ATG	M	44923	53305	0.842757	GCC	A	13869	31434	0.441228	0.371848	1.21751	0.19681	1.11678
ATGGCG	MA	107	430	notICP_notACP	0.25058	ATG	M	44923	53305	0.842757	GCG	A	4592	16099	0.28528	0.240421	1.04225	0.0413857	-0.106455
ATGGCT	MA	598	1216	notICP_notACP	0.492194	ATG	M	44923	53305	0.842757	GCT	A	25645	51712	0.495929	0.417948	1.17764	0.163516	0.92759
ATGGGA	MG	290	725	notICP_notACP	0.400826	ATG	M	44923	53305	0.842757	GGA	G	12770	28663	0.445541	0.375483	1.0675	0.065315	0.0201005
ATGGGC	MG	216	635	notICP_notACP	0.341195	ATG	M	44923	53305	0.842757	GGC	G	9533	25371	0.375769	0.316682	1.07741	0.0745574	0.0786735
ATGGGG	MG	156	429	notICP_notACP	0.365116	ATG	M	44923	53305	0.842757	GGG	G	6041	15977	0.378145	0.318684	1.1457	0.136015	0.507109
ATGGGT	MG	745	1294	notICP_notACP	0.576062	ATG	M	44923	53305	0.842757	GGT	G	36380	58454	0.622376	0.524512	1.09828	0.0937469	0.345595
ATGGTA	MV	220	694	notICP_notACP	0.317986	ATG	M	44923	53305	0.842757	GTA	V	11581	31147	0.371838	0.313369	1.01473	0.0146254	-0.308334
ATGGTC	MV	233	601	notICP_notACP	0.388704	ATG	M	44923	53305	0.842757	GTC	V	12381	28654	0.432106	0.36416	1.0674	0.0652245	0.0188031
ATGGTG	MV	250	576	notICP_notACP	0.435009	ATG	M	44923	53305	0.842757	GTG	V	13276	28263	0.46975	0.395885	1.09883	0.0942431	0.265087
ATGGTT	MV	601	1221	notICP_notACP	0.492635	ATG	M	44923	53305	0.842757	GTT	V	28642	55899	0.512397	0.431826	1.14082	0.131745	0.645699
ATGTAC	MY	353	653	notICP_notACP	0.541284	ATG	M	44923	53305	0.842757	TAC	Y	21972	36936	0.594878	0.501337	1.07968	0.0766656	0.146963
ATGTAT	MY	470	824	notICP_notACP	0.570909	ATG	M	44923	53305	0.842757	TAT	Y	30846	48818	0.631865	0.532508	1.07211	0.0696315	0.0768585
ATGTCA	MS	491	1033	notICP_notACP	0.475822	ATG	M	44923	53305	0.842757	TCA	S	24329	49066	0.495853	0.417883	1.13865	0.129842	0.607025
ATGTCC	MS	328	738	notICP_notACP	0.445196	ATG	M	44923	53305	0.842757	TCC	S	16143	36297	0.444763	0.374827	1.18774	0.172051	0.906283
ATGTCG	MS	150	442	notICP_notACP	0.340858	ATG	M	44923	53305	0.842757	TCG	S	7841	22577	0.347329	0.292714	1.16447	0.152269	0.573841
ATGTCT	MS	648	1217	notICP_notACP	0.532841	ATG	M	44923	53305	0.842757	TCT	S	30724	60380	0.508852	0.428839	1.24252	0.217142	1.49881
ATGTGC	MC	136	267	notICP_notACP	0.511194	ATG	M	44923	53305	0.842757	TGC	C	6179	11936	0.517718	0.43631	1.17163	0.158395	0.916741
ATGTGG	MW	371	436	notICP_notACP	0.851259	ATG	M	44923	53305	0.842757	TGG	W	25852	26518	0.974886	0.821592	1.03611	0.0354722	-0.463064
ATGTGT	MC	222	379	notICP_notACP	0.586842	ATG	M	44923	53305	0.842757	TGT	C	13061	20036	0.651894	0.549388	1.06817	0.0659506	0.0367417
ATGTTA	ML	307	966	notICP_notACP	0.318511	ATG	M	44923	53305	0.842757	TTA	L	29421	69603	0.422706	0.356238	0.894096	-0.111943	-1.19555
ATGTTC	MF	442	785	notICP_notACP	0.563613	ATG	M	44923	53305	0.842757	TTC	F	28009	46718	0.599542	0.505268	1.11547	0.109279	0.503718
ATGTTG	ML	419	962	notICP_notACP	0.436137	ATG	M	44923	53305	0.842757	TTG	L	37309	70694	0.52776	0.444773	0.980582	-0.0196085	-0.736293
ATGTTT	MF	853	1416	notICP_notACP	0.602682	ATG	M	44923	53305	0.842757	TTT	F	41602	68042	0.611422	0.51528	1.16962	0.156678	1.0623
ATTAAA	IK	477	2284	notICP_notACP	0.20919	ATT	I	43581	78421	0.555737	AAA	K	66039	111474	0.59242	0.32923	0.635394	-0.453511	-2.77965
ATTAAC	IN	263	1325	notICP_notACP	0.199095	ATT	I	43581	78421	0.555737	AAC	N	32156	64202	0.500864	0.278349	0.715272	-0.335093	-1.91288
ATTAAG	IK	267	1519	notICP_notACP	0.176316	ATT	I	43581	78421	0.555737	AAG	K	46545	80775	0.576236	0.320235	0.550582	-0.59678	-3.23775
ATTAAT	IN	486	2046	notICP_notACP	0.237909	ATT	I	43581	78421	0.555737	AAT	N	53103	96117	0.552488	0.307038	0.774853	-0.255082	-1.75033
ATTACA	IT	238	1049	notICP_notACP	0.227619	ATT	I	43581	78421	0.555737	ACA	T	20849	46056	0.4527	0.251582	0.904751	-0.100096	-0.791607
ATTACC	IT	176	859	notICP_notACP	0.205814	ATT	I	43581	78421	0.555737	ACC	T	11802	31072	0.379847	0.211095	0.974981	-0.0253368	-0.372703
ATTACG	IT	64	490	notICP_notACP	0.132383	ATT	I	43581	78421	0.555737	ACG	T	6523	21306	0.30619	0.170161	0.777985	-0.251049	-0.95956
ATTACT	IT	359	1392	notICP_notACP	0.258435	ATT	I	43581	78421	0.555737	ACT	T	22825	50811	0.449225	0.249651	1.03519	0.0345816	-0.145235
ATTAGA	IR	402	1251	notICP_notACP	0.321885	ATT	I	43581	78421	0.555737	AGA	R	36631	55499	0.660036	0.366806	0.877534	-0.13064	-1.35047
ATTAGC	IS	81	492	notICP_notACP	0.166329	ATT	I	43581	78421	0.555737	AGC	S	10178	25845	0.393833	0.218867	0.759952	-0.274501	-1.31183
ATTAGG	IR	102	549	notICP_notACP	0.187273	ATT	I	43581	78421	0.555737	AGG	R	9456	25131	0.376293	0.20912	0.895528	-0.110342	-0.695924
ATTAGT	IS	207	796	notICP_notACP	0.260979	ATT	I	43581	78421	0.555737	AGT	S	18181	37817	0.480776	0.267185	0.976771	-0.0235032	-0.462333
ATTATA	II	383	1188	notICP_notACP	0.32296	ATT	I	43581	78421	0.555737	ATA	I	28580	47599	0.600441	0.333687	0.967854	-0.0326745	-0.635916
ATTATC	II	308	1287	notICP_notACP	0.239907	ATT	I	43581	78421	0.555737	ATC	I	21443	43605	0.491767	0.273293	0.877837	-0.130294	-1.00455
ATTATG	IM	456	1143	notICP_notACP	0.399476	ATT	I	43581	78421	0.555737	ATG	M	44923	53305	0.842757	0.468351	0.85294	-0.159066	-1.95081
ATTATT	II	701	2170	notICP_notACP	0.323353	ATT	I	43581	78421	0.555737	ATT	I	43581	78421	0.555737	0.308844	1.04698	0.0459108	-0.108045
ATTCAA	IQ	1060	2268	notICP_notACP	0.467607	ATT	I	43581	78421	0.555737	CAA	Q	47547	70805	0.671525	0.373191	1.253	0.225537	1.38119
ATTCAC	IH	210	683	notICP_notACP	0.30848	ATT	I	43581	78421	0.555737	CAC	H	9255	19636	0.471355	0.261949	1.17763	0.163504	0.581297
ATTCAG	IQ	220	897	notICP_notACP	0.246102	ATT	I	43581	78421	0.555737	CAG	Q	15120	32423	0.466352	0.259169	0.949583	-0.0517327	-0.587014
ATTCAT	IH	452	1123	notICP_notACP	0.403025	ATT	I	43581	78421	0.555737	CAT	H	22295	35629	0.625765	0.347761	1.15891	0.147484	0.643746
ATTCCA	IP	720	1739	notICP_notACP	0.414368	ATT	I	43581	78421	0.555737	CCA	P	27384	45592	0.60064	0.333798	1.24137	0.216218	1.15911
ATTCCC	IP	125	617	notICP_notACP	0.203883	ATT	I	43581	78421	0.555737	CCC	P	7418	18016	0.411778	0.22884	0.890943	-0.115475	-0.782179
ATTCCG	IP	85	513	notICP_notACP	0.167315	ATT	I	43581	78421	0.555737	CCG	P	4708	13881	0.339216	0.188515	0.887543	-0.119298	-0.65695
ATTCCT	IP	451	1356	notICP_notACP	0.333088	ATT	I	43581	78421	0.555737	CCT	P	17900	34872	0.51332	0.285271	1.16762	0.154967	0.576897
ATTCGA	IR	39	196	notICP_notACP	0.203046	ATT	I	43581	78421	0.555737	CGA	R	3436	7748	0.443541	0.246492	0.823741	-0.193899	-1.16823
ATTCGC	IR	44	176	notICP_notACP	0.254237	ATT	I	43581	78421	0.555737	CGC	R	2549	6607	0.385896	0.214457	1.1855	0.170161	0.509071
ATTCGG	IR	20	122	notICP_notACP	0.170732	ATT	I	43581	78421	0.555737	CGG	R	1408	4553	0.309398	0.171944	0.992949	-0.0070759	-0.242831
ATTCGT	IR	220	500	notICP_notACP	0.441118	ATT	I	43581	78421	0.555737	CGT	R	10611	15876	0.668388	0.371448	1.18756	0.171903	0.896831
ATTCTA	IL	164	1024	notICP_notACP	0.160976	ATT	I	43581	78421	0.555737	CTA	L	10482	35284	0.297095	0.165107	0.974979	-0.0253391	-0.291514
ATTCTC	IL	110	459	notICP_notACP	0.241304	ATT	I	43581	78421	0.555737	CTC	L	4959	13838	0.358407	0.19918	1.21149	0.191849	0.574606
ATTCTG	IL	123	748	notICP_notACP	0.165554	ATT	I	43581	78421	0.555737	CTG	L	8967	28010	0.32016	0.177925	0.930473	-0.0720625	-0.469854
ATTCTT	IL	448	1151	notICP_notACP	0.389757	ATT	I	43581	78421	0.555737	CTT	L	16713	31219	0.535362	0.29752	1.31002	0.270041	1.43472
ATTGAA	IE	1826	4107	notICP_notACP	0.444742	ATT	I	43581	78421	0.555737	GAA	E	81216	120683	0.672972	0.373996	1.18916	0.17325	0.914756
ATTGAC	ID	572	1853	notICP_notACP	0.309061	ATT	I	43581	78421	0.555737	GAC	D	25305	52614	0.480966	0.26729	1.15628	0.145205	0.48092
ATTGAG	IE	372	1517	notICP_notACP	0.245718	ATT	I	43581	78421	0.555737	GAG	E	23163	51474	0.450005	0.250084	0.982541	-0.0176134	-0.404368
ATTGAT	ID	1485	3619	notICP_notACP	0.410497	ATT	I	43581	78421	0.555737	GAT	D	63799	100790	0.632993	0.351778	1.16692	0.15437	0.706572
ATTGCA	IA	536	1522	notICP_notACP	0.352594	ATT	I	43581	78421	0.555737	GCA	A	19635	41992	0.467602	0.259864	1.35684	0.305159	1.49238
ATTGCC	IA	458	1376	notICP_notACP	0.333333	ATT	I	43581	78421	0.555737	GCC	A	13869	31434	0.441228	0.245207	1.3594	0.307042	1.42053
ATTGCG	IA	113	620	notICP_notACP	0.183575	ATT	I	43581	78421	0.555737	GCG	A	4592	16099	0.28528	0.15854	1.15791	0.146614	0.290333
ATTGCT	IA	759	2068	notICP_notACP	0.367327	ATT	I	43581	78421	0.555737	GCT	A	25645	51712	0.495929	0.275606	1.3328	0.28728	1.45249
ATTGGA	IG	258	900	notICP_notACP	0.287458	ATT	I	43581	78421	0.555737	GGA	G	12770	28663	0.445541	0.247604	1.16096	0.149248	0.468306
ATTGGC	IG	207	820	notICP_notACP	0.25335	ATT	I	43581	78421	0.555737	GGC	G	9533	25371	0.375769	0.208828	1.21319	0.193257	0.60945
ATTGGG	IG	141	575	notICP_notACP	0.246528	ATT	I	43581	78421	0.555737	GGG	G	6041	15977	0.378145	0.210149	1.17311	0.159657	0.447663
ATTGGT	IG	950	2147	notICP_notACP	0.442737	ATT	I	43581	78421	0.555737	GGT	G	36380	58454	0.622376	0.345877	1.28004	0.246892	1.46404
ATTGTA	IV	268	1045	notICP_notACP	0.25717	ATT	I	43581	78421	0.555737	GTA	V	11581	31147	0.371838	0.206644	1.24451	0.218741	0.730311
ATTGTC	IV	372	1215	notICP_notACP	0.306743	ATT	I	43581	78421	0.555737	GTC	V	12381	28654	0.432106	0.240137	1.27737	0.244801	1.00383
ATTGTG	IV	287	997	notICP_notACP	0.288577	ATT	I	43581	78421	0.555737	GTG	V	13276	28263	0.46975	0.261057	1.10542	0.100223	0.208637
ATTGTT	IV	826	2165	notICP_notACP	0.38181	ATT	I	43581	78421	0.555737	GTT	V	28642	55899	0.512397	0.284758	1.34082	0.293283	1.54566
ATTTAC	IY	362	1008	notICP_notACP	0.359762	ATT	I	43581	78421	0.555737	TAC	Y	21972	36936	0.594878	0.330596	1.08822	0.0845474	0.152448
ATTTAT	IY	538	1393	notICP_notACP	0.386657	ATT	I	43581	78421	0.555737	TAT	Y	30846	48818	0.631865	0.351151	1.10112	0.0963233	0.250932
ATTTCA	IS	477	1536	notICP_notACP	0.310995	ATT	I	43581	78421	0.555737	TCA	S	24329	49066	0.495853	0.275564	1.12858	0.12096	0.345732
ATTTCC	IS	348	1296	notICP_notACP	0.269082	ATT	I	43581	78421	0.555737	TCC	S	16143	36297	0.444763	0.247171	1.08865	0.0849372	0.11604
ATTTCG	IS	123	620	notICP_notACP	0.199678	ATT	I	43581	78421	0.555737	TCG	S	7841	22577	0.347329	0.193024	1.03447	0.0338928	-0.114998
ATTTCT	IS	676	2079	notICP_notACP	0.325481	ATT	I	43581	78421	0.555737	TCT	S	30724	60380	0.508852	0.282788	1.15097	0.140606	0.479304
ATTTGC	IC	168	446	notICP_notACP	0.378076	ATT	I	43581	78421	0.555737	TGC	C	6179	11936	0.517718	0.287715	1.31406	0.273125	1.41033
ATTTGG	IW	547	871	notICP_notACP	0.62844	ATT	I	43581	78421	0.555737	TGG	W	25852	26518	0.974886	0.54178	1.15995	0.148381	1.01398
ATTTGT	IC	261	665	notICP_notACP	0.393393	ATT	I	43581	78421	0.555737	TGT	C	13061	20036	0.651894	0.362282	1.08588	0.0823884	0.150341
ATTTTA	IL	687	2550	notICP_notACP	0.269698	ATT	I	43581	78421	0.555737	TTA	L	29421	69603	0.422706	0.234913	1.14808	0.138088	0.384788
ATTTTC	IF	669	1708	notICP_notACP	0.392042	ATT	I	43581	78421	0.555737	TTC	F	28009	46718	0.599542	0.333188	1.17664	0.162664	0.732901
ATTTTG	IL	771	2267	notICP_notACP	0.340388	ATT	I	43581	78421	0.555737	TTG	L	37309	70694	0.52776	0.293296	1.16056	0.148905	0.552426
ATTTTT	IF	654	1967	notICP_notACP	0.332825	ATT	I	43581	78421	0.555737	TTT	F	41602	68042	0.611422	0.33979	0.979503	-0.02071	-0.569712
CAAAAA	QK	1050	2754	notICP_notACP	0.381488	CAA	Q	47547	70805	0.671525	AAA	K	66039	111474	0.59242	0.397825	0.958935	-0.0419316	-0.827906
CAAAAC	QN	607	1701	notICP_notACP	0.357227	CAA	Q	47547	70805	0.671525	AAC	N	32156	64202	0.500864	0.336343	1.06209	0.0602394	-0.0177373
CAAAAG	QK	1018	2273	notICP_notACP	0.448109	CAA	Q	47547	70805	0.671525	AAG	K	46545	80775	0.576236	0.386957	1.15803	0.146724	0.709604
CAAAAT	QN	1025	2802	notICP_notACP	0.366036	CAA	Q	47547	70805	0.671525	AAT	N	53103	96117	0.552488	0.371009	0.986596	-0.0134942	-0.570308
CAAACA	QT	440	1284	notICP_notACP	0.343191	CAA	Q	47547	70805	0.671525	ACA	T	20849	46056	0.4527	0.303999	1.12892	0.121261	0.383438
CAAACC	QT	180	700	notICP_notACP	0.258203	CAA	Q	47547	70805	0.671525	ACC	T	11802	31072	0.379847	0.255077	1.01225	0.0121787	-0.263416
CAAACG	QT	120	562	notICP_notACP	0.21492	CAA	Q	47547	70805	0.671525	ACG	T	6523	21306	0.30619	0.205615	1.04526	0.0442629	-0.0789016
CAAACT	QT	453	1340	notICP_notACP	0.338553	CAA	Q	47547	70805	0.671525	ACT	T	22825	50811	0.449225	0.301666	1.12228	0.115363	0.341115
CAAAGA	QR	983	1875	notICP_notACP	0.52452	CAA	Q	47547	70805	0.671525	AGA	R	36631	55499	0.660036	0.443231	1.1834	0.168394	1.03389
CAAAGC	QS	214	710	notICP_notACP	0.302391	CAA	Q	47547	70805	0.671525	AGC	S	10178	25845	0.393833	0.264469	1.14339	0.133999	0.408836
CAAAGG	QR	216	889	notICP_notACP	0.24382	CAA	Q	47547	70805	0.671525	AGG	R	9456	25131	0.376293	0.25269	0.964898	-0.0357334	-0.496245
CAAAGT	QS	483	1201	notICP_notACP	0.402662	CAA	Q	47547	70805	0.671525	AGT	S	18181	37817	0.480776	0.322853	1.2472	0.2209	1.15809
CAAATA	QI	595	1422	notICP_notACP	0.418833	CAA	Q	47547	70805	0.671525	ATA	I	28580	47599	0.600441	0.403211	1.03874	0.0380127	-0.206362
CAAATC	QI	404	1121	notICP_notACP	0.360963	CAA	Q	47547	70805	0.671525	ATC	I	21443	43605	0.491767	0.330234	1.09305	0.0889729	0.183622
CAAATG	QM	940	1479	notICP_notACP	0.635811	CAA	Q	47547	70805	0.671525	ATG	M	44923	53305	0.842757	0.565932	1.12347	0.116427	0.653235
CAAATT	QI	840	2043	notICP_notACP	0.411448	CAA	Q	47547	70805	0.671525	ATT	I	43581	78421	0.555737	0.373191	1.10251	0.097592	0.27694
CAACAA	QQ	1170	2967	notICP_notACP	0.394542	CAA	Q	47547	70805	0.671525	CAA	Q	47547	70805	0.671525	0.450946	0.874921	-0.133622	-1.68341
CAACAC	QH	137	453	notICP_notACP	0.303965	CAA	Q	47547	70805	0.671525	CAC	H	9255	19636	0.471355	0.316527	0.960313	-0.0404959	-0.650144
CAACAG	QQ	471	1654	notICP_notACP	0.285196	CAA	Q	47547	70805	0.671525	CAG	Q	15120	32423	0.466352	0.313167	0.910684	-0.0935589	-0.948847
CAACAT	QH	323	873	notICP_notACP	0.370709	CAA	Q	47547	70805	0.671525	CAT	H	22295	35629	0.625765	0.420217	0.882186	-0.125352	-1.50866
CAACCA	QP	435	1137	notICP_notACP	0.383128	CAA	Q	47547	70805	0.671525	CCA	P	27384	45592	0.60064	0.403345	0.949877	-0.0514226	-0.911234
CAACCC	QP	60	335	notICP_notACP	0.181548	CAA	Q	47547	70805	0.671525	CCC	P	7418	18016	0.411778	0.276519	0.656546	-0.420762	-2.21961
CAACCG	QP	91	403	notICP_notACP	0.227723	CAA	Q	47547	70805	0.671525	CCG	P	4708	13881	0.339216	0.227792	0.999695	-0.00030482	-0.291487
CAACCT	QP	284	874	notICP_notACP	0.325714	CAA	Q	47547	70805	0.671525	CCT	P	17900	34872	0.51332	0.344707	0.944902	-0.0566744	-0.812484
CAACGA	QR	71	269	notICP_notACP	0.266667	CAA	Q	47547	70805	0.671525	CGA	R	3436	7748	0.443541	0.297849	0.895308	-0.110587	-0.992486
CAACGC	QR	36	166	notICP_notACP	0.221557	CAA	Q	47547	70805	0.671525	CGC	R	2549	6607	0.385896	0.259139	0.854974	-0.156684	-1.06902
CAACGG	QR	44	164	notICP_notACP	0.272727	CAA	Q	47547	70805	0.671525	CGG	R	1408	4553	0.309398	0.207769	1.31265	0.272047	1.01266
CAACGT	QR	233	469	notICP_notACP	0.497872	CAA	Q	47547	70805	0.671525	CGT	R	10611	15876	0.668388	0.448839	1.10924	0.103679	0.392481
CAACTA	QL	233	1065	notICP_notACP	0.219512	CAA	Q	47547	70805	0.671525	CTA	L	10482	35284	0.297095	0.199507	1.10027	0.0955596	0.13927
CAACTC	QL	67	318	notICP_notACP	0.213166	CAA	Q	47547	70805	0.671525	CTC	L	4959	13838	0.358407	0.24068	0.885685	-0.121394	-0.847532
CAACTG	QL	222	924	notICP_notACP	0.241081	CAA	Q	47547	70805	0.671525	CTG	L	8967	28010	0.32016	0.214995	1.12133	0.114517	0.239099
CAACTT	QL	244	750	notICP_notACP	0.326232	CAA	Q	47547	70805	0.671525	CTT	L	16713	31219	0.535362	0.359509	0.907437	-0.0971312	-1.11221
CAAGAA	QE	1760	3762	notICP_notACP	0.467978	CAA	Q	47547	70805	0.671525	GAA	E	81216	120683	0.672972	0.451918	1.03554	0.0349203	-0.259789
CAAGAC	QD	388	1207	notICP_notACP	0.32202	CAA	Q	47547	70805	0.671525	GAC	D	25305	52614	0.480966	0.32298	0.997026	-0.00297829	-0.430243
CAAGAG	QE	470	1550	notICP_notACP	0.303675	CAA	Q	47547	70805	0.671525	GAG	E	23163	51474	0.450005	0.30219	1.00492	0.00490385	-0.355667
CAAGAT	QD	1166	2608	notICP_notACP	0.447298	CAA	Q	47547	70805	0.671525	GAT	D	63799	100790	0.632993	0.425071	1.05229	0.0509692	-0.104328
CAAGCA	QA	281	988	notICP_notACP	0.285137	CAA	Q	47547	70805	0.671525	GCA	A	19635	41992	0.467602	0.314006	0.90806	-0.0964449	-0.967594
CAAGCC	QA	191	717	notICP_notACP	0.267409	CAA	Q	47547	70805	0.671525	GCC	A	13869	31434	0.441228	0.296296	0.902509	-0.102576	-0.945359
CAAGCG	QA	93	446	notICP_notACP	0.210291	CAA	Q	47547	70805	0.671525	GCG	A	4592	16099	0.28528	0.191572	1.09771	0.0932261	0.124071
CAAGCT	QA	510	1362	notICP_notACP	0.374908	CAA	Q	47547	70805	0.671525	GCT	A	25645	51712	0.495929	0.333029	1.12575	0.118452	0.399318
CAAGGA	QG	182	673	notICP_notACP	0.271513	CAA	Q	47547	70805	0.671525	GGA	G	12770	28663	0.445541	0.299192	0.907488	-0.0970749	-0.92531
CAAGGC	QG	162	654	notICP_notACP	0.248855	CAA	Q	47547	70805	0.671525	GGC	G	9533	25371	0.375769	0.252338	0.986197	-0.0138992	-0.389871
CAAGGG	QG	79	380	notICP_notACP	0.209974	CAA	Q	47547	70805	0.671525	GGG	G	6041	15977	0.378145	0.253934	0.826884	-0.190091	-1.1878
CAAGGT	QG	781	1553	notICP_notACP	0.503218	CAA	Q	47547	70805	0.671525	GGT	G	36380	58454	0.622376	0.417941	1.20404	0.185682	1.14449
CAAGTA	QV	201	855	notICP_notACP	0.235981	CAA	Q	47547	70805	0.671525	GTA	V	11581	31147	0.371838	0.249698	0.945066	-0.0565008	-0.58774
CAAGTC	QV	233	702	notICP_notACP	0.332859	CAA	Q	47547	70805	0.671525	GTC	V	12381	28654	0.432106	0.29017	1.14712	0.137252	0.469829
CAAGTG	QV	288	836	notICP_notACP	0.345281	CAA	Q	47547	70805	0.671525	GTG	V	13276	28263	0.46975	0.315449	1.09457	0.0903623	0.184828
CAAGTT	QV	477	1346	notICP_notACP	0.354863	CAA	Q	47547	70805	0.671525	GTT	V	28642	55899	0.512397	0.344087	1.03132	0.0308349	-0.226367
CAATAC	QY	361	914	notICP_notACP	0.395628	CAA	Q	47547	70805	0.671525	TAC	Y	21972	36936	0.594878	0.399475	0.99037	-0.00967651	-0.584424
CAATAT	QY	569	1342	notICP_notACP	0.424423	CAA	Q	47547	70805	0.671525	TAT	Y	30846	48818	0.631865	0.424313	1.00026	0.00025926	-0.538253
CAATCA	QS	343	1036	notICP_notACP	0.331726	CAA	Q	47547	70805	0.671525	TCA	S	24329	49066	0.495853	0.332977	0.996242	-0.00376498	-0.448693
CAATCC	QS	170	646	notICP_notACP	0.264297	CAA	Q	47547	70805	0.671525	TCC	S	16143	36297	0.444763	0.298669	0.884914	-0.122265	-1.05626
CAATCG	QS	138	518	notICP_notACP	0.267823	CAA	Q	47547	70805	0.671525	TCG	S	7841	22577	0.347329	0.23324	1.14827	0.138256	0.382934
CAATCT	QS	432	1291	notICP_notACP	0.335139	CAA	Q	47547	70805	0.671525	TCT	S	30724	60380	0.508852	0.341707	0.98078	-0.0194071	-0.564346
CAATGC	QC	89	257	notICP_notACP	0.348837	CAA	Q	47547	70805	0.671525	TGC	C	6179	11936	0.517718	0.347661	1.00338	0.00337865	-0.419654
CAATGG	QW	546	784	notICP_notACP	0.696815	CAA	Q	47547	70805	0.671525	TGG	W	25852	26518	0.974886	0.65466	1.06439	0.0624039	-0.00489862
CAATGT	QC	238	491	notICP_notACP	0.485772	CAA	Q	47547	70805	0.671525	TGT	C	13061	20036	0.651894	0.437763	1.10967	0.104062	0.386459
CAATTA	QL	592	1919	notICP_notACP	0.308854	CAA	Q	47547	70805	0.671525	TTA	L	29421	69603	0.422706	0.283857	1.08806	0.0843973	0.129984
CAATTC	QF	437	1060	notICP_notACP	0.412818	CAA	Q	47547	70805	0.671525	TTC	F	28009	46718	0.599542	0.402607	1.02536	0.0250451	-0.311999
CAATTG	QL	813	2087	notICP_notACP	0.389847	CAA	Q	47547	70805	0.671525	TTG	L	37309	70694	0.52776	0.354404	1.10001	0.0953159	0.245531
CAATTT	QF	717	1733	notICP_notACP	0.414072	CAA	Q	47547	70805	0.671525	TTT	F	41602	68042	0.611422	0.410585	1.00849	0.00845501	-0.454383
CACAAA	HK	235	807	notICP_notACP	0.292079	CAC	H	9255	19636	0.471355	AAA	K	66039	111474	0.59242	0.27924	1.04598	0.044953	-0.103192
CACAAC	HN	149	520	notICP_notACP	0.287908	CAC	H	9255	19636	0.471355	AAC	N	32156	64202	0.500864	0.236085	1.21951	0.198449	0.71831
CACAAG	HK	318	732	notICP_notACP	0.435198	CAC	H	9255	19636	0.471355	AAG	K	46545	80775	0.576236	0.271612	1.60228	0.471428	2.87067
CACAAT	HN	199	728	notICP_notACP	0.274348	CAC	H	9255	19636	0.471355	AAT	N	53103	96117	0.552488	0.260418	1.05349	0.0521115	-0.0577577
CACACA	HT	87	360	notICP_notACP	0.243767	CAC	H	9255	19636	0.471355	ACA	T	20849	46056	0.4527	0.213382	1.1424	0.133128	0.325689
CACACC	HT	61	229	notICP_notACP	0.269565	CAC	H	9255	19636	0.471355	ACC	T	11802	31072	0.379847	0.179043	1.50559	0.409184	1.55191
CACACG	HT	32	166	notICP_notACP	0.197605	CAC	H	9255	19636	0.471355	ACG	T	6523	21306	0.30619	0.144324	1.36917	0.314205	0.863837
CACACT	HT	103	401	notICP_notACP	0.258706	CAC	H	9255	19636	0.471355	ACT	T	22825	50811	0.449225	0.211744	1.22179	0.200315	0.653735
CACAGA	HR	209	502	notICP_notACP	0.417495	CAC	H	9255	19636	0.471355	AGA	R	36631	55499	0.660036	0.311111	1.34195	0.294122	1.69558
CACAGC	HS	39	192	notICP_notACP	0.207254	CAC	H	9255	19636	0.471355	AGC	S	10178	25845	0.393833	0.185635	1.11646	0.110162	0.188662
CACAGG	HR	44	181	notICP_notACP	0.247253	CAC	H	9255	19636	0.471355	AGG	R	9456	25131	0.376293	0.177368	1.39401	0.332186	1.14825
CACAGT	HS	58	279	notICP_notACP	0.210714	CAC	H	9255	19636	0.471355	AGT	S	18181	37817	0.480776	0.226616	0.929828	-0.0727555	-0.601308
CACATA	HI	91	328	notICP_notACP	0.279635	CAC	H	9255	19636	0.471355	ATA	I	28580	47599	0.600441	0.283021	0.988037	-0.012035	-0.427037
CACATC	HI	139	390	notICP_notACP	0.358056	CAC	H	9255	19636	0.471355	ATC	I	21443	43605	0.491767	0.231797	1.5447	0.434828	2.18742
CACATG	HM	182	376	notICP_notACP	0.485411	CAC	H	9255	19636	0.471355	ATG	M	44923	53305	0.842757	0.397238	1.22197	0.200461	1.22782
CACATT	HI	180	636	notICP_notACP	0.284144	CAC	H	9255	19636	0.471355	ATT	I	43581	78421	0.555737	0.261949	1.08473	0.0813312	0.102795
CACCAA	HQ	159	591	notICP_notACP	0.27027	CAC	H	9255	19636	0.471355	CAA	Q	47547	70805	0.671525	0.316527	0.853862	-0.157985	-1.31268
CACCAC	HH	70	268	notICP_notACP	0.263941	CAC	H	9255	19636	0.471355	CAC	H	9255	19636	0.471355	0.222176	1.18798	0.172256	0.538255
CACCAG	HQ	59	280	notICP_notACP	0.213523	CAC	H	9255	19636	0.471355	CAG	Q	15120	32423	0.466352	0.219817	0.971366	-0.0290522	-0.40373
CACCAT	HH	127	404	notICP_notACP	0.316049	CAC	H	9255	19636	0.471355	CAT	H	22295	35629	0.625765	0.294957	1.07151	0.0690674	0.0390657
CACCCA	HP	108	348	notICP_notACP	0.312321	CAC	H	9255	19636	0.471355	CCA	P	27384	45592	0.60064	0.283115	1.10316	0.0981783	0.213695
CACCCC	HP	18	126	notICP_notACP	0.149606	CAC	H	9255	19636	0.471355	CCC	P	7418	18016	0.411778	0.194094	0.770795	-0.260333	-1.12196
CACCCG	HP	21	110	notICP_notACP	0.198198	CAC	H	9255	19636	0.471355	CCG	P	4708	13881	0.339216	0.159891	1.23958	0.214773	0.549587
CACCCT	HP	58	241	notICP_notACP	0.243802	CAC	H	9255	19636	0.471355	CCT	P	17900	34872	0.51332	0.241956	1.00763	0.00759958	-0.271868
CACCGA	HR	10	61	notICP_notACP	0.177419	CAC	H	9255	19636	0.471355	CGA	R	3436	7748	0.443541	0.209065	0.848631	-0.164131	-0.888527
CACCGC	HR	11	76	notICP_notACP	0.155844	CAC	H	9255	19636	0.471355	CGC	R	2549	6607	0.385896	0.181894	0.856786	-0.154568	-0.743884
CACCGG	HR	4	47	notICP_notACP	0.104167	CAC	H	9255	19636	0.471355	CGG	R	1408	4553	0.309398	0.145836	0.71427	-0.336494	-1.0051
CACCGT	HR	43	162	notICP_notACP	0.269939	CAC	H	9255	19636	0.471355	CGT	R	10611	15876	0.668388	0.315048	0.856817	-0.154531	-1.28824
CACCTA	HL	11	184	notICP_notACP	0.0648649	CAC	H	9255	19636	0.471355	CTA	L	10482	35284	0.297095	0.140037	0.463197	-0.769603	-1.65647
CACCTC	HL	13	99	notICP_notACP	0.14	CAC	H	9255	19636	0.471355	CTC	L	4959	13838	0.358407	0.168937	0.828711	-0.187884	-0.784155
CACCTG	HL	19	168	notICP_notACP	0.118343	CAC	H	9255	19636	0.471355	CTG	L	8967	28010	0.32016	0.150909	0.784202	-0.243088	-0.832544
CACCTT	HL	34	211	notICP_notACP	0.165094	CAC	H	9255	19636	0.471355	CTT	L	16713	31219	0.535362	0.252346	0.654239	-0.424282	-2.03702
CACGAA	HE	263	798	notICP_notACP	0.330413	CAC	H	9255	19636	0.471355	GAA	E	81216	120683	0.672972	0.317209	1.04163	0.0407827	-0.144374
CACGAC	HD	93	338	notICP_notACP	0.277286	CAC	H	9255	19636	0.471355	GAC	D	25305	52614	0.480966	0.226706	1.22311	0.201398	0.705829
CACGAG	HE	78	345	notICP_notACP	0.228324	CAC	H	9255	19636	0.471355	GAG	E	23163	51474	0.450005	0.212112	1.07643	0.0736495	0.0486176
CACGAT	HD	245	787	notICP_notACP	0.312183	CAC	H	9255	19636	0.471355	GAT	D	63799	100790	0.632993	0.298364	1.04631	0.0452729	-0.108297
CACGCA	HA	47	221	notICP_notACP	0.216216	CAC	H	9255	19636	0.471355	GCA	A	19635	41992	0.467602	0.220406	0.980989	-0.0191945	-0.363109
CACGCC	HA	43	169	notICP_notACP	0.258824	CAC	H	9255	19636	0.471355	GCC	A	13869	31434	0.441228	0.207975	1.24449	0.218728	0.734952
CACGCG	HA	10	67	notICP_notACP	0.161765	CAC	H	9255	19636	0.471355	GCG	A	4592	16099	0.28528	0.134468	1.203	0.184817	0.365475
CACGCT	HA	60	299	notICP_notACP	0.203333	CAC	H	9255	19636	0.471355	GCT	A	25645	51712	0.495929	0.233759	0.869842	-0.139443	-0.89598
CACGGA	HG	34	189	notICP_notACP	0.184211	CAC	H	9255	19636	0.471355	GGA	G	12770	28663	0.445541	0.210008	0.877159	-0.131067	-0.774733
CACGGC	HG	34	178	notICP_notACP	0.195531	CAC	H	9255	19636	0.471355	GGC	G	9533	25371	0.375769	0.17712	1.10394	0.0988877	0.136417
CACGGG	HG	15	112	notICP_notACP	0.141593	CAC	H	9255	19636	0.471355	GGG	G	6041	15977	0.378145	0.178241	0.794392	-0.230178	-0.947615
CACGGT	HG	181	472	notICP_notACP	0.384778	CAC	H	9255	19636	0.471355	GGT	G	36380	58454	0.622376	0.29336	1.31162	0.271265	1.42392
CACGTA	HV	39	193	notICP_notACP	0.206186	CAC	H	9255	19636	0.471355	GTA	V	11581	31147	0.371838	0.175268	1.1764	0.162463	0.384715
CACGTC	HV	72	225	notICP_notACP	0.323009	CAC	H	9255	19636	0.471355	GTC	V	12381	28654	0.432106	0.203675	1.5859	0.461152	2.08705
CACGTG	HV	73	171	notICP_notACP	0.430233	CAC	H	9255	19636	0.471355	GTG	V	13276	28263	0.46975	0.221419	1.94307	0.66427	3.8239
CACGTT	HV	142	484	notICP_notACP	0.294845	CAC	H	9255	19636	0.471355	GTT	V	28642	55899	0.512397	0.241521	1.22079	0.199495	0.74091
CACTAC	HY	129	341	notICP_notACP	0.380117	CAC	H	9255	19636	0.471355	TAC	Y	21972	36936	0.594878	0.280399	1.35563	0.304267	1.60364
CACTAT	HY	112	436	notICP_notACP	0.258581	CAC	H	9255	19636	0.471355	TAT	Y	30846	48818	0.631865	0.297833	0.86821	-0.141322	-1.15113
CACTCA	HS	78	361	notICP_notACP	0.218232	CAC	H	9255	19636	0.471355	TCA	S	24329	49066	0.495853	0.233723	0.933722	-0.0685763	-0.602268
CACTCC	HS	79	318	notICP_notACP	0.250784	CAC	H	9255	19636	0.471355	TCC	S	16143	36297	0.444763	0.209641	1.19625	0.179193	0.541981
CACTCG	HS	25	141	notICP_notACP	0.183099	CAC	H	9255	19636	0.471355	TCG	S	7841	22577	0.347329	0.163715	1.1184	0.111895	0.172619
CACTCT	HS	123	470	notICP_notACP	0.26327	CAC	H	9255	19636	0.471355	TCT	S	30724	60380	0.508852	0.23985	1.09764	0.0931649	0.15502
CACTGC	HC	31	121	notICP_notACP	0.262295	CAC	H	9255	19636	0.471355	TGC	C	6179	11936	0.517718	0.244029	1.07485	0.072183	0.0483638
CACTGG	HW	134	238	notICP_notACP	0.564854	CAC	H	9255	19636	0.471355	TGG	W	25852	26518	0.974886	0.459517	1.22923	0.20639	1.48597
CACTGT	HC	50	175	notICP_notACP	0.289773	CAC	H	9255	19636	0.471355	TGT	C	13061	20036	0.651894	0.307274	0.943045	-0.0586415	-0.735471
CACTTA	HL	71	428	notICP_notACP	0.167832	CAC	H	9255	19636	0.471355	TTA	L	29421	69603	0.422706	0.199244	0.842343	-0.171568	-0.871423
CACTTC	HF	118	358	notICP_notACP	0.331476	CAC	H	9255	19636	0.471355	TTC	F	28009	46718	0.599542	0.282597	1.17296	0.159534	0.601189
CACTTG	HL	159	551	notICP_notACP	0.289855	CAC	H	9255	19636	0.471355	TTG	L	37309	70694	0.52776	0.248762	1.16519	0.152883	0.491175
CACTTT	HF	100	419	notICP_notACP	0.240476	CAC	H	9255	19636	0.471355	TTT	F	41602	68042	0.611422	0.288197	0.834416	-0.181023	-1.30539
CAGAAA	QK	372	1372	notICP_notACP	0.271668	CAG	Q	15120	32423	0.466352	AAA	K	66039	111474	0.59242	0.276276	0.98332	-0.0168209	-0.442487
CAGAAC	QN	168	707	notICP_notACP	0.238701	CAG	Q	15120	32423	0.466352	AAC	N	32156	64202	0.500864	0.233579	1.02193	0.0216888	-0.196791
CAGAAG	QK	218	868	notICP_notACP	0.252014	CAG	Q	15120	32423	0.466352	AAG	K	46545	80775	0.576236	0.268729	0.9378	-0.0642182	-0.670924
CAGAAT	QN	262	1114	notICP_notACP	0.235874	CAG	Q	15120	32423	0.466352	AAT	N	53103	96117	0.552488	0.257654	0.915471	-0.0883169	-0.756401
CAGACA	QT	78	446	notICP_notACP	0.176734	CAG	Q	15120	32423	0.466352	ACA	T	20849	46056	0.4527	0.211118	0.837134	-0.177771	-0.944974
CAGACC	QT	46	253	notICP_notACP	0.185039	CAG	Q	15120	32423	0.466352	ACC	T	11802	31072	0.379847	0.177143	1.04458	0.0436133	-0.0703404
CAGACG	QT	31	220	notICP_notACP	0.144796	CAG	Q	15120	32423	0.466352	ACG	T	6523	21306	0.30619	0.142793	1.01403	0.0139356	-0.142463
CAGACT	QT	76	380	notICP_notACP	0.2021	CAG	Q	15120	32423	0.466352	ACT	T	22825	50811	0.449225	0.209497	0.964691	-0.0359473	-0.41227
CAGAGA	QR	151	558	notICP_notACP	0.271914	CAG	Q	15120	32423	0.466352	AGA	R	36631	55499	0.660036	0.307809	0.883385	-0.123994	-1.09784
CAGAGC	QS	53	277	notICP_notACP	0.194245	CAG	Q	15120	32423	0.466352	AGC	S	10178	25845	0.393833	0.183665	1.0576	0.0560064	-0.0258875
CAGAGG	QR	49	312	notICP_notACP	0.159744	CAG	Q	15120	32423	0.466352	AGG	R	9456	25131	0.376293	0.175485	0.910302	-0.0939791	-0.533012
CAGAGT	QS	71	364	notICP_notACP	0.19726	CAG	Q	15120	32423	0.466352	AGT	S	18181	37817	0.480776	0.224211	0.879797	-0.128064	-0.815495
CAGATA	QI	155	570	ACP	0.273205	CAG	Q	15120	32423	0.466352	ATA	I	28580	47599	0.600441	0.280017	0.975673	-0.0246282	-0.490584
CAGATC	QI	126	417	notICP_notACP	0.303828	CAG	Q	15120	32423	0.466352	ATC	I	21443	43605	0.491767	0.229337	1.32481	0.28127	1.17263
CAGATG	QM	204	498	notICP_notACP	0.410822	CAG	Q	15120	32423	0.466352	ATG	M	44923	53305	0.842757	0.393021	1.04529	0.044295	-0.150557
CAGATT	QI	182	786	notICP_notACP	0.232529	CAG	Q	15120	32423	0.466352	ATT	I	43581	78421	0.555737	0.259169	0.897208	-0.108467	-0.853917
CAGCAA	QQ	564	1820	notICP_notACP	0.310269	CAG	Q	15120	32423	0.466352	CAA	Q	47547	70805	0.671525	0.313167	0.990746	-0.00929695	-0.455842
CAGCAC	QH	75	301	notICP_notACP	0.251656	CAG	Q	15120	32423	0.466352	CAC	H	9255	19636	0.471355	0.219817	1.14484	0.135264	0.34607
CAGCAG	QQ	355	1263	notICP_notACP	0.281646	CAG	Q	15120	32423	0.466352	CAG	Q	15120	32423	0.466352	0.217484	1.29502	0.258523	0.984611
CAGCAT	QH	196	602	notICP_notACP	0.3267	CAG	Q	15120	32423	0.466352	CAT	H	22295	35629	0.625765	0.291827	1.1195	0.112882	0.314032
CAGCCA	QP	127	518	notICP_notACP	0.246628	CAG	Q	15120	32423	0.466352	CCA	P	27384	45592	0.60064	0.28011	0.880469	-0.1273	-1.01511
CAGCCC	QP	31	216	notICP_notACP	0.147465	CAG	Q	15120	32423	0.466352	CCC	P	7418	18016	0.411778	0.192033	0.767915	-0.264076	-1.12092
CAGCCG	QP	50	239	notICP_notACP	0.2125	CAG	Q	15120	32423	0.466352	CCG	P	4708	13881	0.339216	0.158194	1.34329	0.295119	0.866335
CAGCCT	QP	119	436	notICP_notACP	0.2746	CAG	Q	15120	32423	0.466352	CCT	P	17900	34872	0.51332	0.239388	1.14709	0.137229	0.38748
CAGCGA	QR	38	147	notICP_notACP	0.263514	CAG	Q	15120	32423	0.466352	CGA	R	3436	7748	0.443541	0.206846	1.27396	0.242129	0.850803
CAGCGC	QR	28	125	notICP_notACP	0.230159	CAG	Q	15120	32423	0.466352	CGC	R	2549	6607	0.385896	0.179963	1.27892	0.246016	0.757787
CAGCGG	QR	27	109	notICP_notACP	0.254545	CAG	Q	15120	32423	0.466352	CGG	R	1408	4553	0.309398	0.144289	1.76414	0.567664	1.98421
CAGCGT	QR	74	268	notICP_notACP	0.27881	CAG	Q	15120	32423	0.466352	CGT	R	10611	15876	0.668388	0.311704	0.894471	-0.111523	-1.04379
CAGCTA	QL	82	560	notICP_notACP	0.14795	CAG	Q	15120	32423	0.466352	CTA	L	10482	35284	0.297095	0.138551	1.06784	0.0656371	0.00835399
CAGCTC	QL	43	223	notICP_notACP	0.196429	CAG	Q	15120	32423	0.466352	CTC	L	4959	13838	0.358407	0.167144	1.17521	0.161443	0.362943
CAGCTG	QL	80	479	notICP_notACP	0.16875	CAG	Q	15120	32423	0.466352	CTG	L	8967	28010	0.32016	0.149307	1.13022	0.122412	0.192141
CAGCTT	QL	109	454	notICP_notACP	0.241758	CAG	Q	15120	32423	0.466352	CTT	L	16713	31219	0.535362	0.249667	0.968322	-0.0321904	-0.473496
CAGGAA	QE	403	1412	notICP_notACP	0.285916	CAG	Q	15120	32423	0.466352	GAA	E	81216	120683	0.672972	0.313842	0.91102	-0.0931901	-0.948819
CAGGAC	QD	191	676	notICP_notACP	0.283604	CAG	Q	15120	32423	0.466352	GAC	D	25305	52614	0.480966	0.224299	1.2644	0.234598	0.880439
CAGGAG	QE	146	691	notICP_notACP	0.212428	CAG	Q	15120	32423	0.466352	GAG	E	23163	51474	0.450005	0.209861	1.01223	0.0121579	-0.216809
CAGGAT	QD	316	1131	notICP_notACP	0.280035	CAG	Q	15120	32423	0.466352	GAT	D	63799	100790	0.632993	0.295198	0.948637	-0.0527292	-0.674108
CAGGCA	QA	157	514	notICP_notACP	0.306796	CAG	Q	15120	32423	0.466352	GCA	A	19635	41992	0.467602	0.218067	1.40689	0.341381	1.46695
CAGGCC	QA	83	318	notICP_notACP	0.263323	CAG	Q	15120	32423	0.466352	GCC	A	13869	31434	0.441228	0.205768	1.27971	0.246634	0.86964
CAGGCG	QA	39	245	notICP_notACP	0.162602	CAG	Q	15120	32423	0.466352	GCG	A	4592	16099	0.28528	0.133041	1.22219	0.200648	0.411813
CAGGCT	QA	123	541	notICP_notACP	0.228782	CAG	Q	15120	32423	0.466352	GCT	A	25645	51712	0.495929	0.231278	0.98921	-0.0108485	-0.34363
CAGGGA	QG	76	355	notICP_notACP	0.216292	CAG	Q	15120	32423	0.466352	GGA	G	12770	28663	0.445541	0.207779	1.04097	0.0401541	-0.0972429
CAGGGC	QG	72	302	notICP_notACP	0.240924	CAG	Q	15120	32423	0.466352	GGC	G	9533	25371	0.375769	0.17524	1.37482	0.318323	1.06835
CAGGGG	QG	36	155	notICP_notACP	0.237179	CAG	Q	15120	32423	0.466352	GGG	G	6041	15977	0.378145	0.176349	1.34495	0.296354	0.971515
CAGGGT	QG	94	438	notICP_notACP	0.216401	CAG	Q	15120	32423	0.466352	GGT	G	36380	58454	0.622376	0.290246	0.745576	-0.293598	-1.82169
CAGGTA	QV	63	387	notICP_notACP	0.164948	CAG	Q	15120	32423	0.466352	GTA	V	11581	31147	0.371838	0.173407	0.95122	-0.05001	-0.387182
CAGGTC	QV	58	284	notICP_notACP	0.207018	CAG	Q	15120	32423	0.466352	GTC	V	12381	28654	0.432106	0.201514	1.02731	0.0269468	-0.148429
CAGGTG	QV	104	358	notICP_notACP	0.292479	CAG	Q	15120	32423	0.466352	GTG	V	13276	28263	0.46975	0.219069	1.3351	0.289008	1.16446
CAGGTT	QV	105	530	notICP_notACP	0.199623	CAG	Q	15120	32423	0.466352	GTT	V	28642	55899	0.512397	0.238957	0.835393	-0.179853	-1.07777
CAGTAC	QY	181	591	notICP_notACP	0.307432	CAG	Q	15120	32423	0.466352	TAC	Y	21972	36936	0.594878	0.277422	1.10817	0.102714	0.236753
CAGTAT	QY	236	737	notICP_notACP	0.321138	CAG	Q	15120	32423	0.466352	TAT	Y	30846	48818	0.631865	0.294671	1.08982	0.0860108	0.145116
CAGTCA	QS	86	515	notICP_notACP	0.168605	CAG	Q	15120	32423	0.466352	TCA	S	24329	49066	0.495853	0.231242	0.729127	-0.315908	-1.52615
CAGTCC	QS	68	285	notICP_notACP	0.241259	CAG	Q	15120	32423	0.466352	TCC	S	16143	36297	0.444763	0.207416	1.16316	0.151143	0.401279
CAGTCG	QS	44	254	notICP_notACP	0.176471	CAG	Q	15120	32423	0.466352	TCG	S	7841	22577	0.347329	0.161978	1.08947	0.0856954	0.0786742
CAGTCT	QS	104	504	notICP_notACP	0.207921	CAG	Q	15120	32423	0.466352	TCT	S	30724	60380	0.508852	0.237304	0.876178	-0.132186	-0.880005
CAGTGC	QC	39	138	notICP_notACP	0.28777	CAG	Q	15120	32423	0.466352	TGC	C	6179	11936	0.517718	0.241439	1.19189	0.175544	0.603502
CAGTGG	QW	134	302	notICP_notACP	0.445545	CAG	Q	15120	32423	0.466352	TGG	W	25852	26518	0.974886	0.45464	0.979994	-0.0202088	-0.757888
CAGTGT	QC	54	190	notICP_notACP	0.287958	CAG	Q	15120	32423	0.466352	TGT	C	13061	20036	0.651894	0.304012	0.947193	-0.0542525	-0.702868
CAGTTA	QL	166	953	notICP_notACP	0.175052	CAG	Q	15120	32423	0.466352	TTA	L	29421	69603	0.422706	0.19713	0.888007	-0.118776	-0.685175
CAGTTC	QF	186	641	notICP_notACP	0.291277	CAG	Q	15120	32423	0.466352	TTC	F	28009	46718	0.599542	0.279598	1.04177	0.040924	-0.126447
CAGTTG	QL	206	955	notICP_notACP	0.216527	CAG	Q	15120	32423	0.466352	TTG	L	37309	70694	0.52776	0.246122	0.879755	-0.128111	-0.895391
CAGTTT	QF	366	1053	notICP_notACP	0.348197	CAG	Q	15120	32423	0.466352	TTT	F	41602	68042	0.611422	0.285138	1.22115	0.199796	0.876777
CATAAA	HK	430	1082	notICP_notACP	0.397969	CAT	H	22295	35629	0.625765	AAA	K	66039	111474	0.59242	0.370715	1.07351	0.0709383	0.0637255
CATAAC	HN	208	687	notICP_notACP	0.303779	CAT	H	22295	35629	0.625765	AAC	N	32156	64202	0.500864	0.313423	0.969229	-0.0312541	-0.58882
CATAAG	HK	213	741	notICP_notACP	0.28841	CAT	H	22295	35629	0.625765	AAG	K	46545	80775	0.576236	0.360588	0.799832	-0.223354	-1.8785
CATAAT	HN	352	1125	notICP_notACP	0.313499	CAT	H	22295	35629	0.625765	AAT	N	53103	96117	0.552488	0.345727	0.906782	-0.0978537	-1.07403
CATACA	HT	152	536	notICP_notACP	0.284916	CAT	H	22295	35629	0.625765	ACA	T	20849	46056	0.4527	0.283284	1.00576	0.00574633	-0.328697
CATACC	HT	82	355	notICP_notACP	0.233146	CAT	H	22295	35629	0.625765	ACC	T	11802	31072	0.379847	0.237695	0.980862	-0.0193239	-0.392184
CATACG	HT	41	220	notICP_notACP	0.190045	CAT	H	22295	35629	0.625765	ACG	T	6523	21306	0.30619	0.191603	0.991869	-0.00816442	-0.274665
CATACT	HT	149	548	notICP_notACP	0.273224	CAT	H	22295	35629	0.625765	ACT	T	22825	50811	0.449225	0.281109	0.971951	-0.0284501	-0.513069
CATAGA	HR	269	628	notICP_notACP	0.429253	CAT	H	22295	35629	0.625765	AGA	R	36631	55499	0.660036	0.413027	1.03928	0.0385322	-0.207001
CATAGC	HS	71	271	notICP_notACP	0.264706	CAT	H	22295	35629	0.625765	AGC	S	10178	25845	0.393833	0.246447	1.07409	0.0714738	0.0451506
CATAGG	HR	76	276	notICP_notACP	0.277978	CAT	H	22295	35629	0.625765	AGG	R	9456	25131	0.376293	0.235471	1.18052	0.165955	0.53592
CATAGT	HS	110	397	notICP_notACP	0.278894	CAT	H	22295	35629	0.625765	AGT	S	18181	37817	0.480776	0.300853	0.927013	-0.075788	-0.814944
CATATA	HI	218	572	notICP_notACP	0.382199	CAT	H	22295	35629	0.625765	ATA	I	28580	47599	0.600441	0.375735	1.0172	0.0170573	-0.351445
CATATC	HI	189	606	notICP_notACP	0.313015	CAT	H	22295	35629	0.625765	ATC	I	21443	43605	0.491767	0.307731	1.01717	0.0170258	-0.28803
CATATG	HM	321	587	notICP_notACP	0.547619	CAT	H	22295	35629	0.625765	ATG	M	44923	53305	0.842757	0.527368	1.0384	0.037682	-0.273465
CATATT	HI	398	1084	notICP_notACP	0.367742	CAT	H	22295	35629	0.625765	ATT	I	43581	78421	0.555737	0.347761	1.05746	0.0558671	-0.050024
CATCAA	HQ	397	922	notICP_notACP	0.431203	CAT	H	22295	35629	0.625765	CAA	Q	47547	70805	0.671525	0.420217	1.02614	0.0258075	-0.319184
CATCAC	HH	108	399	notICP_notACP	0.2725	CAT	H	22295	35629	0.625765	CAC	H	9255	19636	0.471355	0.294957	0.923862	-0.0791924	-0.817247
CATCAG	HQ	92	404	notICP_notACP	0.22963	CAT	H	22295	35629	0.625765	CAG	Q	15120	32423	0.466352	0.291827	0.78687	-0.239693	-1.59466
CATCAT	HH	265	700	notICP_notACP	0.379458	CAT	H	22295	35629	0.625765	CAT	H	22295	35629	0.625765	0.391582	0.969039	-0.0314502	-0.737117
CATCCA	HP	346	815	notICP_notACP	0.425245	CAT	H	22295	35629	0.625765	CCA	P	27384	45592	0.60064	0.37586	1.13139	0.12345	0.492362
CATCCC	HP	56	255	notICP_notACP	0.222656	CAT	H	22295	35629	0.625765	CCC	P	7418	18016	0.411778	0.257676	0.864094	-0.146074	-1.01678
CATCCG	HP	82	306	notICP_notACP	0.270358	CAT	H	22295	35629	0.625765	CCG	P	4708	13881	0.339216	0.21227	1.27366	0.241891	0.871847
CATCCT	HP	265	661	notICP_notACP	0.401813	CAT	H	22295	35629	0.625765	CCT	P	17900	34872	0.51332	0.321217	1.25091	0.223868	1.17563
CATCGA	HR	34	128	notICP_notACP	0.271318	CAT	H	22295	35629	0.625765	CGA	R	3436	7748	0.443541	0.277552	0.977537	-0.0227188	-0.476089
CATCGC	HR	39	130	notICP_notACP	0.305344	CAT	H	22295	35629	0.625765	CGC	R	2549	6607	0.385896	0.24148	1.26447	0.23465	0.948193
CATCGG	HR	14	73	notICP_notACP	0.202703	CAT	H	22295	35629	0.625765	CGG	R	1408	4553	0.309398	0.193611	1.04696	0.0458915	-0.0678093
CATCGT	HR	155	310	notICP_notACP	0.501608	CAT	H	22295	35629	0.625765	CGT	R	10611	15876	0.668388	0.418254	1.19929	0.18173	1.10629
CATCTA	HL	77	434	notICP_notACP	0.17931	CAT	H	22295	35629	0.625765	CTA	L	10482	35284	0.297095	0.185912	0.964492	-0.0361535	-0.366584
CATCTC	HL	46	207	notICP_notACP	0.225962	CAT	H	22295	35629	0.625765	CTC	L	4959	13838	0.358407	0.224279	1.0075	0.00747516	-0.252559
CATCTG	HL	65	332	notICP_notACP	0.198198	CAT	H	22295	35629	0.625765	CTG	L	8967	28010	0.32016	0.200345	0.989285	-0.0107725	-0.297374
CATCTT	HL	184	435	notICP_notACP	0.424312	CAT	H	22295	35629	0.625765	CTT	L	16713	31219	0.535362	0.335011	1.26656	0.236306	1.32925
CATGAA	HE	675	1572	notICP_notACP	0.429752	CAT	H	22295	35629	0.625765	GAA	E	81216	120683	0.672972	0.421122	1.02049	0.0202848	-0.366668
CATGAC	HD	210	724	notICP_notACP	0.291034	CAT	H	22295	35629	0.625765	GAC	D	25305	52614	0.480966	0.300971	0.966984	-0.0335731	-0.578713
CATGAG	HE	149	639	notICP_notACP	0.234375	CAT	H	22295	35629	0.625765	GAG	E	23163	51474	0.450005	0.281597	0.832306	-0.183555	-1.28718
CATGAT	HD	543	1415	notICP_notACP	0.384181	CAT	H	22295	35629	0.625765	GAT	D	63799	100790	0.632993	0.396105	0.969897	-0.0305655	-0.738951
CATGCA	HA	181	557	notICP_notACP	0.326165	CAT	H	22295	35629	0.625765	GCA	A	19635	41992	0.467602	0.292609	1.11468	0.108567	0.287141
CATGCC	HA	110	411	notICP_notACP	0.269417	CAT	H	22295	35629	0.625765	GCC	A	13869	31434	0.441228	0.276105	0.975779	-0.0245188	-0.48315
CATGCG	HA	45	227	notICP_notACP	0.201754	CAT	H	22295	35629	0.625765	GCG	A	4592	16099	0.28528	0.178518	1.13016	0.122362	0.229535
CATGCT	HA	224	644	notICP_notACP	0.348837	CAT	H	22295	35629	0.625765	GCT	A	25645	51712	0.495929	0.310335	1.12407	0.116952	0.361814
CATGGA	HG	148	463	notICP_notACP	0.321121	CAT	H	22295	35629	0.625765	GGA	G	12770	28663	0.445541	0.278804	1.15178	0.141307	0.476978
CATGGC	HG	86	377	notICP_notACP	0.230159	CAT	H	22295	35629	0.625765	GGC	G	9533	25371	0.375769	0.235143	0.978804	-0.0214235	-0.397485
CATGGG	HG	77	280	notICP_notACP	0.27758	CAT	H	22295	35629	0.625765	GGG	G	6041	15977	0.378145	0.23663	1.17306	0.159613	0.503828
CATGGT	HG	360	831	notICP_notACP	0.433894	CAT	H	22295	35629	0.625765	GGT	G	36380	58454	0.622376	0.389461	1.11409	0.108037	0.377661
CATGTA	HV	110	418	notICP_notACP	0.264916	CAT	H	22295	35629	0.625765	GTA	V	11581	31147	0.371838	0.232683	1.13853	0.129738	0.337457
CATGTC	HV	96	372	notICP_notACP	0.260054	CAT	H	22295	35629	0.625765	GTC	V	12381	28654	0.432106	0.270397	0.961748	-0.0390026	-0.547763
CATGTG	HV	115	369	notICP_notACP	0.313514	CAT	H	22295	35629	0.625765	GTG	V	13276	28263	0.46975	0.293953	1.06654	0.0644236	0.0102383
CATGTT	HV	277	805	notICP_notACP	0.344913	CAT	H	22295	35629	0.625765	GTT	V	28642	55899	0.512397	0.32064	1.0757	0.0729734	0.0689056
CATTAC	HY	161	485	notICP_notACP	0.333333	CAT	H	22295	35629	0.625765	TAC	Y	21972	36936	0.594878	0.372254	0.895447	-0.110432	-1.2394
CATTAT	HY	383	808	notICP_notACP	0.47466	CAT	H	22295	35629	0.625765	TAT	Y	30846	48818	0.631865	0.395399	1.20046	0.182704	1.05493
CATTCA	HS	266	772	notICP_notACP	0.345408	CAT	H	22295	35629	0.625765	TCA	S	24329	49066	0.495853	0.310287	1.11319	0.107227	0.295383
CATTCC	HS	180	562	notICP_notACP	0.321492	CAT	H	22295	35629	0.625765	TCC	S	16143	36297	0.444763	0.278317	1.15513	0.144212	0.494481
CATTCG	HS	85	374	notICP_notACP	0.229333	CAT	H	22295	35629	0.625765	TCG	S	7841	22577	0.347329	0.217346	1.05515	0.053684	-0.0411195
CATTCT	HS	345	999	notICP_notACP	0.346	CAT	H	22295	35629	0.625765	TCT	S	30724	60380	0.508852	0.318422	1.08661	0.083062	0.136721
CATTGC	HC	59	172	notICP_notACP	0.346821	CAT	H	22295	35629	0.625765	TGC	C	6179	11936	0.517718	0.32397	1.07053	0.0681582	0.0367048
CATTGG	HW	261	412	notICP_notACP	0.634383	CAT	H	22295	35629	0.625765	TGG	W	25852	26518	0.974886	0.610049	1.03989	0.0391124	-0.29851
CATTGT	HC	147	361	notICP_notACP	0.40884	CAT	H	22295	35629	0.625765	TGT	C	13061	20036	0.651894	0.407932	1.00222	0.00222206	-0.50171
CATTTA	HL	422	1232	notICP_notACP	0.343066	CAT	H	22295	35629	0.625765	TTA	L	29421	69603	0.422706	0.264514	1.29696	0.260027	1.20767
CATTTC	HF	346	764	notICP_notACP	0.453595	CAT	H	22295	35629	0.625765	TTC	F	28009	46718	0.599542	0.375172	1.20903	0.189819	1.06419
CATTTG	HL	545	1283	notICP_notACP	0.425234	CAT	H	22295	35629	0.625765	TTG	L	37309	70694	0.52776	0.330254	1.2876	0.252778	1.44697
CATTTT	HF	454	1021	notICP_notACP	0.445205	CAT	H	22295	35629	0.625765	TTT	F	41602	68042	0.611422	0.382606	1.16361	0.151529	0.743587
CCAAAA	PK	596	1776	notICP_notACP	0.335959	CCA	P	27384	45592	0.60064	AAA	K	66039	111474	0.59242	0.355831	0.944154	-0.0574662	-0.843937
CCAAAC	PN	407	1133	notICP_notACP	0.359788	CCA	P	27384	45592	0.60064	AAC	N	32156	64202	0.500864	0.300839	1.19595	0.178939	0.775956
CCAAAG	PK	672	1624	notICP_notACP	0.414154	CCA	P	27384	45592	0.60064	AAG	K	46545	80775	0.576236	0.34611	1.19659	0.17948	0.897125
CCAAAT	PN	606	1712	notICP_notACP	0.354349	CCA	P	27384	45592	0.60064	AAT	N	53103	96117	0.552488	0.331846	1.06781	0.0656104	0.0198227
CCAACA	PT	256	904	notICP_notACP	0.283978	CCA	P	27384	45592	0.60064	ACA	T	20849	46056	0.4527	0.27191	1.04438	0.0434257	-0.109018
CCAACC	PT	129	578	notICP_notACP	0.224525	CCA	P	27384	45592	0.60064	ACC	T	11802	31072	0.379847	0.228152	0.984104	-0.0160237	-0.361892
CCAACG	PT	65	396	notICP_notACP	0.166247	CCA	P	27384	45592	0.60064	ACG	T	6523	21306	0.30619	0.18391	0.903956	-0.100975	-0.581551
CCAACT	PT	346	1109	notICP_notACP	0.312613	CCA	P	27384	45592	0.60064	ACT	T	22825	50811	0.449225	0.269822	1.15859	0.147201	0.49773
CCAAGA	PR	751	1307	notICP_notACP	0.574924	CCA	P	27384	45592	0.60064	AGA	R	36631	55499	0.660036	0.396444	1.4502	0.371701	3.00452
CCAAGC	PS	132	499	notICP_notACP	0.266	CCA	P	27384	45592	0.60064	AGC	S	10178	25845	0.393833	0.236552	1.12449	0.117329	0.277761
CCAAGG	PR	114	525	notICP_notACP	0.218631	CCA	P	27384	45592	0.60064	AGG	R	9456	25131	0.376293	0.226017	0.967322	-0.0332236	-0.433087
CCAAGT	PS	301	781	notICP_notACP	0.386189	CCA	P	27384	45592	0.60064	AGT	S	18181	37817	0.480776	0.288774	1.33734	0.290684	1.54769
CCAATA	PI	338	919	notICP_notACP	0.368478	CCA	P	27384	45592	0.60064	ATA	I	28580	47599	0.600441	0.360649	1.02171	0.0214758	-0.305391
CCAATC	PI	230	663	notICP_notACP	0.347892	CCA	P	27384	45592	0.60064	ATC	I	21443	43605	0.491767	0.295375	1.1778	0.163644	0.656431
CCAATG	PM	460	864	notICP_notACP	0.532948	CCA	P	27384	45592	0.60064	ATG	M	44923	53305	0.842757	0.506194	1.05285	0.051504	-0.118636
CCAATT	PI	540	1333	notICP_notACP	0.405547	CCA	P	27384	45592	0.60064	ATT	I	43581	78421	0.555737	0.333798	1.21495	0.194701	0.985671
CCACAA	PQ	471	1216	notICP_notACP	0.387839	CCA	P	27384	45592	0.60064	CAA	Q	47547	70805	0.671525	0.403345	0.961556	-0.0392023	-0.818609
CCACAC	PH	74	297	notICP_notACP	0.251678	CCA	P	27384	45592	0.60064	CAC	H	9255	19636	0.471355	0.283115	0.88896	-0.117703	-0.978731
CCACAG	PQ	147	640	notICP_notACP	0.230889	CCA	P	27384	45592	0.60064	CAG	Q	15120	32423	0.466352	0.28011	0.824281	-0.193244	-1.32458
CCACAT	PH	183	544	notICP_notACP	0.337615	CCA	P	27384	45592	0.60064	CAT	H	22295	35629	0.625765	0.37586	0.898247	-0.107311	-1.23072
CCACCA	PP	466	1162	notICP_notACP	0.401548	CCA	P	27384	45592	0.60064	CCA	P	27384	45592	0.60064	0.360769	1.11303	0.107089	0.342349
CCACCC	PP	48	283	notICP_notACP	0.172535	CCA	P	27384	45592	0.60064	CCC	P	7418	18016	0.411778	0.24733	0.69759	-0.360124	-1.78571
CCACCG	PP	63	329	notICP_notACP	0.193939	CCA	P	27384	45592	0.60064	CCG	P	4708	13881	0.339216	0.203747	0.951864	-0.0493333	-0.452345
CCACCT	PP	266	755	notICP_notACP	0.353175	CCA	P	27384	45592	0.60064	CCT	P	17900	34872	0.51332	0.308321	1.14548	0.135822	0.489279
CCACGA	PR	25	113	notICP_notACP	0.22807	CCA	P	27384	45592	0.60064	CGA	R	3436	7748	0.443541	0.266409	0.856091	-0.155378	-1.09316
CCACGC	PR	33	110	notICP_notACP	0.306306	CCA	P	27384	45592	0.60064	CGC	R	2549	6607	0.385896	0.231785	1.32151	0.278777	1.17011
CCACGG	PR	13	77	notICP_notACP	0.179487	CCA	P	27384	45592	0.60064	CGG	R	1408	4553	0.309398	0.185837	0.96583	-0.034767	-0.361547
CCACGT	PR	115	232	notICP_notACP	0.497854	CCA	P	27384	45592	0.60064	CGT	R	10611	15876	0.668388	0.401461	1.24011	0.215197	1.38407
CCACTA	PL	87	592	notICP_notACP	0.148398	CCA	P	27384	45592	0.60064	CTA	L	10482	35284	0.297095	0.178447	0.831607	-0.184396	-0.818136
CCACTC	PL	26	170	notICP_notACP	0.157895	CCA	P	27384	45592	0.60064	CTC	L	4959	13838	0.358407	0.215274	0.733459	-0.309983	-1.40243
CCACTG	PL	63	455	notICP_notACP	0.140351	CCA	P	27384	45592	0.60064	CTG	L	8967	28010	0.32016	0.192301	0.72985	-0.314916	-1.26642
CCACTT	PL	133	448	notICP_notACP	0.298441	CCA	P	27384	45592	0.60064	CTT	L	16713	31219	0.535362	0.32156	0.928103	-0.0746121	-0.864138
CCAGAA	PE	964	2254	notICP_notACP	0.427938	CCA	P	27384	45592	0.60064	GAA	E	81216	120683	0.672972	0.404214	1.05869	0.0570326	-0.0483434
CCAGAC	PD	173	665	notICP_notACP	0.261261	CCA	P	27384	45592	0.60064	GAC	D	25305	52614	0.480966	0.288887	0.904371	-0.100516	-0.911147
CCAGAG	PE	218	925	notICP_notACP	0.236501	CCA	P	27384	45592	0.60064	GAG	E	23163	51474	0.450005	0.270291	0.874986	-0.133547	-1.00866
CCAGAT	PD	565	1479	notICP_notACP	0.382432	CCA	P	27384	45592	0.60064	GAT	D	63799	100790	0.632993	0.380201	1.00587	0.00585136	-0.440362
CCAGCA	PA	203	726	notICP_notACP	0.280605	CCA	P	27384	45592	0.60064	GCA	A	19635	41992	0.467602	0.280861	0.999091	-0.000909384	-0.362731
CCAGCC	PA	70	363	notICP_notACP	0.195055	CCA	P	27384	45592	0.60064	GCC	A	13869	31434	0.441228	0.265019	0.736003	-0.306522	-1.71325
CCAGCG	PA	30	226	notICP_notACP	0.136564	CCA	P	27384	45592	0.60064	GCG	A	4592	16099	0.28528	0.17135	0.796986	-0.226918	-0.902245
CCAGCT	PA	305	773	notICP_notACP	0.395349	CCA	P	27384	45592	0.60064	GCT	A	25645	51712	0.495929	0.297875	1.32723	0.283094	1.53724
CCAGGA	PG	107	421	notICP_notACP	0.255924	CCA	P	27384	45592	0.60064	GGA	G	12770	28663	0.445541	0.26761	0.956332	-0.0446503	-0.570619
CCAGGC	PG	71	391	notICP_notACP	0.183673	CCA	P	27384	45592	0.60064	GGC	G	9533	25371	0.375769	0.225702	0.813788	-0.206055	-1.11386
CCAGGG	PG	39	206	notICP_notACP	0.193237	CCA	P	27384	45592	0.60064	GGG	G	6041	15977	0.378145	0.227129	0.850779	-0.161603	-0.955706
CCAGGT	PG	438	923	notICP_notACP	0.475108	CCA	P	27384	45592	0.60064	GGT	G	36380	58454	0.622376	0.373824	1.27094	0.239757	1.51543
CCAGTA	PV	113	572	notICP_notACP	0.198953	CCA	P	27384	45592	0.60064	GTA	V	11581	31147	0.371838	0.223341	0.890804	-0.115631	-0.763992
CCAGTC	PV	97	388	notICP_notACP	0.251928	CCA	P	27384	45592	0.60064	GTC	V	12381	28654	0.432106	0.25954	0.97067	-0.0297689	-0.48024
CCAGTG	PV	125	471	notICP_notACP	0.266949	CCA	P	27384	45592	0.60064	GTG	V	13276	28263	0.46975	0.282151	0.946123	-0.0553826	-0.65826
CCAGTT	PV	268	858	notICP_notACP	0.313155	CCA	P	27384	45592	0.60064	GTT	V	28642	55899	0.512397	0.307766	1.01751	0.0173565	-0.286028
CCATAC	PY	255	624	notICP_notACP	0.4096	CCA	P	27384	45592	0.60064	TAC	Y	21972	36936	0.594878	0.357308	1.14635	0.136584	0.573149
CCATAT	PY	341	914	notICP_notACP	0.37377	CCA	P	27384	45592	0.60064	TAT	Y	30846	48818	0.631865	0.379523	0.984842	-0.0152745	-0.596492
CCATCA	PS	259	893	notICP_notACP	0.290828	CCA	P	27384	45592	0.60064	TCA	S	24329	49066	0.495853	0.297829	0.976492	-0.0237888	-0.516992
CCATCC	PS	152	580	notICP_notACP	0.263339	CCA	P	27384	45592	0.60064	TCC	S	16143	36297	0.444763	0.267143	0.985762	-0.0143399	-0.415027
CCATCG	PS	97	449	notICP_notACP	0.217778	CCA	P	27384	45592	0.60064	TCG	S	7841	22577	0.347329	0.20862	1.0439	0.0429608	-0.0856346
CCATCT	PS	411	1154	notICP_notACP	0.35671	CCA	P	27384	45592	0.60064	TCT	S	30724	60380	0.508852	0.305637	1.1671	0.154524	0.614977
CCATGC	PC	67	176	notICP_notACP	0.384181	CCA	P	27384	45592	0.60064	TGC	C	6179	11936	0.517718	0.310962	1.23546	0.211441	1.04364
CCATGG	PW	360	493	notICP_notACP	0.730769	CCA	P	27384	45592	0.60064	TGG	W	25852	26518	0.974886	0.585556	1.24799	0.221536	2.10955
CCATGT	PC	121	236	notICP_notACP	0.514768	CCA	P	27384	45592	0.60064	TGT	C	13061	20036	0.651894	0.391554	1.31468	0.273593	1.92407
CCATTA	PL	387	1339	notICP_notACP	0.289552	CCA	P	27384	45592	0.60064	TTA	L	29421	69603	0.422706	0.253894	1.14045	0.131419	0.377781
CCATTC	PF	311	767	notICP_notACP	0.40625	CCA	P	27384	45592	0.60064	TTC	F	28009	46718	0.599542	0.360109	1.12813	0.120562	0.448624
CCATTG	PL	494	1313	notICP_notACP	0.376712	CCA	P	27384	45592	0.60064	TTG	L	37309	70694	0.52776	0.316994	1.18839	0.172599	0.770509
CCATTT	PF	585	1398	notICP_notACP	0.418871	CCA	P	27384	45592	0.60064	TTT	F	41602	68042	0.611422	0.367245	1.14058	0.131533	0.547385
CCCAAA	PK	222	862	notICP_notACP	0.258401	CCC	P	7418	18016	0.411778	AAA	K	66039	111474	0.59242	0.243945	1.05926	0.0575683	-0.0264544
CCCAAC	PN	105	467	notICP_notACP	0.226496	CCC	P	7418	18016	0.411778	AAC	N	32156	64202	0.500864	0.206245	1.09819	0.0936621	0.135514
CCCAAG	PK	222	669	notICP_notACP	0.332836	CCC	P	7418	18016	0.411778	AAG	K	46545	80775	0.576236	0.237281	1.40271	0.338404	1.57669
CCCAAT	PN	199	763	notICP_notACP	0.26178	CCC	P	7418	18016	0.411778	AAT	N	53103	96117	0.552488	0.227502	1.15067	0.140345	0.384256
CCCACA	PT	99	476	notICP_notACP	0.209644	CCC	P	7418	18016	0.411778	ACA	T	20849	46056	0.4527	0.186412	1.12463	0.117451	0.219389
CCCACC	PT	69	309	notICP_notACP	0.225806	CCC	P	7418	18016	0.411778	ACC	T	11802	31072	0.379847	0.156413	1.44366	0.36718	1.16528
CCCACG	PT	33	200	notICP_notACP	0.169154	CCC	P	7418	18016	0.411778	ACG	T	6523	21306	0.30619	0.126082	1.34162	0.293875	0.68634
CCCACT	PT	109	490	notICP_notACP	0.224033	CCC	P	7418	18016	0.411778	ACT	T	22825	50811	0.449225	0.184981	1.21111	0.19154	0.532282
CCCAGA	PR	84	316	notICP_notACP	0.268139	CCC	P	7418	18016	0.411778	AGA	R	36631	55499	0.660036	0.271788	0.986573	-0.0135182	-0.417914
CCCAGC	PS	42	188	notICP_notACP	0.227513	CCC	P	7418	18016	0.411778	AGC	S	10178	25845	0.393833	0.162172	1.40292	0.338554	1.07827
CCCAGG	PR	27	150	notICP_notACP	0.18543	CCC	P	7418	18016	0.411778	AGG	R	9456	25131	0.376293	0.154949	1.19672	0.179583	0.402007
CCCAGT	PS	86	346	notICP_notACP	0.25072	CCC	P	7418	18016	0.411778	AGT	S	18181	37817	0.480776	0.197973	1.26644	0.236208	0.78503
CCCATA	PI	135	482	notICP_notACP	0.281573	CCC	P	7418	18016	0.411778	ATA	I	28580	47599	0.600441	0.247248	1.13883	0.13	0.360034
CCCATC	PI	146	440	notICP_notACP	0.333333	CCC	P	7418	18016	0.411778	ATC	I	21443	43605	0.491767	0.202499	1.6461	0.498409	2.31469
CCCATG	PM	200	437	notICP_notACP	0.458904	CCC	P	7418	18016	0.411778	ATG	M	44923	53305	0.842757	0.347029	1.32238	0.279434	1.75783
CCCATT	PI	207	700	notICP_notACP	0.296719	CCC	P	7418	18016	0.411778	ATT	I	43581	78421	0.555737	0.22884	1.29662	0.259762	1.04325
CCCCAA	PQ	43	366	notICP_notACP	0.119891	CCC	P	7418	18016	0.411778	CAA	Q	47547	70805	0.671525	0.276519	0.433572	-0.835697	-3.43196
CCCCAC	PH	19	107	notICP_notACP	0.185185	CCC	P	7418	18016	0.411778	CAC	H	9255	19636	0.471355	0.194094	0.954103	-0.0469839	-0.422368
CCCCAG	PQ	22	185	notICP_notACP	0.123656	CCC	P	7418	18016	0.411778	CAG	Q	15120	32423	0.466352	0.192033	0.643929	-0.440167	-1.58909
CCCCAT	PH	43	216	notICP_notACP	0.202765	CCC	P	7418	18016	0.411778	CAT	H	22295	35629	0.625765	0.257676	0.786899	-0.239656	-1.4079
CCCCCA	PP	48	307	notICP_notACP	0.159091	CCC	P	7418	18016	0.411778	CCA	P	27384	45592	0.60064	0.24733	0.643232	-0.441249	-2.05006
CCCCCC	PP	6	87	notICP_notACP	0.0795455	CCC	P	7418	18016	0.411778	CCC	P	7418	18016	0.411778	0.169561	0.469126	-0.756884	-1.98593
CCCCCG	PP	4	49	notICP_notACP	0.1	CCC	P	7418	18016	0.411778	CCG	P	4708	13881	0.339216	0.139682	0.715913	-0.334196	-0.958165
CCCCCT	PP	29	207	notICP_notACP	0.144231	CCC	P	7418	18016	0.411778	CCT	P	17900	34872	0.51332	0.211374	0.68235	-0.382213	-1.58944
CCCCGA	PR	4	29	notICP_notACP	0.166667	CCC	P	7418	18016	0.411778	CGA	R	3436	7748	0.443541	0.18264	0.91254	-0.0915232	-0.546707
CCCCGC	PR	5	38	notICP_notACP	0.153846	CCC	P	7418	18016	0.411778	CGC	R	2549	6607	0.385896	0.158903	0.968174	-0.032343	-0.301823
CCCCGG	PR	2	22	notICP_notACP	0.130435	CCC	P	7418	18016	0.411778	CGG	R	1408	4553	0.309398	0.127403	1.02379	0.0235153	-0.102657
CCCCGT	PR	15	86	notICP_notACP	0.183908	CCC	P	7418	18016	0.411778	CGT	R	10611	15876	0.668388	0.275227	0.668204	-0.403162	-2.14615
CCCCTA	PL	24	211	notICP_notACP	0.117925	CCC	P	7418	18016	0.411778	CTA	L	10482	35284	0.297095	0.122337	0.963931	-0.0367359	-0.242577
CCCCTC	PL	8	113	notICP_notACP	0.0789474	CCC	P	7418	18016	0.411778	CTC	L	4959	13838	0.358407	0.147584	0.534931	-0.625617	-1.53757
CCCCTG	PL	18	150	notICP_notACP	0.125828	CCC	P	7418	18016	0.411778	CTG	L	8967	28010	0.32016	0.131835	0.954436	-0.0466348	-0.286023
CCCCTT	PL	38	196	notICP_notACP	0.19797	CCC	P	7418	18016	0.411778	CTT	L	16713	31219	0.535362	0.22045	0.898024	-0.107558	-0.722808
CCCGAA	PE	133	623	notICP_notACP	0.214744	CCC	P	7418	18016	0.411778	GAA	E	81216	120683	0.672972	0.277115	0.774926	-0.254988	-1.57935
CCCGAC	PD	44	255	notICP_notACP	0.175781	CCC	P	7418	18016	0.411778	GAC	D	25305	52614	0.480966	0.198051	0.887556	-0.119284	-0.690132
CCCGAG	PE	39	253	notICP_notACP	0.15748	CCC	P	7418	18016	0.411778	GAG	E	23163	51474	0.450005	0.185302	0.849858	-0.162686	-0.783064
CCCGAT	PD	104	477	notICP_notACP	0.219665	CCC	P	7418	18016	0.411778	GAT	D	63799	100790	0.632993	0.260652	0.842752	-0.171083	-1.13791
CCCGCA	PA	34	221	notICP_notACP	0.157658	CCC	P	7418	18016	0.411778	GCA	A	19635	41992	0.467602	0.192548	0.818797	-0.19992	-0.931284
CCCGCC	PA	25	153	notICP_notACP	0.168831	CCC	P	7418	18016	0.411778	GCC	A	13869	31434	0.441228	0.181688	0.929238	-0.0733909	-0.484204
CCCGCG	PA	6	57	notICP_notACP	0.12069	CCC	P	7418	18016	0.411778	GCG	A	4592	16099	0.28528	0.117472	1.02739	0.0270245	-0.0863416
CCCGCT	PA	54	329	notICP_notACP	0.166667	CCC	P	7418	18016	0.411778	GCT	A	25645	51712	0.495929	0.204213	0.816142	-0.203166	-0.99836
CCCGGA	PG	15	139	notICP_notACP	0.114286	CCC	P	7418	18016	0.411778	GGA	G	12770	28663	0.445541	0.183464	0.622932	-0.473317	-1.59392
CCCGGC	PG	17	130	notICP_notACP	0.137405	CCC	P	7418	18016	0.411778	GGC	G	9533	25371	0.375769	0.154733	0.88801	-0.118772	-0.537804
CCCGGG	PG	7	58	notICP_notACP	0.135593	CCC	P	7418	18016	0.411778	GGG	G	6041	15977	0.378145	0.155712	0.870797	-0.138347	-0.593908
CCCGGT	PG	76	305	notICP_notACP	0.251634	CCC	P	7418	18016	0.411778	GGT	G	36380	58454	0.622376	0.256281	0.981869	-0.0182976	-0.417774
CCCGTA	PV	47	292	notICP_notACP	0.163823	CCC	P	7418	18016	0.411778	GTA	V	11581	31147	0.371838	0.153114	1.06993	0.0675978	0.0155416
CCCGTC	PV	39	209	notICP_notACP	0.190476	CCC	P	7418	18016	0.411778	GTC	V	12381	28654	0.432106	0.177932	1.0705	0.0681275	0.0200443
CCCGTG	PV	64	249	notICP_notACP	0.26	CCC	P	7418	18016	0.411778	GTG	V	13276	28263	0.46975	0.193432	1.34414	0.295754	1.06256
CCCGTT	PV	72	424	notICP_notACP	0.171765	CCC	P	7418	18016	0.411778	GTT	V	28642	55899	0.512397	0.210994	0.814075	-0.205703	-1.04009
CCCTAC	PY	50	218	notICP_notACP	0.232877	CCC	P	7418	18016	0.411778	TAC	Y	21972	36936	0.594878	0.244957	0.950682	-0.0505753	-0.549528
CCCTAT	PY	84	285	notICP_notACP	0.297203	CCC	P	7418	18016	0.411778	TAT	Y	30846	48818	0.631865	0.260188	1.14226	0.133011	0.396444
CCCTCA	PS	57	378	notICP_notACP	0.153034	CCC	P	7418	18016	0.411778	TCA	S	24329	49066	0.495853	0.204181	0.749503	-0.288345	-1.26575
CCCTCC	PS	61	325	notICP_notACP	0.190184	CCC	P	7418	18016	0.411778	TCC	S	16143	36297	0.444763	0.183143	1.03844	0.0377227	-0.0948167
CCCTCG	PS	39	188	notICP_notACP	0.21164	CCC	P	7418	18016	0.411778	TCG	S	7841	22577	0.347329	0.143022	1.47977	0.391886	1.16707
CCCTCT	PS	102	576	notICP_notACP	0.17851	CCC	P	7418	18016	0.411778	TCT	S	30724	60380	0.508852	0.209534	0.851936	-0.160244	-0.876903
CCCTGC	PC	13	55	notICP_notACP	0.25	CCC	P	7418	18016	0.411778	TGC	C	6179	11936	0.517718	0.213185	1.17269	0.159302	0.452381
CCCTGG	PW	59	143	notICP_notACP	0.416667	CCC	P	7418	18016	0.411778	TGG	W	25852	26518	0.974886	0.401436	1.03794	0.0372376	-0.211806
CCCTGT	PC	34	103	notICP_notACP	0.336538	CCC	P	7418	18016	0.411778	TGT	C	13061	20036	0.651894	0.268435	1.2537	0.226102	0.997224
CCCTTA	PL	102	542	notICP_notACP	0.189687	CCC	P	7418	18016	0.411778	TTA	L	29421	69603	0.422706	0.174061	1.08977	0.0859705	0.085569
CCCTTC	PF	120	373	notICP_notACP	0.323529	CCC	P	7418	18016	0.411778	TTC	F	28009	46718	0.599542	0.246878	1.31048	0.270396	1.19277
CCCTTG	PL	101	447	notICP_notACP	0.227679	CCC	P	7418	18016	0.411778	TTG	L	37309	70694	0.52776	0.21732	1.04767	0.0465645	-0.0731012
CCCTTT	PF	149	511	notICP_notACP	0.292969	CCC	P	7418	18016	0.411778	TTT	F	41602	68042	0.611422	0.25177	1.16364	0.15155	0.489429
CCGAAA	PK	98	505	notICP_notACP	0.195652	CCG	P	4708	13881	0.339216	AAA	K	66039	111474	0.59242	0.200958	0.973595	-0.0267596	-0.360283
CCGAAC	PN	56	304	notICP_notACP	0.186885	CCG	P	4708	13881	0.339216	AAC	N	32156	64202	0.500864	0.169901	1.09996	0.0952767	0.117563
CCGAAG	PK	75	380	notICP_notACP	0.199475	CCG	P	4708	13881	0.339216	AAG	K	46545	80775	0.576236	0.195468	1.0205	0.0202903	-0.170172
CCGAAT	PN	106	482	notICP_notACP	0.221532	CCG	P	4708	13881	0.339216	AAT	N	53103	96117	0.552488	0.187413	1.18205	0.167254	0.432195
CCGACA	PT	42	230	notICP_notACP	0.186147	CCG	P	4708	13881	0.339216	ACA	T	20849	46056	0.4527	0.153563	1.21219	0.192426	0.445118
CCGACC	PT	11	97	notICP_notACP	0.122449	CCG	P	4708	13881	0.339216	ACC	T	11802	31072	0.379847	0.12885	0.950319	-0.0509578	-0.289979
CCGACG	PT	11	108	notICP_notACP	0.110092	CCG	P	4708	13881	0.339216	ACG	T	6523	21306	0.30619	0.103865	1.05995	0.0582242	-0.00984408
CCGACT	PT	24	195	notICP_notACP	0.127551	CCG	P	4708	13881	0.339216	ACT	T	22825	50811	0.449225	0.152384	0.837035	-0.177889	-0.682378
CCGAGA	PR	37	175	notICP_notACP	0.215909	CCG	P	4708	13881	0.339216	AGA	R	36631	55499	0.660036	0.223895	0.964332	-0.0363195	-0.442185
CCGAGC	PS	20	114	notICP_notACP	0.182609	CCG	P	4708	13881	0.339216	AGC	S	10178	25845	0.393833	0.133594	1.36689	0.312537	0.793619
CCGAGG	PR	12	113	notICP_notACP	0.114035	CCG	P	4708	13881	0.339216	AGG	R	9456	25131	0.376293	0.127645	0.893379	-0.112745	-0.430179
CCGAGT	PS	15	137	notICP_notACP	0.115942	CCG	P	4708	13881	0.339216	AGT	S	18181	37817	0.480776	0.163087	0.710921	-0.341194	-1.13473
CCGATA	PI	69	285	notICP_notACP	0.244755	CCG	P	4708	13881	0.339216	ATA	I	28580	47599	0.600441	0.203679	1.20167	0.183711	0.548263
CCGATC	PI	34	201	notICP_notACP	0.173267	CCG	P	4708	13881	0.339216	ATC	I	21443	43605	0.491767	0.166815	1.03868	0.0379477	-0.0855968
CCGATG	PM	86	275	notICP_notACP	0.315217	CCG	P	4708	13881	0.339216	ATG	M	44923	53305	0.842757	0.285877	1.10263	0.0977014	0.212823
CCGATT	PI	63	346	notICP_notACP	0.184438	CCG	P	4708	13881	0.339216	ATT	I	43581	78421	0.555737	0.188515	0.978373	-0.021864	-0.320263
CCGCAA	PQ	125	528	notICP_notACP	0.238185	CCG	P	4708	13881	0.339216	CAA	Q	47547	70805	0.671525	0.227792	1.04563	0.044615	-0.0857635
CCGCAC	PH	25	145	notICP_notACP	0.178082	CCG	P	4708	13881	0.339216	CAC	H	9255	19636	0.471355	0.159891	1.11377	0.107751	0.154046
CCGCAG	PQ	69	291	notICP_notACP	0.239726	CCG	P	4708	13881	0.339216	CAG	Q	15120	32423	0.466352	0.158194	1.51539	0.415673	1.40168
CCGCAT	PH	57	233	notICP_notACP	0.247863	CCG	P	4708	13881	0.339216	CAT	H	22295	35629	0.625765	0.21227	1.16768	0.15502	0.429526
CCGCCA	PP	86	376	notICP_notACP	0.230769	CCG	P	4708	13881	0.339216	CCA	P	27384	45592	0.60064	0.203747	1.13263	0.124539	0.271841
CCGCCC	PP	36	146	notICP_notACP	0.251701	CCG	P	4708	13881	0.339216	CCC	P	7418	18016	0.411778	0.139682	1.80196	0.588874	2.02473
CCGCCG	PP	20	94	notICP_notACP	0.221053	CCG	P	4708	13881	0.339216	CCG	P	4708	13881	0.339216	0.115068	1.92107	0.65288	1.93743
CCGCCT	PP	53	268	notICP_notACP	0.200743	CCG	P	4708	13881	0.339216	CCT	P	17900	34872	0.51332	0.174126	1.15286	0.142246	0.3016
CCGCGA	PR	7	49	ACP	0.16	CCG	P	4708	13881	0.339216	CGA	R	3436	7748	0.443541	0.150456	1.06343	0.0615008	-0.00396834
CCGCGC	PR	5	47	notICP_notACP	0.125	CCG	P	4708	13881	0.339216	CGC	R	2549	6607	0.385896	0.130902	0.954912	-0.0461364	-0.282775
CCGCGG	PR	6	30	notICP_notACP	0.225806	CCG	P	4708	13881	0.339216	CGG	R	1408	4553	0.309398	0.104953	2.1515	0.766166	2.24267
CCGCGT	PR	7	68	notICP_notACP	0.115942	CCG	P	4708	13881	0.339216	CGT	R	10611	15876	0.668388	0.226728	0.51137	-0.670661	-2.46716
CCGCTA	PL	56	356	notICP_notACP	0.159664	CCG	P	4708	13881	0.339216	CTA	L	10482	35284	0.297095	0.100779	1.58429	0.460136	1.02949
CCGCTC	PL	12	85	ACP	0.151163	CCG	P	4708	13881	0.339216	CTC	L	4959	13838	0.358407	0.121578	1.24334	0.217804	0.426889
CCGCTG	PL	43	245	ACP	0.178862	CCG	P	4708	13881	0.339216	CTG	L	8967	28010	0.32016	0.108603	1.64693	0.49891	1.24317
CCGCTT	PL	42	225	notICP_notACP	0.190265	CCG	P	4708	13881	0.339216	CTT	L	16713	31219	0.535362	0.181603	1.0477	0.0465948	-0.0609738
CCGGAA	PE	144	640	notICP_notACP	0.226209	CCG	P	4708	13881	0.339216	GAA	E	81216	120683	0.672972	0.228283	0.990914	-0.00912727	-0.331531
CCGGAC	PD	50	266	notICP_notACP	0.191011	CCG	P	4708	13881	0.339216	GAC	D	25305	52614	0.480966	0.163151	1.17076	0.157654	0.340016
CCGGAG	PE	64	347	notICP_notACP	0.186782	CCG	P	4708	13881	0.339216	GAG	E	23163	51474	0.450005	0.152649	1.2236	0.201799	0.476733
CCGGAT	PD	98	505	notICP_notACP	0.195652	CCG	P	4708	13881	0.339216	GAT	D	63799	100790	0.632993	0.214722	0.91119	-0.0930035	-0.648436
CCGGCA	PA	45	256	notICP_notACP	0.178988	CCG	P	4708	13881	0.339216	GCA	A	19635	41992	0.467602	0.158618	1.12842	0.120821	0.19852
CCGGCC	PA	17	111	notICP_notACP	0.160714	CCG	P	4708	13881	0.339216	GCC	A	13869	31434	0.441228	0.149672	1.07378	0.071184	0.0265049
CCGGCG	PA	6	71	notICP_notACP	0.0972222	CCG	P	4708	13881	0.339216	GCG	A	4592	16099	0.28528	0.0967714	1.00466	0.00464736	-0.114387
CCGGCT	PA	30	237	notICP_notACP	0.130252	CCG	P	4708	13881	0.339216	GCT	A	25645	51712	0.495929	0.168227	0.774262	-0.255844	-0.960967
CCGGGA	PG	23	190	notICP_notACP	0.125654	CCG	P	4708	13881	0.339216	GGA	G	12770	28663	0.445541	0.151135	0.831406	-0.184637	-0.693512
CCGGGC	PG	30	164	notICP_notACP	0.187879	CCG	P	4708	13881	0.339216	GGC	G	9533	25371	0.375769	0.127467	1.47394	0.387941	1.02554
CCGGGG	PG	13	97	notICP_notACP	0.142857	CCG	P	4708	13881	0.339216	GGG	G	6041	15977	0.378145	0.128273	1.1137	0.107685	0.123398
CCGGGT	PG	20	154	notICP_notACP	0.135484	CCG	P	4708	13881	0.339216	GGT	G	36380	58454	0.622376	0.21112	0.641738	-0.443575	-1.75613
CCGGTA	PV	39	270	ACP	0.147601	CCG	P	4708	13881	0.339216	GTA	V	11581	31147	0.371838	0.126133	1.1702	0.157176	0.261481
CCGGTC	PV	15	139	notICP_notACP	0.114286	CCG	P	4708	13881	0.339216	GTC	V	12381	28654	0.432106	0.146577	0.779695	-0.248852	-0.821637
CCGGTG	PV	27	175	notICP_notACP	0.159091	CCG	P	4708	13881	0.339216	GTG	V	13276	28263	0.46975	0.159347	0.998395	-0.00160632	-0.207977
CCGGTT	PV	29	286	notICP_notACP	0.10453	CCG	P	4708	13881	0.339216	GTT	V	28642	55899	0.512397	0.173813	0.60139	-0.508512	-1.5837
CCGTAC	PY	51	202	notICP_notACP	0.256158	CCG	P	4708	13881	0.339216	TAC	Y	21972	36936	0.594878	0.201792	1.26941	0.238555	0.811981
CCGTAT	PY	62	246	notICP_notACP	0.255061	CCG	P	4708	13881	0.339216	TAT	Y	30846	48818	0.631865	0.214339	1.18999	0.173944	0.527729
CCGTCA	PS	44	240	notICP_notACP	0.186722	CCG	P	4708	13881	0.339216	TCA	S	24329	49066	0.495853	0.168201	1.11011	0.10446	0.149948
CCGTCC	PS	27	137	notICP_notACP	0.202899	CCG	P	4708	13881	0.339216	TCC	S	16143	36297	0.444763	0.150871	1.34485	0.296282	0.83087
CCGTCG	PS	13	111	notICP_notACP	0.125	CCG	P	4708	13881	0.339216	TCG	S	7841	22577	0.347329	0.11782	1.06094	0.059158	-0.00887261
CCGTCT	PS	34	232	notICP_notACP	0.150215	CCG	P	4708	13881	0.339216	TCT	S	30724	60380	0.508852	0.172611	0.87025	-0.138975	-0.660221
CCGTGC	PC	13	39	notICP_notACP	0.35	CCG	P	4708	13881	0.339216	TGC	C	6179	11936	0.517718	0.175618	1.99296	0.68962	3.2052
CCGTGG	PW	38	118	notICP_notACP	0.327731	CCG	P	4708	13881	0.339216	TGG	W	25852	26518	0.974886	0.330697	0.991031	-0.00900957	-0.479507
CCGTGT	PC	6	53	notICP_notACP	0.12963	CCG	P	4708	13881	0.339216	TGT	C	13061	20036	0.651894	0.221133	0.586207	-0.534083	-2.08087
CCGTTA	PL	53	447	notICP_notACP	0.120536	CCG	P	4708	13881	0.339216	TTA	L	29421	69603	0.422706	0.143389	0.840623	-0.173612	-0.631981
CCGTTC	PF	65	241	notICP_notACP	0.272727	CCG	P	4708	13881	0.339216	TTC	F	28009	46718	0.599542	0.203374	1.34101	0.293424	1.10466
CCGTTG	PL	53	377	notICP_notACP	0.142857	CCG	P	4708	13881	0.339216	TTG	L	37309	70694	0.52776	0.179025	0.797974	-0.225679	-0.939176
CCGTTT	PF	70	375	notICP_notACP	0.18883	CCG	P	4708	13881	0.339216	TTT	F	41602	68042	0.611422	0.207404	0.910443	-0.0938242	-0.629388
CCTAAA	PK	284	1048	notICP_notACP	0.271687	CCT	P	17900	34872	0.51332	AAA	K	66039	111474	0.59242	0.304101	0.893412	-0.112707	-1.02466
CCTAAC	PN	88	604	notICP_notACP	0.147107	CCT	P	17900	34872	0.51332	AAC	N	32156	64202	0.500864	0.257104	0.572172	-0.558316	-2.49031
CCTAAG	PK	136	671	notICP_notACP	0.203869	CCT	P	17900	34872	0.51332	AAG	K	46545	80775	0.576236	0.295793	0.689229	-0.372182	-2.18423
CCTAAT	PN	252	1013	notICP_notACP	0.249507	CCT	P	17900	34872	0.51332	AAT	N	53103	96117	0.552488	0.283603	0.879776	-0.128088	-1.03163
CCTACA	PT	132	637	notICP_notACP	0.208464	CCT	P	17900	34872	0.51332	ACA	T	20849	46056	0.4527	0.23238	0.897083	-0.108607	-0.766223
CCTACC	PT	69	407	notICP_notACP	0.171569	CCT	P	17900	34872	0.51332	ACC	T	11802	31072	0.379847	0.194983	0.879915	-0.12793	-0.708737
CCTACG	PT	37	305	notICP_notACP	0.124183	CCT	P	17900	34872	0.51332	ACG	T	6523	21306	0.30619	0.157174	0.790101	-0.235595	-0.848876
CCTACT	PT	128	663	notICP_notACP	0.194277	CCT	P	17900	34872	0.51332	ACT	T	22825	50811	0.449225	0.230596	0.8425	-0.171381	-1.00783
CCTAGA	PR	105	395	notICP_notACP	0.267677	CCT	P	17900	34872	0.51332	AGA	R	36631	55499	0.660036	0.33881	0.790051	-0.235658	-1.8302
CCTAGC	PS	36	216	notICP_notACP	0.170507	CCT	P	17900	34872	0.51332	AGC	S	10178	25845	0.393833	0.202162	0.843417	-0.170294	-0.879916
CCTAGG	PR	25	190	notICP_notACP	0.136126	CCT	P	17900	34872	0.51332	AGG	R	9456	25131	0.376293	0.193159	0.704735	-0.349934	-1.36745
CCTAGT	PS	87	413	notICP_notACP	0.21256	CCT	P	17900	34872	0.51332	AGT	S	18181	37817	0.480776	0.246792	0.861294	-0.14932	-0.987418
CCTATA	PI	170	565	notICP_notACP	0.30212	CCT	P	17900	34872	0.51332	ATA	I	28580	47599	0.600441	0.308218	0.980215	-0.0199836	-0.512464
CCTATC	PI	105	518	notICP_notACP	0.204239	CCT	P	17900	34872	0.51332	ATC	I	21443	43605	0.491767	0.252434	0.809079	-0.211859	-1.26916
CCTATG	PM	169	475	notICP_notACP	0.357143	CCT	P	17900	34872	0.51332	ATG	M	44923	53305	0.842757	0.432604	0.825566	-0.191686	-2.03477
CCTATT	PI	270	968	notICP_notACP	0.27967	CCT	P	17900	34872	0.51332	ATT	I	43581	78421	0.555737	0.285271	0.980366	-0.0198292	-0.473461
CCTCAA	PQ	544	1280	notICP_notACP	0.425449	CCT	P	17900	34872	0.51332	CAA	Q	47547	70805	0.671525	0.344707	1.23423	0.21045	1.1486
CCTCAC	PH	101	358	notICP_notACP	0.284123	CCT	P	17900	34872	0.51332	CAC	H	9255	19636	0.471355	0.241956	1.17427	0.16065	0.520963
CCTCAG	PQ	138	519	notICP_notACP	0.267308	CCT	P	17900	34872	0.51332	CAG	Q	15120	32423	0.466352	0.239388	1.11663	0.110316	0.2441
CCTCAT	PH	256	648	notICP_notACP	0.395994	CCT	P	17900	34872	0.51332	CAT	H	22295	35629	0.625765	0.321217	1.23279	0.20928	1.06122
CCTCCA	PP	337	931	notICP_notACP	0.362661	CCT	P	17900	34872	0.51332	CCA	P	27384	45592	0.60064	0.308321	1.17625	0.162328	0.67581
CCTCCC	PP	66	331	notICP_notACP	0.201807	CCT	P	17900	34872	0.51332	CCC	P	7418	18016	0.411778	0.211374	0.954742	-0.0463146	-0.457316
CCTCCG	PP	42	242	notICP_notACP	0.176955	CCT	P	17900	34872	0.51332	CCG	P	4708	13881	0.339216	0.174126	1.01624	0.0161125	-0.166159
CCTCCT	PP	217	698	notICP_notACP	0.311874	CCT	P	17900	34872	0.51332	CCT	P	17900	34872	0.51332	0.263497	1.1836	0.168557	0.615639
CCTCGA	PR	44	157	notICP_notACP	0.28481	CCT	P	17900	34872	0.51332	CGA	R	3436	7748	0.443541	0.227678	1.25093	0.223889	0.833405
CCTCGC	PR	23	114	notICP_notACP	0.208696	CCT	P	17900	34872	0.51332	CGC	R	2549	6607	0.385896	0.198088	1.05355	0.0521657	-0.0437114
CCTCGG	PR	12	57	notICP_notACP	0.224138	CCT	P	17900	34872	0.51332	CGG	R	1408	4553	0.309398	0.15882	1.41127	0.344488	1.08206
CCTCGT	PR	109	247	notICP_notACP	0.443548	CCT	P	17900	34872	0.51332	CGT	R	10611	15876	0.668388	0.343097	1.29278	0.256794	1.5382
CCTCTA	PL	68	398	notICP_notACP	0.172932	CCT	P	17900	34872	0.51332	CTA	L	10482	35284	0.297095	0.152505	1.13395	0.125704	0.207433
CCTCTC	PL	24	184	notICP_notACP	0.135135	CCT	P	17900	34872	0.51332	CTC	L	4959	13838	0.358407	0.183978	0.73452	-0.308539	-1.19471
CCTCTG	PL	46	340	notICP_notACP	0.13783	CCT	P	17900	34872	0.51332	CTG	L	8967	28010	0.32016	0.164344	0.838665	-0.175944	-0.730669
CCTCTT	PL	109	398	notICP_notACP	0.275689	CCT	P	17900	34872	0.51332	CTT	L	16713	31219	0.535362	0.274812	1.00319	0.00318749	-0.332756
CCTGAA	PE	790	1840	notICP_notACP	0.429658	CCT	P	17900	34872	0.51332	GAA	E	81216	120683	0.672972	0.34545	1.24376	0.218141	1.2158
CCTGAC	PD	129	588	notICP_notACP	0.220713	CCT	P	17900	34872	0.51332	GAC	D	25305	52614	0.480966	0.246889	0.893977	-0.112076	-0.829144
CCTGAG	PE	176	692	notICP_notACP	0.255411	CCT	P	17900	34872	0.51332	GAG	E	23163	51474	0.450005	0.230996	1.10569	0.100473	0.185867
CCTGAT	PD	483	1379	notICP_notACP	0.350725	CCT	P	17900	34872	0.51332	GAT	D	63799	100790	0.632993	0.324928	1.07939	0.0763983	0.0934062
CCTGCA	PA	187	665	notICP_notACP	0.282282	CCT	P	17900	34872	0.51332	GCA	A	19635	41992	0.467602	0.240029	1.17603	0.162147	0.525115
CCTGCC	PA	107	452	notICP_notACP	0.238411	CCT	P	17900	34872	0.51332	GCC	A	13869	31434	0.441228	0.226491	1.05263	0.0512891	-0.0540902
CCTGCG	PA	36	259	notICP_notACP	0.142308	CCT	P	17900	34872	0.51332	GCG	A	4592	16099	0.28528	0.14644	0.971784	-0.0286215	-0.267755
CCTGCT	PA	218	854	notICP_notACP	0.25614	CCT	P	17900	34872	0.51332	GCT	A	25645	51712	0.495929	0.25457	1.00617	0.00614816	-0.293358
CCTGGA	PG	91	384	notICP_notACP	0.238961	CCT	P	17900	34872	0.51332	GGA	G	12770	28663	0.445541	0.228705	1.04484	0.0438666	-0.089625
CCTGGC	PG	64	341	notICP_notACP	0.190058	CCT	P	17900	34872	0.51332	GGC	G	9533	25371	0.375769	0.192889	0.985323	-0.0147853	-0.301334
CCTGGG	PG	28	193	notICP_notACP	0.149485	CCT	P	17900	34872	0.51332	GGG	G	6041	15977	0.378145	0.194109	0.770105	-0.261228	-1.12468
CCTGGT	PG	300	805	notICP_notACP	0.373449	CCT	P	17900	34872	0.51332	GGT	G	36380	58454	0.622376	0.319478	1.16894	0.156093	0.65434
CCTGTA	PV	138	602	notICP_notACP	0.230514	CCT	P	17900	34872	0.51332	GTA	V	11581	31147	0.371838	0.190872	1.20769	0.188711	0.536391
CCTGTC	PV	86	425	notICP_notACP	0.204225	CCT	P	17900	34872	0.51332	GTC	V	12381	28654	0.432106	0.221809	0.920728	-0.0825908	-0.628241
CCTGTG	PV	104	495	notICP_notACP	0.211694	CCT	P	17900	34872	0.51332	GTG	V	13276	28263	0.46975	0.241132	0.877917	-0.130204	-0.885955
CCTGTT	PV	261	900	notICP_notACP	0.290788	CCT	P	17900	34872	0.51332	GTT	V	28642	55899	0.512397	0.263024	1.10556	0.100351	0.210939
CCTTAC	PY	169	465	notICP_notACP	0.364807	CCT	P	17900	34872	0.51332	TAC	Y	21972	36936	0.594878	0.305363	1.19467	0.177868	0.779938
CCTTAT	PY	244	638	notICP_notACP	0.383412	CCT	P	17900	34872	0.51332	TAT	Y	30846	48818	0.631865	0.324349	1.1821	0.16729	0.748257
CCTTCA	PS	254	903	notICP_notACP	0.28208	CCT	P	17900	34872	0.51332	TCA	S	24329	49066	0.495853	0.254531	1.10823	0.102767	0.217513
CCTTCC	PS	165	652	notICP_notACP	0.254211	CCT	P	17900	34872	0.51332	TCC	S	16143	36297	0.444763	0.228306	1.11347	0.107481	0.21861
CCTTCG	PS	81	386	notICP_notACP	0.211886	CCT	P	17900	34872	0.51332	TCG	S	7841	22577	0.347329	0.178291	1.18843	0.172633	0.433509
CCTTCT	PS	315	1035	notICP_notACP	0.305019	CCT	P	17900	34872	0.51332	TCT	S	30724	60380	0.508852	0.261204	1.16774	0.155074	0.528868
CCTTGC	PC	31	109	notICP_notACP	0.290909	CCT	P	17900	34872	0.51332	TGC	C	6179	11936	0.517718	0.265755	1.09465	0.0904364	0.156135
CCTTGG	PW	204	332	notICP_notACP	0.615616	CCT	P	17900	34872	0.51332	TGG	W	25852	26518	0.974886	0.500428	1.23018	0.207159	1.62757
CCTTGT	PC	68	194	notICP_notACP	0.353846	CCT	P	17900	34872	0.51332	TGT	C	13061	20036	0.651894	0.33463	1.05742	0.0558366	-0.0483478
CCTTTA	PL	258	1004	notICP_notACP	0.257711	CCT	P	17900	34872	0.51332	TTA	L	29421	69603	0.422706	0.216983	1.1877	0.172021	0.524486
CCTTTC	PF	190	566	notICP_notACP	0.336861	CCT	P	17900	34872	0.51332	TTC	F	28009	46718	0.599542	0.307757	1.09457	0.0903598	0.180304
CCTTTG	PL	250	939	notICP_notACP	0.267021	CCT	P	17900	34872	0.51332	TTG	L	37309	70694	0.52776	0.27091	0.985647	-0.0144572	-0.421496
CCTTTT	PF	180	729	notICP_notACP	0.247945	CCT	P	17900	34872	0.51332	TTT	F	41602	68042	0.611422	0.313855	0.789999	-0.235724	-1.69572
CGAAAA	RK	104	344	notICP_notACP	0.304348	CGA	R	3436	7748	0.443541	AAA	K	66039	111474	0.59242	0.262763	1.15826	0.14692	0.483031
CGAAAC	RN	32	175	notICP_notACP	0.1875	CGA	R	3436	7748	0.443541	AAC	N	32156	64202	0.500864	0.222154	0.844009	-0.169592	-0.964343
CGAAAG	RK	33	208	notICP_notACP	0.162679	CGA	R	3436	7748	0.443541	AAG	K	46545	80775	0.576236	0.255584	0.6365	-0.45177	-2.15231
CGAAAT	RN	104	337	notICP_notACP	0.310651	CGA	R	3436	7748	0.443541	AAT	N	53103	96117	0.552488	0.245051	1.2677	0.237204	0.977789
CGAACA	RT	28	132	notICP_notACP	0.218045	CGA	R	3436	7748	0.443541	ACA	T	20849	46056	0.4527	0.200791	1.08593	0.0824373	0.0835347
CGAACC	RT	8	81	notICP_notACP	0.109756	CGA	R	3436	7748	0.443541	ACC	T	11802	31072	0.379847	0.168478	0.651457	-0.428544	-1.36923
CGAACG	RT	17	74	notICP_notACP	0.24	CGA	R	3436	7748	0.443541	ACG	T	6523	21306	0.30619	0.135808	1.7672	0.569396	1.87576
CGAACT	RT	23	132	notICP_notACP	0.180451	CGA	R	3436	7748	0.443541	ACT	T	22825	50811	0.449225	0.19925	0.905654	-0.0990982	-0.623404
CGAAGA	RR	87	224	notICP_notACP	0.391111	CGA	R	3436	7748	0.443541	AGA	R	36631	55499	0.660036	0.292753	1.33598	0.289662	1.56116
CGAAGC	RS	22	83	notICP_notACP	0.27381	CGA	R	3436	7748	0.443541	AGC	S	10178	25845	0.393833	0.174681	1.56748	0.449471	1.72669
CGAAGG	RR	23	118	ACP	0.201681	CGA	R	3436	7748	0.443541	AGG	R	9456	25131	0.376293	0.166901	1.20838	0.189282	0.471294
CGAAGT	RS	36	138	notICP_notACP	0.266187	CGA	R	3436	7748	0.443541	AGT	S	18181	37817	0.480776	0.213244	1.24827	0.221762	0.769425
CGAATA	RI	133	239	ICP	0.558333	CGA	R	3436	7748	0.443541	ATA	I	28580	47599	0.600441	0.26632	2.09647	0.740256	5.40266
CGAATC	RI	25	120	notICP_notACP	0.214876	CGA	R	3436	7748	0.443541	ATC	I	21443	43605	0.491767	0.218119	0.985132	-0.0149793	-0.341568
CGAATG	RM	72	176	notICP_notACP	0.412429	CGA	R	3436	7748	0.443541	ATG	M	44923	53305	0.842757	0.373797	1.10335	0.0983512	0.283544
CGAATT	RI	37	205	notICP_notACP	0.184466	CGA	R	3436	7748	0.443541	ATT	I	43581	78421	0.555737	0.246492	0.748365	-0.289865	-1.53356
CGACAA	RQ	62	197	notICP_notACP	0.318182	CGA	R	3436	7748	0.443541	CAA	Q	47547	70805	0.671525	0.297849	1.06827	0.0660365	0.0204572
CGACAC	RH	9	49	notICP_notACP	0.2	CGA	R	3436	7748	0.443541	CAC	H	9255	19636	0.471355	0.209065	0.956639	-0.0443296	-0.444524
CGACAG	RQ	33	117	notICP_notACP	0.288136	CGA	R	3436	7748	0.443541	CAG	Q	15120	32423	0.466352	0.206846	1.39299	0.331455	1.33495
CGACAT	RH	32	118	notICP_notACP	0.277311	CGA	R	3436	7748	0.443541	CAT	H	22295	35629	0.625765	0.277552	0.99913	-0.000870437	-0.358247
CGACCA	RP	26	112	notICP_notACP	0.238938	CGA	R	3436	7748	0.443541	CCA	P	27384	45592	0.60064	0.266409	0.896885	-0.108827	-0.879462
CGACCC	RP	13	45	notICP_notACP	0.304348	CGA	R	3436	7748	0.443541	CCC	P	7418	18016	0.411778	0.18264	1.66638	0.510652	2.16052
CGACCG	RP	10	17	ICP	0.611111	CGA	R	3436	7748	0.443541	CCG	P	4708	13881	0.339216	0.150456	4.06172	1.40161	8.86624
CGACCT	RP	18	90	notICP_notACP	0.208791	CGA	R	3436	7748	0.443541	CCT	P	17900	34872	0.51332	0.227678	0.917044	-0.0865994	-0.661357
CGACGA	RR	14	21	ICP	0.681818	CGA	R	3436	7748	0.443541	CGA	R	3436	7748	0.443541	0.196729	3.46578	1.24294	9.28777
CGACGC	RR	5	26	notICP_notACP	0.222222	CGA	R	3436	7748	0.443541	CGC	R	2549	6607	0.385896	0.171161	1.29833	0.261075	0.786029
CGACGG	RR	10	18	ICP	0.578947	CGA	R	3436	7748	0.443541	CGG	R	1408	4553	0.309398	0.137231	4.21878	1.43955	8.5107
CGACGT	RR	20	46	notICP_notACP	0.446809	CGA	R	3436	7748	0.443541	CGT	R	10611	15876	0.668388	0.296458	1.50716	0.410226	2.57878
CGACTA	RL	33	133	notICP_notACP	0.253731	CGA	R	3436	7748	0.443541	CTA	L	10482	35284	0.297095	0.131774	1.92551	0.655189	2.23022
CGACTC	RL	5	39	notICP_notACP	0.15	CGA	R	3436	7748	0.443541	CTC	L	4959	13838	0.358407	0.158968	0.943584	-0.0580702	-0.378813
CGACTG	RL	21	89	ICP	0.244444	CGA	R	3436	7748	0.443541	CTG	L	8967	28010	0.32016	0.142004	1.72139	0.543132	1.83343
CGACTT	RL	34	99	ACP	0.35	CGA	R	3436	7748	0.443541	CTT	L	16713	31219	0.535362	0.237455	1.47396	0.387955	1.91054
CGAGAA	RE	76	340	notICP_notACP	0.225806	CGA	R	3436	7748	0.443541	GAA	E	81216	120683	0.672972	0.298491	0.756494	-0.279061	-1.80936
CGAGAC	RD	29	139	notICP_notACP	0.214286	CGA	R	3436	7748	0.443541	GAC	D	25305	52614	0.480966	0.213328	1.00449	0.00447949	-0.252868
CGAGAG	RE	28	168	notICP_notACP	0.171598	CGA	R	3436	7748	0.443541	GAG	E	23163	51474	0.450005	0.199596	0.859726	-0.151141	-0.804736
CGAGAT	RD	104	295	notICP_notACP	0.35473	CGA	R	3436	7748	0.443541	GAT	D	63799	100790	0.632993	0.280758	1.26347	0.233862	1.09692
CGAGCA	RA	24	109	notICP_notACP	0.227273	CGA	R	3436	7748	0.443541	GCA	A	19635	41992	0.467602	0.207401	1.09582	0.0914986	0.126595
CGAGCC	RA	11	72	notICP_notACP	0.164384	CGA	R	3436	7748	0.443541	GCC	A	13869	31434	0.441228	0.195703	0.839966	-0.174394	-0.865082
CGAGCG	RA	11	35	ICP	0.333333	CGA	R	3436	7748	0.443541	GCG	A	4592	16099	0.28528	0.126533	2.63436	0.968638	3.90516
CGAGCT	RA	14	91	notICP_notACP	0.163043	CGA	R	3436	7748	0.443541	GCT	A	25645	51712	0.495929	0.219965	0.741224	-0.299452	-1.3994
CGAGGA	RG	26	115	notICP_notACP	0.232759	CGA	R	3436	7748	0.443541	GGA	G	12770	28663	0.445541	0.197616	1.17783	0.163676	0.439322
CGAGGC	RG	16	77	notICP_notACP	0.217949	CGA	R	3436	7748	0.443541	GGC	G	9533	25371	0.375769	0.166669	1.30768	0.268251	0.796044
CGAGGG	RG	5	43	notICP_notACP	0.136364	CGA	R	3436	7748	0.443541	GGG	G	6041	15977	0.378145	0.167723	0.81303	-0.206988	-0.830233
CGAGGT	RG	15	95	notICP_notACP	0.166667	CGA	R	3436	7748	0.443541	GGT	G	36380	58454	0.622376	0.276049	0.603757	-0.504584	-2.50238
CGAGTA	RV	17	107	ACP	0.166667	CGA	R	3436	7748	0.443541	GTA	V	11581	31147	0.371838	0.164925	1.01056	0.0105032	-0.175813
CGAGTC	RV	7	59	notICP_notACP	0.133333	CGA	R	3436	7748	0.443541	GTC	V	12381	28654	0.432106	0.191657	0.695688	-0.362854	-1.39092
CGAGTG	RV	19	77	ACP	0.25641	CGA	R	3436	7748	0.443541	GTG	V	13276	28263	0.46975	0.208353	1.23065	0.207544	0.679582
CGAGTT	RV	17	131	notICP_notACP	0.136364	CGA	R	3436	7748	0.443541	GTT	V	28642	55899	0.512397	0.227269	0.600009	-0.51081	-2.07693
CGATAC	RY	27	128	notICP_notACP	0.217054	CGA	R	3436	7748	0.443541	TAC	Y	21972	36936	0.594878	0.263853	0.822634	-0.195244	-1.25625
CGATAT	RY	74	191	notICP_notACP	0.390625	CGA	R	3436	7748	0.443541	TAT	Y	30846	48818	0.631865	0.280258	1.39381	0.332038	1.81321
CGATCA	RS	39	154	notICP_notACP	0.258065	CGA	R	3436	7748	0.443541	TCA	S	24329	49066	0.495853	0.219931	1.17339	0.159896	0.46971
CGATCC	RS	12	69	notICP_notACP	0.185714	CGA	R	3436	7748	0.443541	TCC	S	16143	36297	0.444763	0.197271	0.941419	-0.0603669	-0.478481
CGATCG	RS	19	70	notICP_notACP	0.28169	CGA	R	3436	7748	0.443541	TCG	S	7841	22577	0.347329	0.154055	1.82851	0.603499	2.31349
CGATCT	RS	43	137	notICP_notACP	0.318841	CGA	R	3436	7748	0.443541	TCT	S	30724	60380	0.508852	0.225697	1.41269	0.345499	1.54403
CGATGC	RC	16	60	notICP_notACP	0.278689	CGA	R	3436	7748	0.443541	TGC	C	6179	11936	0.517718	0.229629	1.21365	0.193629	0.672192
CGATGG	RW	44	92	notICP_notACP	0.483871	CGA	R	3436	7748	0.443541	TGG	W	25852	26518	0.974886	0.432402	1.11903	0.112463	0.461317
CGATGT	RC	30	74	notICP_notACP	0.413333	CGA	R	3436	7748	0.443541	TGT	C	13061	20036	0.651894	0.289142	1.42952	0.357337	2.07372
CGATTA	RL	51	252	notICP_notACP	0.205534	CGA	R	3436	7748	0.443541	TTA	L	29421	69603	0.422706	0.187487	1.09625	0.0918984	0.116056
CGATTC	RF	27	127	notICP_notACP	0.21875	CGA	R	3436	7748	0.443541	TTC	F	28009	46718	0.599542	0.265921	0.822611	-0.195272	-1.26622
CGATTG	RL	44	182	notICP_notACP	0.245902	CGA	R	3436	7748	0.443541	TTG	L	37309	70694	0.52776	0.234083	1.05049	0.0492546	-0.0657505
CGATTT	RF	78	248	notICP_notACP	0.317269	CGA	R	3436	7748	0.443541	TTT	F	41602	68042	0.611422	0.271191	1.16991	0.156927	0.560641
CGCAAA	RK	77	305	notICP_notACP	0.254902	CGC	R	2549	6607	0.385896	AAA	K	66039	111474	0.59242	0.228612	1.115	0.108851	0.225766
CGCAAC	RN	40	160	notICP_notACP	0.254658	CGC	R	2549	6607	0.385896	AAC	N	32156	64202	0.500864	0.193282	1.31755	0.275775	0.960686
CGCAAG	RK	62	233	notICP_notACP	0.269231	CGC	R	2549	6607	0.385896	AAG	K	46545	80775	0.576236	0.222367	1.21075	0.19124	0.638272
CGCAAT	RN	56	247	notICP_notACP	0.229839	CGC	R	2549	6607	0.385896	AAT	N	53103	96117	0.552488	0.213203	1.07803	0.0751345	0.0555739
CGCACA	RT	15	104	notICP_notACP	0.152381	CGC	R	2549	6607	0.385896	ACA	T	20849	46056	0.4527	0.174695	0.872268	-0.136658	-0.661259
CGCACC	RT	16	79	notICP_notACP	0.2125	CGC	R	2549	6607	0.385896	ACC	T	11802	31072	0.379847	0.146582	1.4497	0.37136	1.10947
CGCACG	RT	10	60	notICP_notACP	0.180328	CGC	R	2549	6607	0.385896	ACG	T	6523	21306	0.30619	0.118158	1.52616	0.422757	1.07197
CGCACT	RT	19	107	notICP_notACP	0.185185	CGC	R	2549	6607	0.385896	ACT	T	22825	50811	0.449225	0.173354	1.06825	0.066021	0.0118501
CGCAGA	RR	35	151	notICP_notACP	0.236842	CGC	R	2549	6607	0.385896	AGA	R	36631	55499	0.660036	0.254705	0.929868	-0.0727131	-0.675642
CGCAGC	RS	11	77	notICP_notACP	0.153846	CGC	R	2549	6607	0.385896	AGC	S	10178	25845	0.393833	0.151978	1.01229	0.0122146	-0.156839
CGCAGG	RR	19	82	notICP_notACP	0.240964	CGC	R	2549	6607	0.385896	AGG	R	9456	25131	0.376293	0.14521	1.65942	0.506466	1.69787
CGCAGT	RS	21	118	notICP_notACP	0.184874	CGC	R	2549	6607	0.385896	AGT	S	18181	37817	0.480776	0.18553	0.996466	-0.00354028	-0.249188
CGCATA	RI	51	151	notICP_notACP	0.342105	CGC	R	2549	6607	0.385896	ATA	I	28580	47599	0.600441	0.231708	1.47645	0.389641	1.87564
CGCATC	RI	25	94	notICP_notACP	0.273684	CGC	R	2549	6607	0.385896	ATC	I	21443	43605	0.491767	0.189771	1.44218	0.366157	1.40829
CGCATG	RM	37	108	notICP_notACP	0.348624	CGC	R	2549	6607	0.385896	ATG	M	44923	53305	0.842757	0.325216	1.07197	0.0695027	0.0460562
CGCATT	RI	37	159	notICP_notACP	0.2375	CGC	R	2549	6607	0.385896	ATT	I	43581	78421	0.555737	0.214457	1.10745	0.10206	0.179965
CGCCAA	RQ	67	222	notICP_notACP	0.304933	CGC	R	2549	6607	0.385896	CAA	Q	47547	70805	0.671525	0.259139	1.17672	0.162728	0.570402
CGCCAC	RH	22	87	notICP_notACP	0.261364	CGC	R	2549	6607	0.385896	CAC	H	9255	19636	0.471355	0.181894	1.4369	0.362489	1.33095
CGCCAG	RQ	27	103	notICP_notACP	0.269231	CGC	R	2549	6607	0.385896	CAG	Q	15120	32423	0.466352	0.179963	1.49603	0.402816	1.52606
CGCCAT	RH	51	163	notICP_notACP	0.317073	CGC	R	2549	6607	0.385896	CAT	H	22295	35629	0.625765	0.24148	1.31304	0.272346	1.17883
CGCCCA	RP	21	102	notICP_notACP	0.213592	CGC	R	2549	6607	0.385896	CCA	P	27384	45592	0.60064	0.231785	0.921511	-0.0817401	-0.652926
CGCCCC	RP	7	53	notICP_notACP	0.148148	CGC	R	2549	6607	0.385896	CCC	P	7418	18016	0.411778	0.158903	0.932316	-0.0700833	-0.413863
CGCCCG	RP	6	30	notICP_notACP	0.225806	CGC	R	2549	6607	0.385896	CCG	P	4708	13881	0.339216	0.130902	1.725	0.545228	1.69938
CGCCCT	RP	16	78	notICP_notACP	0.21519	CGC	R	2549	6607	0.385896	CCT	P	17900	34872	0.51332	0.198088	1.08633	0.0828095	0.0839846
CGCCGA	RR	6	30	ACP	0.225806	CGC	R	2549	6607	0.385896	CGA	R	3436	7748	0.443541	0.171161	1.31927	0.277075	0.856506
CGCCGC	RR	11	48	notICP_notACP	0.244898	CGC	R	2549	6607	0.385896	CGC	R	2549	6607	0.385896	0.148916	1.64454	0.497462	1.69764
CGCCGG	RR	3	29	notICP_notACP	0.133333	CGC	R	2549	6607	0.385896	CGG	R	1408	4553	0.309398	0.119396	1.11674	0.11041	0.121994
CGCCGT	RR	35	99	notICP_notACP	0.36	CGC	R	2549	6607	0.385896	CGT	R	10611	15876	0.668388	0.257928	1.39574	0.333423	1.67853
CGCCTA	RL	10	82	notICP_notACP	0.13253	CGC	R	2549	6607	0.385896	CTA	L	10482	35284	0.297095	0.114648	1.15598	0.144945	0.205602
CGCCTC	RL	8	47	notICP_notACP	0.1875	CGC	R	2549	6607	0.385896	CTC	L	4959	13838	0.358407	0.138308	1.35567	0.304296	0.791112
CGCCTG	RL	9	84	notICP_notACP	0.117647	CGC	R	2549	6607	0.385896	CTG	L	8967	28010	0.32016	0.123548	0.952235	-0.0489439	-0.273393
CGCCTT	RL	11	80	notICP_notACP	0.148148	CGC	R	2549	6607	0.385896	CTT	L	16713	31219	0.535362	0.206594	0.717098	-0.332543	-1.41235
CGCGAA	RE	50	221	notICP_notACP	0.22973	CGC	R	2549	6607	0.385896	GAA	E	81216	120683	0.672972	0.259697	0.884606	-0.122613	-0.92001
CGCGAC	RD	14	105	notICP_notACP	0.141509	CGC	R	2549	6607	0.385896	GAC	D	25305	52614	0.480966	0.185603	0.762432	-0.271241	-1.10339
CGCGAG	RE	30	113	notICP_notACP	0.27193	CGC	R	2549	6607	0.385896	GAG	E	23163	51474	0.450005	0.173655	1.56592	0.448473	1.71121
CGCGAT	RD	58	260	notICP_notACP	0.226054	CGC	R	2549	6607	0.385896	GAT	D	63799	100790	0.632993	0.244269	0.925428	-0.0774994	-0.669285
CGCGCA	RA	16	72	notICP_notACP	0.232877	CGC	R	2549	6607	0.385896	GCA	A	19635	41992	0.467602	0.180446	1.29056	0.25508	0.801134
CGCGCC	RA	7	45	notICP_notACP	0.173913	CGC	R	2549	6607	0.385896	GCC	A	13869	31434	0.441228	0.170268	1.02141	0.0211815	-0.145186
CGCGCG	RA	4	15	notICP_notACP	0.3125	CGC	R	2549	6607	0.385896	GCG	A	4592	16099	0.28528	0.110088	2.83863	1.04332	3.83982
CGCGCT	RA	6	87	notICP_notACP	0.0795455	CGC	R	2549	6607	0.385896	GCT	A	25645	51712	0.495929	0.191377	0.415648	-0.877917	-2.44269
CGCGGA	RG	9	67	notICP_notACP	0.147059	CGC	R	2549	6607	0.385896	GGA	G	12770	28663	0.445541	0.171933	0.855328	-0.15627	-0.708072
CGCGGC	RG	15	67	notICP_notACP	0.235294	CGC	R	2549	6607	0.385896	GGC	G	9533	25371	0.375769	0.145008	1.62263	0.484051	1.59062
CGCGGG	RG	10	48	notICP_notACP	0.22449	CGC	R	2549	6607	0.385896	GGG	G	6041	15977	0.378145	0.145925	1.5384	0.43074	1.35898
CGCGGT	RG	23	105	notICP_notACP	0.226415	CGC	R	2549	6607	0.385896	GGT	G	36380	58454	0.622376	0.240172	0.942719	-0.058987	-0.576401
CGCGTA	RV	5	58	notICP_notACP	0.101695	CGC	R	2549	6607	0.385896	GTA	V	11581	31147	0.371838	0.143491	0.708722	-0.344292	-1.00458
CGCGTC	RV	8	43	notICP_notACP	0.204545	CGC	R	2549	6607	0.385896	GTC	V	12381	28654	0.432106	0.166748	1.22667	0.204307	0.530838
CGCGTG	RV	13	56	notICP_notACP	0.245614	CGC	R	2549	6607	0.385896	GTG	V	13276	28263	0.46975	0.181274	1.35493	0.303749	1.03424
CGCGTT	RV	14	124	notICP_notACP	0.12	CGC	R	2549	6607	0.385896	GTT	V	28642	55899	0.512397	0.197732	0.606882	-0.499421	-1.78028
CGCTAC	RY	45	140	notICP_notACP	0.326241	CGC	R	2549	6607	0.385896	TAC	Y	21972	36936	0.594878	0.229561	1.42115	0.351469	1.60865
CGCTAT	RY	46	176	notICP_notACP	0.265537	CGC	R	2549	6607	0.385896	TAT	Y	30846	48818	0.631865	0.243834	1.08901	0.0852656	0.116188
CGCTCA	RS	40	142	notICP_notACP	0.286713	CGC	R	2549	6607	0.385896	TCA	S	24329	49066	0.495853	0.191347	1.49839	0.404392	1.63147
CGCTCC	RS	21	95	notICP_notACP	0.229167	CGC	R	2549	6607	0.385896	TCC	S	16143	36297	0.444763	0.171632	1.33522	0.289096	0.912707
CGCTCG	RS	10	67	notICP_notACP	0.161765	CGC	R	2549	6607	0.385896	TCG	S	7841	22577	0.347329	0.134033	1.2069	0.188057	0.374582
CGCTCT	RS	37	174	notICP_notACP	0.217143	CGC	R	2549	6607	0.385896	TCT	S	30724	60380	0.508852	0.196364	1.10582	0.100586	0.158482
CGCTGC	RC	14	50	notICP_notACP	0.294118	CGC	R	2549	6607	0.385896	TGC	C	6179	11936	0.517718	0.199785	1.47217	0.386737	1.60041
CGCTGG	RW	35	100	notICP_notACP	0.356436	CGC	R	2549	6607	0.385896	TGG	W	25852	26518	0.974886	0.376204	0.947452	-0.0539791	-0.867859
CGCTGT	RC	22	73	notICP_notACP	0.310811	CGC	R	2549	6607	0.385896	TGT	C	13061	20036	0.651894	0.251563	1.23552	0.21149	0.844589
CGCTTA	RL	30	171	notICP_notACP	0.180233	CGC	R	2549	6607	0.385896	TTA	L	29421	69603	0.422706	0.16312	1.10491	0.0997597	0.128723
CGCTTC	RF	18	96	notICP_notACP	0.195876	CGC	R	2549	6607	0.385896	TTC	F	28009	46718	0.599542	0.231361	0.846627	-0.166495	-0.992399
CGCTTG	RL	28	127	notICP_notACP	0.226562	CGC	R	2549	6607	0.385896	TTG	L	37309	70694	0.52776	0.20366	1.11245	0.106567	0.190936
CGCTTT	RF	30	127	notICP_notACP	0.242188	CGC	R	2549	6607	0.385896	TTT	F	41602	68042	0.611422	0.235945	1.02646	0.0261122	-0.177766
CGGAAA	RK	57	250	notICP_notACP	0.231076	CGG	R	1408	4553	0.309398	AAA	K	66039	111474	0.59242	0.183294	1.26069	0.231656	0.70609
CGGAAC	RN	18	98	notICP_notACP	0.191919	CGG	R	1408	4553	0.309398	AAC	N	32156	64202	0.500864	0.154967	1.23846	0.213865	0.529229
CGGAAG	RK	32	157	notICP_notACP	0.208861	CGG	R	1408	4553	0.309398	AAG	K	46545	80775	0.576236	0.178286	1.17149	0.158277	0.374116
CGGAAT	RN	24	155	notICP_notACP	0.160256	CGG	R	1408	4553	0.309398	AAT	N	53103	96117	0.552488	0.170939	0.937508	-0.0645301	-0.427759
CGGACA	RT	12	73	notICP_notACP	0.175676	CGG	R	1408	4553	0.309398	ACA	T	20849	46056	0.4527	0.140065	1.25425	0.226536	0.521831
CGGACC	RT	4	31	notICP_notACP	0.15625	CGG	R	1408	4553	0.309398	ACC	T	11802	31072	0.379847	0.117524	1.32951	0.284813	0.611785
CGGACG	RT	8	32	notICP_notACP	0.272727	CGG	R	1408	4553	0.309398	ACG	T	6523	21306	0.30619	0.0947348	2.87885	1.05739	3.37921
CGGACT	RT	7	50	notICP_notACP	0.156863	CGG	R	1408	4553	0.309398	ACT	T	22825	50811	0.449225	0.138989	1.1286	0.120974	0.174425
CGGAGA	RR	14	82	notICP_notACP	0.180723	CGG	R	1408	4553	0.309398	AGA	R	36631	55499	0.660036	0.204214	0.884968	-0.122204	-0.722
CGGAGC	RS	3	36	notICP_notACP	0.108108	CGG	R	1408	4553	0.309398	AGC	S	10178	25845	0.393833	0.121851	0.887214	-0.119669	-0.425423
CGGAGG	RR	5	53	ACP	0.111111	CGG	R	1408	4553	0.309398	AGG	R	9456	25131	0.376293	0.116424	0.954362	-0.0467121	-0.252758
CGGAGT	RS	6	70	notICP_notACP	0.0985915	CGG	R	1408	4553	0.309398	AGT	S	18181	37817	0.480776	0.148751	0.662794	-0.411291	-1.17575
CGGATA	RI	20	87	ACP	0.238636	CGG	R	1408	4553	0.309398	ATA	I	28580	47599	0.600441	0.185775	1.28454	0.250402	0.802796
CGGATC	RI	17	55	notICP_notACP	0.321429	CGG	R	1408	4553	0.309398	ATC	I	21443	43605	0.491767	0.152152	2.11255	0.747896	3.1347
CGGATG	RM	20	76	notICP_notACP	0.272727	CGG	R	1408	4553	0.309398	ATG	M	44923	53305	0.842757	0.260748	1.04594	0.0449195	-0.0965384
CGGATT	RI	22	110	notICP_notACP	0.207207	CGG	R	1408	4553	0.309398	ATT	I	43581	78421	0.555737	0.171944	1.20508	0.18655	0.474387
CGGCAA	RQ	20	127	notICP_notACP	0.164062	CGG	R	1408	4553	0.309398	CAA	Q	47547	70805	0.671525	0.207769	0.78964	-0.236178	-1.12402
CGGCAC	RH	6	33	notICP_notACP	0.205882	CGG	R	1408	4553	0.309398	CAC	H	9255	19636	0.471355	0.145836	1.41173	0.344819	0.994942
CGGCAG	RQ	10	67	notICP_notACP	0.161765	CGG	R	1408	4553	0.309398	CAG	Q	15120	32423	0.466352	0.144289	1.12112	0.114328	0.159864
CGGCAT	RH	12	63	notICP_notACP	0.203125	CGG	R	1408	4553	0.309398	CAT	H	22295	35629	0.625765	0.193611	1.04914	0.0479727	-0.0595056
CGGCCA	RP	7	69	notICP_notACP	0.114286	CGG	R	1408	4553	0.309398	CCA	P	27384	45592	0.60064	0.185837	0.614978	-0.486169	-1.6436
CGGCCC	RP	15	50	notICP_notACP	0.313725	CGG	R	1408	4553	0.309398	CCC	P	7418	18016	0.411778	0.127403	2.46246	0.90116	3.50139
CGGCCG	RP	3	27	notICP_notACP	0.142857	CGG	R	1408	4553	0.309398	CCG	P	4708	13881	0.339216	0.104953	1.36115	0.308333	0.61164
CGGCCT	RP	3	57	notICP_notACP	0.0689655	CGG	R	1408	4553	0.309398	CCT	P	17900	34872	0.51332	0.15882	0.434236	-0.834167	-1.96909
CGGCGA	RR	5	17	ACP	0.333333	CGG	R	1408	4553	0.309398	CGA	R	3436	7748	0.443541	0.137231	2.429	0.887478	3.68119
CGGCGC	RR	4	18	notICP_notACP	0.263158	CGG	R	1408	4553	0.309398	CGC	R	2549	6607	0.385896	0.119396	2.20408	0.790312	2.67474
CGGCGG	RR	7	25	notICP_notACP	0.307692	CGG	R	1408	4553	0.309398	CGG	R	1408	4553	0.309398	0.0957273	3.21426	1.1676	4.04595
CGGCGT	RR	4	28	notICP_notACP	0.172414	CGG	R	1408	4553	0.309398	CGT	R	10611	15876	0.668388	0.206798	0.83373	-0.181846	-0.939485
CGGCTA	RL	12	81	notICP_notACP	0.158537	CGG	R	1408	4553	0.309398	CTA	L	10482	35284	0.297095	0.0919207	1.72471	0.545059	1.1928
CGGCTC	RL	0	24	notICP_notACP	0.04	CGG	R	1408	4553	0.309398	CTC	L	4959	13838	0.358407	0.110891	0.360716	-1.01967	-1.53516
CGGCTG	RL	11	70	notICP_notACP	0.169014	CGG	R	1408	4553	0.309398	CTG	L	8967	28010	0.32016	0.099057	1.70623	0.534287	1.24941
CGGCTT	RL	12	94	notICP_notACP	0.136842	CGG	R	1408	4553	0.309398	CTT	L	16713	31219	0.535362	0.16564	0.826141	-0.19099	-0.777219
CGGGAA	RE	25	176	notICP_notACP	0.146893	CGG	R	1408	4553	0.309398	GAA	E	81216	120683	0.672972	0.208217	0.70548	-0.348876	-1.471
CGGGAC	RD	11	84	notICP_notACP	0.141176	CGG	R	1408	4553	0.309398	GAC	D	25305	52614	0.480966	0.14881	0.948703	-0.0526591	-0.339625
CGGGAG	RE	8	88	notICP_notACP	0.101124	CGG	R	1408	4553	0.309398	GAG	E	23163	51474	0.450005	0.139231	0.726302	-0.319789	-0.92663
CGGGAT	RD	25	146	notICP_notACP	0.176871	CGG	R	1408	4553	0.309398	GAT	D	63799	100790	0.632993	0.195847	0.903107	-0.101914	-0.622566
CGGGCA	RA	9	48	notICP_notACP	0.204082	CGG	R	1408	4553	0.309398	GCA	A	19635	41992	0.467602	0.144675	1.41062	0.344029	0.983848
CGGGCC	RA	6	52	notICP_notACP	0.132075	CGG	R	1408	4553	0.309398	GCC	A	13869	31434	0.441228	0.136515	0.967478	-0.0330623	-0.261168
CGGGCG	RA	3	25	notICP_notACP	0.153846	CGG	R	1408	4553	0.309398	GCG	A	4592	16099	0.28528	0.088265	1.743	0.555609	1.17711
CGGGCT	RA	8	56	notICP_notACP	0.157895	CGG	R	1408	4553	0.309398	GCT	A	25645	51712	0.495929	0.15344	1.02903	0.0286206	-0.107826
CGGGGA	RG	4	46	notICP_notACP	0.106383	CGG	R	1408	4553	0.309398	GGA	G	12770	28663	0.445541	0.13785	0.771731	-0.259119	-0.794302
CGGGGC	RG	6	34	notICP_notACP	0.2	CGG	R	1408	4553	0.309398	GGC	G	9533	25371	0.375769	0.116262	1.72025	0.54247	1.49846
CGGGGG	RG	2	18	notICP_notACP	0.157895	CGG	R	1408	4553	0.309398	GGG	G	6041	15977	0.378145	0.116997	1.34956	0.299777	0.655154
CGGGGT	RG	3	39	notICP_notACP	0.1	CGG	R	1408	4553	0.309398	GGT	G	36380	58454	0.622376	0.192562	0.519313	-0.655249	-2.0653
CGGGTA	RV	7	48	notICP_notACP	0.163265	CGG	R	1408	4553	0.309398	GTA	V	11581	31147	0.371838	0.115046	1.41913	0.350045	0.801612
CGGGTC	RV	3	36	notICP_notACP	0.108108	CGG	R	1408	4553	0.309398	GTC	V	12381	28654	0.432106	0.133693	0.80863	-0.212414	-0.673349
CGGGTG	RV	7	38	notICP_notACP	0.205128	CGG	R	1408	4553	0.309398	GTG	V	13276	28263	0.46975	0.14534	1.41137	0.344561	0.990514
CGGGTT	RV	6	57	notICP_notACP	0.12069	CGG	R	1408	4553	0.309398	GTT	V	28642	55899	0.512397	0.158535	0.761282	-0.272752	-0.946065
CGGTAC	RY	27	99	notICP_notACP	0.28	CGG	R	1408	4553	0.309398	TAC	Y	21972	36936	0.594878	0.184054	1.52129	0.419559	1.65217
CGGTAT	RY	27	134	notICP_notACP	0.207407	CGG	R	1408	4553	0.309398	TAT	Y	30846	48818	0.631865	0.195498	1.06092	0.0591355	-0.0148139
CGGTCA	RS	11	97	notICP_notACP	0.122449	CGG	R	1408	4553	0.309398	TCA	S	24329	49066	0.495853	0.153416	0.79815	-0.225459	-0.804299
CGGTCC	RS	14	75	notICP_notACP	0.197368	CGG	R	1408	4553	0.309398	TCC	S	16143	36297	0.444763	0.137609	1.43427	0.360657	0.999791
CGGTCG	RS	17	69	notICP_notACP	0.257143	CGG	R	1408	4553	0.309398	TCG	S	7841	22577	0.347329	0.107463	2.39285	0.872484	2.80629
CGGTCT	RS	19	101	notICP_notACP	0.196078	CGG	R	1408	4553	0.309398	TCT	S	30724	60380	0.508852	0.157438	1.24543	0.219483	0.55927
CGGTGC	RC	7	35	notICP_notACP	0.222222	CGG	R	1408	4553	0.309398	TGC	C	6179	11936	0.517718	0.160181	1.38732	0.327373	1.01591
CGGTGG	RW	9	35	notICP_notACP	0.277778	CGG	R	1408	4553	0.309398	TGG	W	25852	26518	0.974886	0.301628	0.920928	-0.0823733	-0.853131
CGGTGT	RC	10	34	notICP_notACP	0.314286	CGG	R	1408	4553	0.309398	TGT	C	13061	20036	0.651894	0.201695	1.55822	0.443546	1.95699
CGGTTA	RL	20	154	notICP_notACP	0.135484	CGG	R	1408	4553	0.309398	TTA	L	29421	69603	0.422706	0.130784	1.03593	0.0353024	-0.0741649
CGGTTC	RF	20	103	notICP_notACP	0.201923	CGG	R	1408	4553	0.309398	TTC	F	28009	46718	0.599542	0.185497	1.08855	0.0848466	0.0867264
CGGTTG	RL	29	158	notICP_notACP	0.188679	CGG	R	1408	4553	0.309398	TTG	L	37309	70694	0.52776	0.163288	1.1555	0.144532	0.291299
CGGTTT	RF	48	193	notICP_notACP	0.252577	CGG	R	1408	4553	0.309398	TTT	F	41602	68042	0.611422	0.189173	1.33517	0.289055	1.00578
CGTAAA	RK	233	592	notICP_notACP	0.394604	CGT	R	10611	15876	0.668388	AAA	K	66039	111474	0.59242	0.395966	0.996558	-0.00344747	-0.531109
CGTAAC	RN	74	255	notICP_notACP	0.292969	CGT	R	10611	15876	0.668388	AAC	N	32156	64202	0.500864	0.334772	0.875129	-0.133383	-1.24835
CGTAAG	RK	139	371	notICP_notACP	0.376344	CGT	R	10611	15876	0.668388	AAG	K	46545	80775	0.576236	0.385149	0.977139	-0.0231265	-0.663668
CGTAAT	RN	138	404	notICP_notACP	0.34321	CGT	R	10611	15876	0.668388	AAT	N	53103	96117	0.552488	0.369276	0.929412	-0.0732027	-0.982863
CGTACA	RT	53	208	notICP_notACP	0.258373	CGT	R	10611	15876	0.668388	ACA	T	20849	46056	0.4527	0.302579	0.853902	-0.157938	-1.2546
CGTACC	RT	50	154	notICP_notACP	0.329032	CGT	R	10611	15876	0.668388	ACC	T	11802	31072	0.379847	0.253886	1.29599	0.259272	1.15426
CGTACG	RT	19	103	notICP_notACP	0.192308	CGT	R	10611	15876	0.668388	ACG	T	6523	21306	0.30619	0.204654	0.939672	-0.0622246	-0.503421
CGTACT	RT	76	240	notICP_notACP	0.319502	CGT	R	10611	15876	0.668388	ACT	T	22825	50811	0.449225	0.300256	1.0641	0.0621269	-0.00398735
CGTAGA	RR	126	270	notICP_notACP	0.468635	CGT	R	10611	15876	0.668388	AGA	R	36631	55499	0.660036	0.44116	1.06228	0.0604152	-0.0216448
CGTAGC	RS	24	86	notICP_notACP	0.287356	CGT	R	10611	15876	0.668388	AGC	S	10178	25845	0.393833	0.263233	1.09164	0.0876829	0.139074
CGTAGG	RR	24	125	notICP_notACP	0.198413	CGT	R	10611	15876	0.668388	AGG	R	9456	25131	0.376293	0.25151	0.788886	-0.237133	-1.36438
CGTAGT	RS	50	147	notICP_notACP	0.344595	CGT	R	10611	15876	0.668388	AGT	S	18181	37817	0.480776	0.321345	1.07235	0.0698525	0.0478781
CGTATA	RI	103	254	notICP_notACP	0.407843	CGT	R	10611	15876	0.668388	ATA	I	28580	47599	0.600441	0.401328	1.01623	0.016104	-0.383031
CGTATC	RI	106	283	notICP_notACP	0.376761	CGT	R	10611	15876	0.668388	ATC	I	21443	43605	0.491767	0.328691	1.14624	0.136491	0.526555
CGTATG	RM	144	245	notICP_notACP	0.589431	CGT	R	10611	15876	0.668388	ATG	M	44923	53305	0.842757	0.563289	1.04641	0.045365	-0.203388
CGTATT	RI	227	517	notICP_notACP	0.440154	CGT	R	10611	15876	0.668388	ATT	I	43581	78421	0.555737	0.371448	1.18497	0.169717	0.87789
CGTCAA	RQ	243	456	notICP_notACP	0.533917	CGT	R	10611	15876	0.668388	CAA	Q	47547	70805	0.671525	0.448839	1.18955	0.173575	1.10123
CGTCAC	RH	48	154	notICP_notACP	0.316129	CGT	R	10611	15876	0.668388	CAC	H	9255	19636	0.471355	0.315048	1.00343	0.00342482	-0.380002
CGTCAG	RQ	23	138	notICP_notACP	0.172662	CGT	R	10611	15876	0.668388	CAG	Q	15120	32423	0.466352	0.311704	0.553929	-0.59072	-3.13099
CGTCAT	RH	112	239	notICP_notACP	0.470833	CGT	R	10611	15876	0.668388	CAT	H	22295	35629	0.625765	0.418254	1.12571	0.118416	0.501172
CGTCCA	RP	84	198	notICP_notACP	0.427136	CGT	R	10611	15876	0.668388	CCA	P	27384	45592	0.60064	0.401461	1.06395	0.0619913	-0.00647018
CGTCCC	RP	34	97	notICP_notACP	0.357143	CGT	R	10611	15876	0.668388	CCC	P	7418	18016	0.411778	0.275227	1.29763	0.260538	1.26017
CGTCCG	RP	8	63	notICP_notACP	0.140625	CGT	R	10611	15876	0.668388	CCG	P	4708	13881	0.339216	0.226728	0.620236	-0.477655	-1.98182
CGTCCT	RP	45	155	notICP_notACP	0.294872	CGT	R	10611	15876	0.668388	CCT	P	17900	34872	0.51332	0.343097	0.859442	-0.151472	-1.38523
CGTCGA	RR	25	70	notICP_notACP	0.366197	CGT	R	10611	15876	0.668388	CGA	R	3436	7748	0.443541	0.296458	1.23524	0.211268	0.993713
CGTCGC	RR	13	68	notICP_notACP	0.202899	CGT	R	10611	15876	0.668388	CGC	R	2549	6607	0.385896	0.257928	0.786647	-0.239975	-1.41055
CGTCGG	RR	15	43	notICP_notACP	0.363636	CGT	R	10611	15876	0.668388	CGG	R	1408	4553	0.309398	0.206798	1.75841	0.564411	2.82053
CGTCGT	RR	167	265	notICP_notACP	0.631579	CGT	R	10611	15876	0.668388	CGT	R	10611	15876	0.668388	0.446743	1.41374	0.34624	3.06545
CGTCTA	RL	48	223	notICP_notACP	0.21875	CGT	R	10611	15876	0.668388	CTA	L	10482	35284	0.297095	0.198575	1.1016	0.0967634	0.143794
CGTCTC	RL	30	98	notICP_notACP	0.313131	CGT	R	10611	15876	0.668388	CTC	L	4959	13838	0.358407	0.239555	1.30714	0.267838	1.14162
CGTCTG	RL	22	144	notICP_notACP	0.158621	CGT	R	10611	15876	0.668388	CTG	L	8967	28010	0.32016	0.213991	0.741249	-0.299419	-1.3613
CGTCTT	RL	75	194	notICP_notACP	0.389744	CGT	R	10611	15876	0.668388	CTT	L	16713	31219	0.535362	0.35783	1.08919	0.0854321	0.171783
CGTGAA	RE	400	763	notICP_notACP	0.524869	CGT	R	10611	15876	0.668388	GAA	E	81216	120683	0.672972	0.449807	1.16688	0.154331	0.903065
CGTGAC	RD	122	338	notICP_notACP	0.362832	CGT	R	10611	15876	0.668388	GAC	D	25305	52614	0.480966	0.321472	1.12866	0.12103	0.403831
CGTGAG	RE	72	282	notICP_notACP	0.257951	CGT	R	10611	15876	0.668388	GAG	E	23163	51474	0.450005	0.300778	0.857611	-0.153604	-1.2252
CGTGAT	RD	310	653	notICP_notACP	0.475535	CGT	R	10611	15876	0.668388	GAT	D	63799	100790	0.632993	0.423085	1.12397	0.116868	0.492474
CGTGCA	RA	87	256	notICP_notACP	0.342412	CGT	R	10611	15876	0.668388	GCA	A	19635	41992	0.467602	0.31254	1.09558	0.0912851	0.189334
CGTGCC	RA	100	244	notICP_notACP	0.412245	CGT	R	10611	15876	0.668388	GCC	A	13869	31434	0.441228	0.294912	1.39786	0.334942	1.93152
CGTGCG	RA	19	111	notICP_notACP	0.178571	CGT	R	10611	15876	0.668388	GCG	A	4592	16099	0.28528	0.190677	0.93651	-0.0655946	-0.480893
CGTGCT	RA	149	346	notICP_notACP	0.432277	CGT	R	10611	15876	0.668388	GCT	A	25645	51712	0.495929	0.331473	1.30411	0.265518	1.55992
CGTGGA	RG	52	191	notICP_notACP	0.276042	CGT	R	10611	15876	0.668388	GGA	G	12770	28663	0.445541	0.297795	0.926953	-0.0758524	-0.807009
CGTGGC	RG	47	202	notICP_notACP	0.236453	CGT	R	10611	15876	0.668388	GGC	G	9533	25371	0.375769	0.251159	0.941447	-0.060337	-0.609049
CGTGGG	RG	50	136	notICP_notACP	0.372263	CGT	R	10611	15876	0.668388	GGG	G	6041	15977	0.378145	0.252748	1.47286	0.387208	2.02812
CGTGGT	RG	343	604	notICP_notACP	0.568595	CGT	R	10611	15876	0.668388	GGT	G	36380	58454	0.622376	0.415989	1.36685	0.31251	2.47088
CGTGTA	RV	89	260	notICP_notACP	0.344828	CGT	R	10611	15876	0.668388	GTA	V	11581	31147	0.371838	0.248532	1.38746	0.327473	1.57693
CGTGTC	RV	93	236	notICP_notACP	0.396624	CGT	R	10611	15876	0.668388	GTC	V	12381	28654	0.432106	0.288815	1.37328	0.317205	1.75203
CGTGTG	RV	73	196	notICP_notACP	0.375635	CGT	R	10611	15876	0.668388	GTG	V	13276	28263	0.46975	0.313975	1.19638	0.179303	0.812524
CGTGTT	RV	199	431	notICP_notACP	0.462963	CGT	R	10611	15876	0.668388	GTT	V	28642	55899	0.512397	0.34248	1.35179	0.301433	1.93286
CGTTAC	RY	145	336	notICP_notACP	0.433234	CGT	R	10611	15876	0.668388	TAC	Y	21972	36936	0.594878	0.397609	1.0896	0.0858091	0.194091
CGTTAT	RY	184	397	notICP_notACP	0.464824	CGT	R	10611	15876	0.668388	TAT	Y	30846	48818	0.631865	0.422331	1.10062	0.09587	0.297653
CGTTCA	RS	110	286	notICP_notACP	0.38676	CGT	R	10611	15876	0.668388	TCA	S	24329	49066	0.495853	0.331422	1.16697	0.154411	0.665995
CGTTCC	RS	83	263	notICP_notACP	0.318182	CGT	R	10611	15876	0.668388	TCC	S	16143	36297	0.444763	0.297274	1.07033	0.067968	0.0324899
CGTTCG	RS	35	119	notICP_notACP	0.3	CGT	R	10611	15876	0.668388	TCG	S	7841	22577	0.347329	0.232151	1.29226	0.256395	1.03845
CGTTCT	RS	146	395	notICP_notACP	0.371212	CGT	R	10611	15876	0.668388	TCT	S	30724	60380	0.508852	0.340111	1.09144	0.0875023	0.178372
CGTTGC	RC	41	116	notICP_notACP	0.358974	CGT	R	10611	15876	0.668388	TGC	C	6179	11936	0.517718	0.346037	1.03739	0.0367063	-0.186327
CGTTGG	RW	152	215	notICP_notACP	0.708333	CGT	R	10611	15876	0.668388	TGG	W	25852	26518	0.974886	0.651602	1.08706	0.0834804	0.285605
CGTTGT	RC	113	204	notICP_notACP	0.556098	CGT	R	10611	15876	0.668388	TGT	C	13061	20036	0.651894	0.435718	1.27628	0.243948	1.81208
CGTTTA	RL	187	466	notICP_notACP	0.40257	CGT	R	10611	15876	0.668388	TTA	L	29421	69603	0.422706	0.282531	1.42487	0.354078	2.00047
CGTTTC	RF	114	240	notICP_notACP	0.477178	CGT	R	10611	15876	0.668388	TTC	F	28009	46718	0.599542	0.400727	1.19078	0.174611	0.992894
CGTTTG	RL	176	442	notICP_notACP	0.399549	CGT	R	10611	15876	0.668388	TTG	L	37309	70694	0.52776	0.352749	1.13267	0.12458	0.470957
CGTTTT	RF	97	271	notICP_notACP	0.360294	CGT	R	10611	15876	0.668388	TTT	F	41602	68042	0.611422	0.408667	0.881632	-0.125981	-1.47165
CTAAAA	LK	226	1453	notICP_notACP	0.156121	CTA	L	10482	35284	0.297095	AAA	K	66039	111474	0.59242	0.176005	0.887026	-0.119881	-0.615144
CTAAAC	LN	112	802	notICP_notACP	0.140722	CTA	L	10482	35284	0.297095	AAC	N	32156	64202	0.500864	0.148804	0.945687	-0.0558441	-0.348439
CTAAAG	LK	153	1024	notICP_notACP	0.150244	CTA	L	10482	35284	0.297095	AAG	K	46545	80775	0.576236	0.171197	0.87761	-0.130553	-0.630037
CTAAAT	LN	215	1267	notICP_notACP	0.170347	CTA	L	10482	35284	0.297095	AAT	N	53103	96117	0.552488	0.164141	1.03781	0.0371097	-0.0870328
CTAACA	LT	102	648	notICP_notACP	0.158706	CTA	L	10482	35284	0.297095	ACA	T	20849	46056	0.4527	0.134495	1.18001	0.165525	0.304761
CTAACC	LT	36	362	notICP_notACP	0.101928	CTA	L	10482	35284	0.297095	ACC	T	11802	31072	0.379847	0.112851	0.903213	-0.101796	-0.358498
CTAACG	LT	36	271	notICP_notACP	0.136029	CTA	L	10482	35284	0.297095	ACG	T	6523	21306	0.30619	0.0909677	1.49536	0.402367	0.770191
CTAACT	LT	83	589	notICP_notACP	0.142373	CTA	L	10482	35284	0.297095	ACT	T	22825	50811	0.449225	0.133462	1.06676	0.0646296	0.00522525
CTAAGA	LR	203	855	notICP_notACP	0.238318	CTA	L	10482	35284	0.297095	AGA	R	36631	55499	0.660036	0.196093	1.21533	0.195014	0.580507
CTAAGC	LS	60	383	notICP_notACP	0.158854	CTA	L	10482	35284	0.297095	AGC	S	10178	25845	0.393833	0.117006	1.35766	0.305763	0.673844
CTAAGG	LR	75	385	notICP_notACP	0.196891	CTA	L	10482	35284	0.297095	AGG	R	9456	25131	0.376293	0.111795	1.76118	0.565986	1.53087
CTAAGT	LS	87	529	notICP_notACP	0.166038	CTA	L	10482	35284	0.297095	AGT	S	18181	37817	0.480776	0.142836	1.16243	0.150516	0.27429
CTAATA	LI	145	657	notICP_notACP	0.221884	CTA	L	10482	35284	0.297095	ATA	I	28580	47599	0.600441	0.178388	1.24383	0.218195	0.62807
CTAATC	LI	66	466	notICP_notACP	0.143469	CTA	L	10482	35284	0.297095	ATC	I	21443	43605	0.491767	0.146102	0.981981	-0.0181837	-0.237845
CTAATG	LM	164	671	notICP_notACP	0.245536	CTA	L	10482	35284	0.297095	ATG	M	44923	53305	0.842757	0.250379	0.980656	-0.0195331	-0.414122
CTAATT	LI	94	805	notICP_notACP	0.117866	CTA	L	10482	35284	0.297095	ATT	I	43581	78421	0.555737	0.165107	0.713878	-0.337044	-1.13918
CTACAA	LQ	229	1164	notICP_notACP	0.197425	CTA	L	10482	35284	0.297095	CAA	Q	47547	70805	0.671525	0.199507	0.989565	-0.01049	-0.295033
CTACAC	LH	41	264	notICP_notACP	0.158491	CTA	L	10482	35284	0.297095	CAC	H	9255	19636	0.471355	0.140037	1.13177	0.123786	0.184492
CTACAG	LQ	91	599	notICP_notACP	0.153333	CTA	L	10482	35284	0.297095	CAG	Q	15120	32423	0.466352	0.138551	1.10669	0.101376	0.114205
CTACAT	LH	100	462	notICP_notACP	0.218143	CTA	L	10482	35284	0.297095	CAT	H	22295	35629	0.625765	0.185912	1.17337	0.159877	0.396975
CTACCA	LP	150	747	notICP_notACP	0.201872	CTA	L	10482	35284	0.297095	CCA	P	27384	45592	0.60064	0.178447	1.13127	0.123339	0.233318
CTACCC	LP	39	320	notICP_notACP	0.124611	CTA	L	10482	35284	0.297095	CCC	P	7418	18016	0.411778	0.122337	1.01858	0.0184129	-0.111109
CTACCG	LP	76	322	notICP_notACP	0.23839	CTA	L	10482	35284	0.297095	CCG	P	4708	13881	0.339216	0.100779	2.36546	0.860974	2.57748
CTACCT	LP	73	510	notICP_notACP	0.144814	CTA	L	10482	35284	0.297095	CCT	P	17900	34872	0.51332	0.152505	0.949571	-0.0517451	-0.345456
CTACGA	LR	46	179	notICP_notACP	0.261111	CTA	L	10482	35284	0.297095	CGA	R	3436	7748	0.443541	0.131774	1.98151	0.683859	2.37533
CTACGC	LR	8	91	notICP_notACP	0.0978261	CTA	L	10482	35284	0.297095	CGC	R	2549	6607	0.385896	0.114648	0.853275	-0.158673	-0.476784
CTACGG	LR	12	81	notICP_notACP	0.158537	CTA	L	10482	35284	0.297095	CGG	R	1408	4553	0.309398	0.0919207	1.72471	0.545059	1.1928
CTACGT	LR	57	238	notICP_notACP	0.242678	CTA	L	10482	35284	0.297095	CGT	R	10611	15876	0.668388	0.198575	1.2221	0.200569	0.614287
CTACTA	LL	67	670	notICP_notACP	0.101341	CTA	L	10482	35284	0.297095	CTA	L	10482	35284	0.297095	0.0882655	1.14814	0.138145	0.144692
CTACTC	LL	23	213	notICP_notACP	0.11215	CTA	L	10482	35284	0.297095	CTC	L	4959	13838	0.358407	0.106481	1.05323	0.0518658	-0.0241582
CTACTG	LL	69	561	notICP_notACP	0.124555	CTA	L	10482	35284	0.297095	CTG	L	8967	28010	0.32016	0.0951179	1.30948	0.269631	0.45768
CTACTT	LL	68	449	notICP_notACP	0.153333	CTA	L	10482	35284	0.297095	CTT	L	16713	31219	0.535362	0.159053	0.964037	-0.0366258	-0.315049
CTAGAA	LE	330	1632	notICP_notACP	0.202694	CTA	L	10482	35284	0.297095	GAA	E	81216	120683	0.672972	0.199937	1.01379	0.0136983	-0.200421
CTAGAC	LD	101	650	notICP_notACP	0.156682	CTA	L	10482	35284	0.297095	GAC	D	25305	52614	0.480966	0.142892	1.0965	0.0921259	0.0891523
CTAGAG	LE	97	685	notICP_notACP	0.142857	CTA	L	10482	35284	0.297095	GAG	E	23163	51474	0.450005	0.133694	1.06854	0.0662898	0.00989391
CTAGAT	LD	242	1274	notICP_notACP	0.190588	CTA	L	10482	35284	0.297095	GAT	D	63799	100790	0.632993	0.188059	1.01345	0.0133589	-0.189787
CTAGCA	LA	97	585	notICP_notACP	0.167235	CTA	L	10482	35284	0.297095	GCA	A	19635	41992	0.467602	0.138922	1.20381	0.185489	0.37979
CTAGCC	LA	53	363	notICP_notACP	0.148352	CTA	L	10482	35284	0.297095	GCC	A	13869	31434	0.441228	0.131087	1.13171	0.123727	0.172527
CTAGCG	LA	28	234	notICP_notACP	0.123404	CTA	L	10482	35284	0.297095	GCG	A	4592	16099	0.28528	0.0847551	1.45601	0.375699	0.652012
CTAGCT	LA	82	550	notICP_notACP	0.150635	CTA	L	10482	35284	0.297095	GCT	A	25645	51712	0.495929	0.147338	1.02238	0.0221304	-0.122825
CTAGGA	LG	43	371	notICP_notACP	0.11828	CTA	L	10482	35284	0.297095	GGA	G	12770	28663	0.445541	0.132368	0.893565	-0.112536	-0.445612
CTAGGC	LG	26	291	notICP_notACP	0.0924658	CTA	L	10482	35284	0.297095	GGC	G	9533	25371	0.375769	0.111639	0.828257	-0.188432	-0.51919
CTAGGG	LG	20	181	notICP_notACP	0.115385	CTA	L	10482	35284	0.297095	GGG	G	6041	15977	0.378145	0.112345	1.02706	0.0266965	-0.0833178
CTAGGT	LG	132	647	notICP_notACP	0.205247	CTA	L	10482	35284	0.297095	GGT	G	36380	58454	0.622376	0.184905	1.11001	0.104372	0.164485
CTAGTA	LV	43	420	notICP_notACP	0.104513	CTA	L	10482	35284	0.297095	GTA	V	11581	31147	0.371838	0.110471	0.946067	-0.0554423	-0.257853
CTAGTC	LV	48	308	notICP_notACP	0.158576	CTA	L	10482	35284	0.297095	GTC	V	12381	28654	0.432106	0.128377	1.23524	0.211266	0.430309
CTAGTG	LV	42	375	notICP_notACP	0.114362	CTA	L	10482	35284	0.297095	GTG	V	13276	28263	0.46975	0.13956	0.819443	-0.19913	-0.673228
CTAGTT	LV	69	550	notICP_notACP	0.127042	CTA	L	10482	35284	0.297095	GTT	V	28642	55899	0.512397	0.152231	0.834534	-0.180881	-0.689176
CTATAC	LY	119	493	notICP_notACP	0.242915	CTA	L	10482	35284	0.297095	TAC	Y	21972	36936	0.594878	0.176735	1.37446	0.318059	1.0762
CTATAT	LY	149	707	notICP_notACP	0.211864	CTA	L	10482	35284	0.297095	TAT	Y	30846	48818	0.631865	0.187724	1.1286	0.120974	0.235585
CTATCA	LS	151	751	notICP_notACP	0.202128	CTA	L	10482	35284	0.297095	TCA	S	24329	49066	0.495853	0.147315	1.37207	0.316324	0.89015
CTATCC	LS	87	547	notICP_notACP	0.160584	CTA	L	10482	35284	0.297095	TCC	S	16143	36297	0.444763	0.132137	1.21529	0.194979	0.391063
CTATCG	LS	63	398	notICP_notACP	0.160401	CTA	L	10482	35284	0.297095	TCG	S	7841	22577	0.347329	0.10319	1.55443	0.441107	0.993519
CTATCT	LS	122	777	notICP_notACP	0.158098	CTA	L	10482	35284	0.297095	TCT	S	30724	60380	0.508852	0.151177	1.04578	0.0447587	-0.0564713
CTATGC	LC	20	154	notICP_notACP	0.135484	CTA	L	10482	35284	0.297095	TGC	C	6179	11936	0.517718	0.153811	0.880844	-0.126875	-0.556275
CTATGG	LW	163	429	notICP_notACP	0.381395	CTA	L	10482	35284	0.297095	TGG	W	25852	26518	0.974886	0.289634	1.31682	0.275219	1.43542
CTATGT	LC	78	356	notICP_notACP	0.221289	CTA	L	10482	35284	0.297095	TGT	C	13061	20036	0.651894	0.193675	1.14258	0.133288	0.296306
CTATTA	LL	151	1063	notICP_notACP	0.142857	CTA	L	10482	35284	0.297095	TTA	L	29421	69603	0.422706	0.125584	1.13754	0.128872	0.1797
CTATTC	LF	106	567	notICP_notACP	0.18838	CTA	L	10482	35284	0.297095	TTC	F	28009	46718	0.599542	0.178121	1.0576	0.0559998	-0.0251305
CTATTG	LL	149	961	notICP_notACP	0.155925	CTA	L	10482	35284	0.297095	TTG	L	37309	70694	0.52776	0.156795	0.994453	-0.00556265	-0.216801
CTATTT	LF	168	914	notICP_notACP	0.184699	CTA	L	10482	35284	0.297095	TTT	F	41602	68042	0.611422	0.181651	1.01678	0.0166453	-0.171404
CTCAAA	LK	172	671	notICP_notACP	0.25744	CTC	L	4959	13838	0.358407	AAA	K	66039	111474	0.59242	0.212328	1.21247	0.192658	0.616628
CTCAAC	LN	78	345	notICP_notACP	0.228324	CTC	L	4959	13838	0.358407	AAC	N	32156	64202	0.500864	0.179514	1.2719	0.240514	0.731122
CTCAAG	LK	121	452	notICP_notACP	0.269316	CTC	L	4959	13838	0.358407	AAG	K	46545	80775	0.576236	0.206527	1.30402	0.265453	0.971575
CTCAAT	LN	163	646	notICP_notACP	0.253478	CTC	L	4959	13838	0.358407	AAT	N	53103	96117	0.552488	0.198016	1.28009	0.246929	0.838351
CTCACA	LT	63	270	notICP_notACP	0.236162	CTC	L	4959	13838	0.358407	ACA	T	20849	46056	0.4527	0.162251	1.45554	0.375375	1.24667
CTCACC	LT	41	193	notICP_notACP	0.216495	CTC	L	4959	13838	0.358407	ACC	T	11802	31072	0.379847	0.13614	1.59024	0.463882	1.40662
CTCACG	LT	28	138	notICP_notACP	0.208633	CTC	L	4959	13838	0.358407	ACG	T	6523	21306	0.30619	0.109741	1.90114	0.642455	1.80475
CTCACT	LT	54	308	notICP_notACP	0.177994	CTC	L	4959	13838	0.358407	ACT	T	22825	50811	0.449225	0.161005	1.10551	0.100309	0.128977
CTCAGA	LR	56	227	notICP_notACP	0.25	CTC	L	4959	13838	0.358407	AGA	R	36631	55499	0.660036	0.236562	1.05681	0.0552514	-0.037056
CTCAGC	LS	36	168	notICP_notACP	0.218935	CTC	L	4959	13838	0.358407	AGC	S	10178	25845	0.393833	0.141153	1.55105	0.438933	1.34966
CTCAGG	LR	24	120	notICP_notACP	0.206612	CTC	L	4959	13838	0.358407	AGG	R	9456	25131	0.376293	0.134866	1.53197	0.426557	1.23896
CTCAGT	LS	50	231	notICP_notACP	0.219828	CTC	L	4959	13838	0.358407	AGT	S	18181	37817	0.480776	0.172314	1.27574	0.243526	0.714801
CTCATA	LI	126	344	notICP_notACP	0.368116	CTC	L	4959	13838	0.358407	ATA	I	28580	47599	0.600441	0.215203	1.71056	0.536818	2.73265
CTCATC	LI	80	282	notICP_notACP	0.286219	CTC	L	4959	13838	0.358407	ATC	I	21443	43605	0.491767	0.176253	1.62391	0.484837	1.93778
CTCATG	LM	97	252	notICP_notACP	0.387352	CTC	L	4959	13838	0.358407	ATG	M	44923	53305	0.842757	0.30205	1.28241	0.24874	1.29258
CTCATT	LI	94	446	notICP_notACP	0.212528	CTC	L	4959	13838	0.358407	ATT	I	43581	78421	0.555737	0.19918	1.06701	0.0648635	0.00877557
CTCCAA	LQ	37	274	notICP_notACP	0.138182	CTC	L	4959	13838	0.358407	CAA	Q	47547	70805	0.671525	0.24068	0.574132	-0.554896	-2.32195
CTCCAC	LH	16	95	notICP_notACP	0.177083	CTC	L	4959	13838	0.358407	CAC	H	9255	19636	0.471355	0.168937	1.04822	0.0470937	-0.0549845
CTCCAG	LQ	21	163	notICP_notACP	0.134146	CTC	L	4959	13838	0.358407	CAG	Q	15120	32423	0.466352	0.167144	0.802579	-0.219925	-0.861714
CTCCAT	LH	28	160	notICP_notACP	0.180124	CTC	L	4959	13838	0.358407	CAT	H	22295	35629	0.625765	0.224279	0.803127	-0.219243	-1.15386
CTCCCA	LP	31	180	notICP_notACP	0.176796	CTC	L	4959	13838	0.358407	CCA	P	27384	45592	0.60064	0.215274	0.821258	-0.196917	-1.03078
CTCCCC	LP	8	100	notICP_notACP	0.0891089	CTC	L	4959	13838	0.358407	CCC	P	7418	18016	0.411778	0.147584	0.603784	-0.50454	-1.33777
CTCCCG	LP	26	61	ICP	0.435484	CTC	L	4959	13838	0.358407	CCG	P	4708	13881	0.339216	0.121578	3.58194	1.2759	6.0175
CTCCCT	LP	17	143	notICP_notACP	0.125	CTC	L	4959	13838	0.358407	CCT	P	17900	34872	0.51332	0.183978	0.679431	-0.3865	-1.394
CTCCGA	LR	28	69	notICP_notACP	0.414286	CTC	L	4959	13838	0.358407	CGA	R	3436	7748	0.443541	0.158968	2.60609	0.95785	4.81784
CTCCGC	LR	4	46	notICP_notACP	0.106383	CTC	L	4959	13838	0.358407	CGC	R	2549	6607	0.385896	0.138308	0.769175	-0.262437	-0.803894
CTCCGG	LR	4	18	notICP_notACP	0.263158	CTC	L	4959	13838	0.358407	CGG	R	1408	4553	0.309398	0.110891	2.37313	0.86421	2.8528
CTCCGT	LR	10	68	notICP_notACP	0.15942	CTC	L	4959	13838	0.358407	CGT	R	10611	15876	0.668388	0.239555	0.665484	-0.40724	-1.8808
CTCCTA	LL	10	177	notICP_notACP	0.0617978	CTC	L	4959	13838	0.358407	CTA	L	10482	35284	0.297095	0.106481	0.580364	-0.5441	-1.01423
CTCCTC	LL	17	81	notICP_notACP	0.219512	CTC	L	4959	13838	0.358407	CTC	L	4959	13838	0.358407	0.128456	1.70885	0.535822	1.62684
CTCCTG	LL	16	141	notICP_notACP	0.119718	CTC	L	4959	13838	0.358407	CTG	L	8967	28010	0.32016	0.114748	1.04332	0.0424058	-0.0484084
CTCCTT	LL	12	145	notICP_notACP	0.0890411	CTC	L	4959	13838	0.358407	CTT	L	16713	31219	0.535362	0.191878	0.464051	-0.76776	-2.26646
CTCGAA	LE	98	467	notICP_notACP	0.211538	CTC	L	4959	13838	0.358407	GAA	E	81216	120683	0.672972	0.241198	0.877031	-0.131213	-0.890398
CTCGAC	LD	50	262	notICP_notACP	0.193916	CTC	L	4959	13838	0.358407	GAC	D	25305	52614	0.480966	0.172382	1.12492	0.117716	0.203888
CTCGAG	LE	65	241	notICP_notACP	0.272727	CTC	L	4959	13838	0.358407	GAG	E	23163	51474	0.450005	0.161285	1.69096	0.525299	1.98587
CTCGAT	LD	120	541	notICP_notACP	0.223247	CTC	L	4959	13838	0.358407	GAT	D	63799	100790	0.632993	0.226869	0.984034	-0.0160946	-0.360169
CTCGCA	LA	23	173	notICP_notACP	0.137931	CTC	L	4959	13838	0.358407	GCA	A	19635	41992	0.467602	0.167592	0.823017	-0.194778	-0.796672
CTCGCC	LA	21	144	notICP_notACP	0.151724	CTC	L	4959	13838	0.358407	GCC	A	13869	31434	0.441228	0.158139	0.959433	-0.0414126	-0.327553
CTCGCG	LA	15	67	notICP_notACP	0.235294	CTC	L	4959	13838	0.358407	GCG	A	4592	16099	0.28528	0.102246	2.30125	0.833452	2.4859
CTCGCT	LA	26	185	notICP_notACP	0.145161	CTC	L	4959	13838	0.358407	GCT	A	25645	51712	0.495929	0.177745	0.816684	-0.202503	-0.867071
CTCGGA	LG	19	120	notICP_notACP	0.165289	CTC	L	4959	13838	0.358407	GGA	G	12770	28663	0.445541	0.159685	1.03509	0.0344917	-0.0931899
CTCGGC	LG	22	126	notICP_notACP	0.181102	CTC	L	4959	13838	0.358407	GGC	G	9533	25371	0.375769	0.134678	1.3447	0.296174	0.741309
CTCGGG	LG	13	75	notICP_notACP	0.184211	CTC	L	4959	13838	0.358407	GGG	G	6041	15977	0.378145	0.13553	1.35919	0.306887	0.784593
CTCGGT	LG	53	287	notICP_notACP	0.1875	CTC	L	4959	13838	0.358407	GGT	G	36380	58454	0.622376	0.223064	0.840565	-0.173681	-0.983401
CTCGTA	LV	22	166	notICP_notACP	0.137725	CTC	L	4959	13838	0.358407	GTA	V	11581	31147	0.371838	0.133269	1.03343	0.0328832	-0.0821333
CTCGTC	LV	26	124	notICP_notACP	0.216	CTC	L	4959	13838	0.358407	GTC	V	12381	28654	0.432106	0.15487	1.39472	0.332692	1.00475
CTCGTG	LV	27	138	notICP_notACP	0.201439	CTC	L	4959	13838	0.358407	GTG	V	13276	28263	0.46975	0.168362	1.19646	0.179371	0.435967
CTCGTT	LV	46	257	notICP_notACP	0.182171	CTC	L	4959	13838	0.358407	GTT	V	28642	55899	0.512397	0.183647	0.991961	-0.00807174	-0.262928
CTCTAC	LY	62	213	notICP_notACP	0.294393	CTC	L	4959	13838	0.358407	TAC	Y	21972	36936	0.594878	0.213209	1.38077	0.322643	1.32477
CTCTAT	LY	48	293	notICP_notACP	0.166667	CTC	L	4959	13838	0.358407	TAT	Y	30846	48818	0.631865	0.226465	0.735949	-0.306594	-1.46425
CTCTCA	LS	45	273	notICP_notACP	0.167883	CTC	L	4959	13838	0.358407	TCA	S	24329	49066	0.495853	0.177717	0.944665	-0.0569252	-0.419712
CTCTCC	LS	36	259	notICP_notACP	0.142308	CTC	L	4959	13838	0.358407	TCC	S	16143	36297	0.444763	0.159406	0.892736	-0.113465	-0.539234
CTCTCG	LS	32	162	notICP_notACP	0.202454	CTC	L	4959	13838	0.358407	TCG	S	7841	22577	0.347329	0.124485	1.62633	0.486324	1.37455
CTCTCT	LS	67	387	notICP_notACP	0.175258	CTC	L	4959	13838	0.358407	TCT	S	30724	60380	0.508852	0.182376	0.960967	-0.0398149	-0.372253
CTCTGC	LC	17	105	notICP_notACP	0.169811	CTC	L	4959	13838	0.358407	TGC	C	6179	11936	0.517718	0.185554	0.915159	-0.0886578	-0.545875
CTCTGG	LW	46	133	notICP_notACP	0.350746	CTC	L	4959	13838	0.358407	TGG	W	25852	26518	0.974886	0.349406	1.00383	0.00382756	-0.418666
CTCTGT	LC	29	142	notICP_notACP	0.20979	CTC	L	4959	13838	0.358407	TGT	C	13061	20036	0.651894	0.233644	0.897907	-0.107689	-0.766605
CTCTTA	LL	50	350	notICP_notACP	0.145299	CTC	L	4959	13838	0.358407	TTA	L	29421	69603	0.422706	0.151501	0.959065	-0.0417963	-0.314899
CTCTTC	LF	66	347	notICP_notACP	0.192529	CTC	L	4959	13838	0.358407	TTC	F	28009	46718	0.599542	0.21488	0.895981	-0.109836	-0.713176
CTCTTG	LL	79	357	notICP_notACP	0.223464	CTC	L	4959	13838	0.358407	TTG	L	37309	70694	0.52776	0.189153	1.18139	0.166692	0.433739
CTCTTT	LF	62	415	notICP_notACP	0.151442	CTC	L	4959	13838	0.358407	TTT	F	41602	68042	0.611422	0.219138	0.691081	-0.369498	-1.61021
CTGAAA	LK	277	1479	notICP_notACP	0.187838	CTG	L	8967	28010	0.32016	AAA	K	66039	111474	0.59242	0.189669	0.990345	-0.00970192	-0.277576
CTGAAC	LN	122	734	notICP_notACP	0.167347	CTG	L	8967	28010	0.32016	AAC	N	32156	64202	0.500864	0.160357	1.04359	0.0426682	-0.0667861
CTGAAG	LK	138	923	notICP_notACP	0.150433	CTG	L	8967	28010	0.32016	AAG	K	46545	80775	0.576236	0.184488	0.81541	-0.204065	-0.904585
CTGAAT	LN	189	1081	notICP_notACP	0.175601	CTG	L	8967	28010	0.32016	AAT	N	53103	96117	0.552488	0.176884	0.992743	-0.00728343	-0.250525
CTGACA	LT	62	415	notICP_notACP	0.151442	CTG	L	8967	28010	0.32016	ACA	T	20849	46056	0.4527	0.144936	1.04489	0.0439099	-0.0566687
CTGACC	LT	44	266	notICP_notACP	0.168539	CTG	L	8967	28010	0.32016	ACC	T	11802	31072	0.379847	0.121612	1.38588	0.326334	0.767846
CTGACG	LT	33	236	notICP_notACP	0.14346	CTG	L	8967	28010	0.32016	ACG	T	6523	21306	0.30619	0.0980299	1.46343	0.380783	0.768437
CTGACT	LT	50	415	notICP_notACP	0.122596	CTG	L	8967	28010	0.32016	ACT	T	22825	50811	0.449225	0.143824	0.852406	-0.159693	-0.600576
CTGAGA	LR	79	503	notICP_notACP	0.15873	CTG	L	8967	28010	0.32016	AGA	R	36631	55499	0.660036	0.211317	0.751147	-0.286154	-1.30316
CTGAGC	LS	36	233	notICP_notACP	0.15812	CTG	L	8967	28010	0.32016	AGC	S	10178	25845	0.393833	0.126089	1.25403	0.22636	0.46922
CTGAGG	LR	44	268	notICP_notACP	0.167286	CTG	L	8967	28010	0.32016	AGG	R	9456	25131	0.376293	0.120474	1.38857	0.328272	0.767031
CTGAGT	LS	45	317	notICP_notACP	0.144654	CTG	L	8967	28010	0.32016	AGT	S	18181	37817	0.480776	0.153925	0.939768	-0.0621223	-0.378344
CTGATA	LI	138	544	ICP	0.255046	CTG	L	8967	28010	0.32016	ATA	I	28580	47599	0.600441	0.192237	1.32672	0.282713	0.990169
CTGATC	LI	97	448	notICP_notACP	0.218263	CTG	L	8967	28010	0.32016	ATC	I	21443	43605	0.491767	0.157444	1.38629	0.326629	0.995353
CTGATG	LM	129	472	notICP_notACP	0.274841	CTG	L	8967	28010	0.32016	ATG	M	44923	53305	0.842757	0.269817	1.01862	0.0184504	-0.244851
CTGATT	LI	111	725	notICP_notACP	0.15427	CTG	L	8967	28010	0.32016	ATT	I	43581	78421	0.555737	0.177925	0.867052	-0.142656	-0.691733
CTGCAA	LQ	173	879	notICP_notACP	0.197727	CTG	L	8967	28010	0.32016	CAA	Q	47547	70805	0.671525	0.214995	0.919681	-0.083728	-0.613368
CTGCAC	LH	48	238	notICP_notACP	0.205021	CTG	L	8967	28010	0.32016	CAC	H	9255	19636	0.471355	0.150909	1.35857	0.306435	0.871802
CTGCAG	LQ	90	435	notICP_notACP	0.208716	CTG	L	8967	28010	0.32016	CAG	Q	15120	32423	0.466352	0.149307	1.39789	0.334966	0.977986
CTGCAT	LH	102	444	notICP_notACP	0.231461	CTG	L	8967	28010	0.32016	CAT	H	22295	35629	0.625765	0.200345	1.15531	0.14437	0.356667
CTGCCA	LP	70	468	notICP_notACP	0.151386	CTG	L	8967	28010	0.32016	CCA	P	27384	45592	0.60064	0.192301	0.787234	-0.23923	-1.04943
CTGCCC	LP	76	320	notICP_notACP	0.239875	CTG	L	8967	28010	0.32016	CCC	P	7418	18016	0.411778	0.131835	1.81952	0.59857	1.9565
CTGCCG	LP	59	189	ICP	0.315789	CTG	L	8967	28010	0.32016	CCG	P	4708	13881	0.339216	0.108603	2.90773	1.06737	3.93558
CTGCCT	LP	42	338	notICP_notACP	0.126844	CTG	L	8967	28010	0.32016	CCT	P	17900	34872	0.51332	0.164344	0.771816	-0.259009	-0.946692
CTGCGA	LR	37	150	ICP	0.251656	CTG	L	8967	28010	0.32016	CGA	R	3436	7748	0.443541	0.142004	1.77217	0.572206	1.97522
CTGCGC	LR	25	98	ACP	0.262626	CTG	L	8967	28010	0.32016	CGC	R	2549	6607	0.385896	0.123548	2.1257	0.754099	2.57734
CTGCGG	LR	22	90	notICP_notACP	0.252747	CTG	L	8967	28010	0.32016	CGG	R	1408	4553	0.309398	0.099057	2.55153	0.936695	2.89585
CTGCGT	LR	30	158	notICP_notACP	0.194969	CTG	L	8967	28010	0.32016	CGT	R	10611	15876	0.668388	0.213991	0.911106	-0.0930963	-0.646586
CTGCTA	LL	67	492	notICP_notACP	0.137931	CTG	L	8967	28010	0.32016	CTA	L	10482	35284	0.297095	0.0951179	1.45011	0.371636	0.72069
CTGCTC	LL	36	174	notICP_notACP	0.211429	CTG	L	8967	28010	0.32016	CTC	L	4959	13838	0.358407	0.114748	1.84255	0.611151	1.75489
CTGCTG	LL	80	418	notICP_notACP	0.193317	CTG	L	8967	28010	0.32016	CTG	L	8967	28010	0.32016	0.102502	1.88598	0.634447	1.65515
CTGCTT	LL	65	357	notICP_notACP	0.184358	CTG	L	8967	28010	0.32016	CTT	L	16713	31219	0.535362	0.171401	1.07559	0.0728686	0.0364544
CTGGAA	LE	330	1351	notICP_notACP	0.244822	CTG	L	8967	28010	0.32016	GAA	E	81216	120683	0.672972	0.215459	1.13628	0.127764	0.302965
CTGGAC	LD	165	666	notICP_notACP	0.248876	CTG	L	8967	28010	0.32016	GAC	D	25305	52614	0.480966	0.153986	1.61622	0.480092	1.6697
CTGGAG	LE	119	652	notICP_notACP	0.183767	CTG	L	8967	28010	0.32016	GAG	E	23163	51474	0.450005	0.144074	1.27551	0.243346	0.597002
CTGGAT	LD	256	1121	notICP_notACP	0.229055	CTG	L	8967	28010	0.32016	GAT	D	63799	100790	0.632993	0.202659	1.13025	0.122438	0.260918
CTGGCA	LA	105	525	notICP_notACP	0.201521	CTG	L	8967	28010	0.32016	GCA	A	19635	41992	0.467602	0.149707	1.3461	0.297211	0.82814
CTGGCC	LA	77	406	notICP_notACP	0.191646	CTG	L	8967	28010	0.32016	GCC	A	13869	31434	0.441228	0.141264	1.35666	0.305024	0.810759
CTGGCG	LA	40	254	notICP_notACP	0.160784	CTG	L	8967	28010	0.32016	GCG	A	4592	16099	0.28528	0.0913351	1.76038	0.565529	1.24926
CTGGCT	LA	82	479	notICP_notACP	0.172917	CTG	L	8967	28010	0.32016	GCT	A	25645	51712	0.495929	0.158777	1.08906	0.0853107	0.0758112
CTGGGA	LG	57	362	notICP_notACP	0.15978	CTG	L	8967	28010	0.32016	GGA	G	12770	28663	0.445541	0.142645	1.12012	0.11344	0.155252
CTGGGC	LG	65	320	notICP_notACP	0.205607	CTG	L	8967	28010	0.32016	GGC	G	9533	25371	0.375769	0.120306	1.70904	0.53593	1.52406
CTGGGG	LG	26	175	notICP_notACP	0.153409	CTG	L	8967	28010	0.32016	GGG	G	6041	15977	0.378145	0.121067	1.26714	0.236765	0.481752
CTGGGT	LG	85	523	notICP_notACP	0.164122	CTG	L	8967	28010	0.32016	GGT	G	36380	58454	0.622376	0.19926	0.823659	-0.193999	-0.944698
CTGGTA	LV	75	456	notICP_notACP	0.166302	CTG	L	8967	28010	0.32016	GTA	V	11581	31147	0.371838	0.119048	1.39694	0.334282	0.777543
CTGGTC	LV	63	331	notICP_notACP	0.192771	CTG	L	8967	28010	0.32016	GTC	V	12381	28654	0.432106	0.138343	1.39343	0.331767	0.894022
CTGGTG	LV	88	383	notICP_notACP	0.231771	CTG	L	8967	28010	0.32016	GTG	V	13276	28263	0.46975	0.150395	1.54108	0.432484	1.40855
CTGGTT	LV	56	482	notICP_notACP	0.118012	CTG	L	8967	28010	0.32016	GTT	V	28642	55899	0.512397	0.164049	0.719373	-0.329375	-1.11416
CTGTAC	LY	81	383	notICP_notACP	0.213542	CTG	L	8967	28010	0.32016	TAC	Y	21972	36936	0.594878	0.190456	1.12121	0.114411	0.211363
CTGTAT	LY	90	474	notICP_notACP	0.191579	CTG	L	8967	28010	0.32016	TAT	Y	30846	48818	0.631865	0.202298	0.947015	-0.0544406	-0.468416
CTGTCA	LS	46	438	notICP_notACP	0.107062	CTG	L	8967	28010	0.32016	TCA	S	24329	49066	0.495853	0.158752	0.674394	-0.393941	-1.21859
CTGTCC	LS	46	295	notICP_notACP	0.158784	CTG	L	8967	28010	0.32016	TCC	S	16143	36297	0.444763	0.142395	1.11509	0.108937	0.14089
CTGTCG	LS	37	244	notICP_notACP	0.155102	CTG	L	8967	28010	0.32016	TCG	S	7841	22577	0.347329	0.111201	1.39479	0.332745	0.7216
CTGTCT	LS	40	415	notICP_notACP	0.0985577	CTG	L	8967	28010	0.32016	TCT	S	30724	60380	0.508852	0.162914	0.604967	-0.502581	-1.47293
CTGTGC	LC	32	149	notICP_notACP	0.22	CTG	L	8967	28010	0.32016	TGC	C	6179	11936	0.517718	0.165753	1.32728	0.283131	0.855561
CTGTGG	LW	68	222	notICP_notACP	0.309417	CTG	L	8967	28010	0.32016	TGG	W	25852	26518	0.974886	0.312119	0.991342	-0.00869585	-0.450661
CTGTGT	LC	28	196	notICP_notACP	0.147208	CTG	L	8967	28010	0.32016	TGT	C	13061	20036	0.651894	0.20871	0.705323	-0.3491	-1.47514
CTGTTA	LL	63	632	notICP_notACP	0.101106	CTG	L	8967	28010	0.32016	TTA	L	29421	69603	0.422706	0.135333	0.747087	-0.291573	-0.845381
CTGTTC	LF	88	441	notICP_notACP	0.201357	CTG	L	8967	28010	0.32016	TTC	F	28009	46718	0.599542	0.191949	1.04901	0.0478504	-0.0594791
CTGTTG	LL	107	682	notICP_notACP	0.158126	CTG	L	8967	28010	0.32016	TTG	L	37309	70694	0.52776	0.168968	0.935835	-0.0663156	-0.428383
CTGTTT	LF	112	633	notICP_notACP	0.178233	CTG	L	8967	28010	0.32016	TTT	F	41602	68042	0.611422	0.195753	0.910502	-0.093759	-0.593802
CTTAAA	LK	111	660	notICP_notACP	0.16944	CTT	L	16713	31219	0.535362	AAA	K	66039	111474	0.59242	0.317159	0.534244	-0.626903	-3.30854
CTTAAC	LN	79	437	notICP_notACP	0.182648	CTT	L	16713	31219	0.535362	AAC	N	32156	64202	0.500864	0.268144	0.681158	-0.38396	-2.02261
CTTAAG	LK	46	429	notICP_notACP	0.109302	CTT	L	16713	31219	0.535362	AAG	K	46545	80775	0.576236	0.308495	0.354309	-1.03759	-4.30963
CTTAAT	LN	125	622	notICP_notACP	0.202247	CTT	L	16713	31219	0.535362	AAT	N	53103	96117	0.552488	0.295781	0.683774	-0.380128	-2.21587
CTTACA	LT	64	359	notICP_notACP	0.180556	CTT	L	16713	31219	0.535362	ACA	T	20849	46056	0.4527	0.242358	0.744994	-0.294379	-1.5239
CTTACC	LT	43	269	notICP_notACP	0.162963	CTT	L	16713	31219	0.535362	ACC	T	11802	31072	0.379847	0.203356	0.801368	-0.221435	-1.05325
CTTACG	LT	29	176	notICP_notACP	0.169492	CTT	L	16713	31219	0.535362	ACG	T	6523	21306	0.30619	0.163923	1.03397	0.0334078	-0.0992769
CTTACT	LT	95	437	notICP_notACP	0.219178	CTT	L	16713	31219	0.535362	ACT	T	22825	50811	0.449225	0.240498	0.911352	-0.0928262	-0.725514
CTTAGA	LR	71	292	notICP_notACP	0.245734	CTT	L	16713	31219	0.535362	AGA	R	36631	55499	0.660036	0.353358	0.695424	-0.363233	-2.56627
CTTAGC	LS	21	126	notICP_notACP	0.173228	CTT	L	16713	31219	0.535362	AGC	S	10178	25845	0.393833	0.210843	0.821599	-0.196503	-1.00815
CTTAGG	LR	8	107	notICP_notACP	0.0833333	CTT	L	16713	31219	0.535362	AGG	R	9456	25131	0.376293	0.201453	0.413661	-0.882708	-2.57917
CTTAGT	LS	45	192	notICP_notACP	0.238342	CTT	L	16713	31219	0.535362	AGT	S	18181	37817	0.480776	0.257389	0.925998	-0.0768835	-0.702347
CTTATA	LI	111	349	notICP_notACP	0.32	CTT	L	16713	31219	0.535362	ATA	I	28580	47599	0.600441	0.321453	0.995479	-0.00453146	-0.437989
CTTATC	LI	107	430	notICP_notACP	0.25058	CTT	L	16713	31219	0.535362	ATC	I	21443	43605	0.491767	0.263273	0.951786	-0.0494148	-0.584903
CTTATG	LM	104	324	notICP_notACP	0.323077	CTT	L	16713	31219	0.535362	ATG	M	44923	53305	0.842757	0.45118	0.716071	-0.333976	-3.09353
CTTATT	LI	198	778	notICP_notACP	0.255456	CTT	L	16713	31219	0.535362	ATT	I	43581	78421	0.555737	0.29752	0.858616	-0.152434	-1.20605
CTTCAA	LQ	317	928	notICP_notACP	0.342304	CTT	L	16713	31219	0.535362	CAA	Q	47547	70805	0.671525	0.359509	0.952142	-0.0490411	-0.79619
CTTCAC	LH	53	241	notICP_notACP	0.22314	CTT	L	16713	31219	0.535362	CAC	H	9255	19636	0.471355	0.252346	0.884266	-0.122998	-0.895654
CTTCAG	LQ	68	322	notICP_notACP	0.213622	CTT	L	16713	31219	0.535362	CAG	Q	15120	32423	0.466352	0.249667	0.855628	-0.155919	-1.02673
CTTCAT	LH	175	484	notICP_notACP	0.362887	CTT	L	16713	31219	0.535362	CAT	H	22295	35629	0.625765	0.335011	1.08321	0.079928	0.121446
CTTCCA	LP	217	621	notICP_notACP	0.350482	CTT	L	16713	31219	0.535362	CCA	P	27384	45592	0.60064	0.32156	1.08994	0.086126	0.159152
CTTCCC	LP	78	310	notICP_notACP	0.254019	CTT	L	16713	31219	0.535362	CCC	P	7418	18016	0.411778	0.22045	1.15228	0.141739	0.379299
CTTCCG	LP	57	195	notICP_notACP	0.295918	CTT	L	16713	31219	0.535362	CCG	P	4708	13881	0.339216	0.181603	1.62948	0.488258	2.01648
CTTCCT	LP	166	525	notICP_notACP	0.31749	CTT	L	16713	31219	0.535362	CCT	P	17900	34872	0.51332	0.274812	1.1553	0.144361	0.489183
CTTCGA	LR	98	208	notICP_notACP	0.473684	CTT	L	16713	31219	0.535362	CGA	R	3436	7748	0.443541	0.237455	1.99484	0.690563	4.34255
CTTCGC	LR	23	88	notICP_notACP	0.269663	CTT	L	16713	31219	0.535362	CGC	R	2549	6607	0.385896	0.206594	1.30528	0.266417	0.977002
CTTCGG	LR	15	85	notICP_notACP	0.186047	CTT	L	16713	31219	0.535362	CGG	R	1408	4553	0.309398	0.16564	1.1232	0.116179	0.190288
CTTCGT	LR	82	212	notICP_notACP	0.389671	CTT	L	16713	31219	0.535362	CGT	R	10611	15876	0.668388	0.35783	1.08899	0.0852468	0.170363
CTTCTA	LL	85	516	notICP_notACP	0.166344	CTT	L	16713	31219	0.535362	CTA	L	10482	35284	0.297095	0.159053	1.04584	0.0448197	-0.0592138
CTTCTC	LL	48	239	notICP_notACP	0.204167	CTT	L	16713	31219	0.535362	CTC	L	4959	13838	0.358407	0.191878	1.06405	0.0620786	-0.00274213
CTTCTG	LL	54	374	notICP_notACP	0.146667	CTT	L	16713	31219	0.535362	CTG	L	8967	28010	0.32016	0.171401	0.855691	-0.155846	-0.704662
CTTCTT	LL	161	495	notICP_notACP	0.326613	CTT	L	16713	31219	0.535362	CTT	L	16713	31219	0.535362	0.286612	1.13956	0.130645	0.421493
CTTGAA	LE	419	1176	notICP_notACP	0.356839	CTT	L	16713	31219	0.535362	GAA	E	81216	120683	0.672972	0.360284	0.99044	-0.0096062	-0.526594
CTTGAC	LD	177	617	notICP_notACP	0.288026	CTT	L	16713	31219	0.535362	GAC	D	25305	52614	0.480966	0.257491	1.11859	0.112067	0.272468
CTTGAG	LE	107	433	notICP_notACP	0.248848	CTT	L	16713	31219	0.535362	GAG	E	23163	51474	0.450005	0.240915	1.03293	0.0323958	-0.150861
CTTGAT	LD	444	1207	notICP_notACP	0.368377	CTT	L	16713	31219	0.535362	GAT	D	63799	100790	0.632993	0.33888	1.08704	0.083461	0.148395
CTTGCA	LA	126	477	notICP_notACP	0.26569	CTT	L	16713	31219	0.535362	GCA	A	19635	41992	0.467602	0.250336	1.06133	0.0595269	-0.0169251
CTTGCC	LA	124	412	notICP_notACP	0.302663	CTT	L	16713	31219	0.535362	GCC	A	13869	31434	0.441228	0.236217	1.2813	0.247872	1.00569
CTTGCG	LA	35	209	notICP_notACP	0.171429	CTT	L	16713	31219	0.535362	GCG	A	4592	16099	0.28528	0.152728	1.12245	0.115509	0.173196
CTTGCT	LA	191	618	notICP_notACP	0.310178	CTT	L	16713	31219	0.535362	GCT	A	25645	51712	0.495929	0.265502	1.16827	0.155524	0.540314
CTTGGA	LG	108	421	notICP_notACP	0.258294	CTT	L	16713	31219	0.535362	GGA	G	12770	28663	0.445541	0.238526	1.08288	0.0796198	0.0849035
CTTGGC	LG	65	308	notICP_notACP	0.213592	CTT	L	16713	31219	0.535362	GGC	G	9533	25371	0.375769	0.201172	1.06174	0.0599075	-0.0120028
CTTGGG	LG	36	212	notICP_notACP	0.173709	CTT	L	16713	31219	0.535362	GGG	G	6041	15977	0.378145	0.202444	0.858057	-0.153084	-0.822865
CTTGGT	LG	280	743	notICP_notACP	0.377688	CTT	L	16713	31219	0.535362	GGT	G	36380	58454	0.622376	0.333197	1.13353	0.125336	0.450472
CTTGTA	LV	86	366	notICP_notACP	0.237057	CTT	L	16713	31219	0.535362	GTA	V	11581	31147	0.371838	0.199068	1.19084	0.174656	0.49345
CTTGTC	LV	83	328	notICP_notACP	0.255319	CTT	L	16713	31219	0.535362	GTC	V	12381	28654	0.432106	0.231333	1.10369	0.0986554	0.177005
CTTGTG	LV	90	379	notICP_notACP	0.239474	CTT	L	16713	31219	0.535362	GTG	V	13276	28263	0.46975	0.251486	0.952235	-0.0489438	-0.556498
CTTGTT	LV	250	690	notICP_notACP	0.363242	CTT	L	16713	31219	0.535362	GTT	V	28642	55899	0.512397	0.274318	1.32416	0.280781	1.39913
CTTTAC	LY	263	671	notICP_notACP	0.392857	CTT	L	16713	31219	0.535362	TAC	Y	21972	36936	0.594878	0.318475	1.23356	0.209902	1.05696
CTTTAT	LY	405	952	notICP_notACP	0.426023	CTT	L	16713	31219	0.535362	TAT	Y	30846	48818	0.631865	0.338276	1.25939	0.230631	1.29453
CTTTCA	LS	283	869	notICP_notACP	0.326437	CTT	L	16713	31219	0.535362	TCA	S	24329	49066	0.495853	0.265461	1.2297	0.20677	0.860878
CTTTCC	LS	203	739	notICP_notACP	0.275676	CTT	L	16713	31219	0.535362	TCC	S	16143	36297	0.444763	0.238109	1.15777	0.146496	0.435411
CTTTCG	LS	89	420	notICP_notACP	0.213777	CTT	L	16713	31219	0.535362	TCG	S	7841	22577	0.347329	0.185947	1.14967	0.139471	0.310392
CTTTCT	LS	355	1078	notICP_notACP	0.329935	CTT	L	16713	31219	0.535362	TCT	S	30724	60380	0.508852	0.27242	1.21113	0.191551	0.783958
CTTTGC	LC	84	240	notICP_notACP	0.352697	CTT	L	16713	31219	0.535362	TGC	C	6179	11936	0.517718	0.277167	1.27251	0.240991	1.13215
CTTTGG	LW	276	435	notICP_notACP	0.635321	CTT	L	16713	31219	0.535362	TGG	W	25852	26518	0.974886	0.521917	1.21728	0.196622	1.56514
CTTTGT	LC	186	413	notICP_notACP	0.451691	CTT	L	16713	31219	0.535362	TGT	C	13061	20036	0.651894	0.348999	1.29425	0.257928	1.57473
CTTTTA	LL	364	1410	notICP_notACP	0.258682	CTT	L	16713	31219	0.535362	TTA	L	29421	69603	0.422706	0.2263	1.14309	0.133735	0.348492
CTTTTC	LF	536	1146	notICP_notACP	0.468178	CTT	L	16713	31219	0.535362	TTC	F	28009	46718	0.599542	0.320972	1.45863	0.377495	2.48571
CTTTTG	LL	471	1376	notICP_notACP	0.342774	CTT	L	16713	31219	0.535362	TTG	L	37309	70694	0.52776	0.282543	1.21318	0.193242	0.824479
CTTTTT	LF	310	1017	notICP_notACP	0.305501	CTT	L	16713	31219	0.535362	TTT	F	41602	68042	0.611422	0.327332	0.933306	-0.0690225	-0.846166
GAAAAA	EK	2089	5532	notICP_notACP	0.377734	GAA	E	81216	120683	0.672972	AAA	K	66039	111474	0.59242	0.398682	0.947455	-0.0539754	-0.919685
GAAAAC	EN	1175	3368	notICP_notACP	0.349065	GAA	E	81216	120683	0.672972	AAC	N	32156	64202	0.500864	0.337068	1.03559	0.0349736	-0.1934
GAAAAG	EK	1854	4484	notICP_notACP	0.413601	GAA	E	81216	120683	0.672972	AAG	K	46545	80775	0.576236	0.387791	1.06656	0.064436	0.0136077
GAAAAT	EN	1901	5353	notICP_notACP	0.355248	GAA	E	81216	120683	0.672972	AAT	N	53103	96117	0.552488	0.371809	0.95546	-0.0455627	-0.799175
GAAACA	ET	724	2240	notICP_notACP	0.323516	GAA	E	81216	120683	0.672972	ACA	T	20849	46056	0.4527	0.304655	1.06191	0.060071	-0.0171375
GAAACC	ET	332	1325	notICP_notACP	0.251131	GAA	E	81216	120683	0.672972	ACC	T	11802	31072	0.379847	0.255627	0.982413	-0.0177432	-0.413971
GAAACG	ET	242	1081	notICP_notACP	0.224584	GAA	E	81216	120683	0.672972	ACG	T	6523	21306	0.30619	0.206058	1.08991	0.0860939	0.101844
GAAACT	ET	839	2482	notICP_notACP	0.3383	GAA	E	81216	120683	0.672972	ACT	T	22825	50811	0.449225	0.302316	1.11903	0.112462	0.32253
GAAAGA	ER	1508	2960	notICP_notACP	0.509625	GAA	E	81216	120683	0.672972	AGA	R	36631	55499	0.660036	0.444186	1.14732	0.137432	0.721003
GAAAGC	ES	328	1328	notICP_notACP	0.247555	GAA	E	81216	120683	0.672972	AGC	S	10178	25845	0.393833	0.265039	0.934032	-0.0682443	-0.681348
GAAAGG	ER	354	1312	notICP_notACP	0.270373	GAA	E	81216	120683	0.672972	AGG	R	9456	25131	0.376293	0.253235	1.06768	0.0654856	0.0144633
GAAAGT	ES	691	2048	notICP_notACP	0.337726	GAA	E	81216	120683	0.672972	AGT	S	18181	37817	0.480776	0.323549	1.04382	0.0428829	-0.133328
GAAATA	EI	962	2417	notICP_notACP	0.398263	GAA	E	81216	120683	0.672972	ATA	I	28580	47599	0.600441	0.40408	0.985604	-0.014501	-0.629034
GAAATC	EI	674	2014	notICP_notACP	0.334988	GAA	E	81216	120683	0.672972	ATC	I	21443	43605	0.491767	0.330946	1.01221	0.0121391	-0.342027
GAAATG	EM	1620	2506	notICP_notACP	0.64659	GAA	E	81216	120683	0.672972	ATG	M	44923	53305	0.842757	0.567152	1.14006	0.131084	0.839639
GAAATT	EI	1559	3943	notICP_notACP	0.395538	GAA	E	81216	120683	0.672972	ATT	I	43581	78421	0.555737	0.373996	1.0576	0.0560016	-0.0527517
GAACAA	EQ	1286	2971	notICP_notACP	0.433042	GAA	E	81216	120683	0.672972	CAA	Q	47547	70805	0.671525	0.451918	0.958231	-0.0426662	-0.946735
GAACAC	EH	212	741	notICP_notACP	0.287062	GAA	E	81216	120683	0.672972	CAC	H	9255	19636	0.471355	0.317209	0.904962	-0.0998626	-0.996787
GAACAG	EQ	411	1378	notICP_notACP	0.298767	GAA	E	81216	120683	0.672972	CAG	Q	15120	32423	0.466352	0.313842	0.951967	-0.0492252	-0.696135
GAACAT	EH	466	1238	notICP_notACP	0.376917	GAA	E	81216	120683	0.672972	CAT	H	22295	35629	0.625765	0.421122	0.895029	-0.110899	-1.40557
GAACCA	EP	532	1301	notICP_notACP	0.40937	GAA	E	81216	120683	0.672972	CCA	P	27384	45592	0.60064	0.404214	1.01276	0.0126744	-0.413441
GAACCC	EP	110	465	notICP_notACP	0.238197	GAA	E	81216	120683	0.672972	CCC	P	7418	18016	0.411778	0.277115	0.859561	-0.151333	-1.11818
GAACCG	EP	90	420	notICP_notACP	0.216152	GAA	E	81216	120683	0.672972	CCG	P	4708	13881	0.339216	0.228283	0.946859	-0.0546049	-0.529283
GAACCT	EP	416	1191	notICP_notACP	0.349832	GAA	E	81216	120683	0.672972	CCT	P	17900	34872	0.51332	0.34545	1.01269	0.0126057	-0.353808
GAACGA	ER	87	354	notICP_notACP	0.247887	GAA	E	81216	120683	0.672972	CGA	R	3436	7748	0.443541	0.298491	0.830469	-0.185765	-1.37519
GAACGC	ER	51	265	notICP_notACP	0.195489	GAA	E	81216	120683	0.672972	CGC	R	2549	6607	0.385896	0.259697	0.752756	-0.284014	-1.59329
GAACGG	ER	39	232	notICP_notACP	0.171674	GAA	E	81216	120683	0.672972	CGG	R	1408	4553	0.309398	0.208217	0.824497	-0.192982	-0.98373
GAACGT	ER	367	744	notICP_notACP	0.49396	GAA	E	81216	120683	0.672972	CGT	R	10611	15876	0.668388	0.449807	1.09816	0.0936358	0.295293
GAACTA	EL	406	1882	notICP_notACP	0.216144	GAA	E	81216	120683	0.672972	CTA	L	10482	35284	0.297095	0.199937	1.08106	0.0779457	0.0640466
GAACTC	EL	106	522	notICP_notACP	0.204589	GAA	E	81216	120683	0.672972	CTC	L	4959	13838	0.358407	0.241198	0.848219	-0.164617	-1.02705
GAACTG	EL	339	1401	notICP_notACP	0.242511	GAA	E	81216	120683	0.672972	CTG	L	8967	28010	0.32016	0.215459	1.12555	0.118276	0.257508
GAACTT	EL	438	1306	notICP_notACP	0.335884	GAA	E	81216	120683	0.672972	CTT	L	16713	31219	0.535362	0.360284	0.932275	-0.0701271	-0.938647
GAAGAA	EE	3410	7705	notICP_notACP	0.442642	GAA	E	81216	120683	0.672972	GAA	E	81216	120683	0.672972	0.452892	0.977368	-0.0228918	-0.778356
GAAGAC	ED	807	2738	notICP_notACP	0.294998	GAA	E	81216	120683	0.672972	GAC	D	25305	52614	0.480966	0.323677	0.911398	-0.0927754	-0.976146
GAAGAG	EE	955	3321	notICP_notACP	0.287778	GAA	E	81216	120683	0.672972	GAG	E	23163	51474	0.450005	0.302841	0.950263	-0.0510165	-0.681879
GAAGAT	ED	2214	5409	notICP_notACP	0.409427	GAA	E	81216	120683	0.672972	GAT	D	63799	100790	0.632993	0.425987	0.961126	-0.0396498	-0.868165
GAAGCA	EA	481	1678	notICP_notACP	0.287076	GAA	E	81216	120683	0.672972	GCA	A	19635	41992	0.467602	0.314683	0.912269	-0.0918202	-0.943634
GAAGCC	EA	351	1274	notICP_notACP	0.276078	GAA	E	81216	120683	0.672972	GCC	A	13869	31434	0.441228	0.296934	0.929763	-0.0728256	-0.788271
GAAGCG	EA	102	667	notICP_notACP	0.154192	GAA	E	81216	120683	0.672972	GCG	A	4592	16099	0.28528	0.191985	0.803143	-0.219222	-0.987654
GAAGCT	EA	950	2436	notICP_notACP	0.390234	GAA	E	81216	120683	0.672972	GCT	A	25645	51712	0.495929	0.333747	1.16925	0.156364	0.685637
GAAGGA	EG	254	1120	notICP_notACP	0.227475	GAA	E	81216	120683	0.672972	GGA	G	12770	28663	0.445541	0.299837	0.758664	-0.276197	-1.80473
GAAGGC	EG	235	971	notICP_notACP	0.242798	GAA	E	81216	120683	0.672972	GGC	G	9533	25371	0.375769	0.252882	0.960126	-0.0406912	-0.52035
GAAGGG	EG	125	632	notICP_notACP	0.199052	GAA	E	81216	120683	0.672972	GGG	G	6041	15977	0.378145	0.254481	0.782188	-0.24566	-1.41402
GAAGGT	EG	1236	2476	notICP_notACP	0.499394	GAA	E	81216	120683	0.672972	GGT	G	36380	58454	0.622376	0.418842	1.19232	0.175902	1.05046
GAAGTA	EV	337	1408	notICP_notACP	0.239886	GAA	E	81216	120683	0.672972	GTA	V	11581	31147	0.371838	0.250236	0.958639	-0.0422408	-0.522221
GAAGTC	EV	365	1146	notICP_notACP	0.319093	GAA	E	81216	120683	0.672972	GTC	V	12381	28654	0.432106	0.290795	1.09731	0.0928633	0.186056
GAAGTG	EV	409	1290	notICP_notACP	0.317583	GAA	E	81216	120683	0.672972	GTG	V	13276	28263	0.46975	0.316128	1.0046	0.00459144	-0.374024
[truncated: 1,722 more rows]
