# Supplementary material for: Conservation of location of several specific inhibitory codon pairs in the Saccharomyces sensu stricto yeasts reveals translational selection
Source: Nucleic Acids Res. 2018 Dec 21;47(3):1164–77. doi: 10.1093/nar/gky1262 (PMC6379720; doi:10.1093/nar/gky1262)
Supplement: Supplementary Data [file gky1262_supplemental_files.zip › Ghoneim_Supplemental_TablesS5.xlsx]

## Sheet: README
Column Label	Description
Codon_pair	Codon pair
Dipeptide	Dipeptide corresponding to the codon pair
Conserved_count	number of conserved occurances of the codon pair across the alignment of ORFs
Scer_count	number of occurances of the codon pair in S. cerevisae reference ORFs
IsICP	ICP (Inhibitory Codon Pair), ACP (Alternative Codon Pair), or notACP_notICP
Codon_pair_Consv_rate	conservation rate of the codon pair (Conserved_count/Scer_count)
Codon_1	identity of 5' codon in the codon pair
aa_1	Amino acid of the 5' codon in the codon pair
Codon1_count	number of conserved occurances of Codon_1 across the alignment of ORFs
Scer_Codon1_count	number of occurances of Codon_1 in S. cerevisae reference ORFs
Codon1_cons	conservation rate of the Codon_1 (Codon1_count/Scer_Codon1_count)
Codon_2	identity of 3' codon in the codon pair
aa_2	Amino acid of the 3' codon in the codon pair
Codon2_count	number of conserved occurances of Codon_2 across the alignment of ORFs
Scer_Codon2_count	number of occurances of Codon_2 in S. cerevisae reference ORFs
Codon2_cons	conservation rate of the Codon_2 (Codon2_count/Scer_Codon2_count)
Cons_Rate_product	Codon1_cons*Codon2_cons
Normalized_conservation_score	Codon_pair_Consv_rate/Cons_Rate_product
sigma_norm_cons_rate	Standard deviation from the best fit line for codon pair conservation rate versus codon conservation rate product
Sheets	Description
Scer_Smik - Supp TableS5	Pariwise aligments from S. cerevisiae and S. mikatae
File created 2018_01_17

## Sheet: Scer_Smik - Supp TableS5
Codon_pair	Dipeptide	Conserved_count	Scer_count	IsICP	Codon_pair_Consv_rate	Codon_1	aa_1	Codon1_count	Scer_codon1_count	Codon1_cons	Codon_2	aa_2	Codon2_count	Scer_codon2_count	Codon2_cons	Cons_Rate_product	Normalized_conservation_score	Log(Consv_rate/Cons_Rate_product)	sigma_norm_cons_rate
AAAAAA	KK	1861	4997	notICP_notACP	0.372549	AAA	K	73410	111560	0.658035	AAA	K	73410	111560	0.658035	0.43301	0.860371	-0.150391	-1.71201
AAAAAC	KN	837	2667	notICP_notACP	0.314093	AAA	K	73410	111560	0.658035	AAC	N	33987	64271	0.528815	0.347979	0.902621	-0.102452	-1.07142
AAAAAG	KK	1398	3813	notICP_notACP	0.366807	AAA	K	73410	111560	0.658035	AAG	K	48808	80898	0.603333	0.397014	0.923914	-0.0791363	-1.04737
AAAAAT	KN	1507	4437	notICP_notACP	0.339793	AAA	K	73410	111560	0.658035	AAT	N	59608	96206	0.619591	0.407712	0.833413	-0.182226	-1.83956
AAAACA	KT	711	1931	notICP_notACP	0.36853	AAA	K	73410	111560	0.658035	ACA	T	24484	46099	0.531128	0.349501	1.05445	0.0530169	0.0225416
AAAACC	KT	244	1144	notICP_notACP	0.213974	AAA	K	73410	111560	0.658035	ACC	T	12139	31112	0.390191	0.256759	0.833365	-0.182284	-1.15873
AAAACG	KT	148	845	notICP_notACP	0.176123	AAA	K	73410	111560	0.658035	ACG	T	6710	21332	0.314583	0.207007	0.850809	-0.161568	-0.859437
AAAACT	KT	681	2008	notICP_notACP	0.339472	AAA	K	73410	111560	0.658035	ACT	T	26820	50862	0.527318	0.346994	0.978324	-0.0219144	-0.524516
AAAAGA	KR	1645	3220	notICP_notACP	0.511021	AAA	K	73410	111560	0.658035	AGA	R	38854	55547	0.699485	0.460285	1.11023	0.104565	0.561266
AAAAGC	KS	340	1217	notICP_notACP	0.279967	AAA	K	73410	111560	0.658035	AGC	S	10768	25881	0.416081	0.273795	1.02254	0.0222909	-0.163211
AAAAGG	KR	508	1593	notICP_notACP	0.319322	AAA	K	73410	111560	0.658035	AGG	R	10550	25154	0.419439	0.276006	1.15694	0.14578	0.603509
AAAAGT	KS	700	1760	notICP_notACP	0.398069	AAA	K	73410	111560	0.658035	AGT	S	21091	37855	0.557164	0.366633	1.08574	0.0822642	0.261206
AAAATA	KI	1117	2543	notICP_notACP	0.439465	AAA	K	73410	111560	0.658035	ATA	I	31505	47630	0.66146	0.435264	1.00965	0.00960727	-0.375605
AAAATC	KI	606	1933	notICP_notACP	0.313857	AAA	K	73410	111560	0.658035	ATC	I	21239	43645	0.486643	0.320228	0.980107	-0.0200937	-0.472235
AAAATG	KM	1251	2117	notICP_notACP	0.591124	AAA	K	73410	111560	0.658035	ATG	M	46022	53364	0.862419	0.567502	1.04162	0.0407816	-0.114065
AAAATT	KI	1478	3680	notICP_notACP	0.401793	AAA	K	73410	111560	0.658035	ATT	I	49345	78454	0.628972	0.413885	0.970783	-0.029652	-0.690247
AAACAA	KQ	1159	2571	notICP_notACP	0.451011	AAA	K	73410	111560	0.658035	CAA	Q	51310	70872	0.723985	0.476407	0.946692	-0.0547817	-1.03215
AAACAC	KH	203	664	notICP_notACP	0.306767	AAA	K	73410	111560	0.658035	CAC	H	9788	19660	0.497889	0.327628	0.936326	-0.0657916	-0.780131
AAACAG	KQ	410	1273	notICP_notACP	0.322606	AAA	K	73410	111560	0.658035	CAG	Q	16342	32458	0.503497	0.331318	0.973704	-0.0266478	-0.532512
AAACAT	KH	536	1272	notICP_notACP	0.421838	AAA	K	73410	111560	0.658035	CAT	H	24427	35648	0.685237	0.450909	0.935528	-0.0666447	-1.08113
AAACCA	KP	795	1831	notICP_notACP	0.434498	AAA	K	73410	111560	0.658035	CCA	P	29867	45638	0.65444	0.430644	1.00895	0.00890832	-0.377909
AAACCC	KP	110	541	notICP_notACP	0.204797	AAA	K	73410	111560	0.658035	CCC	P	7197	18042	0.398936	0.262514	0.780139	-0.248283	-1.47399
AAACCG	KP	146	625	notICP_notACP	0.234824	AAA	K	73410	111560	0.658035	CCG	P	4839	13912	0.347876	0.228915	1.02582	0.0254889	-0.120934
AAACCT	KP	536	1392	notICP_notACP	0.385499	AAA	K	73410	111560	0.658035	CCT	P	20801	34918	0.595722	0.392005	0.983402	-0.0167372	-0.55134
AAACGA	KR	128	389	notICP_notACP	0.330769	AAA	K	73410	111560	0.658035	CGA	R	3968	7756	0.511667	0.336695	0.982402	-0.0177551	-0.480522
AAACGC	KR	66	243	notICP_notACP	0.27459	AAA	K	73410	111560	0.658035	CGC	R	2686	6630	0.405218	0.266647	1.02979	0.0293524	-0.118945
AAACGG	KR	67	247	notICP_notACP	0.274194	AAA	K	73410	111560	0.658035	CGG	R	1572	4559	0.344956	0.226993	1.20794	0.188915	0.73601
AAACGT	KR	296	586	notICP_notACP	0.505963	AAA	K	73410	111560	0.658035	CGT	R	11353	15891	0.714448	0.470131	1.07622	0.0734508	0.242209
AAACTA	KL	590	2101	notICP_notACP	0.281161	AAA	K	73410	111560	0.658035	CTA	L	12658	35320	0.358399	0.235839	1.19217	0.175778	0.687717
AAACTC	KL	162	598	notICP_notACP	0.27212	AAA	K	73410	111560	0.658035	CTC	L	5411	13857	0.390533	0.256984	1.0589	0.0572303	0.0402634
AAACTG	KL	364	1541	notICP_notACP	0.236706	AAA	K	73410	111560	0.658035	CTG	L	8835	28041	0.315099	0.207346	1.1416	0.132429	0.387507
AAACTT	KL	546	1466	notICP_notACP	0.37287	AAA	K	73410	111560	0.658035	CTT	L	19276	31237	0.617101	0.406074	0.918232	-0.0853056	-1.11905
AAAGAA	KE	2387	5293	notICP_notACP	0.451077	AAA	K	73410	111560	0.658035	GAA	E	86785	120764	0.718635	0.472887	0.953878	-0.047219	-0.954158
AAAGAC	KD	590	1972	notICP_notACP	0.299544	AAA	K	73410	111560	0.658035	GAC	D	25797	52659	0.489897	0.322369	0.929194	-0.0734376	-0.81521
AAAGAG	KE	839	2474	notICP_notACP	0.339394	AAA	K	73410	111560	0.658035	GAG	E	25687	51527	0.498525	0.328047	1.03459	0.0340053	-0.113714
AAAGAT	KD	1761	4071	notICP_notACP	0.432711	AAA	K	73410	111560	0.658035	GAT	D	69836	100838	0.692559	0.455728	0.949494	-0.0518258	-0.960904
AAAGCA	KA	454	1459	notICP_notACP	0.311644	AAA	K	73410	111560	0.658035	GCA	A	22185	42035	0.527786	0.347301	0.89733	-0.108332	-1.10738
AAAGCC	KA	229	995	notICP_notACP	0.230924	AAA	K	73410	111560	0.658035	GCC	A	13358	31478	0.424378	0.279256	0.826926	-0.19004	-1.29748
AAAGCG	KA	97	526	notICP_notACP	0.185958	AAA	K	73410	111560	0.658035	GCG	A	4694	16127	0.291109	0.19156	0.970759	-0.0296766	-0.319563
AAAGCT	KA	709	1838	notICP_notACP	0.386079	AAA	K	73410	111560	0.658035	GCT	A	29498	51778	0.56971	0.374889	1.02985	0.0294138	-0.166738
AAAGGA	KG	281	952	notICP_notACP	0.295908	AAA	K	73410	111560	0.658035	GGA	G	15029	28690	0.523858	0.344716	0.858409	-0.152675	-1.37693
AAAGGC	KG	180	798	notICP_notACP	0.226533	AAA	K	73410	111560	0.658035	GGC	G	9417	25411	0.370612	0.243876	0.928888	-0.0737674	-0.618262
AAAGGG	KG	117	549	notICP_notACP	0.214545	AAA	K	73410	111560	0.658035	GGG	G	6264	15994	0.391685	0.257742	0.832403	-0.183438	-1.1683
AAAGGT	KG	854	1856	notICP_notACP	0.46042	AAA	K	73410	111560	0.658035	GGT	G	39828	58498	0.680849	0.448022	1.02767	0.027296	-0.219475
AAAGTA	KV	441	1354	notICP_notACP	0.326199	AAA	K	73410	111560	0.658035	GTA	V	14388	31180	0.461467	0.303661	1.07422	0.0715958	0.143904
AAAGTC	KV	335	1192	notICP_notACP	0.281643	AAA	K	73410	111560	0.658035	GTC	V	12438	28680	0.433702	0.285391	0.986868	-0.0132193	-0.380913
AAAGTG	KV	456	1313	notICP_notACP	0.347793	AAA	K	73410	111560	0.658035	GTG	V	13437	28300	0.474824	0.312451	1.11311	0.107161	0.399666
AAAGTT	KV	1095	2593	notICP_notACP	0.422513	AAA	K	73410	111560	0.658035	GTT	V	33448	55938	0.597955	0.393475	1.0738	0.0712038	0.183037
AAATAC	KY	720	1827	notICP_notACP	0.39442	AAA	K	73410	111560	0.658035	TAC	Y	22453	36975	0.607259	0.399597	0.987044	-0.0130406	-0.531886
AAATAT	KY	1082	2458	notICP_notACP	0.440423	AAA	K	73410	111560	0.658035	TAT	Y	34346	48851	0.703083	0.462653	0.951951	-0.0492414	-0.951969
AAATCA	KS	884	2134	notICP_notACP	0.41452	AAA	K	73410	111560	0.658035	TCA	S	27654	49107	0.563147	0.37057	1.1186	0.112079	0.516116
AAATCC	KS	384	1273	notICP_notACP	0.302198	AAA	K	73410	111560	0.658035	TCC	S	15783	36348	0.434235	0.285742	1.05759	0.0559942	0.0370299
AAATCG	KS	253	947	notICP_notACP	0.267932	AAA	K	73410	111560	0.658035	TCG	S	8104	22609	0.35847	0.235885	1.13586	0.127389	0.412815
AAATCT	KS	892	2250	notICP_notACP	0.396713	AAA	K	73410	111560	0.658035	TCT	S	35844	60434	0.593117	0.390291	1.01645	0.0163188	-0.281855
AAATGC	KC	208	517	notICP_notACP	0.403475	AAA	K	73410	111560	0.658035	TGC	C	6288	11944	0.526496	0.346453	1.16459	0.152367	0.812397
AAATGG	KW	1018	1410	notICP_notACP	0.722183	AAA	K	73410	111560	0.658035	TGG	W	26080	26536	0.982816	0.646727	1.11667	0.110354	0.87492
AAATGT	KC	499	931	notICP_notACP	0.536481	AAA	K	73410	111560	0.658035	TGT	C	14400	20053	0.718111	0.472542	1.13531	0.126904	0.821595
AAATTA	KL	1094	3163	notICP_notACP	0.346081	AAA	K	73410	111560	0.658035	TTA	L	35900	69631	0.515582	0.339271	1.02007	0.0198741	-0.219579
AAATTC	KF	732	2035	notICP_notACP	0.36002	AAA	K	73410	111560	0.658035	TTC	F	27215	46773	0.581862	0.382885	0.940281	-0.0615765	-0.880352
AAATTG	KL	985	2814	notICP_notACP	0.350266	AAA	K	73410	111560	0.658035	TTG	L	39123	70747	0.553005	0.363896	0.962544	-0.0381753	-0.668955
AAATTT	KF	1330	3191	notICP_notACP	0.41698	AAA	K	73410	111560	0.658035	TTT	F	46713	68092	0.686032	0.451433	0.923681	-0.0793889	-1.19312
AACAAA	NK	1099	2933	notICP_notACP	0.374915	AAC	N	33987	64271	0.528815	AAA	K	73410	111560	0.658035	0.347979	1.07741	0.0745578	0.187865
AACAAC	NN	700	2459	notICP_notACP	0.284959	AAC	N	33987	64271	0.528815	AAC	N	33987	64271	0.528815	0.279645	1.019	0.0188244	-0.187186
AACAAG	NK	911	2316	notICP_notACP	0.393612	AAC	N	33987	64271	0.528815	AAG	K	48808	80898	0.603333	0.319051	1.2337	0.210015	1.20466
AACAAT	NN	968	3125	notICP_notACP	0.309981	AAC	N	33987	64271	0.528815	AAT	N	59608	96206	0.619591	0.327649	0.946076	-0.0554328	-0.714041
AACACA	NT	336	1180	notICP_notACP	0.285351	AAC	N	33987	64271	0.528815	ACA	T	24484	46099	0.531128	0.280868	1.01596	0.0158349	-0.205693
AACACC	NT	220	859	notICP_notACP	0.256977	AAC	N	33987	64271	0.528815	ACC	T	12139	31112	0.390191	0.206339	1.24541	0.219467	0.829136
AACACG	NT	84	471	notICP_notACP	0.180085	AAC	N	33987	64271	0.528815	ACG	T	6710	21332	0.314583	0.166356	1.08252	0.079296	0.107436
AACACT	NT	408	1345	notICP_notACP	0.303863	AAC	N	33987	64271	0.528815	ACT	T	26820	50862	0.527318	0.278854	1.08969	0.0858898	0.221437
AACAGA	NR	555	1307	notICP_notACP	0.425076	AAC	N	33987	64271	0.528815	AGA	R	38854	55547	0.699485	0.369898	1.14917	0.139041	0.749304
AACAGC	NS	212	957	notICP_notACP	0.222338	AAC	N	33987	64271	0.528815	AGC	S	10768	25881	0.416081	0.22003	1.01049	0.0104371	-0.186054
AACAGG	NR	144	603	notICP_notACP	0.240066	AAC	N	33987	64271	0.528815	AGG	R	10550	25154	0.419439	0.221806	1.08233	0.0791121	0.142333
AACAGT	NS	330	1192	notICP_notACP	0.277452	AAC	N	33987	64271	0.528815	AGT	S	21091	37855	0.557164	0.294637	0.941674	-0.0600958	-0.668946
AACATA	NI	363	1071	notICP_notACP	0.339552	AAC	N	33987	64271	0.528815	ATA	I	31505	47630	0.66146	0.34979	0.970732	-0.0297051	-0.583727
AACATC	NI	370	1224	notICP_notACP	0.302857	AAC	N	33987	64271	0.528815	ATC	I	21239	43645	0.486643	0.257344	1.17686	0.162848	0.66882
AACATG	NM	558	1153	notICP_notACP	0.484402	AAC	N	33987	64271	0.528815	ATG	M	46022	53364	0.862419	0.45606	1.06214	0.0602904	0.102098
AACATT	NI	671	1909	notICP_notACP	0.351832	AAC	N	33987	64271	0.528815	ATT	I	49345	78454	0.628972	0.33261	1.05779	0.0561849	0.0444928
AACCAA	NQ	632	1614	notICP_notACP	0.39195	AAC	N	33987	64271	0.528815	CAA	Q	51310	70872	0.723985	0.382854	1.02376	0.0234811	-0.218568
AACCAC	NH	141	520	notICP_notACP	0.272553	AAC	N	33987	64271	0.528815	CAC	H	9788	19660	0.497889	0.263291	1.03518	0.0345712	-0.0880745
AACCAG	NQ	200	767	notICP_notACP	0.261719	AAC	N	33987	64271	0.528815	CAG	Q	16342	32458	0.503497	0.266257	0.982957	-0.0171902	-0.376934
AACCAT	NH	289	878	notICP_notACP	0.32992	AAC	N	33987	64271	0.528815	CAT	H	24427	35648	0.685237	0.362363	0.910468	-0.0937963	-1.05684
AACCCA	NP	427	1074	notICP_notACP	0.39814	AAC	N	33987	64271	0.528815	CCA	P	29867	45638	0.65444	0.346078	1.15043	0.140139	0.710094
AACCCC	NP	75	350	notICP_notACP	0.216524	AAC	N	33987	64271	0.528815	CCC	P	7197	18042	0.398936	0.210963	1.02636	0.0260183	-0.109078
AACCCG	NP	57	272	notICP_notACP	0.212454	AAC	N	33987	64271	0.528815	CCG	P	4839	13912	0.347876	0.183962	1.15488	0.143997	0.394397
AACCCT	NP	266	800	notICP_notACP	0.333333	AAC	N	33987	64271	0.528815	CCT	P	20801	34918	0.595722	0.315027	1.05811	0.0564862	0.0442201
AACCGA	NR	27	127	notICP_notACP	0.21875	AAC	N	33987	64271	0.528815	CGA	R	3968	7756	0.511667	0.270577	0.808457	-0.212628	-1.36062
AACCGC	NR	44	164	notICP_notACP	0.272727	AAC	N	33987	64271	0.528815	CGC	R	2686	6630	0.405218	0.214285	1.27273	0.241164	0.982265
AACCGG	NR	11	87	notICP_notACP	0.136364	AAC	N	33987	64271	0.528815	CGG	R	1572	4559	0.344956	0.182418	0.747534	-0.290976	-1.14741
AACCGT	NR	134	343	notICP_notACP	0.392442	AAC	N	33987	64271	0.528815	CGT	R	11353	15891	0.714448	0.377811	1.03873	0.0379954	-0.0986079
AACCTA	NL	143	714	notICP_notACP	0.201399	AAC	N	33987	64271	0.528815	CTA	L	12658	35320	0.358399	0.189527	1.06264	0.0607566	0.0443725
AACCTC	NL	63	356	notICP_notACP	0.179272	AAC	N	33987	64271	0.528815	CTC	L	5411	13857	0.390533	0.206519	0.868062	-0.141492	-0.783641
AACCTG	NL	107	616	notICP_notACP	0.175041	AAC	N	33987	64271	0.528815	CTG	L	8835	28041	0.315099	0.166629	1.05048	0.0492479	-0.00293824
AACCTT	NL	229	746	notICP_notACP	0.307898	AAC	N	33987	64271	0.528815	CTT	L	19276	31237	0.617101	0.326332	0.943512	-0.0581467	-0.728495
AACGAA	NE	1007	2759	notICP_notACP	0.365217	AAC	N	33987	64271	0.528815	GAA	E	86785	120764	0.718635	0.380025	0.961035	-0.0397448	-0.710482
AACGAC	ND	339	1299	notICP_notACP	0.261538	AAC	N	33987	64271	0.528815	GAC	D	25797	52659	0.489897	0.259065	1.00955	0.00950182	-0.224128
AACGAG	NE	289	1108	notICP_notACP	0.261497	AAC	N	33987	64271	0.528815	GAG	E	25687	51527	0.498525	0.263628	0.991918	-0.00811512	-0.324301
AACGAT	ND	821	2530	notICP_notACP	0.324773	AAC	N	33987	64271	0.528815	GAT	D	69836	100838	0.692559	0.366236	0.886786	-0.120152	-1.24771
AACGCA	NA	177	796	notICP_notACP	0.223338	AAC	N	33987	64271	0.528815	GCA	A	22185	42035	0.527786	0.279101	0.800203	-0.22289	-1.45118
AACGCC	NA	135	638	notICP_notACP	0.212833	AAC	N	33987	64271	0.528815	GCC	A	13358	31478	0.424378	0.224418	0.948377	-0.0530027	-0.478374
AACGCG	NA	34	264	notICP_notACP	0.132075	AAC	N	33987	64271	0.528815	GCG	A	4694	16127	0.291109	0.153943	0.857953	-0.153206	-0.616359
AACGCT	NA	264	1049	notICP_notACP	0.252381	AAC	N	33987	64271	0.528815	GCT	A	29498	51778	0.56971	0.301271	0.837721	-0.177071	-1.33244
AACGGA	NG	159	631	notICP_notACP	0.253165	AAC	N	33987	64271	0.528815	GGA	G	15029	28690	0.523858	0.277024	0.913873	-0.0900637	-0.788416
AACGGC	NG	115	631	notICP_notACP	0.183544	AAC	N	33987	64271	0.528815	GGC	G	9417	25411	0.370612	0.195985	0.93652	-0.0655839	-0.46588
AACGGG	NG	76	396	notICP_notACP	0.193955	AAC	N	33987	64271	0.528815	GGG	G	6264	15994	0.391685	0.207129	0.936396	-0.0657167	-0.492903
AACGGT	NG	516	1403	notICP_notACP	0.368234	AAC	N	33987	64271	0.528815	GGT	G	39828	58498	0.680849	0.360043	1.02275	0.0224932	-0.213082
AACGTA	NV	132	579	notICP_notACP	0.22931	AAC	N	33987	64271	0.528815	GTA	V	14388	31180	0.461467	0.244031	0.939678	-0.0622175	-0.564134
AACGTC	NV	209	769	notICP_notACP	0.272727	AAC	N	33987	64271	0.528815	GTC	V	12438	28680	0.433702	0.229348	1.18914	0.173232	0.654391
AACGTG	NV	133	586	notICP_notACP	0.228279	AAC	N	33987	64271	0.528815	GTG	V	13437	28300	0.474824	0.251094	0.909138	-0.0952578	-0.739233
AACGTT	NV	448	1458	notICP_notACP	0.307745	AAC	N	33987	64271	0.528815	GTT	V	33448	55938	0.597955	0.316208	0.973237	-0.0271272	-0.51128
AACTAC	NY	422	1067	notICP_notACP	0.396067	AAC	N	33987	64271	0.528815	TAC	Y	22453	36975	0.607259	0.321128	1.23336	0.209746	1.21029
AACTAT	NY	541	1304	notICP_notACP	0.415326	AAC	N	33987	64271	0.528815	TAT	Y	34346	48851	0.703083	0.371801	1.11707	0.110705	0.506007
AACTCA	NS	329	1161	notICP_notACP	0.283993	AAC	N	33987	64271	0.528815	TCA	S	27654	49107	0.563147	0.2978	0.953636	-0.0474733	-0.602376
AACTCC	NS	233	925	notICP_notACP	0.2527	AAC	N	33987	64271	0.528815	TCC	S	15783	36348	0.434235	0.22963	1.10047	0.0957334	0.233597
AACTCG	NS	90	501	notICP_notACP	0.181275	AAC	N	33987	64271	0.528815	TCG	S	8104	22609	0.35847	0.189564	0.956272	-0.0447129	-0.373095
AACTCT	NS	536	1505	notICP_notACP	0.356574	AAC	N	33987	64271	0.528815	TCT	S	35844	60434	0.593117	0.313649	1.13686	0.128267	0.555385
AACTGC	NC	73	281	notICP_notACP	0.262411	AAC	N	33987	64271	0.528815	TGC	C	6288	11944	0.526496	0.278419	0.942504	-0.0592147	-0.627341
AACTGG	NW	459	751	notICP_notACP	0.611702	AAC	N	33987	64271	0.528815	TGG	W	26080	26536	0.982816	0.519728	1.17697	0.16294	1.3519
AACTGT	NC	265	533	notICP_notACP	0.498127	AAC	N	33987	64271	0.528815	TGT	C	14400	20053	0.718111	0.379748	1.31173	0.271348	2.04738
AACTTA	NL	354	1406	notICP_notACP	0.25231	AAC	N	33987	64271	0.528815	TTA	L	35900	69631	0.515582	0.272647	0.925407	-0.0775216	-0.710851
AACTTC	NF	366	1131	notICP_notACP	0.324205	AAC	N	33987	64271	0.528815	TTC	F	27215	46773	0.581862	0.307697	1.05365	0.0522596	0.0147601
AACTTG	NL	637	1669	notICP_notACP	0.382036	AAC	N	33987	64271	0.528815	TTG	L	39123	70747	0.553005	0.292437	1.30639	0.267264	1.54428
AACTTT	NF	565	1501	notICP_notACP	0.376831	AAC	N	33987	64271	0.528815	TTT	F	46713	68092	0.686032	0.362784	1.03872	0.0379883	-0.0947414
AAGAAA	KK	2292	5150	notICP_notACP	0.445156	AAG	K	48808	80898	0.603333	AAA	K	73410	111560	0.658035	0.397014	1.12126	0.114455	0.574816
AAGAAC	KN	766	2126	notICP_notACP	0.360602	AAG	K	48808	80898	0.603333	AAC	N	33987	64271	0.528815	0.319051	1.13023	0.122422	0.521189
AAGAAG	KK	1803	3908	notICP_notACP	0.461499	AAG	K	48808	80898	0.603333	AAG	K	48808	80898	0.603333	0.36401	1.26782	0.237298	1.63158
AAGAAT	KN	967	2777	notICP_notACP	0.348452	AAG	K	48808	80898	0.603333	AAT	N	59608	96206	0.619591	0.373819	0.93214	-0.0702721	-0.922516
AAGACA	KT	486	1424	notICP_notACP	0.341754	AAG	K	48808	80898	0.603333	ACA	T	24484	46099	0.531128	0.320447	1.06649	0.064376	0.100588
AAGACC	KT	309	931	notICP_notACP	0.332618	AAG	K	48808	80898	0.603333	ACC	T	12139	31112	0.390191	0.235415	1.4129	0.345646	1.76234
AAGACG	KT	143	655	notICP_notACP	0.219512	AAG	K	48808	80898	0.603333	ACG	T	6710	21332	0.314583	0.189798	1.15656	0.145446	0.413493
AAGACT	KT	512	1410	notICP_notACP	0.363572	AAG	K	48808	80898	0.603333	ACT	T	26820	50862	0.527318	0.318148	1.14277	0.133459	0.602339
AAGAGA	KR	1118	2213	notICP_notACP	0.50542	AAG	K	48808	80898	0.603333	AGA	R	38854	55547	0.699485	0.422022	1.19762	0.180332	1.27818
AAGAGC	KS	221	763	notICP_notACP	0.290576	AAG	K	48808	80898	0.603333	AGC	S	10768	25881	0.416081	0.251035	1.15751	0.146272	0.551871
AAGAGG	KR	287	999	notICP_notACP	0.288	AAG	K	48808	80898	0.603333	AGG	R	10550	25154	0.419439	0.253061	1.13806	0.129328	0.454427
AAGAGT	KS	317	1013	notICP_notACP	0.313609	AAG	K	48808	80898	0.603333	AGT	S	21091	37855	0.557164	0.336155	0.932931	-0.0694244	-0.824065
AAGATA	KI	564	1344	notICP_notACP	0.420074	AAG	K	48808	80898	0.603333	ATA	I	31505	47630	0.66146	0.39908	1.05261	0.051269	0.0105237
AAGATC	KI	463	1309	notICP_notACP	0.354198	AAG	K	48808	80898	0.603333	ATC	I	21239	43645	0.486643	0.293607	1.20637	0.187614	0.94246
AAGATG	KM	662	1190	notICP_notACP	0.556675	AAG	K	48808	80898	0.603333	ATG	M	46022	53364	0.862419	0.520326	1.06986	0.067527	0.19959
AAGATT	KI	861	2201	notICP_notACP	0.391462	AAG	K	48808	80898	0.603333	ATT	I	49345	78454	0.628972	0.379479	1.03158	0.0310892	-0.155212
AAGCAA	KQ	1141	2416	notICP_notACP	0.472487	AAG	K	48808	80898	0.603333	CAA	Q	51310	70872	0.723985	0.436804	1.08169	0.0785251	0.274553
AAGCAC	KH	249	690	notICP_notACP	0.361795	AAG	K	48808	80898	0.603333	CAC	H	9788	19660	0.497889	0.300393	1.2044	0.185986	0.95203
AAGCAG	KQ	323	1122	notICP_notACP	0.288513	AAG	K	48808	80898	0.603333	CAG	Q	16342	32458	0.503497	0.303776	0.949756	-0.0515506	-0.638869
AAGCAT	KH	538	1245	notICP_notACP	0.432584	AAG	K	48808	80898	0.603333	CAT	H	24427	35648	0.685237	0.413426	1.04634	0.0452997	-0.0427215
AAGCCA	KP	565	1422	notICP_notACP	0.397751	AAG	K	48808	80898	0.603333	CCA	P	29867	45638	0.65444	0.394845	1.00736	0.00733316	-0.359476
AAGCCC	KP	124	527	notICP_notACP	0.236742	AAG	K	48808	80898	0.603333	CCC	P	7197	18042	0.398936	0.240691	0.983595	-0.0165412	-0.337562
AAGCCG	KP	70	382	notICP_notACP	0.185379	AAG	K	48808	80898	0.603333	CCG	P	4839	13912	0.347876	0.209885	0.883239	-0.124159	-0.730459
AAGCCT	KP	337	1022	notICP_notACP	0.330401	AAG	K	48808	80898	0.603333	CCT	P	20801	34918	0.595722	0.359418	0.919266	-0.0841802	-0.982783
AAGCGA	KR	59	222	notICP_notACP	0.269058	AAG	K	48808	80898	0.603333	CGA	R	3968	7756	0.511667	0.308705	0.87157	-0.137459	-1.14896
AAGCGC	KR	48	218	notICP_notACP	0.223744	AAG	K	48808	80898	0.603333	CGC	R	2686	6630	0.405218	0.244481	0.91518	-0.0886344	-0.689182
AAGCGG	KR	33	153	notICP_notACP	0.220779	AAG	K	48808	80898	0.603333	CGG	R	1572	4559	0.344956	0.208123	1.06081	0.0590327	0.0408394
AAGCGT	KR	216	476	notICP_notACP	0.454927	AAG	K	48808	80898	0.603333	CGT	R	11353	15891	0.714448	0.431049	1.05539	0.0539133	0.036241
AAGCTA	KL	277	1271	notICP_notACP	0.218553	AAG	K	48808	80898	0.603333	CTA	L	12658	35320	0.358399	0.216234	1.01073	0.0106714	-0.181783
AAGCTC	KL	93	434	notICP_notACP	0.216092	AAG	K	48808	80898	0.603333	CTC	L	5411	13857	0.390533	0.235621	0.917117	-0.0865205	-0.654758
AAGCTG	KL	206	972	notICP_notACP	0.212744	AAG	K	48808	80898	0.603333	CTG	L	8835	28041	0.315099	0.190109	1.11906	0.112491	0.26659
AAGCTT	KL	382	984	notICP_notACP	0.388832	AAG	K	48808	80898	0.603333	CTT	L	19276	31237	0.617101	0.372317	1.04436	0.0434027	-0.0537597
AAGGAA	KE	1974	4480	notICP_notACP	0.44075	AAG	K	48808	80898	0.603333	GAA	E	86785	120764	0.718635	0.433576	1.01655	0.0164101	-0.31228
AAGGAC	KD	600	1889	notICP_notACP	0.317989	AAG	K	48808	80898	0.603333	GAC	D	25797	52659	0.489897	0.295571	1.07585	0.0731088	0.150024
AAGGAG	KE	624	1923	notICP_notACP	0.324844	AAG	K	48808	80898	0.603333	GAG	E	25687	51527	0.498525	0.300776	1.08002	0.0769782	0.17864
AAGGAT	KD	1239	3150	notICP_notACP	0.393526	AAG	K	48808	80898	0.603333	GAT	D	69836	100838	0.692559	0.417844	0.941802	-0.0599605	-0.947575
AAGGCA	KA	498	1337	notICP_notACP	0.372945	AAG	K	48808	80898	0.603333	GCA	A	22185	42035	0.527786	0.31843	1.1712	0.158027	0.790261
AAGGCC	KA	296	1026	notICP_notACP	0.289192	AAG	K	48808	80898	0.603333	GCC	A	13358	31478	0.424378	0.256041	1.12947	0.121752	0.414244
AAGGCG	KA	99	552	notICP_notACP	0.180832	AAG	K	48808	80898	0.603333	GCG	A	4694	16127	0.291109	0.175635	1.02959	0.0291577	-0.0790758
AAGGCT	KA	735	1804	notICP_notACP	0.407756	AAG	K	48808	80898	0.603333	GCT	A	29498	51778	0.56971	0.343724	1.18629	0.170829	0.960431
AAGGGA	KG	270	820	notICP_notACP	0.330085	AAG	K	48808	80898	0.603333	GGA	G	15029	28690	0.523858	0.31606	1.04437	0.0434177	-0.0455341
AAGGGC	KG	241	835	notICP_notACP	0.289474	AAG	K	48808	80898	0.603333	GGC	G	9417	25411	0.370612	0.223602	1.29459	0.258195	1.12618
AAGGGG	KG	73	368	notICP_notACP	0.200542	AAG	K	48808	80898	0.603333	GGG	G	6264	15994	0.391685	0.236316	0.848617	-0.164147	-0.991846
AAGGGT	KG	719	1604	notICP_notACP	0.448598	AAG	K	48808	80898	0.603333	GGT	G	39828	58498	0.680849	0.410779	1.09207	0.0880733	0.346456
AAGGTA	KV	162	747	notICP_notACP	0.217914	AAG	K	48808	80898	0.603333	GTA	V	14388	31180	0.461467	0.278418	0.782688	-0.245021	-1.5486
AAGGTC	KV	254	827	notICP_notACP	0.307971	AAG	K	48808	80898	0.603333	GTC	V	12438	28680	0.433702	0.261666	1.17696	0.162935	0.680611
AAGGTG	KV	140	634	notICP_notACP	0.222047	AAG	K	48808	80898	0.603333	GTG	V	13437	28300	0.474824	0.286477	0.775096	-0.254768	-1.63845
AAGGTT	KV	559	1570	notICP_notACP	0.356461	AAG	K	48808	80898	0.603333	GTT	V	33448	55938	0.597955	0.360766	0.988068	-0.0120042	-0.472554
AAGTAC	KY	470	1256	notICP_notACP	0.374702	AAG	K	48808	80898	0.603333	TAC	Y	22453	36975	0.607259	0.366379	1.02272	0.0224619	-0.217074
AAGTAT	KY	591	1438	notICP_notACP	0.411397	AAG	K	48808	80898	0.603333	TAT	Y	34346	48851	0.703083	0.424193	0.969835	-0.0306297	-0.715769
AAGTCA	KS	298	1043	notICP_notACP	0.286398	AAG	K	48808	80898	0.603333	TCA	S	27654	49107	0.563147	0.339765	0.842932	-0.170869	-1.46602
AAGTCC	KS	192	702	notICP_notACP	0.274538	AAG	K	48808	80898	0.603333	TCC	S	15783	36348	0.434235	0.261988	1.0479	0.04679	-0.018608
AAGTCG	KS	97	497	notICP_notACP	0.196787	AAG	K	48808	80898	0.603333	TCG	S	8104	22609	0.35847	0.216276	0.909887	-0.0944347	-0.633376
AAGTCT	KS	346	1079	notICP_notACP	0.321296	AAG	K	48808	80898	0.603333	TCT	S	35844	60434	0.593117	0.357847	0.897861	-0.10774	-1.13708
AAGTGC	KC	83	281	notICP_notACP	0.297872	AAG	K	48808	80898	0.603333	TGC	C	6288	11944	0.526496	0.317652	0.93773	-0.0642928	-0.74714
AAGTGG	KW	301	612	notICP_notACP	0.492659	AAG	K	48808	80898	0.603333	TGG	W	26080	26536	0.982816	0.592965	0.83084	-0.185318	-2.70699
AAGTGT	KC	174	457	notICP_notACP	0.382096	AAG	K	48808	80898	0.603333	TGT	C	14400	20053	0.718111	0.43326	0.88191	-0.125665	-1.51979
AAGTTA	KL	432	1673	notICP_notACP	0.258662	AAG	K	48808	80898	0.603333	TTA	L	35900	69631	0.515582	0.311067	0.83153	-0.184488	-1.41563
AAGTTC	KF	501	1327	notICP_notACP	0.378012	AAG	K	48808	80898	0.603333	TTC	F	27215	46773	0.581862	0.351056	1.07679	0.07398	0.185003
AAGTTG	KL	612	1779	notICP_notACP	0.344382	AAG	K	48808	80898	0.603333	TTG	L	39123	70747	0.553005	0.333646	1.03218	0.0316712	-0.132317
AAGTTT	KF	879	2142	notICP_notACP	0.410639	AAG	K	48808	80898	0.603333	TTT	F	46713	68092	0.686032	0.413906	0.992108	-0.00792283	-0.507531
AATAAA	NK	1539	3725	notICP_notACP	0.413312	AAT	N	59608	96206	0.619591	AAA	K	73410	111560	0.658035	0.407712	1.01373	0.0136404	-0.317386
AATAAC	NN	785	2714	notICP_notACP	0.289503	AAT	N	59608	96206	0.619591	AAC	N	33987	64271	0.528815	0.327649	0.883576	-0.123778	-1.13803
AATAAG	NK	750	2238	notICP_notACP	0.335418	AAT	N	59608	96206	0.619591	AAG	K	48808	80898	0.603333	0.373819	0.897272	-0.108397	-1.19239
AATAAT	NN	1556	4407	notICP_notACP	0.353221	AAT	N	59608	96206	0.619591	AAT	N	59608	96206	0.619591	0.383893	0.920104	-0.0832691	-1.04305
AATACA	NT	517	1621	notICP_notACP	0.319359	AAT	N	59608	96206	0.619591	ACA	T	24484	46099	0.531128	0.329082	0.970453	-0.0299922	-0.551068
AATACC	NT	229	1049	notICP_notACP	0.219048	AAT	N	59608	96206	0.619591	ACC	T	12139	31112	0.390191	0.241759	0.906059	-0.0986506	-0.727162
AATACG	NT	142	766	notICP_notACP	0.186441	AAT	N	59608	96206	0.619591	ACG	T	6710	21332	0.314583	0.194913	0.956534	-0.0444394	-0.382567
AATACT	NT	458	1701	notICP_notACP	0.269683	AAT	N	59608	96206	0.619591	ACT	T	26820	50862	0.527318	0.326722	0.82542	-0.191863	-1.52821
AATAGA	NR	667	1483	notICP_notACP	0.450135	AAT	N	59608	96206	0.619591	AGA	R	38854	55547	0.699485	0.433395	1.03863	0.037898	-0.114023
AATAGC	NS	246	1121	notICP_notACP	0.220143	AAT	N	59608	96206	0.619591	AGC	S	10768	25881	0.416081	0.2578	0.853928	-0.157908	-1.05367
AATAGG	NR	215	763	notICP_notACP	0.282723	AAT	N	59608	96206	0.619591	AGG	R	10550	25154	0.419439	0.259881	1.08789	0.0842422	0.196718
AATAGT	NS	474	1603	notICP_notACP	0.296135	AAT	N	59608	96206	0.619591	AGT	S	21091	37855	0.557164	0.345214	0.85783	-0.15335	-1.38305
AATATA	NI	678	1748	notICP_notACP	0.388222	AAT	N	59608	96206	0.619591	ATA	I	31505	47630	0.66146	0.409835	0.947264	-0.054177	-0.883059
AATATC	NI	460	1617	notICP_notACP	0.28492	AAT	N	59608	96206	0.619591	ATC	I	21239	43645	0.486643	0.301519	0.944946	-0.0566271	-0.664146
AATATG	NM	880	1669	notICP_notACP	0.527545	AAT	N	59608	96206	0.619591	ATG	M	46022	53364	0.862419	0.534347	0.98727	-0.0128119	-0.708748
AATATT	NI	1213	3033	notICP_notACP	0.400132	AAT	N	59608	96206	0.619591	ATT	I	49345	78454	0.628972	0.389705	1.02675	0.0264029	-0.19831
AATCAA	NQ	826	1929	notICP_notACP	0.428497	AAT	N	59608	96206	0.619591	CAA	Q	51310	70872	0.723985	0.448575	0.955242	-0.0457906	-0.89244
AATCAC	NH	156	588	notICP_notACP	0.266553	AAT	N	59608	96206	0.619591	CAC	H	9788	19660	0.497889	0.308488	0.864065	-0.146107	-1.19609
AATCAG	NQ	207	790	notICP_notACP	0.262958	AAT	N	59608	96206	0.619591	CAG	Q	16342	32458	0.503497	0.311962	0.842917	-0.170886	-1.34615
AATCAT	NH	428	1154	notICP_notACP	0.371429	AAT	N	59608	96206	0.619591	CAT	H	24427	35648	0.685237	0.424566	0.874842	-0.133712	-1.55143
AATCCA	NP	615	1502	notICP_notACP	0.409847	AAT	N	59608	96206	0.619591	CCA	P	29867	45638	0.65444	0.405485	1.01076	0.0106991	-0.340649
AATCCC	NP	114	520	notICP_notACP	0.220729	AAT	N	59608	96206	0.619591	CCC	P	7197	18042	0.398936	0.247177	0.893001	-0.113168	-0.810288
AATCCG	NP	122	564	notICP_notACP	0.217699	AAT	N	59608	96206	0.619591	CCG	P	4839	13912	0.347876	0.215541	1.01001	0.00996311	-0.184395
AATCCT	NP	535	1298	notICP_notACP	0.412625	AAT	N	59608	96206	0.619591	CCT	P	20801	34918	0.595722	0.369104	1.11791	0.111462	0.508799
AATCGA	NR	86	249	notICP_notACP	0.348	AAT	N	59608	96206	0.619591	CGA	R	3968	7756	0.511667	0.317024	1.09771	0.0932242	0.3044
AATCGC	NR	42	199	notICP_notACP	0.215	AAT	N	59608	96206	0.619591	CGC	R	2686	6630	0.405218	0.251069	0.856337	-0.155091	-1.01364
AATCGG	NR	20	122	notICP_notACP	0.170732	AAT	N	59608	96206	0.619591	CGG	R	1572	4559	0.344956	0.213732	0.798813	-0.224628	-1.11745
AATCGT	NR	179	434	notICP_notACP	0.413793	AAT	N	59608	96206	0.619591	CGT	R	11353	15891	0.714448	0.442665	0.934776	-0.0674479	-1.06825
AATCTA	NL	229	1038	notICP_notACP	0.221367	AAT	N	59608	96206	0.619591	CTA	L	12658	35320	0.358399	0.222061	0.996875	-0.00312987	-0.250376
AATCTC	NL	86	440	notICP_notACP	0.197279	AAT	N	59608	96206	0.619591	CTC	L	5411	13857	0.390533	0.24197	0.815302	-0.204197	-1.18248
AATCTG	NL	136	775	notICP_notACP	0.176546	AAT	N	59608	96206	0.619591	CTG	L	8835	28041	0.315099	0.195232	0.904288	-0.100607	-0.594378
AATCTT	NL	376	967	notICP_notACP	0.389463	AAT	N	59608	96206	0.619591	CTT	L	19276	31237	0.617101	0.38235	1.0186	0.0184313	-0.259104
AATGAA	NE	2474	5348	notICP_notACP	0.462703	AAT	N	59608	96206	0.619591	GAA	E	86785	120764	0.718635	0.44526	1.03918	0.0384275	-0.112074
AATGAC	ND	746	2526	notICP_notACP	0.295607	AAT	N	59608	96206	0.619591	GAC	D	25797	52659	0.489897	0.303536	0.973879	-0.0264682	-0.48676
AATGAG	NE	746	2296	notICP_notACP	0.325207	AAT	N	59608	96206	0.619591	GAG	E	25687	51527	0.498525	0.308882	1.05285	0.0515029	0.00972013
AATGAT	ND	1835	4436	notICP_notACP	0.413793	AAT	N	59608	96206	0.619591	GAT	D	69836	100838	0.692559	0.429104	0.96432	-0.0363324	-0.773052
AATGCA	NA	569	1687	notICP_notACP	0.337678	AAT	N	59608	96206	0.619591	GCA	A	22185	42035	0.527786	0.327011	1.03262	0.0320972	-0.126708
AATGCC	NA	354	1275	notICP_notACP	0.278213	AAT	N	59608	96206	0.619591	GCC	A	13358	31478	0.424378	0.262941	1.05808	0.0564582	0.0367476
AATGCG	NA	136	720	notICP_notACP	0.190014	AAT	N	59608	96206	0.619591	GCG	A	4694	16127	0.291109	0.180368	1.05348	0.0520961	0.00800898
AATGCT	NA	705	2001	notICP_notACP	0.352647	AAT	N	59608	96206	0.619591	GCT	A	29498	51778	0.56971	0.352987	0.999038	-0.000962875	-0.382192
AATGGA	NG	488	1441	notICP_notACP	0.339112	AAT	N	59608	96206	0.619591	GGA	G	15029	28690	0.523858	0.324578	1.04478	0.043807	-0.0440285
AATGGC	NG	313	1327	notICP_notACP	0.236446	AAT	N	59608	96206	0.619591	GGC	G	9417	25411	0.370612	0.229628	1.02969	0.029258	-0.102894
AATGGG	NG	238	892	notICP_notACP	0.267637	AAT	N	59608	96206	0.619591	GGG	G	6264	15994	0.391685	0.242684	1.10282	0.0978701	0.258705
AATGGT	NG	1020	2396	notICP_notACP	0.425949	AAT	N	59608	96206	0.619591	GGT	G	39828	58498	0.680849	0.421848	1.00972	0.0096745	-0.363435
AATGTA	NV	307	1130	notICP_notACP	0.272325	AAT	N	59608	96206	0.619591	GTA	V	14388	31180	0.461467	0.285921	0.95245	-0.0487172	-0.585365
AATGTC	NV	336	1146	notICP_notACP	0.29381	AAT	N	59608	96206	0.619591	GTC	V	12438	28680	0.433702	0.268718	1.09338	0.0892715	0.233925
AATGTG	NV	271	972	notICP_notACP	0.279548	AAT	N	59608	96206	0.619591	GTG	V	13437	28300	0.474824	0.294197	0.950207	-0.0510758	-0.615976
AATGTT	NV	893	2287	notICP_notACP	0.390734	AAT	N	59608	96206	0.619591	GTT	V	33448	55938	0.597955	0.370488	1.05465	0.0532079	0.0254401
AATTAC	NY	393	1186	notICP_notACP	0.331929	AAT	N	59608	96206	0.619591	TAC	Y	22453	36975	0.607259	0.376252	0.882199	-0.125338	-1.31757
AATTAT	NY	713	1689	notICP_notACP	0.422485	AAT	N	59608	96206	0.619591	TAT	Y	34346	48851	0.703083	0.435624	0.96984	-0.0306247	-0.735013
AATTCA	NS	660	1946	notICP_notACP	0.339497	AAT	N	59608	96206	0.619591	TCA	S	27654	49107	0.563147	0.348921	0.972991	-0.0273802	-0.565953
AATTCC	NS	328	1283	notICP_notACP	0.256231	AAT	N	59608	96206	0.619591	TCC	S	15783	36348	0.434235	0.269048	0.95236	-0.0488123	-0.551325
AATTCG	NS	170	852	notICP_notACP	0.200469	AAT	N	59608	96206	0.619591	TCG	S	8104	22609	0.35847	0.222105	0.902588	-0.102489	-0.68401
AATTCT	NS	779	2220	notICP_notACP	0.351193	AAT	N	59608	96206	0.619591	TCT	S	35844	60434	0.593117	0.36749	0.955654	-0.045359	-0.727983
AATTGC	NC	128	393	notICP_notACP	0.327411	AAT	N	59608	96206	0.619591	TGC	C	6288	11944	0.526496	0.326213	1.00367	0.00366775	-0.321884
AATTGG	NW	554	891	notICP_notACP	0.622197	AAT	N	59608	96206	0.619591	TGG	W	26080	26536	0.982816	0.608944	1.02176	0.0215304	-0.372795
AATTGT	NC	288	670	notICP_notACP	0.4307	AAT	N	59608	96206	0.619591	TGT	C	14400	20053	0.718111	0.444935	0.968007	-0.0325159	-0.767605
AATTTA	NL	794	2485	notICP_notACP	0.319791	AAT	N	59608	96206	0.619591	TTA	L	35900	69631	0.515582	0.31945	1.00107	0.00106647	-0.332457
AATTTC	NF	651	1720	notICP_notACP	0.37885	AAT	N	59608	96206	0.619591	TTC	F	27215	46773	0.581862	0.360516	1.05085	0.0496018	-0.00358157
AATTTG	NL	866	2510	notICP_notACP	0.345281	AAT	N	59608	96206	0.619591	TTG	L	39123	70747	0.553005	0.342637	1.00772	0.00768635	-0.30942
AATTTT	NF	1050	2509	notICP_notACP	0.418725	AAT	N	59608	96206	0.619591	TTT	F	46713	68092	0.686032	0.42506	0.985098	-0.0150146	-0.582908
ACAAAA	TK	668	1929	notICP_notACP	0.346632	ACA	T	24484	46099	0.531128	AAA	K	73410	111560	0.658035	0.349501	0.991793	-0.00824122	-0.430843
ACAAAC	TN	340	1198	notICP_notACP	0.284404	ACA	T	24484	46099	0.531128	AAC	N	33987	64271	0.528815	0.280868	1.01259	0.0125081	-0.225315
ACAAAG	TK	487	1484	notICP_notACP	0.32862	ACA	T	24484	46099	0.531128	AAG	K	48808	80898	0.603333	0.320447	1.0255	0.0251844	-0.171362
ACAAAT	TN	613	1934	notICP_notACP	0.317313	ACA	T	24484	46099	0.531128	AAT	N	59608	96206	0.619591	0.329082	0.964235	-0.0364199	-0.593433
ACAACA	TT	295	1030	notICP_notACP	0.2871	ACA	T	24484	46099	0.531128	ACA	T	24484	46099	0.531128	0.282097	1.01773	0.0175795	-0.196231
ACAACC	TT	92	485	notICP_notACP	0.191358	ACA	T	24484	46099	0.531128	ACC	T	12139	31112	0.390191	0.207241	0.923359	-0.0797369	-0.549109
ACAACG	TT	81	466	notICP_notACP	0.175589	ACA	T	24484	46099	0.531128	ACG	T	6710	21332	0.314583	0.167084	1.0509	0.0496495	-0.00148657
ACAACT	TT	209	910	notICP_notACP	0.230516	ACA	T	24484	46099	0.531128	ACT	T	26820	50862	0.527318	0.280074	0.823055	-0.194733	-1.32373
ACAAGA	TR	720	1401	notICP_notACP	0.514265	ACA	T	24484	46099	0.531128	AGA	R	38854	55547	0.699485	0.371516	1.38423	0.325147	2.56069
ACAAGC	TS	137	545	notICP_notACP	0.252747	ACA	T	24484	46099	0.531128	AGC	S	10768	25881	0.416081	0.220992	1.14369	0.134263	0.422601
ACAAGG	TR	149	618	notICP_notACP	0.242326	ACA	T	24484	46099	0.531128	AGG	R	10550	25154	0.419439	0.222776	1.08776	0.0841183	0.16801
ACAAGT	TS	311	857	notICP_notACP	0.363636	ACA	T	24484	46099	0.531128	AGT	S	21091	37855	0.557164	0.295925	1.22881	0.206047	1.08741
ACAATA	TI	370	957	notICP_notACP	0.387265	ACA	T	24484	46099	0.531128	ATA	I	31505	47630	0.66146	0.35132	1.10231	0.0974124	0.370841
ACAATC	TI	154	574	notICP_notACP	0.269565	ACA	T	24484	46099	0.531128	ATC	I	21239	43645	0.486643	0.258469	1.04293	0.0420328	-0.0449721
ACAATG	TM	489	950	notICP_notACP	0.515247	ACA	T	24484	46099	0.531128	ATG	M	46022	53364	0.862419	0.458055	1.12486	0.117657	0.697308
ACAATT	TI	448	1245	notICP_notACP	0.360353	ACA	T	24484	46099	0.531128	ATT	I	49345	78454	0.628972	0.334065	1.07869	0.07575	0.189242
ACACAA	TQ	315	960	notICP_notACP	0.328824	ACA	T	24484	46099	0.531128	CAA	Q	51310	70872	0.723985	0.384529	0.855135	-0.156496	-1.56202
ACACAC	TH	83	336	notICP_notACP	0.249258	ACA	T	24484	46099	0.531128	CAC	H	9788	19660	0.497889	0.264443	0.942578	-0.0591362	-0.595444
ACACAG	TQ	140	537	notICP_notACP	0.262082	ACA	T	24484	46099	0.531128	CAG	Q	16342	32458	0.503497	0.267421	0.980034	-0.0201683	-0.394767
ACACAT	TH	253	698	notICP_notACP	0.363376	ACA	T	24484	46099	0.531128	CAT	H	24427	35648	0.685237	0.363948	0.998428	-0.00157313	-0.398652
ACACCA	TP	391	1058	notICP_notACP	0.370161	ACA	T	24484	46099	0.531128	CCA	P	29867	45638	0.65444	0.347592	1.06493	0.0629087	0.0978552
ACACCC	TP	63	331	notICP_notACP	0.192771	ACA	T	24484	46099	0.531128	CCC	P	7197	18042	0.398936	0.211886	0.909787	-0.094545	-0.620959
ACACCG	TP	58	313	notICP_notACP	0.187898	ACA	T	24484	46099	0.531128	CCG	P	4839	13912	0.347876	0.184767	1.01695	0.0168057	-0.131539
ACACCT	TP	223	731	notICP_notACP	0.306011	ACA	T	24484	46099	0.531128	CCT	P	20801	34918	0.595722	0.316404	0.967151	-0.0334002	-0.551468
ACACGA	TR	38	131	notICP_notACP	0.295455	ACA	T	24484	46099	0.531128	CGA	R	3968	7756	0.511667	0.271761	1.08719	0.0835935	0.201741
ACACGC	TR	14	78	notICP_notACP	0.189873	ACA	T	24484	46099	0.531128	CGC	R	2686	6630	0.405218	0.215223	0.882219	-0.125315	-0.753581
ACACGG	TR	10	72	notICP_notACP	0.150685	ACA	T	24484	46099	0.531128	CGG	R	1572	4559	0.344956	0.183216	0.822445	-0.195474	-0.868259
ACACGT	TR	86	189	notICP_notACP	0.457895	ACA	T	24484	46099	0.531128	CGT	R	11353	15891	0.714448	0.379463	1.20669	0.187882	1.22059
ACACTA	TL	111	595	notICP_notACP	0.187919	ACA	T	24484	46099	0.531128	CTA	L	12658	35320	0.358399	0.190356	0.987202	-0.0128803	-0.25275
ACACTC	TL	31	175	notICP_notACP	0.181818	ACA	T	24484	46099	0.531128	CTC	L	5411	13857	0.390533	0.207423	0.876558	-0.131752	-0.75058
ACACTG	TL	59	437	notICP_notACP	0.136986	ACA	T	24484	46099	0.531128	CTG	L	8835	28041	0.315099	0.167358	0.818524	-0.200253	-0.806694
ACACTT	TL	143	467	notICP_notACP	0.307692	ACA	T	24484	46099	0.531128	CTT	L	19276	31237	0.617101	0.32776	0.938774	-0.0631801	-0.763828
ACAGAA	TE	749	1974	notICP_notACP	0.379747	ACA	T	24484	46099	0.531128	GAA	E	86785	120764	0.718635	0.381687	0.994916	-0.00509702	-0.445838
ACAGAC	TD	224	828	notICP_notACP	0.271411	ACA	T	24484	46099	0.531128	GAC	D	25797	52659	0.489897	0.260198	1.04309	0.0421917	-0.04438
ACAGAG	TE	221	845	notICP_notACP	0.262411	ACA	T	24484	46099	0.531128	GAG	E	25687	51527	0.498525	0.264781	0.991052	-0.00898832	-0.330466
ACAGAT	TD	661	1759	notICP_notACP	0.376136	ACA	T	24484	46099	0.531128	GAT	D	69836	100838	0.692559	0.367838	1.02256	0.02231	-0.219122
ACAGCA	TA	245	877	notICP_notACP	0.280182	ACA	T	24484	46099	0.531128	GCA	A	22185	42035	0.527786	0.280322	0.999502	-0.000497858	-0.300817
ACAGCC	TA	77	404	notICP_notACP	0.192593	ACA	T	24484	46099	0.531128	GCC	A	13358	31478	0.424378	0.225399	0.854451	-0.157296	-0.918798
ACAGCG	TA	54	314	notICP_notACP	0.174603	ACA	T	24484	46099	0.531128	GCG	A	4694	16127	0.291109	0.154616	1.12927	0.121572	0.249498
ACAGCT	TA	185	707	notICP_notACP	0.262712	ACA	T	24484	46099	0.531128	GCT	A	29498	51778	0.56971	0.302589	0.868214	-0.141317	-1.14722
ACAGGA	TG	211	662	notICP_notACP	0.319759	ACA	T	24484	46099	0.531128	GGA	G	15029	28690	0.523858	0.278235	1.14924	0.139099	0.564005
ACAGGC	TG	97	470	notICP_notACP	0.208068	ACA	T	24484	46099	0.531128	GGC	G	9417	25411	0.370612	0.196843	1.05703	0.0554604	0.0232093
ACAGGG	TG	63	311	notICP_notACP	0.205128	ACA	T	24484	46099	0.531128	GGG	G	6264	15994	0.391685	0.208035	0.986028	-0.0140703	-0.281281
ACAGGT	TG	383	1006	notICP_notACP	0.381331	ACA	T	24484	46099	0.531128	GGT	G	39828	58498	0.680849	0.361618	1.05451	0.0530783	0.0238078
ACAGTA	TV	163	678	notICP_notACP	0.241532	ACA	T	24484	46099	0.531128	GTA	V	14388	31180	0.461467	0.245098	0.985449	-0.0146575	-0.334331
ACAGTC	TV	70	354	notICP_notACP	0.2	ACA	T	24484	46099	0.531128	GTC	V	12438	28680	0.433702	0.230351	0.86824	-0.141287	-0.873223
ACAGTG	TV	143	555	notICP_notACP	0.258993	ACA	T	24484	46099	0.531128	GTG	V	13437	28300	0.474824	0.252192	1.02697	0.0266079	-0.127234
ACAGTT	TV	231	838	notICP_notACP	0.27652	ACA	T	24484	46099	0.531128	GTT	V	33448	55938	0.597955	0.317591	0.87068	-0.138481	-1.18789
ACATAC	TY	170	502	notICP_notACP	0.33996	ACA	T	24484	46099	0.531128	TAC	Y	22453	36975	0.607259	0.322532	1.05404	0.0526259	0.0180498
ACATAT	TY	315	831	notICP_notACP	0.379808	ACA	T	24484	46099	0.531128	TAT	Y	34346	48851	0.703083	0.373427	1.01709	0.0169427	-0.264771
ACATCA	TS	300	1034	notICP_notACP	0.290821	ACA	T	24484	46099	0.531128	TCA	S	27654	49107	0.563147	0.299103	0.972312	-0.0280788	-0.489356
ACATCC	TS	116	578	notICP_notACP	0.202073	ACA	T	24484	46099	0.531128	TCC	S	15783	36348	0.434235	0.230634	0.87616	-0.132206	-0.836475
ACATCG	TS	86	427	notICP_notACP	0.203271	ACA	T	24484	46099	0.531128	TCG	S	8104	22609	0.35847	0.190393	1.06764	0.0654483	0.0642749
ACATCT	TS	333	1082	notICP_notACP	0.308403	ACA	T	24484	46099	0.531128	TCT	S	35844	60434	0.593117	0.315021	0.978991	-0.0212327	-0.471834
ACATGC	TC	74	238	notICP_notACP	0.313808	ACA	T	24484	46099	0.531128	TGC	C	6288	11944	0.526496	0.279637	1.1222	0.115288	0.410282
ACATGG	TW	308	462	notICP_notACP	0.667387	ACA	T	24484	46099	0.531128	TGG	W	26080	26536	0.982816	0.522001	1.27852	0.245699	2.45534
ACATGT	TC	166	358	notICP_notACP	0.465181	ACA	T	24484	46099	0.531128	TGT	C	14400	20053	0.718111	0.381409	1.21964	0.198555	1.32909
ACATTA	TL	369	1280	notICP_notACP	0.288837	ACA	T	24484	46099	0.531128	TTA	L	35900	69631	0.515582	0.27384	1.05477	0.0533181	0.0194624
ACATTC	TF	183	666	notICP_notACP	0.275862	ACA	T	24484	46099	0.531128	TTC	F	27215	46773	0.581862	0.309043	0.892633	-0.11358	-1.01545
ACATTG	TL	260	1002	notICP_notACP	0.260219	ACA	T	24484	46099	0.531128	TTG	L	39123	70747	0.553005	0.293716	0.885954	-0.12109	-1.0057
ACATTT	TF	500	1299	notICP_notACP	0.385385	ACA	T	24484	46099	0.531128	TTT	F	46713	68092	0.686032	0.364371	1.05767	0.0560693	0.0478195
ACCAAA	TK	479	1600	notICP_notACP	0.299813	ACC	T	12139	31112	0.390191	AAA	K	73410	111560	0.658035	0.256759	1.16768	0.15502	0.618518
ACCAAC	TN	254	916	notICP_notACP	0.278081	ACC	T	12139	31112	0.390191	AAC	N	33987	64271	0.528815	0.206339	1.34769	0.298393	1.26608
ACCAAG	TK	491	1369	notICP_notACP	0.359124	ACC	T	12139	31112	0.390191	AAG	K	48808	80898	0.603333	0.235415	1.5255	0.422319	2.31114
ACCAAT	TN	340	1341	notICP_notACP	0.254098	ACC	T	12139	31112	0.390191	AAT	N	59608	96206	0.619591	0.241759	1.05104	0.0497817	-0.00145546
ACCACA	TT	187	842	notICP_notACP	0.223013	ACC	T	12139	31112	0.390191	ACA	T	24484	46099	0.531128	0.207241	1.0761	0.0733472	0.106291
ACCACC	TT	143	664	notICP_notACP	0.216541	ACC	T	12139	31112	0.390191	ACC	T	12139	31112	0.390191	0.152249	1.42229	0.352266	1.16933
ACCACG	TT	64	421	notICP_notACP	0.154028	ACC	T	12139	31112	0.390191	ACG	T	6710	21332	0.314583	0.122747	1.25484	0.227009	0.517201
ACCACT	TT	249	964	notICP_notACP	0.259067	ACC	T	12139	31112	0.390191	ACT	T	26820	50862	0.527318	0.205755	1.25911	0.230403	0.885132
ACCAGA	TR	238	676	notICP_notACP	0.353028	ACC	T	12139	31112	0.390191	AGA	R	38854	55547	0.699485	0.272933	1.29346	0.257323	1.36826
ACCAGC	TS	54	358	notICP_notACP	0.153203	ACC	T	12139	31112	0.390191	AGC	S	10768	25881	0.416081	0.162351	0.943656	-0.0579931	-0.36194
ACCAGG	TR	45	282	notICP_notACP	0.162544	ACC	T	12139	31112	0.390191	AGG	R	10550	25154	0.419439	0.163661	0.993174	-0.00684951	-0.197071
ACCAGT	TS	119	507	notICP_notACP	0.23622	ACC	T	12139	31112	0.390191	AGT	S	21091	37855	0.557164	0.2174	1.08657	0.0830259	0.15861
ACCATA	TI	234	758	notICP_notACP	0.309618	ACC	T	12139	31112	0.390191	ATA	I	31505	47630	0.66146	0.258095	1.19963	0.182009	0.792439
ACCATC	TI	209	745	notICP_notACP	0.281501	ACC	T	12139	31112	0.390191	ATC	I	21239	43645	0.486643	0.189883	1.4825	0.393727	1.69509
ACCATG	TM	307	661	notICP_notACP	0.465257	ACC	T	12139	31112	0.390191	ATG	M	46022	53364	0.862419	0.336508	1.3826	0.323968	2.30803
ACCATT	TI	434	1295	notICP_notACP	0.335648	ACC	T	12139	31112	0.390191	ATT	I	49345	78454	0.628972	0.245419	1.36765	0.313097	1.60731
ACCCAA	TQ	158	639	notICP_notACP	0.248438	ACC	T	12139	31112	0.390191	CAA	Q	51310	70872	0.723985	0.282492	0.879449	-0.12846	-1.00532
ACCCAC	TH	41	204	notICP_notACP	0.204878	ACC	T	12139	31112	0.390191	CAC	H	9788	19660	0.497889	0.194272	1.0546	0.0531573	0.0131252
ACCCAG	TQ	44	280	notICP_notACP	0.160142	ACC	T	12139	31112	0.390191	CAG	Q	16342	32458	0.503497	0.19646	0.815141	-0.204394	-0.96073
ACCCAT	TH	78	317	notICP_notACP	0.248428	ACC	T	12139	31112	0.390191	CAT	H	24427	35648	0.685237	0.267373	0.929143	-0.0734925	-0.676417
ACCCCA	TP	148	575	notICP_notACP	0.258681	ACC	T	12139	31112	0.390191	CCA	P	29867	45638	0.65444	0.255356	1.01302	0.0129335	-0.202571
ACCCCC	TP	22	186	notICP_notACP	0.122995	ACC	T	12139	31112	0.390191	CCC	P	7197	18042	0.398936	0.155661	0.790144	-0.23554	-0.841778
ACCCCG	TP	16	139	notICP_notACP	0.121429	ACC	T	12139	31112	0.390191	CCG	P	4839	13912	0.347876	0.135738	0.894581	-0.1114	-0.440532
ACCCCT	TP	80	359	notICP_notACP	0.225	ACC	T	12139	31112	0.390191	CCT	P	20801	34918	0.595722	0.232445	0.967971	-0.032553	-0.401188
ACCCGA	TR	10	51	notICP_notACP	0.211538	ACC	T	12139	31112	0.390191	CGA	R	3968	7756	0.511667	0.199648	1.05956	0.057853	0.0340065
ACCCGC	TR	8	55	notICP_notACP	0.160714	ACC	T	12139	31112	0.390191	CGC	R	2686	6630	0.405218	0.158112	1.01646	0.0163231	-0.114169
ACCCGG	TR	8	36	notICP_notACP	0.243243	ACC	T	12139	31112	0.390191	CGG	R	1572	4559	0.344956	0.134599	1.80717	0.591765	2.10638
ACCCGT	TR	57	166	notICP_notACP	0.347305	ACC	T	12139	31112	0.390191	CGT	R	11353	15891	0.714448	0.278771	1.24585	0.219815	1.12269
ACCCTA	TL	36	277	notICP_notACP	0.133094	ACC	T	12139	31112	0.390191	CTA	L	12658	35320	0.358399	0.139844	0.95173	-0.049474	-0.288388
ACCCTC	TL	13	111	notICP_notACP	0.125	ACC	T	12139	31112	0.390191	CTC	L	5411	13857	0.390533	0.152382	0.820306	-0.198078	-0.728885
ACCCTG	TL	10	210	notICP_notACP	0.0521327	ACC	T	12139	31112	0.390191	CTG	L	8835	28041	0.315099	0.122949	0.42402	-0.857974	-1.59688
ACCCTT	TL	66	317	notICP_notACP	0.210692	ACC	T	12139	31112	0.390191	CTT	L	19276	31237	0.617101	0.240787	0.875013	-0.133516	-0.879015
ACCGAA	TE	203	936	notICP_notACP	0.217716	ACC	T	12139	31112	0.390191	GAA	E	86785	120764	0.718635	0.280405	0.776435	-0.253042	-1.59595
ACCGAC	TD	68	425	notICP_notACP	0.161972	ACC	T	12139	31112	0.390191	GAC	D	25797	52659	0.489897	0.191153	0.84734	-0.165654	-0.807348
ACCGAG	TE	61	430	notICP_notACP	0.143852	ACC	T	12139	31112	0.390191	GAG	E	25687	51527	0.498525	0.19452	0.739521	-0.301752	-1.2558
ACCGAT	TD	243	946	notICP_notACP	0.257656	ACC	T	12139	31112	0.390191	GAT	D	69836	100838	0.692559	0.27023	0.953468	-0.0476497	-0.54755
ACCGCA	TA	84	487	notICP_notACP	0.17418	ACC	T	12139	31112	0.390191	GCA	A	22185	42035	0.527786	0.205937	0.845794	-0.167479	-0.876377
ACCGCC	TA	70	390	notICP_notACP	0.181586	ACC	T	12139	31112	0.390191	GCC	A	13358	31478	0.424378	0.165588	1.09661	0.0922226	0.155227
ACCGCG	TA	22	156	notICP_notACP	0.146497	ACC	T	12139	31112	0.390191	GCG	A	4694	16127	0.291109	0.113588	1.28972	0.254427	0.56064
ACCGCT	TA	155	657	notICP_notACP	0.237082	ACC	T	12139	31112	0.390191	GCT	A	29498	51778	0.56971	0.222295	1.06652	0.0643993	0.0698929
ACCGGA	TG	49	288	notICP_notACP	0.17301	ACC	T	12139	31112	0.390191	GGA	G	15029	28690	0.523858	0.204404	0.846413	-0.166748	-0.867238
ACCGGC	TG	27	240	notICP_notACP	0.116183	ACC	T	12139	31112	0.390191	GGC	G	9417	25411	0.370612	0.144609	0.803423	-0.218874	-0.742255
ACCGGG	TG	14	148	notICP_notACP	0.100671	ACC	T	12139	31112	0.390191	GGG	G	6264	15994	0.391685	0.152832	0.658706	-0.417479	-1.24239
ACCGGT	TG	214	751	notICP_notACP	0.285904	ACC	T	12139	31112	0.390191	GGT	G	39828	58498	0.680849	0.265661	1.0762	0.073436	0.136779
ACCGTA	TV	52	367	notICP_notACP	0.144022	ACC	T	12139	31112	0.390191	GTA	V	14388	31180	0.461467	0.18006	0.799854	-0.223326	-0.937523
ACCGTC	TV	80	404	notICP_notACP	0.2	ACC	T	12139	31112	0.390191	GTC	V	12438	28680	0.433702	0.169226	1.18185	0.16708	0.457297
ACCGTG	TV	73	362	notICP_notACP	0.203857	ACC	T	12139	31112	0.390191	GTG	V	13437	28300	0.474824	0.185272	1.10031	0.0955928	0.18788
ACCGTT	TV	167	711	notICP_notACP	0.235955	ACC	T	12139	31112	0.390191	GTT	V	33448	55938	0.597955	0.233316	1.01131	0.0112459	-0.193338
ACCTAC	TY	125	406	notICP_notACP	0.309582	ACC	T	12139	31112	0.390191	TAC	Y	22453	36975	0.607259	0.236947	1.30655	0.267389	1.25205
ACCTAT	TY	125	441	notICP_notACP	0.285068	ACC	T	12139	31112	0.390191	TAT	Y	34346	48851	0.703083	0.274336	1.03912	0.0383726	-0.0693754
ACCTCA	TS	122	588	notICP_notACP	0.208829	ACC	T	12139	31112	0.390191	TCA	S	27654	49107	0.563147	0.219734	0.950368	-0.0509065	-0.459338
ACCTCC	TS	76	447	notICP_notACP	0.171875	ACC	T	12139	31112	0.390191	TCC	S	15783	36348	0.434235	0.169434	1.0144	0.0143021	-0.129544
ACCTCG	TS	32	246	notICP_notACP	0.133603	ACC	T	12139	31112	0.390191	TCG	S	8104	22609	0.35847	0.139872	0.955186	-0.0458497	-0.278438
ACCTCT	TS	153	805	notICP_notACP	0.191067	ACC	T	12139	31112	0.390191	TCT	S	35844	60434	0.593117	0.231429	0.825598	-0.191647	-1.08163
ACCTGC	TC	25	126	notICP_notACP	0.204724	ACC	T	12139	31112	0.390191	TGC	C	6288	11944	0.526496	0.205434	0.996546	-0.00345989	-0.233028
ACCTGG	TW	110	263	notICP_notACP	0.420455	ACC	T	12139	31112	0.390191	TGG	W	26080	26536	0.982816	0.383486	1.0964	0.092034	0.357847
ACCTGT	TC	76	221	notICP_notACP	0.346847	ACC	T	12139	31112	0.390191	TGT	C	14400	20053	0.718111	0.2802	1.23785	0.213379	1.08208
ACCTTA	TL	149	725	notICP_notACP	0.206612	ACC	T	12139	31112	0.390191	TTA	L	35900	69631	0.515582	0.201175	1.02702	0.0266643	-0.101254
ACCTTC	TF	113	464	notICP_notACP	0.245161	ACC	T	12139	31112	0.390191	TTC	F	27215	46773	0.581862	0.227037	1.07983	0.0768035	0.133957
ACCTTG	TL	163	689	notICP_notACP	0.237681	ACC	T	12139	31112	0.390191	TTG	L	39123	70747	0.553005	0.215777	1.10151	0.096683	0.224176
ACCTTT	TF	171	637	notICP_notACP	0.269592	ACC	T	12139	31112	0.390191	TTT	F	46713	68092	0.686032	0.267683	1.00713	0.00710666	-0.244969
ACGAAA	TK	213	993	notICP_notACP	0.215292	ACG	T	6710	21332	0.314583	AAA	K	73410	111560	0.658035	0.207007	1.04002	0.0392437	-0.0484674
ACGAAC	TN	75	495	notICP_notACP	0.153226	ACG	T	6710	21332	0.314583	AAC	N	33987	64271	0.528815	0.166356	0.92107	-0.0822188	-0.448664
ACGAAG	TK	118	653	notICP_notACP	0.181957	ACG	T	6710	21332	0.314583	AAG	K	48808	80898	0.603333	0.189798	0.958688	-0.0421899	-0.364063
ACGAAT	TN	157	788	notICP_notACP	0.200253	ACG	T	6710	21332	0.314583	AAT	N	59608	96206	0.619591	0.194913	1.0274	0.0270315	-0.0965801
ACGACA	TT	78	444	notICP_notACP	0.177528	ACG	T	6710	21332	0.314583	ACA	T	24484	46099	0.531128	0.167084	1.06251	0.060633	0.038664
ACGACC	TT	23	216	notICP_notACP	0.110599	ACG	T	6710	21332	0.314583	ACC	T	12139	31112	0.390191	0.122747	0.90103	-0.104216	-0.38198
ACGACG	TT	19	193	notICP_notACP	0.103093	ACG	T	6710	21332	0.314583	ACG	T	6710	21332	0.314583	0.0989625	1.04174	0.0408885	-0.0196627
ACGACT	TT	46	328	notICP_notACP	0.142857	ACG	T	6710	21332	0.314583	ACT	T	26820	50862	0.527318	0.165885	0.861179	-0.149452	-0.653093
ACGAGA	TR	102	448	notICP_notACP	0.229399	ACG	T	6710	21332	0.314583	AGA	R	38854	55547	0.699485	0.220046	1.0425	0.041624	-0.0402284
ACGAGC	TS	35	219	notICP_notACP	0.163636	ACG	T	6710	21332	0.314583	AGC	S	10768	25881	0.416081	0.130892	1.25016	0.223275	0.538843
ACGAGG	TR	42	231	notICP_notACP	0.185345	ACG	T	6710	21332	0.314583	AGG	R	10550	25154	0.419439	0.131949	1.40468	0.339806	0.965305
ACGAGT	TS	39	296	notICP_notACP	0.13468	ACG	T	6710	21332	0.314583	AGT	S	21091	37855	0.557164	0.175274	0.768396	-0.26345	-1.02676
ACGATA	TI	107	445	notICP_notACP	0.242152	ACG	T	6710	21332	0.314583	ATA	I	31505	47630	0.66146	0.208084	1.16372	0.151625	0.484214
ACGATC	TI	28	221	notICP_notACP	0.130631	ACG	T	6710	21332	0.314583	ATC	I	21239	43645	0.486643	0.153089	0.853296	-0.158649	-0.627703
ACGATG	TM	87	359	notICP_notACP	0.244444	ACG	T	6710	21332	0.314583	ATG	M	46022	53364	0.862419	0.271302	0.901003	-0.104246	-0.844423
ACGATT	TI	82	432	notICP_notACP	0.191686	ACG	T	6710	21332	0.314583	ATT	I	49345	78454	0.628972	0.197864	0.968776	-0.0317214	-0.338204
ACGCAA	TQ	135	578	notICP_notACP	0.234888	ACG	T	6710	21332	0.314583	CAA	Q	51310	70872	0.723985	0.227753	1.03132	0.030844	-0.0943469
ACGCAC	TH	36	198	notICP_notACP	0.18593	ACG	T	6710	21332	0.314583	CAC	H	9788	19660	0.497889	0.156628	1.18708	0.171498	0.44022
ACGCAG	TQ	68	317	notICP_notACP	0.216981	ACG	T	6710	21332	0.314583	CAG	Q	16342	32458	0.503497	0.158392	1.3699	0.31474	1.04473
ACGCAT	TH	101	379	notICP_notACP	0.268421	ACG	T	6710	21332	0.314583	CAT	H	24427	35648	0.685237	0.215564	1.2452	0.2193	0.865277
ACGCCA	TP	106	444	notICP_notACP	0.240449	ACG	T	6710	21332	0.314583	CCA	P	29867	45638	0.65444	0.205876	1.16793	0.155237	0.497022
ACGCCC	TP	32	238	notICP_notACP	0.138075	ACG	T	6710	21332	0.314583	CCC	P	7197	18042	0.398936	0.125498	1.10022	0.0955058	0.127016
ACGCCG	TP	46	225	notICP_notACP	0.207965	ACG	T	6710	21332	0.314583	CCG	P	4839	13912	0.347876	0.109436	1.90033	0.642029	1.92367
ACGCCT	TP	80	418	notICP_notACP	0.193317	ACG	T	6710	21332	0.314583	CCT	P	20801	34918	0.595722	0.187404	1.03156	0.0310674	-0.076738
ACGCGA	TR	21	70	notICP_notACP	0.309859	ACG	T	6710	21332	0.314583	CGA	R	3968	7756	0.511667	0.160962	1.92505	0.654951	2.91177
ACGCGC	TR	6	44	notICP_notACP	0.155556	ACG	T	6710	21332	0.314583	CGC	R	2686	6630	0.405218	0.127475	1.22029	0.199085	0.445918
ACGCGG	TR	8	43	notICP_notACP	0.204545	ACG	T	6710	21332	0.314583	CGG	R	1572	4559	0.344956	0.108517	1.88491	0.63388	1.87288
ACGCGT	TR	17	88	notICP_notACP	0.202247	ACG	T	6710	21332	0.314583	CGT	R	11353	15891	0.714448	0.224753	0.899864	-0.105512	-0.704842
ACGCTA	TL	59	384	notICP_notACP	0.155844	ACG	T	6710	21332	0.314583	CTA	L	12658	35320	0.358399	0.112746	1.38226	0.323718	0.772493
ACGCTC	TL	26	129	notICP_notACP	0.207692	ACG	T	6710	21332	0.314583	CTC	L	5411	13857	0.390533	0.122855	1.69055	0.525054	1.62594
ACGCTG	TL	51	327	notICP_notACP	0.158537	ACG	T	6710	21332	0.314583	CTG	L	8835	28041	0.315099	0.0991247	1.59936	0.469606	1.12474
ACGCTT	TL	73	293	notICP_notACP	0.251701	ACG	T	6710	21332	0.314583	CTT	L	19276	31237	0.617101	0.194129	1.29656	0.259715	0.985658
ACGGAA	TE	163	845	notICP_notACP	0.193853	ACG	T	6710	21332	0.314583	GAA	E	86785	120764	0.718635	0.22607	0.857491	-0.153745	-0.907307
ACGGAC	TD	63	385	notICP_notACP	0.165803	ACG	T	6710	21332	0.314583	GAC	D	25797	52659	0.489897	0.154113	1.07585	0.0731121	0.0782354
ACGGAG	TE	62	384	notICP_notACP	0.163636	ACG	T	6710	21332	0.314583	GAG	E	25687	51527	0.498525	0.156828	1.04342	0.0425	-0.0257045
ACGGAT	TD	165	755	notICP_notACP	0.219577	ACG	T	6710	21332	0.314583	GAT	D	69836	100838	0.692559	0.217867	1.00785	0.00781484	-0.196162
ACGGCA	TA	70	417	notICP_notACP	0.169856	ACG	T	6710	21332	0.314583	GCA	A	22185	42035	0.527786	0.166032	1.02303	0.0227706	-0.0972863
ACGGCC	TA	28	214	notICP_notACP	0.134884	ACG	T	6710	21332	0.314583	GCC	A	13358	31478	0.424378	0.133502	1.01035	0.0102953	-0.113283
ACGGCG	TA	31	202	notICP_notACP	0.157635	ACG	T	6710	21332	0.314583	GCG	A	4694	16127	0.291109	0.0915778	1.72133	0.543096	1.27036
ACGGCT	TA	58	346	notICP_notACP	0.170029	ACG	T	6710	21332	0.314583	GCT	A	29498	51778	0.56971	0.179221	0.94871	-0.0526518	-0.380797
ACGGGA	TG	47	279	notICP_notACP	0.171429	ACG	T	6710	21332	0.314583	GGA	G	15029	28690	0.523858	0.164797	1.04024	0.0394539	-0.0378388
ACGGGC	TG	40	249	notICP_notACP	0.164	ACG	T	6710	21332	0.314583	GGC	G	9417	25411	0.370612	0.116588	1.40666	0.341217	0.857722
ACGGGG	TG	25	178	notICP_notACP	0.145251	ACG	T	6710	21332	0.314583	GGG	G	6264	15994	0.391685	0.123217	1.17882	0.164516	0.325245
ACGGGT	TG	60	353	notICP_notACP	0.172316	ACG	T	6710	21332	0.314583	GGT	G	39828	58498	0.680849	0.214184	0.804526	-0.217501	-1.09447
ACGGTA	TV	50	374	notICP_notACP	0.136	ACG	T	6710	21332	0.314583	GTA	V	14388	31180	0.461467	0.14517	0.936835	-0.0652483	-0.344141
ACGGTC	TV	28	213	notICP_notACP	0.135514	ACG	T	6710	21332	0.314583	GTC	V	12438	28680	0.433702	0.136435	0.993248	-0.0067748	-0.164077
ACGGTG	TV	58	315	notICP_notACP	0.186709	ACG	T	6710	21332	0.314583	GTG	V	13437	28300	0.474824	0.149372	1.24996	0.223113	0.614293
ACGGTT	TV	56	386	notICP_notACP	0.147287	ACG	T	6710	21332	0.314583	GTT	V	33448	55938	0.597955	0.188106	0.782997	-0.244626	-1.04507
ACGTAC	TY	69	291	notICP_notACP	0.239726	ACG	T	6710	21332	0.314583	TAC	Y	22453	36975	0.607259	0.191033	1.25489	0.227049	0.805125
ACGTAT	TY	108	415	notICP_notACP	0.262019	ACG	T	6710	21332	0.314583	TAT	Y	34346	48851	0.703083	0.221178	1.18465	0.16945	0.610528
ACGTCA	TS	79	435	notICP_notACP	0.183486	ACG	T	6710	21332	0.314583	TCA	S	27654	49107	0.563147	0.177156	1.03573	0.035107	-0.0572264
ACGTCC	TS	33	269	notICP_notACP	0.125926	ACG	T	6710	21332	0.314583	TCC	S	15783	36348	0.434235	0.136603	0.921839	-0.0813843	-0.366244
ACGTCG	TS	20	195	notICP_notACP	0.107143	ACG	T	6710	21332	0.314583	TCG	S	8104	22609	0.35847	0.112768	0.950113	-0.0511739	-0.236327
ACGTCT	TS	59	409	notICP_notACP	0.146341	ACG	T	6710	21332	0.314583	TCT	S	35844	60434	0.593117	0.186584	0.784318	-0.242941	-1.03151
ACGTGC	TC	24	109	notICP_notACP	0.227273	ACG	T	6710	21332	0.314583	TGC	C	6288	11944	0.526496	0.165627	1.3722	0.316413	1.10032
ACGTGG	TW	80	223	notICP_notACP	0.361607	ACG	T	6710	21332	0.314583	TGG	W	26080	26536	0.982816	0.309177	1.16958	0.156643	0.756933
ACGTGT	TC	25	118	notICP_notACP	0.218487	ACG	T	6710	21332	0.314583	TGT	C	14400	20053	0.718111	0.225906	0.967162	-0.0333888	-0.393684
ACGTTA	TL	79	544	notICP_notACP	0.146789	ACG	T	6710	21332	0.314583	TTA	L	35900	69631	0.515582	0.162193	0.905025	-0.0997929	-0.491319
ACGTTC	TF	84	353	notICP_notACP	0.240113	ACG	T	6710	21332	0.314583	TTC	F	27215	46773	0.581862	0.183044	1.31178	0.271384	0.987046
ACGTTG	TL	105	548	notICP_notACP	0.193078	ACG	T	6710	21332	0.314583	TTG	L	39123	70747	0.553005	0.173966	1.10986	0.104236	0.210818
ACGTTT	TF	132	579	notICP_notACP	0.22931	ACG	T	6710	21332	0.314583	TTT	F	46713	68092	0.686032	0.215814	1.06254	0.0606587	0.0500625
ACTAAA	TK	465	1513	notICP_notACP	0.307794	ACT	T	26820	50862	0.527318	AAA	K	73410	111560	0.658035	0.346994	0.88703	-0.119876	-1.1804
ACTAAC	TN	181	802	notICP_notACP	0.22665	ACT	T	26820	50862	0.527318	AAC	N	33987	64271	0.528815	0.278854	0.812791	-0.207281	-1.37722
ACTAAG	TK	240	1027	notICP_notACP	0.234436	ACT	T	26820	50862	0.527318	AAG	K	48808	80898	0.603333	0.318148	0.736876	-0.305336	-2.07136
ACTAAT	TN	415	1480	notICP_notACP	0.280891	ACT	T	26820	50862	0.527318	AAT	N	59608	96206	0.619591	0.326722	0.859726	-0.151141	-1.29614
ACTACA	TT	266	1053	notICP_notACP	0.253321	ACT	T	26820	50862	0.527318	ACA	T	24484	46099	0.531128	0.280074	0.904479	-0.100396	-0.85157
ACTACC	TT	111	701	notICP_notACP	0.159544	ACT	T	26820	50862	0.527318	ACC	T	12139	31112	0.390191	0.205755	0.77541	-0.254364	-1.17544
ACTACG	TT	74	461	notICP_notACP	0.162338	ACT	T	26820	50862	0.527318	ACG	T	6710	21332	0.314583	0.165885	0.978613	-0.021619	-0.24976
ACTACT	TT	324	1287	notICP_notACP	0.252329	ACT	T	26820	50862	0.527318	ACT	T	26820	50862	0.527318	0.278065	0.907448	-0.0971196	-0.828371
ACTAGA	TR	280	744	notICP_notACP	0.377181	ACT	T	26820	50862	0.527318	AGA	R	38854	55547	0.699485	0.368851	1.02258	0.0223318	-0.219555
ACTAGC	TS	74	418	notICP_notACP	0.178998	ACT	T	26820	50862	0.527318	AGC	S	10768	25881	0.416081	0.219407	0.815824	-0.203556	-1.06984
ACTAGG	TR	70	306	notICP_notACP	0.23127	ACT	T	26820	50862	0.527318	AGG	R	10550	25154	0.419439	0.221178	1.04563	0.0446188	-0.0261172
ACTAGT	TS	159	626	notICP_notACP	0.255183	ACT	T	26820	50862	0.527318	AGT	S	21091	37855	0.557164	0.293803	0.868553	-0.140926	-1.11185
ACTATA	TI	305	824	notICP_notACP	0.370909	ACT	T	26820	50862	0.527318	ATA	I	31505	47630	0.66146	0.3488	1.06339	0.0614581	0.0870476
ACTATC	TI	194	785	notICP_notACP	0.248092	ACT	T	26820	50862	0.527318	ATC	I	21239	43645	0.486643	0.256616	0.966783	-0.0337812	-0.449218
ACTATG	TM	296	683	notICP_notACP	0.434211	ACT	T	26820	50862	0.527318	ATG	M	46022	53364	0.862419	0.45477	0.954792	-0.0462614	-0.908997
ACTATT	TI	492	1431	notICP_notACP	0.344274	ACT	T	26820	50862	0.527318	ATT	I	49345	78454	0.628972	0.331669	1.03801	0.0373009	-0.0915171
ACTCAA	TQ	574	1316	notICP_notACP	0.436598	ACT	T	26820	50862	0.527318	CAA	Q	51310	70872	0.723985	0.381771	1.14361	0.134193	0.729426
ACTCAC	TH	105	339	notICP_notACP	0.311765	ACT	T	26820	50862	0.527318	CAC	H	9788	19660	0.497889	0.262546	1.18747	0.171822	0.740006
ACTCAG	TQ	137	497	notICP_notACP	0.277108	ACT	T	26820	50862	0.527318	CAG	Q	16342	32458	0.503497	0.265503	1.04371	0.0427823	-0.0418974
ACTCAT	TH	218	581	notICP_notACP	0.376289	ACT	T	26820	50862	0.527318	CAT	H	24427	35648	0.685237	0.361338	1.04138	0.0405429	-0.0744864
ACTCCA	TP	445	1186	notICP_notACP	0.375737	ACT	T	26820	50862	0.527318	CCA	P	29867	45638	0.65444	0.345098	1.08878	0.0850601	0.267584
ACTCCC	TP	73	383	notICP_notACP	0.192708	ACT	T	26820	50862	0.527318	CCC	P	7197	18042	0.398936	0.210366	0.916061	-0.0876723	-0.589177
ACTCCG	TP	76	332	notICP_notACP	0.231231	ACT	T	26820	50862	0.527318	CCG	P	4839	13912	0.347876	0.183441	1.26052	0.231522	0.794498
ACTCCT	TP	233	755	notICP_notACP	0.309524	ACT	T	26820	50862	0.527318	CCT	P	20801	34918	0.595722	0.314135	0.985321	-0.0147877	-0.429337
ACTCGA	TR	35	109	notICP_notACP	0.327273	ACT	T	26820	50862	0.527318	CGA	R	3968	7756	0.511667	0.269811	1.21297	0.193071	0.902948
ACTCGC	TR	17	89	notICP_notACP	0.2	ACT	T	26820	50862	0.527318	CGC	R	2686	6630	0.405218	0.213679	0.935984	-0.066157	-0.510314
ACTCGG	TR	13	54	notICP_notACP	0.254545	ACT	T	26820	50862	0.527318	CGG	R	1572	4559	0.344956	0.181902	1.39936	0.336013	1.31072
ACTCGT	TR	97	236	notICP_notACP	0.413502	ACT	T	26820	50862	0.527318	CGT	R	11353	15891	0.714448	0.376741	1.09758	0.0931037	0.360707
ACTCTA	TL	122	647	notICP_notACP	0.189815	ACT	T	26820	50862	0.527318	CTA	L	12658	35320	0.358399	0.18899	1.00436	0.0043535	-0.183788
ACTCTC	TL	38	210	notICP_notACP	0.184834	ACT	T	26820	50862	0.527318	CTC	L	5411	13857	0.390533	0.205935	0.897536	-0.108102	-0.655752
ACTCTG	TL	61	420	notICP_notACP	0.147268	ACT	T	26820	50862	0.527318	CTG	L	8835	28041	0.315099	0.166157	0.886319	-0.120679	-0.56768
ACTCTT	TL	192	512	notICP_notACP	0.376218	ACT	T	26820	50862	0.527318	CTT	L	19276	31237	0.617101	0.325409	1.15614	0.145088	0.706138
ACTGAA	TE	784	2071	notICP_notACP	0.378861	ACT	T	26820	50862	0.527318	GAA	E	86785	120764	0.718635	0.37895	0.999766	-0.000234115	-0.404588
ACTGAC	TD	202	840	notICP_notACP	0.241379	ACT	T	26820	50862	0.527318	GAC	D	25797	52659	0.489897	0.258332	0.934376	-0.0678759	-0.625554
ACTGAG	TE	217	823	notICP_notACP	0.264563	ACT	T	26820	50862	0.527318	GAG	E	25687	51527	0.498525	0.262881	1.0064	0.00637651	-0.244576
ACTGAT	TD	634	1787	notICP_notACP	0.355145	ACT	T	26820	50862	0.527318	GAT	D	69836	100838	0.692559	0.365199	0.97247	-0.0279161	-0.596299
ACTGCA	TA	354	1180	notICP_notACP	0.300593	ACT	T	26820	50862	0.527318	GCA	A	22185	42035	0.527786	0.278311	1.08006	0.0770165	0.165536
ACTGCC	TA	170	790	notICP_notACP	0.216182	ACT	T	26820	50862	0.527318	GCC	A	13358	31478	0.424378	0.223782	0.966037	-0.0345535	-0.3952
ACTGCG	TA	71	420	notICP_notACP	0.171021	ACT	T	26820	50862	0.527318	GCG	A	4694	16127	0.291109	0.153507	1.1141	0.108043	0.199478
ACTGCT	TA	470	1343	notICP_notACP	0.350446	ACT	T	26820	50862	0.527318	GCT	A	29498	51778	0.56971	0.300418	1.16653	0.154031	0.716515
ACTGGA	TG	146	598	notICP_notACP	0.245409	ACT	T	26820	50862	0.527318	GGA	G	15029	28690	0.523858	0.27624	0.888391	-0.118343	-0.931925
ACTGGC	TG	88	505	notICP_notACP	0.175889	ACT	T	26820	50862	0.527318	GGC	G	9417	25411	0.370612	0.195431	0.900009	-0.105351	-0.6123
ACTGGG	TG	89	383	notICP_notACP	0.234375	ACT	T	26820	50862	0.527318	GGG	G	6264	15994	0.391685	0.206543	1.13475	0.126415	0.356738
ACTGGT	TG	710	1539	notICP_notACP	0.461688	ACT	T	26820	50862	0.527318	GGT	G	39828	58498	0.680849	0.359024	1.28595	0.2515	1.74403
ACTGTA	TV	183	757	notICP_notACP	0.242744	ACT	T	26820	50862	0.527318	GTA	V	14388	31180	0.461467	0.24334	0.997551	-0.00245214	-0.270963
ACTGTC	TV	164	662	notICP_notACP	0.248869	ACT	T	26820	50862	0.527318	GTC	V	12438	28680	0.433702	0.228699	1.08819	0.0845192	0.174542
ACTGTG	TV	175	679	notICP_notACP	0.258824	ACT	T	26820	50862	0.527318	GTG	V	13437	28300	0.474824	0.250384	1.03371	0.0331524	-0.0913654
ACTGTT	TV	524	1336	notICP_notACP	0.39267	ACT	T	26820	50862	0.527318	GTT	V	33448	55938	0.597955	0.315313	1.24534	0.219405	1.26653
ACTTAC	TY	234	613	notICP_notACP	0.382736	ACT	T	26820	50862	0.527318	TAC	Y	22453	36975	0.607259	0.320219	1.19523	0.178341	0.954057
ACTTAT	TY	330	828	notICP_notACP	0.399276	ACT	T	26820	50862	0.527318	TAT	Y	34346	48851	0.703083	0.370749	1.07695	0.0741294	0.196616
ACTTCA	TS	408	1286	notICP_notACP	0.317793	ACT	T	26820	50862	0.527318	TCA	S	27654	49107	0.563147	0.296958	1.07016	0.0678119	0.115784
ACTTCC	TS	225	907	notICP_notACP	0.248899	ACT	T	26820	50862	0.527318	TCC	S	15783	36348	0.434235	0.22898	1.08699	0.0834111	0.169043
ACTTCG	TS	92	509	notICP_notACP	0.182353	ACT	T	26820	50862	0.527318	TCG	S	8104	22609	0.35847	0.189028	0.964689	-0.0359495	-0.339098
ACTTCT	TS	513	1612	notICP_notACP	0.318661	ACT	T	26820	50862	0.527318	TCT	S	35844	60434	0.593117	0.312761	1.01886	0.0186871	-0.210259
ACTTGC	TC	51	172	notICP_notACP	0.300578	ACT	T	26820	50862	0.527318	TGC	C	6288	11944	0.526496	0.277631	1.08265	0.0794134	0.180031
ACTTGG	TW	308	520	notICP_notACP	0.59309	ACT	T	26820	50862	0.527318	TGG	W	26080	26536	0.982816	0.518257	1.14439	0.134875	0.998567
ACTTGT	TC	143	337	notICP_notACP	0.426036	ACT	T	26820	50862	0.527318	TGT	C	14400	20053	0.718111	0.378673	1.12507	0.117849	0.578153
ACTTTA	TL	714	1942	notICP_notACP	0.367988	ACT	T	26820	50862	0.527318	TTA	L	35900	69631	0.515582	0.271876	1.35351	0.302704	1.70099
ACTTTC	TF	429	1122	notICP_notACP	0.382903	ACT	T	26820	50862	0.527318	TTC	F	27215	46773	0.581862	0.306826	1.24795	0.221499	1.24903
ACTTTG	TL	819	2023	notICP_notACP	0.405138	ACT	T	26820	50862	0.527318	TTG	L	39123	70747	0.553005	0.29161	1.38932	0.328812	2.04062
ACTTTT	TF	557	1423	notICP_notACP	0.391854	ACT	T	26820	50862	0.527318	TTT	F	46713	68092	0.686032	0.361758	1.08319	0.079915	0.238651
AGAAAA	RK	1115	2580	notICP_notACP	0.432391	AGA	R	38854	55547	0.699485	AAA	K	73410	111560	0.658035	0.460285	0.939397	-0.0625176	-1.06674
AGAAAC	RN	722	1622	notICP_notACP	0.445471	AGA	R	38854	55547	0.699485	AAC	N	33987	64271	0.528815	0.369898	1.20431	0.185905	1.17157
AGAAAG	RK	1003	2156	notICP_notACP	0.465461	AGA	R	38854	55547	0.699485	AAG	K	48808	80898	0.603333	0.422022	1.10293	0.0979711	0.450855
AGAAAT	RN	964	2181	notICP_notACP	0.442255	AGA	R	38854	55547	0.699485	AAT	N	59608	96206	0.619591	0.433395	1.02044	0.0202372	-0.277173
AGAACA	RT	461	1048	notICP_notACP	0.440419	AGA	R	38854	55547	0.699485	ACA	T	24484	46099	0.531128	0.371516	1.18547	0.170135	1.03176
AGAACC	RT	236	683	notICP_notACP	0.346491	AGA	R	38854	55547	0.699485	ACC	T	12139	31112	0.390191	0.272933	1.26951	0.238633	1.23292
AGAACG	RT	101	436	notICP_notACP	0.23341	AGA	R	38854	55547	0.699485	ACG	T	6710	21332	0.314583	0.220046	1.06073	0.0589576	0.0428161
AGAACT	RT	492	1095	notICP_notACP	0.449818	AGA	R	38854	55547	0.699485	ACT	T	26820	50862	0.527318	0.368851	1.21951	0.198448	1.28434
AGAAGA	RR	1430	2276	notICP_notACP	0.628458	AGA	R	38854	55547	0.699485	AGA	R	38854	55547	0.699485	0.489279	1.28446	0.250336	2.36162
AGAAGC	RS	183	607	notICP_notACP	0.302632	AGA	R	38854	55547	0.699485	AGC	S	10768	25881	0.416081	0.291042	1.03982	0.0390477	-0.0693714
AGAAGG	RR	336	948	notICP_notACP	0.355111	AGA	R	38854	55547	0.699485	AGG	R	10550	25154	0.419439	0.293392	1.21036	0.190921	0.966039
AGAAGT	RS	374	867	notICP_notACP	0.432028	AGA	R	38854	55547	0.699485	AGT	S	21091	37855	0.557164	0.389728	1.10854	0.103041	0.461587
AGAATA	RI	622	1231	notICP_notACP	0.505682	AGA	R	38854	55547	0.699485	ATA	I	31505	47630	0.66146	0.462681	1.09294	0.0888689	0.398558
AGAATC	RI	374	941	notICP_notACP	0.398089	AGA	R	38854	55547	0.699485	ATC	I	21239	43645	0.486643	0.340399	1.16948	0.156557	0.83266
AGAATG	RM	723	1095	notICP_notACP	0.660584	AGA	R	38854	55547	0.699485	ATG	M	46022	53364	0.862419	0.603249	1.09504	0.0907935	0.545942
AGAATT	RI	841	1732	notICP_notACP	0.485863	AGA	R	38854	55547	0.699485	ATT	I	49345	78454	0.628972	0.439957	1.10434	0.09925	0.482871
AGACAA	RQ	716	1369	notICP_notACP	0.523358	AGA	R	38854	55547	0.699485	CAA	Q	51310	70872	0.723985	0.506417	1.03345	0.032905	-0.187474
AGACAC	RH	156	410	notICP_notACP	0.381995	AGA	R	38854	55547	0.699485	CAC	H	9788	19660	0.497889	0.348266	1.09685	0.092441	0.328201
AGACAG	RQ	233	651	notICP_notACP	0.358896	AGA	R	38854	55547	0.699485	CAG	Q	16342	32458	0.503497	0.352188	1.01904	0.0188654	-0.235439
AGACAT	RH	318	725	notICP_notACP	0.439394	AGA	R	38854	55547	0.699485	CAT	H	24427	35648	0.685237	0.479313	0.916716	-0.0869571	-1.33592
AGACCA	RP	408	790	notICP_notACP	0.517067	AGA	R	38854	55547	0.699485	CCA	P	29867	45638	0.65444	0.457771	1.12953	0.121803	0.741163
AGACCC	RP	72	272	notICP_notACP	0.267399	AGA	R	38854	55547	0.699485	CCC	P	7197	18042	0.398936	0.27905	0.95825	-0.042647	-0.537793
AGACCG	RP	66	258	notICP_notACP	0.258687	AGA	R	38854	55547	0.699485	CCG	P	4839	13912	0.347876	0.243334	1.06309	0.0611842	0.0592601
AGACCT	RP	275	614	notICP_notACP	0.44878	AGA	R	38854	55547	0.699485	CCT	P	20801	34918	0.595722	0.416698	1.07699	0.0741713	0.221373
AGACGA	RR	70	171	notICP_notACP	0.412791	AGA	R	38854	55547	0.699485	CGA	R	3968	7756	0.511667	0.357903	1.15336	0.142678	0.75603
AGACGC	RR	45	142	notICP_notACP	0.321678	AGA	R	38854	55547	0.699485	CGC	R	2686	6630	0.405218	0.283444	1.13489	0.126538	0.490376
AGACGG	RR	28	120	notICP_notACP	0.239669	AGA	R	38854	55547	0.699485	CGG	R	1572	4559	0.344956	0.241292	0.993277	-0.00674597	-0.290035
AGACGT	RR	226	383	notICP_notACP	0.591146	AGA	R	38854	55547	0.699485	CGT	R	11353	15891	0.714448	0.499745	1.18289	0.167964	1.36126
AGACTA	RL	178	758	notICP_notACP	0.235837	AGA	R	38854	55547	0.699485	CTA	L	12658	35320	0.358399	0.250695	0.940733	-0.061096	-0.574066
AGACTC	RL	44	213	notICP_notACP	0.21028	AGA	R	38854	55547	0.699485	CTC	L	5411	13857	0.390533	0.273172	0.769774	-0.261659	-1.59246
AGACTG	RL	111	532	notICP_notACP	0.210131	AGA	R	38854	55547	0.699485	CTG	L	8835	28041	0.315099	0.220407	0.953379	-0.0477427	-0.447001
AGACTT	RL	164	453	notICP_notACP	0.363436	AGA	R	38854	55547	0.699485	CTT	L	19276	31237	0.617101	0.431653	0.841964	-0.172018	-1.87116
AGAGAA	RE	1364	2586	notICP_notACP	0.527638	AGA	R	38854	55547	0.699485	GAA	E	86785	120764	0.718635	0.502675	1.04966	0.0484675	-0.0173927
AGAGAC	RD	426	1068	notICP_notACP	0.399439	AGA	R	38854	55547	0.699485	GAC	D	25797	52659	0.489897	0.342676	1.16565	0.153275	0.811043
AGAGAG	RE	369	1071	notICP_notACP	0.345149	AGA	R	38854	55547	0.699485	GAG	E	25687	51527	0.498525	0.348711	0.989786	-0.0102662	-0.444355
AGAGAT	RD	1026	2042	notICP_notACP	0.502692	AGA	R	38854	55547	0.699485	GAT	D	69836	100838	0.692559	0.484435	1.03769	0.0369946	-0.136858
AGAGCA	RA	334	833	notICP_notACP	0.401679	AGA	R	38854	55547	0.699485	GCA	A	22185	42035	0.527786	0.369178	1.08803	0.0843728	0.280537
AGAGCC	RA	193	649	notICP_notACP	0.298462	AGA	R	38854	55547	0.699485	GCC	A	13358	31478	0.424378	0.296846	1.00544	0.00542688	-0.282046
AGAGCG	RA	67	292	notICP_notACP	0.232082	AGA	R	38854	55547	0.699485	GCG	A	4694	16127	0.291109	0.203626	1.13975	0.130805	0.372745
AGAGCT	RA	544	1088	notICP_notACP	0.500459	AGA	R	38854	55547	0.699485	GCT	A	29498	51778	0.56971	0.398503	1.25585	0.22781	1.6874
AGAGGA	RG	234	632	notICP_notACP	0.371248	AGA	R	38854	55547	0.699485	GGA	G	15029	28690	0.523858	0.366431	1.01315	0.0130611	-0.289704
AGAGGC	RG	166	545	notICP_notACP	0.305861	AGA	R	38854	55547	0.699485	GGC	G	9417	25411	0.370612	0.259238	1.17985	0.165384	0.689784
AGAGGG	RG	68	262	notICP_notACP	0.262357	AGA	R	38854	55547	0.699485	GGG	G	6264	15994	0.391685	0.273978	0.957587	-0.0433392	-0.531779
AGAGGT	RG	768	1296	notICP_notACP	0.592907	AGA	R	38854	55547	0.699485	GGT	G	39828	58498	0.680849	0.476244	1.24496	0.219107	1.90928
AGAGTA	RV	238	651	notICP_notACP	0.366564	AGA	R	38854	55547	0.699485	GTA	V	14388	31180	0.461467	0.322789	1.13562	0.127175	0.563278
AGAGTC	RV	161	513	notICP_notACP	0.315175	AGA	R	38854	55547	0.699485	GTC	V	12438	28680	0.433702	0.303368	1.03892	0.038182	-0.0779611
AGAGTG	RV	169	488	notICP_notACP	0.347648	AGA	R	38854	55547	0.699485	GTG	V	13437	28300	0.474824	0.332132	1.04672	0.0456573	-0.0317474
AGAGTT	RV	493	1074	notICP_notACP	0.459535	AGA	R	38854	55547	0.699485	GTT	V	33448	55938	0.597955	0.418261	1.09868	0.0941102	0.410031
AGATAC	RY	291	715	notICP_notACP	0.407821	AGA	R	38854	55547	0.699485	TAC	Y	22453	36975	0.607259	0.424768	0.960102	-0.0407153	-0.802331
AGATAT	RY	438	961	notICP_notACP	0.456341	AGA	R	38854	55547	0.699485	TAT	Y	34346	48851	0.703083	0.491796	0.927907	-0.0748237	-1.25676
AGATCA	RS	397	1009	notICP_notACP	0.394059	AGA	R	38854	55547	0.699485	TCA	S	27654	49107	0.563147	0.393913	1.00037	0.00037255	-0.415615
AGATCC	RS	172	561	notICP_notACP	0.307829	AGA	R	38854	55547	0.699485	TCC	S	15783	36348	0.434235	0.303741	1.01346	0.0133704	-0.23817
AGATCG	RS	95	423	notICP_notACP	0.226415	AGA	R	38854	55547	0.699485	TCG	S	8104	22609	0.35847	0.250744	0.902972	-0.102063	-0.770215
AGATCT	RS	455	998	notICP_notACP	0.456456	AGA	R	38854	55547	0.699485	TCT	S	35844	60434	0.593117	0.414876	1.10022	0.0955131	0.419962
AGATGC	RC	77	203	notICP_notACP	0.382353	AGA	R	38854	55547	0.699485	TGC	C	6288	11944	0.526496	0.368276	1.03822	0.0375103	-0.0999609
AGATGG	RW	428	576	notICP_notACP	0.743501	AGA	R	38854	55547	0.699485	TGG	W	26080	26536	0.982816	0.687465	1.08151	0.0783583	0.429538
AGATGT	RC	212	393	notICP_notACP	0.540609	AGA	R	38854	55547	0.699485	TGT	C	14400	20053	0.718111	0.502308	1.07625	0.073483	0.259146
AGATTA	RL	640	1537	notICP_notACP	0.416775	AGA	R	38854	55547	0.699485	TTA	L	35900	69631	0.515582	0.360642	1.15565	0.144661	0.778913
AGATTC	RF	348	848	notICP_notACP	0.411072	AGA	R	38854	55547	0.699485	TTC	F	27215	46773	0.581862	0.407004	1.01	0.00994594	-0.348337
AGATTG	RL	545	1374	notICP_notACP	0.397091	AGA	R	38854	55547	0.699485	TTG	L	39123	70747	0.553005	0.386819	1.02656	0.0262089	-0.198436
AGATTT	RF	715	1477	notICP_notACP	0.484438	AGA	R	38854	55547	0.699485	TTT	F	46713	68092	0.686032	0.479869	1.00952	0.00947632	-0.415411
AGCAAA	SK	376	1241	notICP_notACP	0.303543	AGC	S	10768	25881	0.416081	AAA	K	73410	111560	0.658035	0.273795	1.10865	0.103141	0.324907
AGCAAC	SN	198	883	notICP_notACP	0.225113	AGC	S	10768	25881	0.416081	AAC	N	33987	64271	0.528815	0.22003	1.0231	0.0228404	-0.1286
AGCAAG	SK	230	774	notICP_notACP	0.298065	AGC	S	10768	25881	0.416081	AAG	K	48808	80898	0.603333	0.251035	1.18734	0.171718	0.706918
AGCAAT	SN	301	1290	notICP_notACP	0.233927	AGC	S	10768	25881	0.416081	AAT	N	59608	96206	0.619591	0.2578	0.907398	-0.0971737	-0.768263
AGCACA	ST	151	607	notICP_notACP	0.25	AGC	S	10768	25881	0.416081	ACA	T	24484	46099	0.531128	0.220992	1.13126	0.123334	0.365721
AGCACC	ST	63	380	notICP_notACP	0.167979	AGC	S	10768	25881	0.416081	ACC	T	12139	31112	0.390191	0.162351	1.03467	0.0340798	-0.0560182
AGCACG	ST	45	258	notICP_notACP	0.177606	AGC	S	10768	25881	0.416081	ACG	T	6710	21332	0.314583	0.130892	1.35689	0.305197	0.82808
AGCACT	ST	156	613	notICP_notACP	0.2557	AGC	S	10768	25881	0.416081	ACT	T	26820	50862	0.527318	0.219407	1.16542	0.153078	0.518245
AGCAGA	SR	177	496	notICP_notACP	0.358149	AGC	S	10768	25881	0.416081	AGA	R	38854	55547	0.699485	0.291042	1.23057	0.20748	1.08008
AGCAGC	SS	99	502	notICP_notACP	0.198807	AGC	S	10768	25881	0.416081	AGC	S	10768	25881	0.416081	0.173123	1.14836	0.138332	0.347777
AGCAGG	SR	75	288	notICP_notACP	0.262976	AGC	S	10768	25881	0.416081	AGG	R	10550	25154	0.419439	0.174521	1.50685	0.410019	1.64593
AGCAGT	SS	169	669	notICP_notACP	0.253731	AGC	S	10768	25881	0.416081	AGT	S	21091	37855	0.557164	0.231825	1.09449	0.0902925	0.20717
AGCATA	SI	230	622	notICP_notACP	0.370787	AGC	S	10768	25881	0.416081	ATA	I	31505	47630	0.66146	0.275221	1.34723	0.298053	1.68613
AGCATC	SI	90	398	notICP_notACP	0.22807	AGC	S	10768	25881	0.416081	ATC	I	21239	43645	0.486643	0.202483	1.12637	0.119	0.314578
AGCATG	SM	172	448	notICP_notACP	0.385301	AGC	S	10768	25881	0.416081	ATG	M	46022	53364	0.862419	0.358836	1.07375	0.0711586	0.166564
AGCATT	SI	217	807	notICP_notACP	0.269802	AGC	S	10768	25881	0.416081	ATT	I	49345	78454	0.628972	0.261703	1.03095	0.0304776	-0.110458
AGCCAA	SQ	167	631	notICP_notACP	0.265823	AGC	S	10768	25881	0.416081	CAA	Q	51310	70872	0.723985	0.301236	0.88244	-0.125065	-1.05337
AGCCAC	SH	33	190	notICP_notACP	0.17801	AGC	S	10768	25881	0.416081	CAC	H	9788	19660	0.497889	0.207162	0.859281	-0.151659	-0.823742
AGCCAG	SQ	58	267	notICP_notACP	0.220149	AGC	S	10768	25881	0.416081	CAG	Q	16342	32458	0.503497	0.209495	1.05086	0.0496047	-0.0020681
AGCCAT	SH	77	348	notICP_notACP	0.223496	AGC	S	10768	25881	0.416081	CAT	H	24427	35648	0.685237	0.285114	0.783883	-0.243496	-1.57879
AGCCCA	SP	95	310	notICP_notACP	0.308682	AGC	S	10768	25881	0.416081	CCA	P	29867	45638	0.65444	0.2723	1.13361	0.125406	0.463861
AGCCCC	SP	35	169	notICP_notACP	0.211765	AGC	S	10768	25881	0.416081	CCC	P	7197	18042	0.398936	0.16599	1.27577	0.243551	0.771336
AGCCCG	SP	25	90	notICP_notACP	0.285714	AGC	S	10768	25881	0.416081	CCG	P	4839	13912	0.347876	0.144745	1.97392	0.680022	2.76487
AGCCCT	SP	72	286	notICP_notACP	0.254355	AGC	S	10768	25881	0.416081	CCT	P	20801	34918	0.595722	0.247868	1.02617	0.0258353	-0.129123
AGCCGA	SR	25	76	notICP_notACP	0.337662	AGC	S	10768	25881	0.416081	CGA	R	3968	7756	0.511667	0.212895	1.58605	0.461249	2.35698
AGCCGC	SR	16	87	notICP_notACP	0.193182	AGC	S	10768	25881	0.416081	CGC	R	2686	6630	0.405218	0.168603	1.14578	0.136083	0.329691
AGCCGG	SR	10	54	notICP_notACP	0.2	AGC	S	10768	25881	0.416081	CGG	R	1572	4559	0.344956	0.14353	1.39344	0.331776	1.01665
AGCCGT	SR	35	123	notICP_notACP	0.290323	AGC	S	10768	25881	0.416081	CGT	R	11353	15891	0.714448	0.297268	0.976636	-0.0236408	-0.459736
AGCCTA	SL	25	226	notICP_notACP	0.114537	AGC	S	10768	25881	0.416081	CTA	L	12658	35320	0.358399	0.149123	0.768075	-0.263868	-0.87456
AGCCTC	SL	20	92	notICP_notACP	0.225806	AGC	S	10768	25881	0.416081	CTC	L	5411	13857	0.390533	0.162493	1.38964	0.329043	1.13817
AGCCTG	SL	18	179	notICP_notACP	0.105556	AGC	S	10768	25881	0.416081	CTG	L	8835	28041	0.315099	0.131107	0.805113	-0.216773	-0.66836
AGCCTT	SL	45	254	notICP_notACP	0.180392	AGC	S	10768	25881	0.416081	CTT	L	19276	31237	0.617101	0.256764	0.702561	-0.353023	-1.85412
AGCGAA	SE	267	995	notICP_notACP	0.269076	AGC	S	10768	25881	0.416081	GAA	E	86785	120764	0.718635	0.29901	0.89989	-0.105483	-0.937558
AGCGAC	SD	99	516	notICP_notACP	0.193424	AGC	S	10768	25881	0.416081	GAC	D	25797	52659	0.489897	0.203837	0.948914	-0.0524374	-0.432241
AGCGAG	SE	85	493	notICP_notACP	0.174089	AGC	S	10768	25881	0.416081	GAG	E	25687	51527	0.498525	0.207427	0.83928	-0.175211	-0.910692
AGCGAT	SD	290	1003	notICP_notACP	0.289841	AGC	S	10768	25881	0.416081	GAT	D	69836	100838	0.692559	0.288161	1.00583	0.00581331	-0.271475
AGCGCA	SA	72	387	notICP_notACP	0.188144	AGC	S	10768	25881	0.416081	GCA	A	22185	42035	0.527786	0.219601	0.856754	-0.154605	-0.884697
AGCGCC	SA	56	316	notICP_notACP	0.179811	AGC	S	10768	25881	0.416081	GCC	A	13358	31478	0.424378	0.176576	1.01832	0.0181559	-0.120683
AGCGCG	SA	19	119	notICP_notACP	0.166667	AGC	S	10768	25881	0.416081	GCG	A	4694	16127	0.291109	0.121125	1.37599	0.319175	0.81419
AGCGCT	SA	94	486	notICP_notACP	0.195072	AGC	S	10768	25881	0.416081	GCT	A	29498	51778	0.56971	0.237045	0.822931	-0.194883	-1.12097
AGCGGA	SG	70	342	notICP_notACP	0.206997	AGC	S	10768	25881	0.416081	GGA	G	15029	28690	0.523858	0.217967	0.949671	-0.0516392	-0.458784
AGCGGC	SG	49	302	notICP_notACP	0.165017	AGC	S	10768	25881	0.416081	GGC	G	9417	25411	0.370612	0.154205	1.07011	0.0677651	0.0599642
AGCGGG	SG	23	192	notICP_notACP	0.124352	AGC	S	10768	25881	0.416081	GGG	G	6264	15994	0.391685	0.162973	0.763026	-0.270463	-0.972819
AGCGGT	SG	136	569	notICP_notACP	0.240351	AGC	S	10768	25881	0.416081	GGT	G	39828	58498	0.680849	0.283288	0.848432	-0.164365	-1.19008
AGCGTA	SV	64	319	notICP_notACP	0.203125	AGC	S	10768	25881	0.416081	GTA	V	14388	31180	0.461467	0.192007	1.0579	0.0562873	0.0261153
AGCGTC	SV	26	220	notICP_notACP	0.122172	AGC	S	10768	25881	0.416081	GTC	V	12438	28680	0.433702	0.180455	0.677022	-0.390052	-1.39851
AGCGTG	SV	44	250	notICP_notACP	0.179283	AGC	S	10768	25881	0.416081	GTG	V	13437	28300	0.474824	0.197565	0.907462	-0.0971037	-0.588499
AGCGTT	SV	100	479	notICP_notACP	0.210417	AGC	S	10768	25881	0.416081	GTT	V	33448	55938	0.597955	0.248797	0.845735	-0.16755	-1.05908
AGCTAC	SY	88	301	notICP_notACP	0.294702	AGC	S	10768	25881	0.416081	TAC	Y	22453	36975	0.607259	0.252669	1.16636	0.153886	0.601739
AGCTAT	SY	129	413	notICP_notACP	0.31401	AGC	S	10768	25881	0.416081	TAT	Y	34346	48851	0.703083	0.292539	1.07339	0.0708252	0.133622
AGCTCA	SS	157	600	notICP_notACP	0.262895	AGC	S	10768	25881	0.416081	TCA	S	27654	49107	0.563147	0.234314	1.12198	0.115092	0.342718
AGCTCC	SS	73	403	notICP_notACP	0.183168	AGC	S	10768	25881	0.416081	TCC	S	15783	36348	0.434235	0.180677	1.01379	0.0136962	-0.140437
AGCTCG	SS	50	277	notICP_notACP	0.183453	AGC	S	10768	25881	0.416081	TCG	S	8104	22609	0.35847	0.149152	1.22997	0.206992	0.551662
AGCTCT	SS	215	727	notICP_notACP	0.296703	AGC	S	10768	25881	0.416081	TCT	S	35844	60434	0.593117	0.246784	1.20228	0.184218	0.77126
AGCTGC	SC	31	107	notICP_notACP	0.296296	AGC	S	10768	25881	0.416081	TGC	C	6288	11944	0.526496	0.219065	1.35255	0.301991	1.36621
AGCTGG	SW	103	226	notICP_notACP	0.45815	AGC	S	10768	25881	0.416081	TGG	W	26080	26536	0.982816	0.408931	1.12036	0.11365	0.584434
AGCTGT	SC	59	182	notICP_notACP	0.327869	AGC	S	10768	25881	0.416081	TGT	C	14400	20053	0.718111	0.298792	1.09731	0.0928655	0.284459
AGCTTA	SL	122	517	notICP_notACP	0.237452	AGC	S	10768	25881	0.416081	TTA	L	35900	69631	0.515582	0.214524	1.10688	0.101544	0.246716
AGCTTC	SF	100	359	notICP_notACP	0.280556	AGC	S	10768	25881	0.416081	TTC	F	27215	46773	0.581862	0.242101	1.15883	0.147415	0.538865
AGCTTG	SL	113	484	notICP_notACP	0.235052	AGC	S	10768	25881	0.416081	TTG	L	39123	70747	0.553005	0.230095	1.02154	0.0213138	-0.141918
AGCTTT	SF	167	595	notICP_notACP	0.281879	AGC	S	10768	25881	0.416081	TTT	F	46713	68092	0.686032	0.285445	0.987509	-0.0125701	-0.377197
AGGAAA	RK	515	1593	notICP_notACP	0.323714	AGG	R	10550	25154	0.419439	AAA	K	73410	111560	0.658035	0.276006	1.17285	0.159439	0.694432
AGGAAC	RN	125	581	notICP_notACP	0.216495	AGG	R	10550	25154	0.419439	AAC	N	33987	64271	0.528815	0.221806	0.976055	-0.0242359	-0.3457
AGGAAG	RK	232	942	notICP_notACP	0.247084	AGG	R	10550	25154	0.419439	AAG	K	48808	80898	0.603333	0.253061	0.976378	-0.023905	-0.392721
AGGAAT	RN	184	810	notICP_notACP	0.228113	AGG	R	10550	25154	0.419439	AAT	N	59608	96206	0.619591	0.259881	0.877761	-0.130381	-0.933933
AGGACA	RT	93	463	notICP_notACP	0.202586	AGG	R	10550	25154	0.419439	ACA	T	24484	46099	0.531128	0.222776	0.909372	-0.0950015	-0.654788
AGGACC	RT	35	242	notICP_notACP	0.148148	AGG	R	10550	25154	0.419439	ACC	T	12139	31112	0.390191	0.163661	0.905212	-0.0995865	-0.495133
AGGACG	RT	44	208	notICP_notACP	0.215311	AGG	R	10550	25154	0.419439	ACG	T	6710	21332	0.314583	0.131949	1.63178	0.489671	1.58574
AGGACT	RT	95	388	notICP_notACP	0.246787	AGG	R	10550	25154	0.419439	ACT	T	26820	50862	0.527318	0.221178	1.11578	0.109555	0.295139
AGGAGA	RR	161	609	notICP_notACP	0.265574	AGG	R	10550	25154	0.419439	AGA	R	38854	55547	0.699485	0.293392	0.905185	-0.0996158	-0.887774
AGGAGC	RS	36	211	notICP_notACP	0.174528	AGG	R	10550	25154	0.419439	AGC	S	10768	25881	0.416081	0.174521	1.00004	4.37898e-05	-0.185324
AGGAGG	RR	59	315	notICP_notACP	0.189873	AGG	R	10550	25154	0.419439	AGG	R	10550	25154	0.419439	0.175929	1.07926	0.0762744	0.101722
AGGAGT	RS	49	289	notICP_notACP	0.172414	AGG	R	10550	25154	0.419439	AGT	S	21091	37855	0.557164	0.233697	0.737768	-0.304126	-1.5172
AGGATA	RI	175	560	notICP_notACP	0.313725	AGG	R	10550	25154	0.419439	ATA	I	31505	47630	0.66146	0.277442	1.13078	0.122905	0.456353
AGGATC	RI	76	310	notICP_notACP	0.247588	AGG	R	10550	25154	0.419439	ATC	I	21239	43645	0.486643	0.204117	1.21297	0.193074	0.683113
AGGATG	RM	153	413	notICP_notACP	0.371981	AGG	R	10550	25154	0.419439	ATG	M	46022	53364	0.862419	0.361733	1.02833	0.0279365	-0.172273
AGGATT	RI	148	607	notICP_notACP	0.245066	AGG	R	10550	25154	0.419439	ATT	I	49345	78454	0.628972	0.263816	0.928928	-0.073724	-0.668592
AGGCAA	RQ	230	739	notICP_notACP	0.312162	AGG	R	10550	25154	0.419439	CAA	Q	51310	70872	0.723985	0.303668	1.02797	0.027588	-0.146873
AGGCAC	RH	43	196	notICP_notACP	0.22335	AGG	R	10550	25154	0.419439	CAC	H	9788	19660	0.497889	0.208834	1.06951	0.0671996	0.078592
AGGCAG	RQ	90	382	notICP_notACP	0.237598	AGG	R	10550	25154	0.419439	CAG	Q	16342	32458	0.503497	0.211186	1.12506	0.117839	0.322385
AGGCAT	RH	134	371	notICP_notACP	0.362903	AGG	R	10550	25154	0.419439	CAT	H	24427	35648	0.685237	0.287415	1.26264	0.233208	1.25747
AGGCCA	RP	124	482	notICP_notACP	0.258799	AGG	R	10550	25154	0.419439	CCA	P	29867	45638	0.65444	0.274498	0.942809	-0.0588919	-0.616777
AGGCCC	RP	49	203	notICP_notACP	0.245098	AGG	R	10550	25154	0.419439	CCC	P	7197	18042	0.398936	0.167329	1.46476	0.381694	1.43232
AGGCCG	RP	33	161	notICP_notACP	0.209877	AGG	R	10550	25154	0.419439	CCG	P	4839	13912	0.347876	0.145913	1.43837	0.363509	1.16925
AGGCCT	RP	98	374	notICP_notACP	0.264	AGG	R	10550	25154	0.419439	CCT	P	20801	34918	0.595722	0.249869	1.05655	0.0550118	0.027009
AGGCGA	RR	43	130	ICP	0.335878	AGG	R	10550	25154	0.419439	CGA	R	3968	7756	0.511667	0.214613	1.56504	0.44791	2.28262
AGGCGC	RR	23	98	notICP_notACP	0.242424	AGG	R	10550	25154	0.419439	CGC	R	2686	6630	0.405218	0.169964	1.42632	0.3551	1.3196
AGGCGG	RR	26	101	ICP	0.264706	AGG	R	10550	25154	0.419439	CGG	R	1572	4559	0.344956	0.144688	1.82949	0.604038	2.33113
AGGCGT	RR	65	201	notICP_notACP	0.326733	AGG	R	10550	25154	0.419439	CGT	R	11353	15891	0.714448	0.299667	1.09032	0.0864688	0.241881
AGGCTA	RL	84	463	notICP_notACP	0.18319	AGG	R	10550	25154	0.419439	CTA	L	12658	35320	0.358399	0.150327	1.21861	0.197712	0.520644
AGGCTC	RL	29	183	notICP_notACP	0.163043	AGG	R	10550	25154	0.419439	CTC	L	5411	13857	0.390533	0.163805	0.995352	-0.00465836	-0.189855
AGGCTG	RL	56	345	notICP_notACP	0.16474	AGG	R	10550	25154	0.419439	CTG	L	8835	28041	0.315099	0.132165	1.24647	0.220318	0.533982
AGGCTT	RL	101	384	notICP_notACP	0.264935	AGG	R	10550	25154	0.419439	CTT	L	19276	31237	0.617101	0.258837	1.02356	0.0232881	-0.148826
AGGGAA	RE	329	1092	notICP_notACP	0.301921	AGG	R	10550	25154	0.419439	GAA	E	86785	120764	0.718635	0.301424	1.00165	0.0016484	-0.31006
AGGGAC	RD	99	481	notICP_notACP	0.207469	AGG	R	10550	25154	0.419439	GAC	D	25797	52659	0.489897	0.205482	1.00967	0.0096213	-0.177258
AGGGAG	RE	124	498	notICP_notACP	0.250501	AGG	R	10550	25154	0.419439	GAG	E	25687	51527	0.498525	0.209101	1.19799	0.180645	0.634928
AGGGAT	RD	221	830	notICP_notACP	0.267148	AGG	R	10550	25154	0.419439	GAT	D	69836	100838	0.692559	0.290487	0.919656	-0.0837551	-0.791948
AGGGCA	RA	125	453	notICP_notACP	0.277533	AGG	R	10550	25154	0.419439	GCA	A	22185	42035	0.527786	0.221374	1.25368	0.226086	0.927461
AGGGCC	RA	51	310	notICP_notACP	0.167203	AGG	R	10550	25154	0.419439	GCC	A	13358	31478	0.424378	0.178001	0.939335	-0.0625828	-0.412756
AGGGCG	RA	20	174	notICP_notACP	0.12	AGG	R	10550	25154	0.419439	GCG	A	4694	16127	0.291109	0.122102	0.982781	-0.0173687	-0.173302
AGGGCT	RA	127	497	notICP_notACP	0.257028	AGG	R	10550	25154	0.419439	GCT	A	29498	51778	0.56971	0.238959	1.07562	0.0728945	0.120149
AGGGGA	RG	49	221	notICP_notACP	0.225225	AGG	R	10550	25154	0.419439	GGA	G	15029	28690	0.523858	0.219727	1.02502	0.0247169	-0.119681
AGGGGC	RG	36	220	notICP_notACP	0.167421	AGG	R	10550	25154	0.419439	GGC	G	9417	25411	0.370612	0.155449	1.07701	0.07419	0.082648
AGGGGG	RG	10	86	notICP_notACP	0.126437	AGG	R	10550	25154	0.419439	GGG	G	6264	15994	0.391685	0.164288	0.769604	-0.261879	-0.958298
AGGGGT	RG	99	350	notICP_notACP	0.2849	AGG	R	10550	25154	0.419439	GGT	G	39828	58498	0.680849	0.285575	0.997637	-0.00236563	-0.317482
AGGGTA	RV	65	299	notICP_notACP	0.22	AGG	R	10550	25154	0.419439	GTA	V	14388	31180	0.461467	0.193557	1.13661	0.128053	0.341764
AGGGTC	RV	40	225	notICP_notACP	0.181416	AGG	R	10550	25154	0.419439	GTC	V	12438	28680	0.433702	0.181912	0.997275	-0.00272871	-0.203601
AGGGTG	RV	50	246	notICP_notACP	0.206478	AGG	R	10550	25154	0.419439	GTG	V	13437	28300	0.474824	0.19916	1.03674	0.036084	-0.0601597
AGGGTT	RV	93	393	notICP_notACP	0.238579	AGG	R	10550	25154	0.419439	GTT	V	33448	55938	0.597955	0.250806	0.951248	-0.0499802	-0.519717
AGGTAC	RY	75	347	notICP_notACP	0.218391	AGG	R	10550	25154	0.419439	TAC	Y	22453	36975	0.607259	0.254708	0.857415	-0.153833	-1.02264
AGGTAT	RY	130	452	notICP_notACP	0.289183	AGG	R	10550	25154	0.419439	TAT	Y	34346	48851	0.703083	0.294901	0.980612	-0.0195781	-0.4318
AGGTCA	RS	129	512	notICP_notACP	0.253411	AGG	R	10550	25154	0.419439	TCA	S	27654	49107	0.563147	0.236206	1.07284	0.0703101	0.105187
AGGTCC	RS	53	272	notICP_notACP	0.197802	AGG	R	10550	25154	0.419439	TCC	S	15783	36348	0.434235	0.182135	1.08602	0.0825182	0.130802
AGGTCG	RS	56	260	notICP_notACP	0.218391	AGG	R	10550	25154	0.419439	TCG	S	8104	22609	0.35847	0.150356	1.45249	0.373278	1.24882
AGGTCT	RS	127	487	notICP_notACP	0.262295	AGG	R	10550	25154	0.419439	TCT	S	35844	60434	0.593117	0.248777	1.05434	0.0529152	0.015493
AGGTGC	RC	20	102	notICP_notACP	0.203883	AGG	R	10550	25154	0.419439	TGC	C	6288	11944	0.526496	0.220833	0.923246	-0.0798598	-0.585642
AGGTGG	RW	91	237	notICP_notACP	0.386555	AGG	R	10550	25154	0.419439	TGG	W	26080	26536	0.982816	0.412232	0.937711	-0.0643131	-0.96976
AGGTGT	RC	40	140	notICP_notACP	0.29078	AGG	R	10550	25154	0.419439	TGT	C	14400	20053	0.718111	0.301204	0.965392	-0.0352208	-0.535946
AGGTTA	RL	143	704	notICP_notACP	0.204255	AGG	R	10550	25154	0.419439	TTA	L	35900	69631	0.515582	0.216255	0.94451	-0.0570894	-0.478294
AGGTTC	RF	117	460	notICP_notACP	0.255965	AGG	R	10550	25154	0.419439	TTC	F	27215	46773	0.581862	0.244056	1.0488	0.0476451	-0.0128045
AGGTTG	RL	120	583	notICP_notACP	0.207192	AGG	R	10550	25154	0.419439	TTG	L	39123	70747	0.553005	0.231952	0.893252	-0.112886	-0.759171
AGGTTT	RF	306	850	notICP_notACP	0.360752	AGG	R	10550	25154	0.419439	TTT	F	46713	68092	0.686032	0.287749	1.2537	0.226102	1.20567
AGTAAA	SK	615	1623	notICP_notACP	0.37931	AGT	S	21091	37855	0.557164	AAA	K	73410	111560	0.658035	0.366633	1.03458	0.0339928	-0.127187
AGTAAC	SN	235	995	notICP_notACP	0.236948	AGT	S	21091	37855	0.557164	AAC	N	33987	64271	0.528815	0.294637	0.804203	-0.217903	-1.50756
AGTAAG	SK	240	832	notICP_notACP	0.289316	AGT	S	21091	37855	0.557164	AAG	K	48808	80898	0.603333	0.336155	0.860661	-0.150054	-1.32705
AGTAAT	SN	479	1590	notICP_notACP	0.301697	AGT	S	21091	37855	0.557164	AAT	N	59608	96206	0.619591	0.345214	0.873942	-0.134741	-1.26789
AGTACA	ST	178	711	notICP_notACP	0.251404	AGT	S	21091	37855	0.557164	ACA	T	24484	46099	0.531128	0.295925	0.849554	-0.163044	-1.23629
AGTACC	ST	67	422	notICP_notACP	0.160757	AGT	S	21091	37855	0.557164	ACC	T	12139	31112	0.390191	0.2174	0.73945	-0.301849	-1.40383
AGTACG	ST	58	329	notICP_notACP	0.178788	AGT	S	21091	37855	0.557164	ACG	T	6710	21332	0.314583	0.175274	1.02005	0.0198477	-0.113537
AGTACT	ST	166	690	notICP_notACP	0.241679	AGT	S	21091	37855	0.557164	ACT	T	26820	50862	0.527318	0.293803	0.822588	-0.1953	-1.39146
AGTAGA	SR	224	578	notICP_notACP	0.388601	AGT	S	21091	37855	0.557164	AGA	R	38854	55547	0.699485	0.389728	0.997109	-0.00289567	-0.437538
AGTAGC	SS	100	540	notICP_notACP	0.186691	AGT	S	21091	37855	0.557164	AGC	S	10768	25881	0.416081	0.231825	0.805311	-0.216527	-1.18086
AGTAGG	SR	74	328	notICP_notACP	0.227964	AGT	S	21091	37855	0.557164	AGG	R	10550	25154	0.419439	0.233697	0.975468	-0.0248379	-0.367074
AGTAGT	SS	212	783	notICP_notACP	0.271684	AGT	S	21091	37855	0.557164	AGT	S	21091	37855	0.557164	0.310432	0.87518	-0.133326	-1.13219
AGTATA	SI	365	786	notICP_notACP	0.465057	AGT	S	21091	37855	0.557164	ATA	I	31505	47630	0.66146	0.368542	1.26188	0.232607	1.60661
AGTATC	SI	157	545	notICP_notACP	0.289377	AGT	S	21091	37855	0.557164	ATC	I	21239	43645	0.486643	0.27114	1.06726	0.0650972	0.0894299
AGTATG	SM	282	578	notICP_notACP	0.488774	AGT	S	21091	37855	0.557164	ATG	M	46022	53364	0.862419	0.480509	1.0172	0.0170539	-0.33957
AGTATT	SI	384	1037	notICP_notACP	0.370906	AGT	S	21091	37855	0.557164	ATT	I	49345	78454	0.628972	0.350441	1.0584	0.0567564	0.051266
AGTCAA	SQ	257	747	notICP_notACP	0.34492	AGT	S	21091	37855	0.557164	CAA	Q	51310	70872	0.723985	0.403378	0.855077	-0.156563	-1.63907
AGTCAC	SH	58	219	notICP_notACP	0.268182	AGT	S	21091	37855	0.557164	CAC	H	9788	19660	0.497889	0.277406	0.966749	-0.0338168	-0.48581
AGTCAG	SQ	74	249	notICP_notACP	0.3	AGT	S	21091	37855	0.557164	CAG	Q	16342	32458	0.503497	0.28053	1.0694	0.0671009	0.104961
AGTCAT	SH	161	448	notICP_notACP	0.360802	AGT	S	21091	37855	0.557164	CAT	H	24427	35648	0.685237	0.381789	0.945029	-0.0565398	-0.840301
AGTCCA	SP	126	379	notICP_notACP	0.334211	AGT	S	21091	37855	0.557164	CCA	P	29867	45638	0.65444	0.364631	0.916573	-0.0871136	-1.01736
AGTCCC	SP	54	199	notICP_notACP	0.275	AGT	S	21091	37855	0.557164	CCC	P	7197	18042	0.398936	0.222273	1.23722	0.212866	0.855457
AGTCCG	SP	27	139	notICP_notACP	0.2	AGT	S	21091	37855	0.557164	CCG	P	4839	13912	0.347876	0.193824	1.03186	0.0313667	-0.0781278
AGTCCT	SP	107	364	notICP_notACP	0.29589	AGT	S	21091	37855	0.557164	CCT	P	20801	34918	0.595722	0.331915	0.891466	-0.114889	-1.09862
AGTCGA	SR	41	105	notICP_notACP	0.396226	AGT	S	21091	37855	0.557164	CGA	R	3968	7756	0.511667	0.285082	1.38987	0.329208	1.99819
AGTCGC	SR	20	88	notICP_notACP	0.235955	AGT	S	21091	37855	0.557164	CGC	R	2686	6630	0.405218	0.225773	1.0451	0.044112	-0.0291359
AGTCGG	SR	12	65	notICP_notACP	0.19697	AGT	S	21091	37855	0.557164	CGG	R	1572	4559	0.344956	0.192197	1.02483	0.0245283	-0.105456
AGTCGT	SR	59	171	notICP_notACP	0.348837	AGT	S	21091	37855	0.557164	CGT	R	11353	15891	0.714448	0.398064	0.876334	-0.132009	-1.44229
AGTCTA	SL	55	285	notICP_notACP	0.195804	AGT	S	21091	37855	0.557164	CTA	L	12658	35320	0.358399	0.199687	0.980556	-0.0196352	-0.292617
AGTCTC	SL	35	165	notICP_notACP	0.216867	AGT	S	21091	37855	0.557164	CTC	L	5411	13857	0.390533	0.217591	0.996676	-0.00332921	-0.246231
AGTCTG	SL	47	268	notICP_notACP	0.178439	AGT	S	21091	37855	0.557164	CTG	L	8835	28041	0.315099	0.175562	1.01639	0.0162544	-0.127022
AGTCTT	SL	147	380	notICP_notACP	0.388451	AGT	S	21091	37855	0.557164	CTT	L	19276	31237	0.617101	0.343826	1.12979	0.122031	0.558515
AGTGAA	SE	784	1945	notICP_notACP	0.403392	AGT	S	21091	37855	0.557164	GAA	E	86785	120764	0.718635	0.400398	1.00748	0.00744931	-0.363561
AGTGAC	SD	264	968	notICP_notACP	0.273478	AGT	S	21091	37855	0.557164	GAC	D	25797	52659	0.489897	0.272953	1.00192	0.00192006	-0.279236
AGTGAG	SE	231	816	notICP_notACP	0.283966	AGT	S	21091	37855	0.557164	GAG	E	25687	51527	0.498525	0.27776	1.02234	0.0220953	-0.166724
AGTGAT	SD	714	1828	notICP_notACP	0.390924	AGT	S	21091	37855	0.557164	GAT	D	69836	100838	0.692559	0.385869	1.0131	0.0130148	-0.305448
AGTGCA	SA	233	761	notICP_notACP	0.307087	AGT	S	21091	37855	0.557164	GCA	A	22185	42035	0.527786	0.294063	1.04429	0.0433352	-0.04289
AGTGCC	SA	138	556	notICP_notACP	0.249551	AGT	S	21091	37855	0.557164	GCC	A	13358	31478	0.424378	0.236448	1.05542	0.0539347	0.01999
AGTGCG	SA	64	306	notICP_notACP	0.211726	AGT	S	21091	37855	0.557164	GCG	A	4694	16127	0.291109	0.162195	1.30538	0.266494	0.853133
AGTGCT	SA	283	800	notICP_notACP	0.354557	AGT	S	21091	37855	0.557164	GCT	A	29498	51778	0.56971	0.317422	1.11699	0.110637	0.431503
AGTGGA	SG	192	615	notICP_notACP	0.313312	AGT	S	21091	37855	0.557164	GGA	G	15029	28690	0.523858	0.291875	1.07345	0.0708742	0.133636
AGTGGC	SG	109	492	notICP_notACP	0.223124	AGT	S	21091	37855	0.557164	GGC	G	9417	25411	0.370612	0.206492	1.08055	0.0774656	0.124893
AGTGGG	SG	105	348	notICP_notACP	0.303725	AGT	S	21091	37855	0.557164	GGG	G	6264	15994	0.391685	0.218233	1.39175	0.33056	1.53813
AGTGGT	SG	395	1007	notICP_notACP	0.392857	AGT	S	21091	37855	0.557164	GGT	G	39828	58498	0.680849	0.379345	1.03562	0.0350008	-0.123403
AGTGTA	SV	157	511	notICP_notACP	0.308594	AGT	S	21091	37855	0.557164	GTA	V	14388	31180	0.461467	0.257113	1.20023	0.182511	0.792625
AGTGTC	SV	157	444	notICP_notACP	0.355056	AGT	S	21091	37855	0.557164	GTC	V	12438	28680	0.433702	0.241643	1.46934	0.384815	2.09134
AGTGTG	SV	125	388	notICP_notACP	0.323907	AGT	S	21091	37855	0.557164	GTG	V	13437	28300	0.474824	0.264555	1.22435	0.202409	0.94769
AGTGTT	SV	319	850	notICP_notACP	0.376028	AGT	S	21091	37855	0.557164	GTT	V	33448	55938	0.597955	0.333159	1.12868	0.121044	0.533501
AGTTAC	SY	154	431	notICP_notACP	0.358796	AGT	S	21091	37855	0.557164	TAC	Y	22453	36975	0.607259	0.338343	1.06045	0.0586955	0.0638867
AGTTAT	SY	284	632	notICP_notACP	0.450237	AGT	S	21091	37855	0.557164	TAT	Y	34346	48851	0.703083	0.391732	1.14935	0.139195	0.794969
AGTTCA	SS	321	968	notICP_notACP	0.332301	AGT	S	21091	37855	0.557164	TCA	S	27654	49107	0.563147	0.313765	1.05908	0.057398	0.0503134
AGTTCC	SS	144	573	notICP_notACP	0.252613	AGT	S	21091	37855	0.557164	TCC	S	15783	36348	0.434235	0.24194	1.04412	0.0431699	-0.0361519
AGTTCG	SS	58	382	notICP_notACP	0.154047	AGT	S	21091	37855	0.557164	TCG	S	8104	22609	0.35847	0.199726	0.77129	-0.259691	-1.15804
AGTTCT	SS	319	1006	notICP_notACP	0.317776	AGT	S	21091	37855	0.557164	TCT	S	35844	60434	0.593117	0.330463	0.961607	-0.0391499	-0.61391
AGTTGC	SC	74	197	notICP_notACP	0.378788	AGT	S	21091	37855	0.557164	TGC	C	6288	11944	0.526496	0.293345	1.29127	0.255627	1.45728
AGTTGG	SW	209	325	notICP_notACP	0.644172	AGT	S	21091	37855	0.557164	TGG	W	26080	26536	0.982816	0.54759	1.17638	0.162439	1.41769
AGTTGT	SC	149	311	notICP_notACP	0.480769	AGT	S	21091	37855	0.557164	TGT	C	14400	20053	0.718111	0.400106	1.20161	0.183659	1.24486
AGTTTA	SL	404	1038	notICP_notACP	0.389798	AGT	S	21091	37855	0.557164	TTA	L	35900	69631	0.515582	0.287264	1.35693	0.305228	1.81761
AGTTTC	SF	262	707	notICP_notACP	0.371469	AGT	S	21091	37855	0.557164	TTC	F	27215	46773	0.581862	0.324192	1.14583	0.136128	0.634281
AGTTTG	SL	349	980	notICP_notACP	0.356779	AGT	S	21091	37855	0.557164	TTG	L	39123	70747	0.553005	0.308114	1.15794	0.146645	0.680101
AGTTTT	SF	425	976	notICP_notACP	0.436029	AGT	S	21091	37855	0.557164	TTT	F	46713	68092	0.686032	0.382233	1.14074	0.131679	0.70758
ATAAAA	IK	886	2062	notICP_notACP	0.429956	ATA	I	31505	47630	0.66146	AAA	K	73410	111560	0.658035	0.435264	0.987807	-0.012268	-0.572484
ATAAAC	IN	470	1221	notICP_notACP	0.385434	ATA	I	31505	47630	0.66146	AAC	N	33987	64271	0.528815	0.34979	1.1019	0.0970363	0.366224
ATAAAG	IK	553	1389	notICP_notACP	0.398561	ATA	I	31505	47630	0.66146	AAG	K	48808	80898	0.603333	0.39908	0.998699	-0.00130179	-0.434896
ATAAAT	IN	750	1926	notICP_notACP	0.389725	ATA	I	31505	47630	0.66146	AAT	N	59608	96206	0.619591	0.409835	0.950932	-0.0503127	-0.851937
ATAACA	IT	421	1013	notICP_notACP	0.416174	ATA	I	31505	47630	0.66146	ACA	T	24484	46099	0.531128	0.35132	1.1846	0.169405	0.969374
ATAACC	IT	110	471	notICP_notACP	0.235169	ATA	I	31505	47630	0.66146	ACC	T	12139	31112	0.390191	0.258095	0.911173	-0.093023	-0.748976
ATAACG	IT	122	491	notICP_notACP	0.25	ATA	I	31505	47630	0.66146	ACG	T	6710	21332	0.314583	0.208084	1.20144	0.183519	0.646693
ATAACT	IT	276	837	notICP_notACP	0.330549	ATA	I	31505	47630	0.66146	ACT	T	26820	50862	0.527318	0.3488	0.947674	-0.0537442	-0.748588
ATAAGA	IR	537	1086	notICP_notACP	0.49494	ATA	I	31505	47630	0.66146	AGA	R	38854	55547	0.699485	0.462681	1.06972	0.0673982	0.176159
ATAAGC	IS	162	487	notICP_notACP	0.334016	ATA	I	31505	47630	0.66146	AGC	S	10768	25881	0.416081	0.275221	1.21363	0.193617	0.924826
ATAAGG	IR	194	531	notICP_notACP	0.366541	ATA	I	31505	47630	0.66146	AGG	R	10550	25154	0.419439	0.277442	1.32114	0.278498	1.54988
ATAAGT	IS	247	642	notICP_notACP	0.385692	ATA	I	31505	47630	0.66146	AGT	S	21091	37855	0.557164	0.368542	1.04654	0.0454855	-0.0365998
ATAATA	II	558	1113	notICP_notACP	0.501795	ATA	I	31505	47630	0.66146	ATA	I	31505	47630	0.66146	0.437529	1.14688	0.137049	0.865584
ATAATC	II	192	671	notICP_notACP	0.287202	ATA	I	31505	47630	0.66146	ATC	I	21239	43645	0.486643	0.321895	0.892225	-0.114037	-1.0604
ATAATG	IM	619	1002	notICP_notACP	0.618146	ATA	I	31505	47630	0.66146	ATG	M	46022	53364	0.862419	0.570456	1.0836	0.0802883	0.381106
ATAATT	II	421	1194	notICP_notACP	0.353138	ATA	I	31505	47630	0.66146	ATT	I	49345	78454	0.628972	0.41604	0.848808	-0.163922	-1.74452
ATACAA	IQ	410	919	notICP_notACP	0.446739	ATA	I	31505	47630	0.66146	CAA	Q	51310	70872	0.723985	0.478887	0.932869	-0.0694903	-1.17457
ATACAC	IH	77	296	notICP_notACP	0.262626	ATA	I	31505	47630	0.66146	CAC	H	9788	19660	0.497889	0.329334	0.797447	-0.22634	-1.73116
ATACAG	IQ	197	538	ACP	0.367347	ATA	I	31505	47630	0.66146	CAG	Q	16342	32458	0.503497	0.333043	1.103	0.0980353	0.356285
ATACAT	IH	240	571	notICP_notACP	0.421329	ATA	I	31505	47630	0.66146	CAT	H	24427	35648	0.685237	0.453257	0.929559	-0.0730452	-1.14278
ATACCA	IP	439	932	notICP_notACP	0.471597	ATA	I	31505	47630	0.66146	CCA	P	29867	45638	0.65444	0.432886	1.08943	0.0856503	0.341414
ATACCC	IP	106	375	notICP_notACP	0.284574	ATA	I	31505	47630	0.66146	CCC	P	7197	18042	0.398936	0.26388	1.07842	0.0755001	0.148011
ATACCG	IP	222	540	notICP_notACP	0.4122	ATA	I	31505	47630	0.66146	CCG	P	4839	13912	0.347876	0.230106	1.79135	0.582967	3.52559
ATACCT	IP	284	700	notICP_notACP	0.406562	ATA	I	31505	47630	0.66146	CCT	P	20801	34918	0.595722	0.394046	1.03176	0.0312691	-0.159656
ATACGA	IR	122	268	ICP	0.457249	ATA	I	31505	47630	0.66146	CGA	R	3968	7756	0.511667	0.338447	1.35102	0.30086	2.10002
ATACGC	IR	40	127	notICP_notACP	0.320312	ATA	I	31505	47630	0.66146	CGC	R	2686	6630	0.405218	0.268035	1.19504	0.178178	0.797498
ATACGG	IR	68	164	ICP	0.418182	ATA	I	31505	47630	0.66146	CGG	R	1572	4559	0.344956	0.228175	1.83273	0.605805	3.69149
ATACGT	IR	98	231	notICP_notACP	0.426724	ATA	I	31505	47630	0.66146	CGT	R	11353	15891	0.714448	0.472578	0.90297	-0.102066	-1.45165
ATACTA	IL	175	687	notICP_notACP	0.255814	ATA	I	31505	47630	0.66146	CTA	L	12658	35320	0.358399	0.237066	1.07908	0.0761102	0.136202
ATACTC	IL	67	228	notICP_notACP	0.296943	ATA	I	31505	47630	0.66146	CTC	L	5411	13857	0.390533	0.258322	1.14951	0.139335	0.525093
ATACTG	IL	176	667	ACP	0.26497	ATA	I	31505	47630	0.66146	CTG	L	8835	28041	0.315099	0.208425	1.2713	0.240036	0.949214
ATACTT	IL	235	576	notICP_notACP	0.409012	ATA	I	31505	47630	0.66146	CTT	L	19276	31237	0.617101	0.408188	1.00202	0.00201797	-0.416754
ATAGAA	IE	831	1807	notICP_notACP	0.460177	ATA	I	31505	47630	0.66146	GAA	E	86785	120764	0.718635	0.475349	0.968083	-0.0324371	-0.819323
ATAGAC	ID	322	907	notICP_notACP	0.355727	ATA	I	31505	47630	0.66146	GAC	D	25797	52659	0.489897	0.324048	1.09776	0.0932729	0.311503
ATAGAG	IE	334	931	notICP_notACP	0.359442	ATA	I	31505	47630	0.66146	GAG	E	25687	51527	0.498525	0.329754	1.09003	0.0862049	0.264201
ATAGAT	ID	844	1723	notICP_notACP	0.490139	ATA	I	31505	47630	0.66146	GAT	D	69836	100838	0.692559	0.4581	1.06994	0.0676012	0.176474
ATAGCA	IA	274	724	notICP_notACP	0.37931	ATA	I	31505	47630	0.66146	GCA	A	22185	42035	0.527786	0.349109	1.08651	0.0829702	0.254264
ATAGCC	IA	107	413	notICP_notACP	0.26087	ATA	I	31505	47630	0.66146	GCC	A	13358	31478	0.424378	0.280709	0.929323	-0.0732986	-0.709108
ATAGCG	IA	89	334	notICP_notACP	0.268657	ATA	I	31505	47630	0.66146	GCG	A	4694	16127	0.291109	0.192557	1.39521	0.333044	1.37096
ATAGCT	IA	195	586	notICP_notACP	0.333901	ATA	I	31505	47630	0.66146	GCT	A	29498	51778	0.56971	0.37684	0.886055	-0.120976	-1.28954
ATAGGA	IG	153	447	notICP_notACP	0.34375	ATA	I	31505	47630	0.66146	GGA	G	15029	28690	0.523858	0.346511	0.992032	-0.00799954	-0.425437
ATAGGC	IG	93	384	notICP_notACP	0.244156	ATA	I	31505	47630	0.66146	GGC	G	9417	25411	0.370612	0.245145	0.995964	-0.00404399	-0.281027
ATAGGG	IG	75	237	notICP_notACP	0.319328	ATA	I	31505	47630	0.66146	GGG	G	6264	15994	0.391685	0.259084	1.23253	0.209066	0.97196
ATAGGT	IG	252	631	notICP_notACP	0.400316	ATA	I	31505	47630	0.66146	GGT	G	39828	58498	0.680849	0.450355	0.888892	-0.11778	-1.51465
ATAGTA	IV	173	569	notICP_notACP	0.305263	ATA	I	31505	47630	0.66146	GTA	V	14388	31180	0.461467	0.305242	1.00007	6.96534e-05	-0.323974
ATAGTC	IV	98	371	notICP_notACP	0.266129	ATA	I	31505	47630	0.66146	GTC	V	12438	28680	0.433702	0.286876	0.927679	-0.07507	-0.734457
ATAGTG	IV	195	534	notICP_notACP	0.366355	ATA	I	31505	47630	0.66146	GTG	V	13437	28300	0.474824	0.314077	1.16645	0.153964	0.748582
ATAGTT	IV	252	699	notICP_notACP	0.361429	ATA	I	31505	47630	0.66146	GTT	V	33448	55938	0.597955	0.395523	0.913799	-0.0901451	-1.12628
ATATAC	IY	324	818	notICP_notACP	0.396825	ATA	I	31505	47630	0.66146	TAC	Y	22453	36975	0.607259	0.401677	0.987921	-0.0121528	-0.527364
ATATAT	IY	505	1098	notICP_notACP	0.460419	ATA	I	31505	47630	0.66146	TAT	Y	34346	48851	0.703083	0.465061	0.990017	-0.0100328	-0.590393
ATATCA	IS	580	1351	notICP_notACP	0.429734	ATA	I	31505	47630	0.66146	TCA	S	27654	49107	0.563147	0.372499	1.15365	0.142932	0.789121
ATATCC	IS	223	741	notICP_notACP	0.301887	ATA	I	31505	47630	0.66146	TCC	S	15783	36348	0.434235	0.287229	1.05103	0.0497725	-0.00178623
ATATCG	IS	173	604	notICP_notACP	0.287603	ATA	I	31505	47630	0.66146	TCG	S	8104	22609	0.35847	0.237113	1.21294	0.193044	0.793361
ATATCT	IS	486	1284	notICP_notACP	0.378988	ATA	I	31505	47630	0.66146	TCT	S	35844	60434	0.593117	0.392323	0.966011	-0.0345797	-0.693049
ATATGC	IC	121	297	notICP_notACP	0.409396	ATA	I	31505	47630	0.66146	TGC	C	6288	11944	0.526496	0.348256	1.17556	0.161744	0.895734
ATATGG	IW	483	645	notICP_notACP	0.749226	ATA	I	31505	47630	0.66146	TGG	W	26080	26536	0.982816	0.650094	1.15249	0.141924	1.36155
ATATGT	IC	225	444	notICP_notACP	0.507865	ATA	I	31505	47630	0.66146	TGT	C	14400	20053	0.718111	0.475002	1.06919	0.0668975	0.175583
ATATTA	IL	468	1372	notICP_notACP	0.341588	ATA	I	31505	47630	0.66146	TTA	L	35900	69631	0.515582	0.341037	1.00162	0.00161425	-0.35105
ATATTC	IF	376	951	notICP_notACP	0.396008	ATA	I	31505	47630	0.66146	TTC	F	27215	46773	0.581862	0.384878	1.02892	0.0285084	-0.178608
ATATTG	IL	393	1210	notICP_notACP	0.325351	ATA	I	31505	47630	0.66146	TTG	L	39123	70747	0.553005	0.365791	0.889446	-0.117157	-1.22605
ATATTT	IF	644	1518	notICP_notACP	0.424621	ATA	I	31505	47630	0.66146	TTT	F	46713	68092	0.686032	0.453783	0.935737	-0.0664209	-1.08606
ATCAAA	IK	1009	2642	notICP_notACP	0.382142	ATC	I	21239	43645	0.486643	AAA	K	73410	111560	0.658035	0.320228	1.19334	0.176759	0.941553
ATCAAC	IN	563	1606	notICP_notACP	0.350965	ATC	I	21239	43645	0.486643	AAC	N	33987	64271	0.528815	0.257344	1.3638	0.310272	1.66486
ATCAAG	IK	834	2084	notICP_notACP	0.40048	ATC	I	21239	43645	0.486643	AAG	K	48808	80898	0.603333	0.293607	1.364	0.31042	1.90069
ATCAAT	IN	748	2077	notICP_notACP	0.360443	ATC	I	21239	43645	0.486643	AAT	N	59608	96206	0.619591	0.301519	1.19542	0.178499	0.899519
ATCACA	IT	260	870	notICP_notACP	0.299656	ATC	I	21239	43645	0.486643	ACA	T	24484	46099	0.531128	0.258469	1.15935	0.147856	0.578032
ATCACC	IT	183	703	notICP_notACP	0.261364	ATC	I	21239	43645	0.486643	ACC	T	12139	31112	0.390191	0.189883	1.37644	0.319503	1.27815
ATCACG	IT	66	367	notICP_notACP	0.182065	ATC	I	21239	43645	0.486643	ACG	T	6710	21332	0.314583	0.153089	1.18927	0.173342	0.437222
ATCACT	IT	348	1133	notICP_notACP	0.30776	ATC	I	21239	43645	0.486643	ACT	T	26820	50862	0.527318	0.256616	1.1993	0.181741	0.786187
ATCAGA	IR	513	1147	notICP_notACP	0.447735	ATC	I	21239	43645	0.486643	AGA	R	38854	55547	0.699485	0.340399	1.31532	0.274083	1.86055
ATCAGC	IS	97	477	notICP_notACP	0.205021	ATC	I	21239	43645	0.486643	AGC	S	10768	25881	0.416081	0.202483	1.01254	0.0124583	-0.162645
ATCAGG	IR	111	460	notICP_notACP	0.24295	ATC	I	21239	43645	0.486643	AGG	R	10550	25154	0.419439	0.204117	1.19025	0.174162	0.587079
ATCAGT	IS	209	707	notICP_notACP	0.29661	ATC	I	21239	43645	0.486643	AGT	S	21091	37855	0.557164	0.27114	1.09394	0.0897845	0.239183
ATCATA	II	355	886	notICP_notACP	0.401353	ATC	I	21239	43645	0.486643	ATA	I	31505	47630	0.66146	0.321895	1.24685	0.220617	1.30303
ATCATC	II	350	1066	notICP_notACP	0.32896	ATC	I	21239	43645	0.486643	ATC	I	21239	43645	0.486643	0.236821	1.38907	0.328631	1.65599
ATCATG	IM	511	1009	notICP_notACP	0.506931	ATC	I	21239	43645	0.486643	ATG	M	46022	53364	0.862419	0.41969	1.20787	0.188858	1.36022
ATCATT	II	548	1544	notICP_notACP	0.35534	ATC	I	21239	43645	0.486643	ATT	I	49345	78454	0.628972	0.306085	1.16092	0.149213	0.694494
ATCCAA	IQ	302	1033	notICP_notACP	0.293037	ATC	I	21239	43645	0.486643	CAA	Q	51310	70872	0.723985	0.352322	0.83173	-0.184247	-1.60192
ATCCAC	IH	63	292	notICP_notACP	0.21843	ATC	I	21239	43645	0.486643	CAC	H	9788	19660	0.497889	0.242294	0.901508	-0.103686	-0.751604
ATCCAG	IQ	115	496	notICP_notACP	0.2334	ATC	I	21239	43645	0.486643	CAG	Q	16342	32458	0.503497	0.245023	0.952566	-0.0485963	-0.501051
ATCCAT	IH	191	560	notICP_notACP	0.342246	ATC	I	21239	43645	0.486643	CAT	H	24427	35648	0.685237	0.333465	1.02633	0.025991	-0.17261
ATCCCA	IP	248	820	notICP_notACP	0.303289	ATC	I	21239	43645	0.486643	CCA	P	29867	45638	0.65444	0.318478	0.952305	-0.0488698	-0.652978
ATCCCC	IP	57	270	notICP_notACP	0.214022	ATC	I	21239	43645	0.486643	CCC	P	7197	18042	0.398936	0.194139	1.10242	0.0975042	0.205333
ATCCCG	IP	32	203	notICP_notACP	0.161765	ATC	I	21239	43645	0.486643	CCG	P	4839	13912	0.347876	0.169291	0.955541	-0.0454781	-0.335758
ATCCCT	IP	111	489	notICP_notACP	0.228571	ATC	I	21239	43645	0.486643	CCT	P	20801	34918	0.595722	0.289903	0.78844	-0.237699	-1.57796
ATCCGA	IR	22	104	notICP_notACP	0.219048	ATC	I	21239	43645	0.486643	CGA	R	3968	7756	0.511667	0.248999	0.879713	-0.128159	-0.884763
ATCCGC	IR	28	126	notICP_notACP	0.228346	ATC	I	21239	43645	0.486643	CGC	R	2686	6630	0.405218	0.197196	1.15797	0.146664	0.435366
ATCCGG	IR	11	67	notICP_notACP	0.176471	ATC	I	21239	43645	0.486643	CGG	R	1572	4559	0.344956	0.16787	1.05123	0.0499624	-0.000350371
ATCCGT	IR	92	243	notICP_notACP	0.381148	ATC	I	21239	43645	0.486643	CGT	R	11353	15891	0.714448	0.347681	1.09626	0.0919024	0.323398
ATCCTA	IL	82	528	notICP_notACP	0.1569	ATC	I	21239	43645	0.486643	CTA	L	12658	35320	0.358399	0.174412	0.899593	-0.105813	-0.547948
ATCCTC	IL	38	249	notICP_notACP	0.156	ATC	I	21239	43645	0.486643	CTC	L	5411	13857	0.390533	0.19005	0.820838	-0.19743	-0.906968
ATCCTG	IL	65	425	notICP_notACP	0.15493	ATC	I	21239	43645	0.486643	CTG	L	8835	28041	0.315099	0.15334	1.01036	0.0103099	-0.13007
ATCCTT	IL	117	494	notICP_notACP	0.238384	ATC	I	21239	43645	0.486643	CTT	L	19276	31237	0.617101	0.300308	0.793799	-0.230925	-1.60127
ATCGAA	IE	556	1657	notICP_notACP	0.335947	ATC	I	21239	43645	0.486643	GAA	E	86785	120764	0.718635	0.349719	0.960621	-0.0401755	-0.656818
ATCGAC	ID	183	886	notICP_notACP	0.207441	ATC	I	21239	43645	0.486643	GAC	D	25797	52659	0.489897	0.238405	0.87012	-0.139125	-0.894475
ATCGAG	IE	206	756	notICP_notACP	0.273448	ATC	I	21239	43645	0.486643	GAG	E	25687	51527	0.498525	0.242604	1.12714	0.119682	0.380774
ATCGAT	ID	539	1647	notICP_notACP	0.32767	ATC	I	21239	43645	0.486643	GAT	D	69836	100838	0.692559	0.337029	0.972231	-0.0281619	-0.55197
ATCGCA	IA	86	480	notICP_notACP	0.180873	ATC	I	21239	43645	0.486643	GCA	A	22185	42035	0.527786	0.256843	0.704217	-0.350669	-1.84589
ATCGCC	IA	74	398	notICP_notACP	0.18797	ATC	I	21239	43645	0.486643	GCC	A	13358	31478	0.424378	0.20652	0.910176	-0.0941175	-0.603571
ATCGCG	IA	24	201	notICP_notACP	0.123762	ATC	I	21239	43645	0.486643	GCG	A	4694	16127	0.291109	0.141666	0.873622	-0.135108	-0.521245
ATCGCT	IA	132	580	notICP_notACP	0.228916	ATC	I	21239	43645	0.486643	GCT	A	29498	51778	0.56971	0.277245	0.82568	-0.191548	-1.29529
ATCGGA	IG	84	369	notICP_notACP	0.22973	ATC	I	21239	43645	0.486643	GGA	G	15029	28690	0.523858	0.254931	0.901143	-0.104091	-0.792731
ATCGGC	IG	62	357	notICP_notACP	0.175978	ATC	I	21239	43645	0.486643	GGC	G	9417	25411	0.370612	0.180356	0.975725	-0.0245741	-0.282329
ATCGGG	IG	43	253	notICP_notACP	0.173228	ATC	I	21239	43645	0.486643	GGG	G	6264	15994	0.391685	0.190611	0.908808	-0.0956216	-0.562471
ATCGGT	IG	272	901	notICP_notACP	0.302661	ATC	I	21239	43645	0.486643	GGT	G	39828	58498	0.680849	0.33133	0.913472	-0.0905029	-0.945726
ATCGTA	IV	54	367	notICP_notACP	0.149457	ATC	I	21239	43645	0.486643	GTA	V	14388	31180	0.461467	0.224569	0.665525	-0.407179	-1.79385
ATCGTC	IV	93	445	notICP_notACP	0.210762	ATC	I	21239	43645	0.486643	GTC	V	12438	28680	0.433702	0.211058	0.9986	-0.00140054	-0.23043
ATCGTG	IV	90	376	notICP_notACP	0.241379	ATC	I	21239	43645	0.486643	GTG	V	13437	28300	0.474824	0.23107	1.04462	0.0436504	-0.0321271
ATCGTT	IV	165	758	notICP_notACP	0.218709	ATC	I	21239	43645	0.486643	GTT	V	33448	55938	0.597955	0.29099	0.751602	-0.285549	-1.80582
ATCTAC	IY	156	524	notICP_notACP	0.299048	ATC	I	21239	43645	0.486643	TAC	Y	22453	36975	0.607259	0.295518	1.01194	0.0118733	-0.240999
ATCTAT	IY	160	558	notICP_notACP	0.288014	ATC	I	21239	43645	0.486643	TAT	Y	34346	48851	0.703083	0.34215	0.841778	-0.172239	-1.48449
ATCTCA	IS	162	603	notICP_notACP	0.269868	ATC	I	21239	43645	0.486643	TCA	S	27654	49107	0.563147	0.274051	0.984735	-0.0153831	-0.377881
ATCTCC	IS	152	570	notICP_notACP	0.267951	ATC	I	21239	43645	0.486643	TCC	S	15783	36348	0.434235	0.211317	1.268	0.237444	0.947984
ATCTCG	IS	54	283	notICP_notACP	0.193662	ATC	I	21239	43645	0.486643	TCG	S	8104	22609	0.35847	0.174447	1.11015	0.104496	0.21244
ATCTCT	IS	254	842	notICP_notACP	0.302491	ATC	I	21239	43645	0.486643	TCT	S	35844	60434	0.593117	0.288636	1.048	0.0468864	-0.019897
ATCTGC	IC	63	224	notICP_notACP	0.284444	ATC	I	21239	43645	0.486643	TGC	C	6288	11944	0.526496	0.256216	1.11018	0.104519	0.312156
ATCTGG	IW	219	413	notICP_notACP	0.531401	ATC	I	21239	43645	0.486643	TGG	W	26080	26536	0.982816	0.47828	1.11107	0.10532	0.591515
ATCTGT	IC	135	348	notICP_notACP	0.389685	ATC	I	21239	43645	0.486643	TGT	C	14400	20053	0.718111	0.349463	1.11509	0.108939	0.46135
ATCTTA	IL	257	954	notICP_notACP	0.270157	ATC	I	21239	43645	0.486643	TTA	L	35900	69631	0.515582	0.250904	1.07673	0.0739328	0.131959
ATCTTC	IF	251	748	notICP_notACP	0.336449	ATC	I	21239	43645	0.486643	TTC	F	27215	46773	0.581862	0.283159	1.1882	0.172438	0.802396
ATCTTG	IL	368	1031	notICP_notACP	0.357558	ATC	I	21239	43645	0.486643	TTG	L	39123	70747	0.553005	0.269116	1.32864	0.284156	1.54513
ATCTTT	IF	316	920	notICP_notACP	0.344191	ATC	I	21239	43645	0.486643	TTT	F	46713	68092	0.686032	0.333853	1.03097	0.0304977	-0.140767
ATGAAA	MK	1454	2458	notICP_notACP	0.591704	ATG	M	46022	53364	0.862419	AAA	K	73410	111560	0.658035	0.567502	1.04265	0.0417627	-0.102051
ATGAAC	MN	709	1419	notICP_notACP	0.5	ATG	M	46022	53364	0.862419	AAC	N	33987	64271	0.528815	0.45606	1.09635	0.0919832	0.425044
ATGAAG	MK	877	1643	notICP_notACP	0.534063	ATG	M	46022	53364	0.862419	AAG	K	48808	80898	0.603333	0.520326	1.0264	0.0260596	-0.268575
ATGAAT	MN	1136	2075	notICP_notACP	0.547688	ATG	M	46022	53364	0.862419	AAT	N	59608	96206	0.619591	0.534347	1.02497	0.0246596	-0.291699
ATGACA	MT	504	1030	notICP_notACP	0.489816	ATG	M	46022	53364	0.862419	ACA	T	24484	46099	0.531128	0.458055	1.06934	0.06704	0.170764
ATGACC	MT	223	633	notICP_notACP	0.353312	ATG	M	46022	53364	0.862419	ACC	T	12139	31112	0.390191	0.336508	1.04994	0.0487309	-0.00971655
ATGACG	MT	136	469	notICP_notACP	0.291489	ATG	M	46022	53364	0.862419	ACG	T	6710	21332	0.314583	0.271302	1.07441	0.0717693	0.129616
ATGACT	MT	528	993	notICP_notACP	0.532193	ATG	M	46022	53364	0.862419	ACT	T	26820	50862	0.527318	0.45477	1.17025	0.157216	1.11968
ATGAGA	MR	755	1120	notICP_notACP	0.674398	ATG	M	46022	53364	0.862419	AGA	R	38854	55547	0.699485	0.603249	1.11794	0.11149	0.831952
ATGAGC	MS	241	631	notICP_notACP	0.382911	ATG	M	46022	53364	0.862419	AGC	S	10768	25881	0.416081	0.358836	1.06709	0.0649383	0.117095
ATGAGG	MR	200	515	notICP_notACP	0.389535	ATG	M	46022	53364	0.862419	AGG	R	10550	25154	0.419439	0.361733	1.07686	0.074048	0.191178
ATGAGT	MS	543	948	notICP_notACP	0.573235	ATG	M	46022	53364	0.862419	AGT	S	21091	37855	0.557164	0.480509	1.19297	0.17645	1.40915
ATGATA	MI	559	933	notICP_notACP	0.599572	ATG	M	46022	53364	0.862419	ATA	I	31505	47630	0.66146	0.570456	1.05104	0.04978	-0.0034552
ATGATC	MI	360	788	notICP_notACP	0.457541	ATG	M	46022	53364	0.862419	ATC	I	21239	43645	0.486643	0.41969	1.09019	0.0863509	0.337641
ATGATG	MM	905	1119	notICP_notACP	0.808929	ATG	M	46022	53364	0.862419	ATG	M	46022	53364	0.862419	0.743767	1.08761	0.083983	0.558656
ATGATT	MI	897	1549	notICP_notACP	0.579355	ATG	M	46022	53364	0.862419	ATT	I	49345	78454	0.628972	0.542438	1.06806	0.0658422	0.187845
ATGCAA	MQ	833	1320	notICP_notACP	0.63134	ATG	M	46022	53364	0.862419	CAA	Q	51310	70872	0.723985	0.624379	1.01115	0.0110873	-0.519467
ATGCAC	MH	151	312	notICP_notACP	0.485623	ATG	M	46022	53364	0.862419	CAC	H	9788	19660	0.497889	0.429389	1.13096	0.123069	0.707932
ATGCAG	MQ	233	540	notICP_notACP	0.432532	ATG	M	46022	53364	0.862419	CAG	Q	16342	32458	0.503497	0.434225	0.996101	-0.00390625	-0.496549
ATGCAT	MH	391	637	notICP_notACP	0.61442	ATG	M	46022	53364	0.862419	CAT	H	24427	35648	0.685237	0.590961	1.0397	0.0389285	-0.142376
ATGCCA	MP	466	804	notICP_notACP	0.580124	ATG	M	46022	53364	0.862419	CCA	P	29867	45638	0.65444	0.564402	1.02786	0.0274758	-0.274328
ATGCCC	MP	159	402	notICP_notACP	0.397022	ATG	M	46022	53364	0.862419	CCC	P	7197	18042	0.398936	0.34405	1.15397	0.143206	0.731105
ATGCCG	MP	77	240	notICP_notACP	0.323651	ATG	M	46022	53364	0.862419	CCG	P	4839	13912	0.347876	0.300015	1.07878	0.0758347	0.170521
ATGCCT	MP	334	660	notICP_notACP	0.506808	ATG	M	46022	53364	0.862419	CCT	P	20801	34918	0.595722	0.513762	0.986465	-0.0136275	-0.690005
ATGCGA	MR	48	115	notICP_notACP	0.422414	ATG	M	46022	53364	0.862419	CGA	R	3968	7756	0.511667	0.441271	0.957265	-0.0436746	-0.859422
ATGCGC	MR	29	97	notICP_notACP	0.306122	ATG	M	46022	53364	0.862419	CGC	R	2686	6630	0.405218	0.349468	0.875968	-0.132426	-1.26886
ATGCGG	MR	19	80	notICP_notACP	0.246914	ATG	M	46022	53364	0.862419	CGG	R	1572	4559	0.344956	0.297497	0.829971	-0.186365	-1.36348
ATGCGT	MR	156	244	notICP_notACP	0.640816	ATG	M	46022	53364	0.862419	CGT	R	11353	15891	0.714448	0.616153	1.04003	0.0392472	-0.144217
ATGCTA	ML	328	846	notICP_notACP	0.38843	ATG	M	46022	53364	0.862419	CTA	L	12658	35320	0.358399	0.30909	1.25669	0.22848	1.31419
ATGCTC	ML	101	293	notICP_notACP	0.346939	ATG	M	46022	53364	0.862419	CTC	L	5411	13857	0.390533	0.336803	1.03009	0.0296508	-0.148096
ATGCTG	ML	227	712	notICP_notACP	0.319776	ATG	M	46022	53364	0.862419	CTG	L	8835	28041	0.315099	0.271747	1.17674	0.162747	0.705586
ATGCTT	ML	474	825	notICP_notACP	0.575061	ATG	M	46022	53364	0.862419	CTT	L	19276	31237	0.617101	0.5322	1.08054	0.0774565	0.321784
ATGGAA	ME	1550	2500	notICP_notACP	0.620152	ATG	M	46022	53364	0.862419	GAA	E	86785	120764	0.718635	0.619765	1.00062	0.000624251	-0.650679
ATGGAC	MD	647	1281	notICP_notACP	0.50546	ATG	M	46022	53364	0.862419	GAC	D	25797	52659	0.489897	0.422497	1.19636	0.179287	1.26868
ATGGAG	ME	444	1042	notICP_notACP	0.426654	ATG	M	46022	53364	0.862419	GAG	E	25687	51527	0.498525	0.429938	0.992362	-0.00766695	-0.524929
ATGGAT	MD	1401	2204	notICP_notACP	0.635828	ATG	M	46022	53364	0.862419	GAT	D	69836	100838	0.692559	0.597277	1.06454	0.0625473	0.163389
ATGGCA	MA	602	1155	notICP_notACP	0.521626	ATG	M	46022	53364	0.862419	GCA	A	22185	42035	0.527786	0.455173	1.146	0.136275	0.892128
ATGGCC	MA	307	752	notICP_notACP	0.409031	ATG	M	46022	53364	0.862419	GCC	A	13358	31478	0.424378	0.365992	1.11759	0.111179	0.502113
ATGGCG	MA	109	429	notICP_notACP	0.255814	ATG	M	46022	53364	0.862419	GCG	A	4694	16127	0.291109	0.251058	1.01894	0.0187678	-0.16835
ATGGCT	MA	653	1219	notICP_notACP	0.536066	ATG	M	46022	53364	0.862419	GCT	A	29498	51778	0.56971	0.491329	1.09105	0.0871433	0.404067
ATGGGA	MG	353	725	notICP_notACP	0.487603	ATG	M	46022	53364	0.862419	GGA	G	15029	28690	0.523858	0.451785	1.07928	0.076296	0.26144
ATGGGC	MG	236	637	notICP_notACP	0.371473	ATG	M	46022	53364	0.862419	GGC	G	9417	25411	0.370612	0.319623	1.16222	0.150334	0.733832
ATGGGG	MG	170	429	notICP_notACP	0.397674	ATG	M	46022	53364	0.862419	GGG	G	6264	15994	0.391685	0.337797	1.17726	0.16319	0.880725
ATGGGT	MG	809	1294	notICP_notACP	0.625483	ATG	M	46022	53364	0.862419	GGT	G	39828	58498	0.680849	0.587177	1.06524	0.0631965	0.169031
ATGGTA	MV	284	696	notICP_notACP	0.408895	ATG	M	46022	53364	0.862419	GTA	V	14388	31180	0.461467	0.397978	1.02743	0.0270625	-0.196937
ATGGTC	MV	236	602	notICP_notACP	0.393035	ATG	M	46022	53364	0.862419	GTC	V	12438	28680	0.433702	0.374033	1.0508	0.049555	-0.00409683
ATGGTG	MV	251	575	notICP_notACP	0.4375	ATG	M	46022	53364	0.862419	GTG	V	13437	28300	0.474824	0.409498	1.06838	0.0661459	0.144559
ATGGTT	MV	737	1228	notICP_notACP	0.600488	ATG	M	46022	53364	0.862419	GTT	V	33448	55938	0.597955	0.515688	1.16444	0.152241	1.20767
ATGTAC	MY	346	653	notICP_notACP	0.530581	ATG	M	46022	53364	0.862419	TAC	Y	22453	36975	0.607259	0.523712	1.01312	0.0130315	-0.414378
ATGTAT	MY	511	825	notICP_notACP	0.619855	ATG	M	46022	53364	0.862419	TAT	Y	34346	48851	0.703083	0.606352	1.02227	0.0220243	-0.364872
ATGTCA	MS	576	1034	notICP_notACP	0.557488	ATG	M	46022	53364	0.862419	TCA	S	27654	49107	0.563147	0.485668	1.14788	0.137915	0.970812
ATGTCC	MS	309	738	notICP_notACP	0.419486	ATG	M	46022	53364	0.862419	TCC	S	15783	36348	0.434235	0.374492	1.12014	0.113458	0.53355
ATGTCG	MS	158	442	notICP_notACP	0.358916	ATG	M	46022	53364	0.862419	TCG	S	8104	22609	0.35847	0.309151	1.16097	0.149259	0.701796
ATGTCT	MS	726	1219	notICP_notACP	0.595902	ATG	M	46022	53364	0.862419	TCT	S	35844	60434	0.593117	0.511515	1.16497	0.152698	1.20353
ATGTGC	MC	139	267	notICP_notACP	0.522388	ATG	M	46022	53364	0.862419	TGC	C	6288	11944	0.526496	0.454061	1.15048	0.14018	0.932103
ATGTGG	MW	385	437	notICP_notACP	0.881279	ATG	M	46022	53364	0.862419	TGG	W	26080	26536	0.982816	0.8476	1.03973	0.0389652	-0.203536
ATGTGT	MC	253	380	notICP_notACP	0.666667	ATG	M	46022	53364	0.862419	TGT	C	14400	20053	0.718111	0.619313	1.07646	0.0736797	0.322225
ATGTTA	ML	395	967	notICP_notACP	0.409091	ATG	M	46022	53364	0.862419	TTA	L	35900	69631	0.515582	0.444648	0.920034	-0.083345	-1.20876
ATGTTC	MF	408	787	notICP_notACP	0.519036	ATG	M	46022	53364	0.862419	TTC	F	27215	46773	0.581862	0.501809	1.03433	0.0337534	-0.176655
ATGTTG	ML	485	963	notICP_notACP	0.504149	ATG	M	46022	53364	0.862419	TTG	L	39123	70747	0.553005	0.476922	1.05709	0.0555193	0.0568479
ATGTTT	MF	969	1418	notICP_notACP	0.68358	ATG	M	46022	53364	0.862419	TTT	F	46713	68092	0.686032	0.591647	1.15538	0.144433	1.27461
ATTAAA	IK	647	2290	notICP_notACP	0.282846	ATT	I	49345	78454	0.628972	AAA	K	73410	111560	0.658035	0.413885	0.683392	-0.380687	-3.15298
ATTAAC	IN	352	1324	notICP_notACP	0.266415	ATT	I	49345	78454	0.628972	AAC	N	33987	64271	0.528815	0.33261	0.800984	-0.221915	-1.72403
ATTAAG	IK	385	1519	notICP_notACP	0.253947	ATT	I	49345	78454	0.628972	AAG	K	48808	80898	0.603333	0.379479	0.6692	-0.401673	-3.00239
ATTAAT	IN	652	2044	notICP_notACP	0.319315	ATT	I	49345	78454	0.628972	AAT	N	59608	96206	0.619591	0.389705	0.819376	-0.199212	-1.87157
ATTACA	IT	346	1049	notICP_notACP	0.330476	ATT	I	49345	78454	0.628972	ACA	T	24484	46099	0.531128	0.334065	0.989258	-0.0107999	-0.429344
ATTACC	IT	203	859	notICP_notACP	0.237209	ATT	I	49345	78454	0.628972	ACC	T	12139	31112	0.390191	0.245419	0.966548	-0.0340239	-0.43081
ATTACG	IT	81	490	notICP_notACP	0.167006	ATT	I	49345	78454	0.628972	ACG	T	6710	21332	0.314583	0.197864	0.844045	-0.169549	-0.849186
ATTACT	IT	489	1395	notICP_notACP	0.351003	ATT	I	49345	78454	0.628972	ACT	T	26820	50862	0.527318	0.331669	1.05829	0.0566582	0.0478058
ATTAGA	IR	551	1250	notICP_notACP	0.441247	ATT	I	49345	78454	0.628972	AGA	R	38854	55547	0.699485	0.439957	1.00293	0.00292878	-0.440872
ATTAGC	IS	111	493	notICP_notACP	0.226721	ATT	I	49345	78454	0.628972	AGC	S	10768	25881	0.416081	0.261703	0.866328	-0.143492	-1.00243
ATTAGG	IR	132	549	notICP_notACP	0.241818	ATT	I	49345	78454	0.628972	AGG	R	10550	25154	0.419439	0.263816	0.916618	-0.0870646	-0.735832
ATTAGT	IS	275	796	notICP_notACP	0.346299	ATT	I	49345	78454	0.628972	AGT	S	21091	37855	0.557164	0.350441	0.988181	-0.0118896	-0.458208
ATTATA	II	460	1187	notICP_notACP	0.388047	ATT	I	49345	78454	0.628972	ATA	I	31505	47630	0.66146	0.41604	0.932716	-0.0696541	-1.02174
ATTATC	II	375	1288	notICP_notACP	0.291699	ATT	I	49345	78454	0.628972	ATC	I	21239	43645	0.486643	0.306085	0.953001	-0.0481389	-0.623154
ATTATG	IM	553	1145	notICP_notACP	0.483421	ATT	I	49345	78454	0.628972	ATG	M	46022	53364	0.862419	0.542438	0.8912	-0.115186	-1.79842
ATTATT	II	864	2172	notICP_notACP	0.398067	ATT	I	49345	78454	0.628972	ATT	I	49345	78454	0.628972	0.395606	1.00622	0.00620253	-0.369492
ATTCAA	IQ	1149	2272	notICP_notACP	0.505939	ATT	I	49345	78454	0.628972	CAA	Q	51310	70872	0.723985	0.455366	1.11106	0.105314	0.563117
ATTCAC	IH	234	682	notICP_notACP	0.34407	ATT	I	49345	78454	0.628972	CAC	H	9788	19660	0.497889	0.313158	1.09871	0.0941368	0.307186
ATTCAG	IQ	285	899	notICP_notACP	0.317778	ATT	I	49345	78454	0.628972	CAG	Q	16342	32458	0.503497	0.316685	1.00345	0.00344363	-0.313958
ATTCAT	IH	524	1123	notICP_notACP	0.467082	ATT	I	49345	78454	0.628972	CAT	H	24427	35648	0.685237	0.430995	1.08373	0.0804088	0.289101
ATTCCA	IP	821	1740	notICP_notACP	0.472142	ATT	I	49345	78454	0.628972	CCA	P	29867	45638	0.65444	0.411625	1.14702	0.137169	0.815511
ATTCCC	IP	137	619	notICP_notACP	0.222581	ATT	I	49345	78454	0.628972	CCC	P	7197	18042	0.398936	0.25092	0.88706	-0.119843	-0.85342
ATTCCG	IP	127	514	notICP_notACP	0.248544	ATT	I	49345	78454	0.628972	CCG	P	4839	13912	0.347876	0.218804	1.13592	0.127441	0.38319
ATTCCT	IP	584	1356	notICP_notACP	0.431098	ATT	I	49345	78454	0.628972	CCT	P	20801	34918	0.595722	0.374692	1.15054	0.140231	0.769626
ATTCGA	IR	67	196	notICP_notACP	0.345178	ATT	I	49345	78454	0.628972	CGA	R	3968	7756	0.511667	0.321824	1.07257	0.070054	0.141484
ATTCGC	IR	53	176	notICP_notACP	0.305085	ATT	I	49345	78454	0.628972	CGC	R	2686	6630	0.405218	0.254871	1.19702	0.179833	0.768775
ATTCGG	IR	26	122	notICP_notACP	0.219512	ATT	I	49345	78454	0.628972	CGG	R	1572	4559	0.344956	0.216968	1.01173	0.011659	-0.177914
ATTCGT	IR	275	501	notICP_notACP	0.549801	ATT	I	49345	78454	0.628972	CGT	R	11353	15891	0.714448	0.449368	1.2235	0.201715	1.60183
ATTCTA	IL	195	1023	notICP_notACP	0.191406	ATT	I	49345	78454	0.628972	CTA	L	12658	35320	0.358399	0.225423	0.849099	-0.163579	-0.943875
ATTCTC	IL	128	460	notICP_notACP	0.279826	ATT	I	49345	78454	0.628972	CTC	L	5411	13857	0.390533	0.245634	1.1392	0.130327	0.446874
ATTCTG	IL	151	748	notICP_notACP	0.202937	ATT	I	49345	78454	0.628972	CTG	L	8835	28041	0.315099	0.198188	1.02396	0.0236791	-0.112312
ATTCTT	IL	566	1152	notICP_notACP	0.491761	ATT	I	49345	78454	0.628972	CTT	L	19276	31237	0.617101	0.388139	1.26697	0.236628	1.73291
ATTGAA	IE	2126	4107	notICP_notACP	0.51777	ATT	I	49345	78454	0.628972	GAA	E	86785	120764	0.718635	0.452002	1.14551	0.135846	0.881314
ATTGAC	ID	672	1855	notICP_notACP	0.362608	ATT	I	49345	78454	0.628972	GAC	D	25797	52659	0.489897	0.308132	1.17679	0.162794	0.80041
ATTGAG	IE	502	1520	notICP_notACP	0.330703	ATT	I	49345	78454	0.628972	GAG	E	25687	51527	0.498525	0.313558	1.05468	0.0532368	0.0217287
ATTGAT	ID	1826	3619	notICP_notACP	0.504696	ATT	I	49345	78454	0.628972	GAT	D	69836	100838	0.692559	0.435601	1.15862	0.147231	0.967628
ATTGCA	IA	592	1521	notICP_notACP	0.389619	ATT	I	49345	78454	0.628972	GCA	A	22185	42035	0.527786	0.331962	1.17368	0.160147	0.840934
ATTGCC	IA	497	1381	notICP_notACP	0.360347	ATT	I	49345	78454	0.628972	GCC	A	13358	31478	0.424378	0.266922	1.35001	0.300112	1.65063
ATTGCG	IA	134	621	notICP_notACP	0.217042	ATT	I	49345	78454	0.628972	GCG	A	4694	16127	0.291109	0.183099	1.18538	0.170062	0.508164
ATTGCT	IA	922	2072	notICP_notACP	0.445248	ATT	I	49345	78454	0.628972	GCT	A	29498	51778	0.56971	0.358331	1.24256	0.217174	1.41873
ATTGGA	IG	343	899	notICP_notACP	0.382222	ATT	I	49345	78454	0.628972	GGA	G	15029	28690	0.523858	0.329492	1.16004	0.148451	0.741568
ATTGGC	IG	204	822	notICP_notACP	0.249089	ATT	I	49345	78454	0.628972	GGC	G	9417	25411	0.370612	0.233105	1.06857	0.066321	0.0831928
ATTGGG	IG	155	576	notICP_notACP	0.270364	ATT	I	49345	78454	0.628972	GGG	G	6264	15994	0.391685	0.246359	1.09744	0.0929798	0.23518
ATTGGT	IG	1094	2150	notICP_notACP	0.509066	ATT	I	49345	78454	0.628972	GGT	G	39828	58498	0.680849	0.428235	1.18875	0.172904	1.21842
ATTGTA	IV	368	1045	notICP_notACP	0.352772	ATT	I	49345	78454	0.628972	GTA	V	14388	31180	0.461467	0.29025	1.21541	0.195081	0.986019
ATTGTC	IV	431	1217	notICP_notACP	0.35468	ATT	I	49345	78454	0.628972	GTC	V	12438	28680	0.433702	0.272786	1.30021	0.262527	1.40564
ATTGTG	IV	351	998	notICP_notACP	0.352352	ATT	I	49345	78454	0.628972	GTG	V	13437	28300	0.474824	0.298651	1.17981	0.165356	0.794446
ATTGTT	IV	1019	2164	notICP_notACP	0.471132	ATT	I	49345	78454	0.628972	GTT	V	33448	55938	0.597955	0.376097	1.25269	0.225291	1.56792
ATTTAC	IY	426	1008	notICP_notACP	0.423191	ATT	I	49345	78454	0.628972	TAC	Y	22453	36975	0.607259	0.381949	1.10798	0.102538	0.447965
ATTTAT	IY	650	1394	notICP_notACP	0.466667	ATT	I	49345	78454	0.628972	TAT	Y	34346	48851	0.703083	0.442219	1.05528	0.0538091	0.0361728
ATTTCA	IS	575	1539	notICP_notACP	0.374026	ATT	I	49345	78454	0.628972	TCA	S	27654	49107	0.563147	0.354203	1.05596	0.0544539	0.0339649
ATTTCC	IS	376	1296	notICP_notACP	0.290671	ATT	I	49345	78454	0.628972	TCC	S	15783	36348	0.434235	0.273122	1.06425	0.0622744	0.0730718
ATTTCG	IS	151	621	notICP_notACP	0.244373	ATT	I	49345	78454	0.628972	TCG	S	8104	22609	0.35847	0.225467	1.08385	0.0805201	0.151801
ATTTCT	IS	788	2079	notICP_notACP	0.379327	ATT	I	49345	78454	0.628972	TCT	S	35844	60434	0.593117	0.373054	1.01682	0.016676	-0.266602
ATTTGC	IC	180	445	notICP_notACP	0.40583	ATT	I	49345	78454	0.628972	TGC	C	6288	11944	0.526496	0.331152	1.22551	0.203357	1.19422
ATTTGG	IW	595	871	notICP_notACP	0.683486	ATT	I	49345	78454	0.628972	TGG	W	26080	26536	0.982816	0.618164	1.10567	0.100453	0.695471
ATTTGT	IC	324	666	notICP_notACP	0.487256	ATT	I	49345	78454	0.628972	TGT	C	14400	20053	0.718111	0.451672	1.07878	0.0758346	0.256719
ATTTTA	IL	872	2549	notICP_notACP	0.342353	ATT	I	49345	78454	0.628972	TTA	L	35900	69631	0.515582	0.324287	1.05571	0.0542145	0.0293992
ATTTTC	IF	753	1709	notICP_notACP	0.440936	ATT	I	49345	78454	0.628972	TTC	F	27215	46773	0.581862	0.365975	1.20483	0.186335	1.16306
ATTTTG	IL	831	2267	notICP_notACP	0.366843	ATT	I	49345	78454	0.628972	TTG	L	39123	70747	0.553005	0.347825	1.05468	0.0532355	0.0240933
ATTTTT	IF	877	1968	notICP_notACP	0.445912	ATT	I	49345	78454	0.628972	TTT	F	46713	68092	0.686032	0.431495	1.03341	0.0328645	-0.160111
CAAAAA	QK	1156	2759	notICP_notACP	0.419203	CAA	Q	51310	70872	0.723985	AAA	K	73410	111560	0.658035	0.476407	0.879925	-0.127918	-1.69072
CAAAAC	QN	635	1701	notICP_notACP	0.373678	CAA	Q	51310	70872	0.723985	AAC	N	33987	64271	0.528815	0.382854	0.976032	-0.0242598	-0.596889
CAAAAG	QK	1117	2278	notICP_notACP	0.490566	CAA	Q	51310	70872	0.723985	AAG	K	48808	80898	0.603333	0.436804	1.12308	0.116076	0.648879
CAAAAT	QN	1164	2804	notICP_notACP	0.41533	CAA	Q	51310	70872	0.723985	AAT	N	59608	96206	0.619591	0.448575	0.925888	-0.0770025	-1.16507
CAAACA	QT	528	1286	notICP_notACP	0.411033	CAA	Q	51310	70872	0.723985	ACA	T	24484	46099	0.531128	0.384529	1.06893	0.0666559	0.140084
CAAACC	QT	232	703	notICP_notACP	0.330966	CAA	Q	51310	70872	0.723985	ACC	T	12139	31112	0.390191	0.282492	1.17159	0.158364	0.703387
CAAACG	QT	130	561	notICP_notACP	0.233096	CAA	Q	51310	70872	0.723985	ACG	T	6710	21332	0.314583	0.227753	1.02346	0.0231871	-0.131442
CAAACT	QT	562	1341	notICP_notACP	0.419523	CAA	Q	51310	70872	0.723985	ACT	T	26820	50862	0.527318	0.381771	1.09889	0.0942983	0.375893
CAAAGA	QR	1097	1879	notICP_notACP	0.584043	CAA	Q	51310	70872	0.723985	AGA	R	38854	55547	0.699485	0.506417	1.15328	0.142614	1.06897
CAAAGC	QS	235	711	notICP_notACP	0.331461	CAA	Q	51310	70872	0.723985	AGC	S	10768	25881	0.416081	0.301236	1.10033	0.0956144	0.305624
CAAAGG	QR	285	891	notICP_notACP	0.320628	CAA	Q	51310	70872	0.723985	AGG	R	10550	25154	0.419439	0.303668	1.05585	0.0543461	0.0284035
CAAAGT	QS	579	1200	notICP_notACP	0.482931	CAA	Q	51310	70872	0.723985	AGT	S	21091	37855	0.557164	0.403378	1.19722	0.179998	1.21838
CAAATA	QI	703	1423	notICP_notACP	0.494382	CAA	Q	51310	70872	0.723985	ATA	I	31505	47630	0.66146	0.478887	1.03236	0.0318435	-0.188154
CAAATC	QI	436	1122	notICP_notACP	0.389136	CAA	Q	51310	70872	0.723985	ATC	I	21239	43645	0.486643	0.352322	1.10449	0.0993841	0.387769
CAAATG	QM	986	1481	notICP_notACP	0.665992	CAA	Q	51310	70872	0.723985	ATG	M	46022	53364	0.862419	0.624379	1.06665	0.0645205	0.197984
CAAATT	QI	967	2042	notICP_notACP	0.473813	CAA	Q	51310	70872	0.723985	ATT	I	49345	78454	0.628972	0.455366	1.04051	0.0397104	-0.10204
CAACAA	QQ	1424	2975	notICP_notACP	0.478831	CAA	Q	51310	70872	0.723985	CAA	Q	51310	70872	0.723985	0.524155	0.91353	-0.0904395	-1.49548
CAACAC	QH	153	455	notICP_notACP	0.337719	CAA	Q	51310	70872	0.723985	CAC	H	9788	19660	0.497889	0.360464	0.936901	-0.0651781	-0.85403
CAACAG	QQ	532	1658	notICP_notACP	0.321278	CAA	Q	51310	70872	0.723985	CAG	Q	16342	32458	0.503497	0.364524	0.881362	-0.126286	-1.28281
CAACAT	QH	409	873	notICP_notACP	0.469108	CAA	Q	51310	70872	0.723985	CAT	H	24427	35648	0.685237	0.496101	0.945589	-0.0559477	-1.08615
CAACCA	QP	511	1142	notICP_notACP	0.447944	CAA	Q	51310	70872	0.723985	CCA	P	29867	45638	0.65444	0.473805	0.945418	-0.0561277	-1.039
CAACCC	QP	72	336	notICP_notACP	0.216617	CAA	Q	51310	70872	0.723985	CCC	P	7197	18042	0.398936	0.288824	0.749998	-0.287685	-1.80196
CAACCG	QP	84	404	notICP_notACP	0.209877	CAA	Q	51310	70872	0.723985	CCG	P	4839	13912	0.347876	0.251857	0.833316	-0.182342	-1.13686
CAACCT	QP	386	877	notICP_notACP	0.440774	CAA	Q	51310	70872	0.723985	CCT	P	20801	34918	0.595722	0.431294	1.02198	0.0217444	-0.262085
CAACGA	QR	92	270	notICP_notACP	0.343173	CAA	Q	51310	70872	0.723985	CGA	R	3968	7756	0.511667	0.370439	0.926396	-0.0764535	-0.95823
CAACGC	QR	52	167	notICP_notACP	0.315476	CAA	Q	51310	70872	0.723985	CGC	R	2686	6630	0.405218	0.293372	1.07535	0.0726426	0.145862
CAACGG	QR	39	163	notICP_notACP	0.243902	CAA	Q	51310	70872	0.723985	CGG	R	1572	4559	0.344956	0.249743	0.976613	-0.0236646	-0.386358
CAACGT	QR	260	469	notICP_notACP	0.555319	CAA	Q	51310	70872	0.723985	CGT	R	11353	15891	0.714448	0.517249	1.0736	0.0710178	0.238476
CAACTA	QL	306	1067	notICP_notACP	0.287453	CAA	Q	51310	70872	0.723985	CTA	L	12658	35320	0.358399	0.259475	1.10782	0.102398	0.303494
CAACTC	QL	79	320	notICP_notACP	0.249221	CAA	Q	51310	70872	0.723985	CTC	L	5411	13857	0.390533	0.28274	0.881451	-0.126186	-0.994483
CAACTG	QL	212	924	notICP_notACP	0.23027	CAA	Q	51310	70872	0.723985	CTG	L	8835	28041	0.315099	0.228127	1.0094	0.00935192	-0.198077
CAACTT	QL	308	751	notICP_notACP	0.410904	CAA	Q	51310	70872	0.723985	CTT	L	19276	31237	0.617101	0.446772	0.919718	-0.083688	-1.21745
CAAGAA	QE	2061	3768	notICP_notACP	0.547095	CAA	Q	51310	70872	0.723985	GAA	E	86785	120764	0.718635	0.520281	1.05154	0.0502523	0.00219698
CAAGAC	QD	437	1206	notICP_notACP	0.362883	CAA	Q	51310	70872	0.723985	GAC	D	25797	52659	0.489897	0.354678	1.02313	0.0228693	-0.207082
CAAGAG	QE	605	1553	notICP_notACP	0.389961	CAA	Q	51310	70872	0.723985	GAG	E	25687	51527	0.498525	0.360925	1.08045	0.0773782	0.217594
CAAGAT	QD	1377	2611	notICP_notACP	0.527565	CAA	Q	51310	70872	0.723985	GAT	D	69836	100838	0.692559	0.501403	1.05218	0.0508626	0.00878184
CAAGCA	QA	382	990	notICP_notACP	0.386478	CAA	Q	51310	70872	0.723985	GCA	A	22185	42035	0.527786	0.382109	1.01143	0.0113698	-0.315645
CAAGCC	QA	223	719	notICP_notACP	0.311111	CAA	Q	51310	70872	0.723985	GCC	A	13358	31478	0.424378	0.307243	1.01259	0.0125096	-0.246464
CAAGCG	QA	105	447	notICP_notACP	0.236607	CAA	Q	51310	70872	0.723985	GCG	A	4694	16127	0.291109	0.210758	1.12265	0.115689	0.31119
CAAGCT	QA	650	1368	notICP_notACP	0.47553	CAA	Q	51310	70872	0.723985	GCT	A	29498	51778	0.56971	0.412461	1.15291	0.142287	0.867425
CAAGGA	QG	257	676	notICP_notACP	0.381093	CAA	Q	51310	70872	0.723985	GGA	G	15029	28690	0.523858	0.379265	1.00482	0.00480798	-0.365241
CAAGGC	QG	183	658	notICP_notACP	0.279211	CAA	Q	51310	70872	0.723985	GGC	G	9417	25411	0.370612	0.268318	1.0406	0.0397954	-0.0596345
CAAGGG	QG	96	380	notICP_notACP	0.254593	CAA	Q	51310	70872	0.723985	GGG	G	6264	15994	0.391685	0.283574	0.897801	-0.107806	-0.901419
CAAGGT	QG	893	1553	notICP_notACP	0.57529	CAA	Q	51310	70872	0.723985	GGT	G	39828	58498	0.680849	0.492925	1.16709	0.154517	1.18143
CAAGTA	QV	280	855	notICP_notACP	0.328271	CAA	Q	51310	70872	0.723985	GTA	V	14388	31180	0.461467	0.334095	0.982567	-0.0175864	-0.475666
CAAGTC	QV	217	702	notICP_notACP	0.3101	CAA	Q	51310	70872	0.723985	GTC	V	12438	28680	0.433702	0.313994	0.987598	-0.0124793	-0.41434
CAAGTG	QV	296	837	notICP_notACP	0.354415	CAA	Q	51310	70872	0.723985	GTG	V	13437	28300	0.474824	0.343766	1.03098	0.0305091	-0.144863
CAAGTT	QV	624	1348	notICP_notACP	0.463306	CAA	Q	51310	70872	0.723985	GTT	V	33448	55938	0.597955	0.43291	1.07021	0.0678571	0.169225
CAATAC	QY	378	915	notICP_notACP	0.413755	CAA	Q	51310	70872	0.723985	TAC	Y	22453	36975	0.607259	0.439646	0.94111	-0.0606955	-1.00332
CAATAT	QY	628	1343	notICP_notACP	0.468006	CAA	Q	51310	70872	0.723985	TAT	Y	34346	48851	0.703083	0.509021	0.919423	-0.0840092	-1.3902
CAATCA	QS	399	1036	notICP_notACP	0.385728	CAA	Q	51310	70872	0.723985	TCA	S	27654	49107	0.563147	0.40771	0.946085	-0.0554229	-0.888436
CAATCC	QS	191	645	notICP_notACP	0.297214	CAA	Q	51310	70872	0.723985	TCC	S	15783	36348	0.434235	0.31438	0.945397	-0.0561498	-0.689536
CAATCG	QS	130	519	notICP_notACP	0.251923	CAA	Q	51310	70872	0.723985	TCG	S	8104	22609	0.35847	0.259527	0.970702	-0.029736	-0.433257
CAATCT	QS	547	1289	notICP_notACP	0.424806	CAA	Q	51310	70872	0.723985	TCT	S	35844	60434	0.593117	0.429408	0.989284	-0.0107735	-0.551648
CAATGC	QC	105	257	notICP_notACP	0.410853	CAA	Q	51310	70872	0.723985	TGC	C	6288	11944	0.526496	0.381176	1.07786	0.0749746	0.209332
CAATGG	QW	596	784	notICP_notACP	0.76051	CAA	Q	51310	70872	0.723985	TGG	W	26080	26536	0.982816	0.711545	1.06882	0.0665507	0.257559
CAATGT	QC	279	491	notICP_notACP	0.569106	CAA	Q	51310	70872	0.723985	TGT	C	14400	20053	0.718111	0.519902	1.09464	0.0904263	0.466184
CAATTA	QL	718	1921	notICP_notACP	0.374089	CAA	Q	51310	70872	0.723985	TTA	L	35900	69631	0.515582	0.373274	1.00219	0.00218324	-0.379827
CAATTC	QF	426	1061	notICP_notACP	0.402072	CAA	Q	51310	70872	0.723985	TTC	F	27215	46773	0.581862	0.421259	0.954452	-0.0466183	-0.844989
CAATTG	QL	905	2087	notICP_notACP	0.433908	CAA	Q	51310	70872	0.723985	TTG	L	39123	70747	0.553005	0.400367	1.08377	0.0804499	0.268926
CAATTT	QF	862	1733	notICP_notACP	0.497693	CAA	Q	51310	70872	0.723985	TTT	F	46713	68092	0.686032	0.496677	1.00205	0.00204343	-0.506838
CACAAA	HK	303	807	notICP_notACP	0.376238	CAC	H	9788	19660	0.497889	AAA	K	73410	111560	0.658035	0.327628	1.14837	0.138341	0.658223
CACAAC	HN	176	523	notICP_notACP	0.337786	CAC	H	9788	19660	0.497889	AAC	N	33987	64271	0.528815	0.263291	1.28294	0.249152	1.26255
CACAAG	HK	322	732	notICP_notACP	0.440655	CAC	H	9788	19660	0.497889	AAG	K	48808	80898	0.603333	0.300393	1.46693	0.383171	2.58479
CACAAT	HN	237	732	notICP_notACP	0.324693	CAC	H	9788	19660	0.497889	AAT	N	59608	96206	0.619591	0.308488	1.05253	0.0511982	0.00765884
CACACA	HT	112	361	notICP_notACP	0.312155	CAC	H	9788	19660	0.497889	ACA	T	24484	46099	0.531128	0.264443	1.18042	0.165874	0.706795
CACACC	HT	54	230	notICP_notACP	0.238095	CAC	H	9788	19660	0.497889	ACC	T	12139	31112	0.390191	0.194272	1.22558	0.203413	0.700869
CACACG	HT	27	167	notICP_notACP	0.166667	CAC	H	9788	19660	0.497889	ACG	T	6710	21332	0.314583	0.156628	1.0641	0.0621254	0.0413903
CACACT	HT	133	401	notICP_notACP	0.333333	CAC	H	9788	19660	0.497889	ACT	T	26820	50862	0.527318	0.262546	1.26962	0.238716	1.18657
CACAGA	HR	223	503	notICP_notACP	0.444444	CAC	H	9788	19660	0.497889	AGA	R	38854	55547	0.699485	0.348266	1.27616	0.243858	1.62118
CACAGC	HS	41	192	notICP_notACP	0.217617	CAC	H	9788	19660	0.497889	AGC	S	10768	25881	0.416081	0.207162	1.05047	0.0492332	-0.00371898
CACAGG	HR	40	182	notICP_notACP	0.224044	CAC	H	9788	19660	0.497889	AGG	R	10550	25154	0.419439	0.208834	1.07283	0.0702996	0.0929498
CACAGT	HS	75	279	notICP_notACP	0.271429	CAC	H	9788	19660	0.497889	AGT	S	21091	37855	0.557164	0.277406	0.978453	-0.0217829	-0.418588
CACATA	HI	115	329	notICP_notACP	0.351515	CAC	H	9788	19660	0.497889	ATA	I	31505	47630	0.66146	0.329334	1.06735	0.065181	0.109234
CACATC	HI	127	392	notICP_notACP	0.3257	CAC	H	9788	19660	0.497889	ATC	I	21239	43645	0.486643	0.242294	1.34423	0.295824	1.46936
CACATG	HM	188	375	notICP_notACP	0.50266	CAC	H	9788	19660	0.497889	ATG	M	46022	53364	0.862419	0.429389	1.17064	0.157549	1.06066
CACATT	HI	242	635	notICP_notACP	0.382075	CAC	H	9788	19660	0.497889	ATT	I	49345	78454	0.628972	0.313158	1.22007	0.198909	1.09406
CACCAA	HQ	187	593	notICP_notACP	0.316498	CAC	H	9788	19660	0.497889	CAA	Q	51310	70872	0.723985	0.360464	0.878029	-0.130075	-1.2934
CACCAC	HH	60	268	notICP_notACP	0.226766	CAC	H	9788	19660	0.497889	CAC	H	9788	19660	0.497889	0.247894	0.91477	-0.0890822	-0.700905
CACCAG	HQ	73	281	notICP_notACP	0.262411	CAC	H	9788	19660	0.497889	CAG	Q	16342	32458	0.503497	0.250686	1.04677	0.0457138	-0.0236554
CACCAT	HH	131	406	notICP_notACP	0.324324	CAC	H	9788	19660	0.497889	CAT	H	24427	35648	0.685237	0.341172	0.950618	-0.0506425	-0.711421
CACCCA	HP	119	348	notICP_notACP	0.34384	CAC	H	9788	19660	0.497889	CCA	P	29867	45638	0.65444	0.325839	1.05524	0.0537724	0.0263921
CACCCC	HP	26	126	notICP_notACP	0.212598	CAC	H	9788	19660	0.497889	CCC	P	7197	18042	0.398936	0.198626	1.07035	0.067982	0.0781928
CACCCG	HP	22	110	notICP_notACP	0.207207	CAC	H	9788	19660	0.497889	CCG	P	4839	13912	0.347876	0.173204	1.19632	0.179251	0.519941
CACCCT	HP	64	241	notICP_notACP	0.268595	CAC	H	9788	19660	0.497889	CCT	P	20801	34918	0.595722	0.296603	0.90557	-0.0991908	-0.895129
CACCGA	HR	14	61	notICP_notACP	0.241935	CAC	H	9788	19660	0.497889	CGA	R	3968	7756	0.511667	0.254753	0.949685	-0.051625	-0.536143
CACCGC	HR	17	76	notICP_notACP	0.233766	CAC	H	9788	19660	0.497889	CGC	R	2686	6630	0.405218	0.201754	1.15867	0.147274	0.448378
CACCGG	HR	8	47	notICP_notACP	0.1875	CAC	H	9788	19660	0.497889	CGG	R	1572	4559	0.344956	0.17175	1.0917	0.0877392	0.143559
CACCGT	HR	63	163	notICP_notACP	0.390244	CAC	H	9788	19660	0.497889	CGT	R	11353	15891	0.714448	0.355716	1.09707	0.0926401	0.33683
CACCTA	HL	23	184	notICP_notACP	0.12973	CAC	H	9788	19660	0.497889	CTA	L	12658	35320	0.358399	0.178443	0.72701	-0.318815	-1.19823
CACCTC	HL	15	99	notICP_notACP	0.16	CAC	H	9788	19660	0.497889	CTC	L	5411	13857	0.390533	0.194442	0.822868	-0.19496	-0.919757
CACCTG	HL	26	168	notICP_notACP	0.159763	CAC	H	9788	19660	0.497889	CTG	L	8835	28041	0.315099	0.156884	1.01835	0.0181849	-0.107129
CACCTT	HL	66	211	notICP_notACP	0.316038	CAC	H	9788	19660	0.497889	CTT	L	19276	31237	0.617101	0.307248	1.02861	0.0282066	-0.144557
CACGAA	HE	297	799	notICP_notACP	0.3725	CAC	H	9788	19660	0.497889	GAA	E	86785	120764	0.718635	0.357801	1.04108	0.0402606	-0.0759349
CACGAC	HD	86	338	notICP_notACP	0.256637	CAC	H	9788	19660	0.497889	GAC	D	25797	52659	0.489897	0.243915	1.05216	0.0508449	0.00417793
CACGAG	HE	86	345	notICP_notACP	0.251445	CAC	H	9788	19660	0.497889	GAG	E	25687	51527	0.498525	0.24821	1.01303	0.0129484	-0.196825
CACGAT	HD	252	789	notICP_notACP	0.320253	CAC	H	9788	19660	0.497889	GAT	D	69836	100838	0.692559	0.344818	0.92876	-0.0739046	-0.875075
CACGCA	HA	55	221	notICP_notACP	0.252252	CAC	H	9788	19660	0.497889	GCA	A	22185	42035	0.527786	0.262779	0.959941	-0.0408831	-0.497231
CACGCC	HA	29	170	notICP_notACP	0.175439	CAC	H	9788	19660	0.497889	GCC	A	13358	31478	0.424378	0.211293	0.830308	-0.185958	-0.966917
CACGCG	HA	11	67	notICP_notACP	0.176471	CAC	H	9788	19660	0.497889	GCG	A	4694	16127	0.291109	0.14494	1.21754	0.196835	0.498784
CACGCT	HA	93	299	notICP_notACP	0.313333	CAC	H	9788	19660	0.497889	GCT	A	29498	51778	0.56971	0.283652	1.10464	0.0995183	0.313061
CACGGA	HG	44	189	notICP_notACP	0.236842	CAC	H	9788	19660	0.497889	GGA	G	15029	28690	0.523858	0.260823	0.908057	-0.0964486	-0.773718
CACGGC	HG	27	178	notICP_notACP	0.156425	CAC	H	9788	19660	0.497889	GGC	G	9417	25411	0.370612	0.184524	0.84772	-0.165205	-0.777894
CACGGG	HG	19	112	notICP_notACP	0.176991	CAC	H	9788	19660	0.497889	GGG	G	6264	15994	0.391685	0.195016	0.907574	-0.0969803	-0.580453
CACGGT	HG	196	471	notICP_notACP	0.417373	CAC	H	9788	19660	0.497889	GGT	G	39828	58498	0.680849	0.338988	1.23123	0.208017	1.26265
CACGTA	HV	38	193	notICP_notACP	0.201031	CAC	H	9788	19660	0.497889	GTA	V	14388	31180	0.461467	0.229759	0.874963	-0.133574	-0.838998
CACGTC	HV	66	225	notICP_notACP	0.29646	CAC	H	9788	19660	0.497889	GTC	V	12438	28680	0.433702	0.215935	1.37291	0.316933	1.43772
CACGTG	HV	65	171	notICP_notACP	0.383721	CAC	H	9788	19660	0.497889	GTG	V	13437	28300	0.474824	0.23641	1.62312	0.484349	2.79874
CACGTT	HV	150	484	notICP_notACP	0.31134	CAC	H	9788	19660	0.497889	GTT	V	33448	55938	0.597955	0.297715	1.04576	0.0447485	-0.0343183
CACTAC	HY	134	342	notICP_notACP	0.393586	CAC	H	9788	19660	0.497889	TAC	Y	22453	36975	0.607259	0.302348	1.30177	0.263722	1.5677
CACTAT	HY	150	436	notICP_notACP	0.345538	CAC	H	9788	19660	0.497889	TAT	Y	34346	48851	0.703083	0.350057	0.987089	-0.012995	-0.46562
CACTCA	HS	110	362	notICP_notACP	0.305785	CAC	H	9788	19660	0.497889	TCA	S	27654	49107	0.563147	0.280385	1.09059	0.0867204	0.227909
CACTCC	HS	70	319	notICP_notACP	0.221875	CAC	H	9788	19660	0.497889	TCC	S	15783	36348	0.434235	0.216201	1.02624	0.0259065	-0.112299
CACTCG	HS	25	141	notICP_notACP	0.183099	CAC	H	9788	19660	0.497889	TCG	S	8104	22609	0.35847	0.178478	1.02589	0.0255583	-0.0940256
CACTCT	HS	150	471	notICP_notACP	0.319915	CAC	H	9788	19660	0.497889	TCT	S	35844	60434	0.593117	0.295306	1.08333	0.0800428	0.19566
CACTGC	HC	33	121	notICP_notACP	0.278689	CAC	H	9788	19660	0.497889	TGC	C	6288	11944	0.526496	0.262137	1.06314	0.0612279	0.0640909
CACTGG	HW	124	239	notICP_notACP	0.520833	CAC	H	9788	19660	0.497889	TGG	W	26080	26536	0.982816	0.489334	1.06437	0.0623854	0.132114
CACTGT	HC	62	175	notICP_notACP	0.357955	CAC	H	9788	19660	0.497889	TGT	C	14400	20053	0.718111	0.35754	1.00116	0.00115939	-0.371409
CACTTA	HL	100	428	notICP_notACP	0.235431	CAC	H	9788	19660	0.497889	TTA	L	35900	69631	0.515582	0.256703	0.917136	-0.0864996	-0.71324
CACTTC	HF	91	358	notICP_notACP	0.256267	CAC	H	9788	19660	0.497889	TTC	F	27215	46773	0.581862	0.289703	0.884588	-0.122634	-1.00016
CACTTG	HL	180	553	notICP_notACP	0.326715	CAC	H	9788	19660	0.497889	TTG	L	39123	70747	0.553005	0.275335	1.18661	0.171098	0.771157
CACTTT	HF	126	420	notICP_notACP	0.301663	CAC	H	9788	19660	0.497889	TTT	F	46713	68092	0.686032	0.341568	0.88317	-0.124238	-1.18924
CAGAAA	QK	497	1375	notICP_notACP	0.361919	CAG	Q	16342	32458	0.503497	AAA	K	73410	111560	0.658035	0.331318	1.09236	0.0883399	0.281435
CAGAAC	QN	163	708	notICP_notACP	0.231312	CAG	Q	16342	32458	0.503497	AAC	N	33987	64271	0.528815	0.266257	0.868755	-0.140694	-1.0065
CAGAAG	QK	260	871	notICP_notACP	0.299312	CAG	Q	16342	32458	0.503497	AAG	K	48808	80898	0.603333	0.303776	0.985305	-0.0148042	-0.415281
CAGAAT	QN	354	1118	notICP_notACP	0.317248	CAG	Q	16342	32458	0.503497	AAT	N	59608	96206	0.619591	0.311962	1.01694	0.0168007	-0.222123
CAGACA	QT	110	448	notICP_notACP	0.247216	CAG	Q	16342	32458	0.503497	ACA	T	24484	46099	0.531128	0.267421	0.924444	-0.0785623	-0.702555
CAGACC	QT	53	253	notICP_notACP	0.212598	CAG	Q	16342	32458	0.503497	ACC	T	12139	31112	0.390191	0.19646	1.08215	0.0789478	0.125345
CAGACG	QT	36	221	notICP_notACP	0.166667	CAG	Q	16342	32458	0.503497	ACG	T	6710	21332	0.314583	0.158392	1.05224	0.0509258	0.00299235
CAGACT	QT	84	382	notICP_notACP	0.221932	CAG	Q	16342	32458	0.503497	ACT	T	26820	50862	0.527318	0.265503	0.835893	-0.179255	-1.18429
CAGAGA	QR	169	558	notICP_notACP	0.304114	CAG	Q	16342	32458	0.503497	AGA	R	38854	55547	0.699485	0.352188	0.863499	-0.146762	-1.36965
CAGAGC	QS	53	281	notICP_notACP	0.191489	CAG	Q	16342	32458	0.503497	AGC	S	10768	25881	0.416081	0.209495	0.914051	-0.0898688	-0.595456
CAGAGG	QR	65	313	notICP_notACP	0.210191	CAG	Q	16342	32458	0.503497	AGG	R	10550	25154	0.419439	0.211186	0.995287	-0.00472412	-0.245058
CAGAGT	QS	106	363	notICP_notACP	0.293956	CAG	Q	16342	32458	0.503497	AGT	S	21091	37855	0.557164	0.28053	1.04786	0.0467487	-0.020176
CAGATA	QI	208	570	ACP	0.366025	CAG	Q	16342	32458	0.503497	ATA	I	31505	47630	0.66146	0.333043	1.09903	0.0944289	0.328905
CAGATC	QI	125	418	notICP_notACP	0.300716	CAG	Q	16342	32458	0.503497	ATC	I	21239	43645	0.486643	0.245023	1.2273	0.204815	0.892683
CAGATG	QM	211	498	notICP_notACP	0.42485	CAG	Q	16342	32458	0.503497	ATG	M	46022	53364	0.862419	0.434225	0.978409	-0.0218279	-0.655614
CAGATT	QI	260	788	notICP_notACP	0.330798	CAG	Q	16342	32458	0.503497	ATT	I	49345	78454	0.628972	0.316685	1.04457	0.0436007	-0.0443713
CAGCAA	QQ	617	1824	notICP_notACP	0.33863	CAG	Q	16342	32458	0.503497	CAA	Q	51310	70872	0.723985	0.364524	0.928965	-0.0736843	-0.923541
CAGCAC	QH	85	302	notICP_notACP	0.283828	CAG	Q	16342	32458	0.503497	CAC	H	9788	19660	0.497889	0.250686	1.13221	0.12417	0.419773
CAGCAG	QQ	386	1264	notICP_notACP	0.305929	CAG	Q	16342	32458	0.503497	CAG	Q	16342	32458	0.503497	0.253509	1.20678	0.187953	0.815894
CAGCAT	QH	219	604	notICP_notACP	0.363636	CAG	Q	16342	32458	0.503497	CAT	H	24427	35648	0.685237	0.345014	1.05397	0.0525683	0.0188736
CAGCCA	QP	152	521	notICP_notACP	0.293103	CAG	Q	16342	32458	0.503497	CCA	P	29867	45638	0.65444	0.329509	0.889517	-0.117077	-1.10395
CAGCCC	QP	37	219	notICP_notACP	0.172727	CAG	Q	16342	32458	0.503497	CCC	P	7197	18042	0.398936	0.200863	0.859926	-0.150909	-0.796012
CAGCCG	QP	51	241	notICP_notACP	0.214876	CAG	Q	16342	32458	0.503497	CCG	P	4839	13912	0.347876	0.175154	1.22678	0.204393	0.636258
CAGCCT	QP	122	435	notICP_notACP	0.28211	CAG	Q	16342	32458	0.503497	CCT	P	20801	34918	0.595722	0.299944	0.940543	-0.0612978	-0.688021
CAGCGA	QR	34	147	notICP_notACP	0.236486	CAG	Q	16342	32458	0.503497	CGA	R	3968	7756	0.511667	0.257623	0.917957	-0.0856046	-0.711415
CAGCGC	QR	31	125	notICP_notACP	0.253968	CAG	Q	16342	32458	0.503497	CGC	R	2686	6630	0.405218	0.204026	1.24478	0.218962	0.817189
CAGCGG	QR	27	111	notICP_notACP	0.25	CAG	Q	16342	32458	0.503497	CGG	R	1572	4559	0.344956	0.173684	1.43939	0.364222	1.39548
CAGCGT	QR	87	268	notICP_notACP	0.327138	CAG	Q	16342	32458	0.503497	CGT	R	11353	15891	0.714448	0.359722	0.909418	-0.0949507	-1.05696
CAGCTA	QL	118	560	notICP_notACP	0.212121	CAG	Q	16342	32458	0.503497	CTA	L	12658	35320	0.358399	0.180453	1.1755	0.16169	0.463896
CAGCTC	QL	54	223	notICP_notACP	0.245536	CAG	Q	16342	32458	0.503497	CTC	L	5411	13857	0.390533	0.196632	1.24871	0.222109	0.803546
CAGCTG	QL	99	479	notICP_notACP	0.208333	CAG	Q	16342	32458	0.503497	CTG	L	8835	28041	0.315099	0.158651	1.31315	0.272431	0.860026
CAGCTT	QL	142	454	notICP_notACP	0.314286	CAG	Q	16342	32458	0.503497	CTT	L	19276	31237	0.617101	0.310708	1.01151	0.0114479	-0.256155
CAGGAA	QE	488	1417	notICP_notACP	0.344852	CAG	Q	16342	32458	0.503497	GAA	E	86785	120764	0.718635	0.361831	0.953076	-0.0480609	-0.73609
CAGGAC	QD	192	678	notICP_notACP	0.284242	CAG	Q	16342	32458	0.503497	GAC	D	25797	52659	0.489897	0.246662	1.15235	0.141806	0.515915
CAGGAG	QE	183	692	notICP_notACP	0.265512	CAG	Q	16342	32458	0.503497	GAG	E	25687	51527	0.498525	0.251006	1.05779	0.0561852	0.0335787
CAGGAT	QD	410	1132	notICP_notACP	0.362754	CAG	Q	16342	32458	0.503497	GAT	D	69836	100838	0.692559	0.348701	1.0403	0.0395083	-0.0796566
CAGGCA	QA	151	515	notICP_notACP	0.294574	CAG	Q	16342	32458	0.503497	GCA	A	22185	42035	0.527786	0.265738	1.10851	0.103017	0.31459
CAGGCC	QA	72	320	notICP_notACP	0.227414	CAG	Q	16342	32458	0.503497	GCC	A	13358	31478	0.424378	0.213673	1.06431	0.0623267	0.0574131
CAGGCG	QA	44	245	notICP_notACP	0.182927	CAG	Q	16342	32458	0.503497	GCG	A	4694	16127	0.291109	0.146572	1.24803	0.221568	0.596924
CAGGCT	QA	155	541	notICP_notACP	0.287823	CAG	Q	16342	32458	0.503497	GCT	A	29498	51778	0.56971	0.286847	1.0034	0.00339639	-0.284658
CAGGGA	QG	91	355	notICP_notACP	0.258427	CAG	Q	16342	32458	0.503497	GGA	G	15029	28690	0.523858	0.263761	0.979778	-0.0204288	-0.390757
CAGGGC	QG	72	303	notICP_notACP	0.240132	CAG	Q	16342	32458	0.503497	GGC	G	9417	25411	0.370612	0.186602	1.28686	0.252209	0.909977
CAGGGG	QG	32	156	notICP_notACP	0.210191	CAG	Q	16342	32458	0.503497	GGG	G	6264	15994	0.391685	0.197212	1.06581	0.0637374	0.0591249
CAGGGT	QG	110	439	notICP_notACP	0.252273	CAG	Q	16342	32458	0.503497	GGT	G	39828	58498	0.680849	0.342805	0.735907	-0.306652	-2.23877
CAGGTA	QV	71	388	notICP_notACP	0.18509	CAG	Q	16342	32458	0.503497	GTA	V	14388	31180	0.461467	0.232347	0.79661	-0.22739	-1.22537
CAGGTC	QV	55	284	notICP_notACP	0.196491	CAG	Q	16342	32458	0.503497	GTC	V	12438	28680	0.433702	0.218367	0.899819	-0.105561	-0.685017
CAGGTG	QV	94	359	notICP_notACP	0.263889	CAG	Q	16342	32458	0.503497	GTG	V	13437	28300	0.474824	0.239072	1.1038	0.0987616	0.259723
CAGGTT	QV	136	530	notICP_notACP	0.258004	CAG	Q	16342	32458	0.503497	GTT	V	33448	55938	0.597955	0.301068	0.856961	-0.154363	-1.21161
CAGTAC	QY	185	591	notICP_notACP	0.314189	CAG	Q	16342	32458	0.503497	TAC	Y	22453	36975	0.607259	0.305753	1.02759	0.0272184	-0.150286
CAGTAT	QY	262	736	notICP_notACP	0.356852	CAG	Q	16342	32458	0.503497	TAT	Y	34346	48851	0.703083	0.354	1.00806	0.00802486	-0.31718
CAGTCA	QS	122	516	notICP_notACP	0.237911	CAG	Q	16342	32458	0.503497	TCA	S	27654	49107	0.563147	0.283542	0.839067	-0.175465	-1.24613
CAGTCC	QS	59	285	notICP_notACP	0.20979	CAG	Q	16342	32458	0.503497	TCC	S	15783	36348	0.434235	0.218636	0.959542	-0.0412992	-0.415511
CAGTCG	QS	58	256	notICP_notACP	0.229572	CAG	Q	16342	32458	0.503497	TCG	S	8104	22609	0.35847	0.180488	1.27195	0.240551	0.824426
CAGTCT	QS	144	504	notICP_notACP	0.287129	CAG	Q	16342	32458	0.503497	TCT	S	35844	60434	0.593117	0.298632	0.961479	-0.0392823	-0.555564
CAGTGC	QC	42	139	notICP_notACP	0.307143	CAG	Q	16342	32458	0.503497	TGC	C	6288	11944	0.526496	0.265089	1.15864	0.147246	0.588958
CAGTGG	QW	145	302	notICP_notACP	0.481848	CAG	Q	16342	32458	0.503497	TGG	W	26080	26536	0.982816	0.494845	0.973736	-0.0266152	-0.795015
CAGTGT	QC	53	190	notICP_notACP	0.282723	CAG	Q	16342	32458	0.503497	TGT	C	14400	20053	0.718111	0.361567	0.781938	-0.24598	-2.0167
CAGTTA	QL	255	954	notICP_notACP	0.268063	CAG	Q	16342	32458	0.503497	TTA	L	35900	69631	0.515582	0.259594	1.03262	0.0321033	-0.100552
CAGTTC	QF	198	641	notICP_notACP	0.309969	CAG	Q	16342	32458	0.503497	TTC	F	27215	46773	0.581862	0.292965	1.05804	0.0564171	0.0406795
CAGTTG	QL	251	955	notICP_notACP	0.263598	CAG	Q	16342	32458	0.503497	TTG	L	39123	70747	0.553005	0.278436	0.94671	-0.0547626	-0.603135
CAGTTT	QF	427	1053	notICP_notACP	0.406072	CAG	Q	16342	32458	0.503497	TTT	F	46713	68092	0.686032	0.345415	1.17561	0.161784	0.888762
CATAAA	HK	503	1083	notICP_notACP	0.464945	CAT	H	24427	35648	0.685237	AAA	K	73410	111560	0.658035	0.450909	1.03113	0.0306519	-0.188639
CATAAC	HN	231	689	notICP_notACP	0.336232	CAT	H	24427	35648	0.685237	AAC	N	33987	64271	0.528815	0.362363	0.927886	-0.0748466	-0.926163
CATAAG	HK	285	742	notICP_notACP	0.384926	CAT	H	24427	35648	0.685237	AAG	K	48808	80898	0.603333	0.413426	0.931065	-0.0714264	-1.02946
CATAAT	HN	441	1127	notICP_notACP	0.391844	CAT	H	24427	35648	0.685237	AAT	N	59608	96206	0.619591	0.424566	0.922927	-0.0802049	-1.12874
CATACA	HT	195	538	notICP_notACP	0.363636	CAT	H	24427	35648	0.685237	ACA	T	24484	46099	0.531128	0.363948	0.999143	-0.000857566	-0.393267
CATACC	HT	83	356	notICP_notACP	0.235294	CAT	H	24427	35648	0.685237	ACC	T	12139	31112	0.390191	0.267373	0.880022	-0.127808	-0.94834
CATACG	HT	50	222	notICP_notACP	0.2287	CAT	H	24427	35648	0.685237	ACG	T	6710	21332	0.314583	0.215564	1.06094	0.0591521	0.0428652
CATACT	HT	173	549	notICP_notACP	0.316364	CAT	H	24427	35648	0.685237	ACT	T	26820	50862	0.527318	0.361338	0.875534	-0.132921	-1.3152
CATAGA	HR	313	628	notICP_notACP	0.499205	CAT	H	24427	35648	0.685237	AGA	R	38854	55547	0.699485	0.479313	1.0415	0.0406636	-0.0975593
CATAGC	HS	60	271	notICP_notACP	0.224265	CAT	H	24427	35648	0.685237	AGC	S	10768	25881	0.416081	0.285114	0.78658	-0.240061	-1.56287
CATAGG	HR	82	279	notICP_notACP	0.296429	CAT	H	24427	35648	0.685237	AGG	R	10550	25154	0.419439	0.287415	1.03136	0.0308781	-0.118852
CATAGT	HS	133	400	notICP_notACP	0.334165	CAT	H	24427	35648	0.685237	AGT	S	21091	37855	0.557164	0.381789	0.875259	-0.133235	-1.39181
CATATA	HI	268	572	notICP_notACP	0.469459	CAT	H	24427	35648	0.685237	ATA	I	31505	47630	0.66146	0.453257	1.03575	0.0351225	-0.146263
CATATC	HI	204	606	notICP_notACP	0.337727	CAT	H	24427	35648	0.685237	ATC	I	21239	43645	0.486643	0.333465	1.01278	0.0126977	-0.266183
CATATG	HM	374	587	notICP_notACP	0.637755	CAT	H	24427	35648	0.685237	ATG	M	46022	53364	0.862419	0.590961	1.07918	0.076204	0.340764
CATATT	HI	491	1084	notICP_notACP	0.453456	CAT	H	24427	35648	0.685237	ATT	I	49345	78454	0.628972	0.430995	1.05212	0.050803	0.0069896
CATCAA	HQ	446	924	notICP_notACP	0.483243	CAT	H	24427	35648	0.685237	CAA	Q	51310	70872	0.723985	0.496101	0.974082	-0.0262597	-0.793476
CATCAC	HH	131	400	notICP_notACP	0.329177	CAT	H	24427	35648	0.685237	CAC	H	9788	19660	0.497889	0.341172	0.964842	-0.0357908	-0.610948
CATCAG	HQ	118	404	notICP_notACP	0.293827	CAT	H	24427	35648	0.685237	CAG	Q	16342	32458	0.503497	0.345014	0.851637	-0.160594	-1.42649
CATCAT	HH	297	698	notICP_notACP	0.426323	CAT	H	24427	35648	0.685237	CAT	H	24427	35648	0.685237	0.469549	0.907942	-0.0965751	-1.39401
CATCCA	HP	389	816	notICP_notACP	0.477356	CAT	H	24427	35648	0.685237	CCA	P	29867	45638	0.65444	0.448446	1.06447	0.0624737	0.121948
CATCCC	HP	54	255	notICP_notACP	0.214844	CAT	H	24427	35648	0.685237	CCC	P	7197	18042	0.398936	0.273365	0.785921	-0.240899	-1.5022
CATCCG	HP	72	307	notICP_notACP	0.237013	CAT	H	24427	35648	0.685237	CCG	P	4839	13912	0.347876	0.238377	0.994276	-0.00574033	-0.2816
CATCCT	HP	320	660	notICP_notACP	0.485628	CAT	H	24427	35648	0.685237	CCT	P	20801	34918	0.595722	0.40821	1.18965	0.17366	1.16904
CATCGA	HR	45	128	notICP_notACP	0.356589	CAT	H	24427	35648	0.685237	CGA	R	3968	7756	0.511667	0.350613	1.01705	0.0169016	-0.248899
CATCGC	HR	40	131	notICP_notACP	0.310606	CAT	H	24427	35648	0.685237	CGC	R	2686	6630	0.405218	0.27767	1.11862	0.112092	0.38681
CATCGG	HR	17	73	notICP_notACP	0.243243	CAT	H	24427	35648	0.685237	CGG	R	1572	4559	0.344956	0.236377	1.02905	0.0286357	-0.109053
CATCGT	HR	182	310	notICP_notACP	0.588424	CAT	H	24427	35648	0.685237	CGT	R	11353	15891	0.714448	0.489566	1.20193	0.18393	1.5265
CATCTA	HL	105	434	notICP_notACP	0.243678	CAT	H	24427	35648	0.685237	CTA	L	12658	35320	0.358399	0.245588	0.992224	-0.00780659	-0.300553
CATCTC	HL	62	207	notICP_notACP	0.302885	CAT	H	24427	35648	0.685237	CTC	L	5411	13857	0.390533	0.267607	1.13183	0.123832	0.445985
CATCTG	HL	70	333	notICP_notACP	0.212575	CAT	H	24427	35648	0.685237	CTG	L	8835	28041	0.315099	0.215917	0.98452	-0.0156009	-0.298681
CATCTT	HL	202	436	notICP_notACP	0.464531	CAT	H	24427	35648	0.685237	CTT	L	19276	31237	0.617101	0.42286	1.09854	0.0939865	0.41335
CATGAA	HE	772	1574	notICP_notACP	0.490794	CAT	H	24427	35648	0.685237	GAA	E	86785	120764	0.718635	0.492435	0.996666	-0.00333923	-0.557353
CATGAC	HD	242	725	notICP_notACP	0.334711	CAT	H	24427	35648	0.685237	GAC	D	25797	52659	0.489897	0.335696	0.997066	-0.00293831	-0.377173
CATGAG	HE	201	644	notICP_notACP	0.313178	CAT	H	24427	35648	0.685237	GAG	E	25687	51527	0.498525	0.341608	0.916778	-0.0868901	-0.951678
CATGAT	HD	660	1418	notICP_notACP	0.465821	CAT	H	24427	35648	0.685237	GAT	D	69836	100838	0.692559	0.474567	0.98157	-0.0186015	-0.685457
CATGCA	HA	212	558	notICP_notACP	0.381038	CAT	H	24427	35648	0.685237	GCA	A	22185	42035	0.527786	0.361658	1.05359	0.0521987	0.0168682
CATGCC	HA	125	409	notICP_notACP	0.307317	CAT	H	24427	35648	0.685237	GCC	A	13358	31478	0.424378	0.290799	1.0568	0.0552462	0.0329242
CATGCG	HA	57	229	notICP_notACP	0.252174	CAT	H	24427	35648	0.685237	GCG	A	4694	16127	0.291109	0.199478	1.26417	0.234414	0.879027
CATGCT	HA	273	643	notICP_notACP	0.425466	CAT	H	24427	35648	0.685237	GCT	A	29498	51778	0.56971	0.390386	1.08986	0.0860488	0.311404
CATGGA	HG	187	463	notICP_notACP	0.405172	CAT	H	24427	35648	0.685237	GGA	G	15029	28690	0.523858	0.358966	1.12872	0.121084	0.575157
CATGGC	HG	92	378	notICP_notACP	0.245383	CAT	H	24427	35648	0.685237	GGC	G	9417	25411	0.370612	0.253957	0.966236	-0.0343469	-0.447439
CATGGG	HG	78	282	notICP_notACP	0.279152	CAT	H	24427	35648	0.685237	GGG	G	6264	15994	0.391685	0.268397	1.04007	0.0392896	-0.0625758
CATGGT	HG	413	832	notICP_notACP	0.496999	CAT	H	24427	35648	0.685237	GGT	G	39828	58498	0.680849	0.466543	1.06528	0.0632378	0.134729
CATGTA	HV	171	420	notICP_notACP	0.408551	CAT	H	24427	35648	0.685237	GTA	V	14388	31180	0.461467	0.316214	1.29201	0.256198	1.57571
CATGTC	HV	93	371	notICP_notACP	0.252688	CAT	H	24427	35648	0.685237	GTC	V	12438	28680	0.433702	0.297188	0.850263	-0.16221	-1.23721
CATGTG	HV	114	371	notICP_notACP	0.30914	CAT	H	24427	35648	0.685237	GTG	V	13437	28300	0.474824	0.325367	0.950127	-0.05116	-0.681777
CATGTT	HV	349	806	notICP_notACP	0.433705	CAT	H	24427	35648	0.685237	GTT	V	33448	55938	0.597955	0.409741	1.05849	0.0568405	0.0606957
CATTAC	HY	203	485	notICP_notACP	0.419753	CAT	H	24427	35648	0.685237	TAC	Y	22453	36975	0.607259	0.416116	1.00874	0.00870273	-0.366947
CATTAT	HY	454	808	notICP_notACP	0.562423	CAT	H	24427	35648	0.685237	TAT	Y	34346	48851	0.703083	0.481778	1.16739	0.15477	1.15767
CATTCA	HS	319	775	notICP_notACP	0.412371	CAT	H	24427	35648	0.685237	TCA	S	27654	49107	0.563147	0.385889	1.06863	0.066375	0.13818
CATTCC	HS	165	562	notICP_notACP	0.294849	CAT	H	24427	35648	0.685237	TCC	S	15783	36348	0.434235	0.297554	0.990911	-0.00913083	-0.372239
CATTCG	HS	101	375	notICP_notACP	0.271277	CAT	H	24427	35648	0.685237	TCG	S	8104	22609	0.35847	0.245637	1.10438	0.0992859	0.269798
CATTCT	HS	434	999	notICP_notACP	0.435	CAT	H	24427	35648	0.685237	TCT	S	35844	60434	0.593117	0.406425	1.07031	0.0679462	0.159674
CATTGC	HC	63	172	notICP_notACP	0.369942	CAT	H	24427	35648	0.685237	TGC	C	6288	11944	0.526496	0.360775	1.02541	0.0250933	-0.193625
CATTGG	HW	298	413	notICP_notACP	0.722222	CAT	H	24427	35648	0.685237	TGG	W	26080	26536	0.982816	0.673462	1.0724	0.0699016	0.293797
CATTGT	HC	191	361	notICP_notACP	0.530387	CAT	H	24427	35648	0.685237	TGT	C	14400	20053	0.718111	0.492076	1.07786	0.0749732	0.27022
CATTTA	HL	515	1232	notICP_notACP	0.418491	CAT	H	24427	35648	0.685237	TTA	L	35900	69631	0.515582	0.353296	1.18454	0.169351	0.97436
CATTTC	HF	375	766	notICP_notACP	0.490222	CAT	H	24427	35648	0.685237	TTC	F	27215	46773	0.581862	0.398713	1.22951	0.206616	1.47088
CATTTG	HL	578	1283	notICP_notACP	0.450935	CAT	H	24427	35648	0.685237	TTG	L	39123	70747	0.553005	0.378939	1.18999	0.173946	1.08788
CATTTT	HF	520	1020	notICP_notACP	0.510284	CAT	H	24427	35648	0.685237	TTT	F	46713	68092	0.686032	0.470094	1.08549	0.0820338	0.332483
CCAAAA	PK	702	1781	notICP_notACP	0.394501	CCA	P	29867	45638	0.65444	AAA	K	73410	111560	0.658035	0.430644	0.91607	-0.087662	-1.20603
CCAAAC	PN	422	1137	notICP_notACP	0.371705	CCA	P	29867	45638	0.65444	AAC	N	33987	64271	0.528815	0.346078	1.07405	0.0714361	0.162776
CCAAAG	PK	742	1631	notICP_notACP	0.45527	CCA	P	29867	45638	0.65444	AAG	K	48808	80898	0.603333	0.394845	1.15303	0.142396	0.831412
CCAAAT	PN	678	1717	notICP_notACP	0.395227	CCA	P	29867	45638	0.65444	AAT	N	59608	96206	0.619591	0.405485	0.974701	-0.0256245	-0.643347
CCAACA	PT	349	906	notICP_notACP	0.385888	CCA	P	29867	45638	0.65444	ACA	T	24484	46099	0.531128	0.347592	1.11018	0.104518	0.423475
CCAACC	PT	142	579	notICP_notACP	0.246552	CCA	P	29867	45638	0.65444	ACC	T	12139	31112	0.390191	0.255356	0.96552	-0.0350886	-0.453692
CCAACG	PT	88	397	notICP_notACP	0.223618	CCA	P	29867	45638	0.65444	ACG	T	6710	21332	0.314583	0.205876	1.08618	0.0826665	0.148538
CCAACT	PT	422	1109	notICP_notACP	0.381081	CCA	P	29867	45638	0.65444	ACT	T	26820	50862	0.527318	0.345098	1.10427	0.0991824	0.378227
CCAAGA	PR	826	1309	notICP_notACP	0.631298	CCA	P	29867	45638	0.65444	AGA	R	38854	55547	0.699485	0.457771	1.37907	0.321408	3.10625
CCAAGC	PS	163	500	notICP_notACP	0.327345	CCA	P	29867	45638	0.65444	AGC	S	10768	25881	0.416081	0.2723	1.20215	0.184111	0.850282
CCAAGG	PR	154	525	notICP_notACP	0.294677	CCA	P	29867	45638	0.65444	AGG	R	10550	25154	0.419439	0.274498	1.07351	0.0709349	0.12605
CCAAGT	PS	340	781	notICP_notACP	0.436061	CCA	P	29867	45638	0.65444	AGT	S	21091	37855	0.557164	0.364631	1.1959	0.178898	1.0914
CCAATA	PI	433	919	notICP_notACP	0.471739	CCA	P	29867	45638	0.65444	ATA	I	31505	47630	0.66146	0.432886	1.08975	0.0859516	0.344357
CCAATC	PI	217	665	notICP_notACP	0.327327	CCA	P	29867	45638	0.65444	ATC	I	21239	43645	0.486643	0.318478	1.02778	0.0274058	-0.155271
CCAATG	PM	498	866	notICP_notACP	0.575548	CCA	P	29867	45638	0.65444	ATG	M	46022	53364	0.862419	0.564402	1.01975	0.0195559	-0.369079
CCAATT	PI	604	1337	notICP_notACP	0.452167	CCA	P	29867	45638	0.65444	ATT	I	49345	78454	0.628972	0.411625	1.09849	0.0939407	0.401938
CCACAA	PQ	555	1218	notICP_notACP	0.456112	CCA	P	29867	45638	0.65444	CAA	Q	51310	70872	0.723985	0.473805	0.962657	-0.0380585	-0.869898
CCACAC	PH	89	297	notICP_notACP	0.302013	CCA	P	29867	45638	0.65444	CAC	H	9788	19660	0.497889	0.325839	0.92688	-0.0759312	-0.839595
CCACAG	PQ	195	637	notICP_notACP	0.30721	CCA	P	29867	45638	0.65444	CAG	Q	16342	32458	0.503497	0.329509	0.932328	-0.0700706	-0.811883
CCACAT	PH	238	545	notICP_notACP	0.437729	CCA	P	29867	45638	0.65444	CAT	H	24427	35648	0.685237	0.448446	0.976101	-0.0241894	-0.698513
CCACCA	PP	540	1166	notICP_notACP	0.463582	CCA	P	29867	45638	0.65444	CCA	P	29867	45638	0.65444	0.428292	1.0824	0.0791775	0.275463
CCACCC	PP	54	283	notICP_notACP	0.193662	CCA	P	29867	45638	0.65444	CCC	P	7197	18042	0.398936	0.26108	0.741773	-0.298712	-1.67333
CCACCG	PP	66	330	notICP_notACP	0.202417	CCA	P	29867	45638	0.65444	CCG	P	4839	13912	0.347876	0.227664	0.889103	-0.117542	-0.764693
CCACCT	PP	304	756	notICP_notACP	0.402906	CCA	P	29867	45638	0.65444	CCT	P	20801	34918	0.595722	0.389864	1.03345	0.0329054	-0.144323
CCACGA	PR	35	113	notICP_notACP	0.315789	CCA	P	29867	45638	0.65444	CGA	R	3968	7756	0.511667	0.334855	0.943062	-0.0586231	-0.750637
CCACGC	PR	34	111	notICP_notACP	0.3125	CCA	P	29867	45638	0.65444	CGC	R	2686	6630	0.405218	0.265191	1.1784	0.164154	0.697662
CCACGG	PR	19	78	notICP_notACP	0.253165	CCA	P	29867	45638	0.65444	CGG	R	1572	4559	0.344956	0.225753	1.12142	0.114597	0.327605
CCACGT	PR	118	232	notICP_notACP	0.51073	CCA	P	29867	45638	0.65444	CGT	R	11353	15891	0.714448	0.467563	1.09232	0.0883057	0.396806
CCACTA	PL	115	595	notICP_notACP	0.194631	CCA	P	29867	45638	0.65444	CTA	L	12658	35320	0.358399	0.234551	0.829804	-0.186566	-1.0758
CCACTC	PL	29	170	notICP_notACP	0.175439	CCA	P	29867	45638	0.65444	CTC	L	5411	13857	0.390533	0.25558	0.686433	-0.376247	-1.93092
CCACTG	PL	86	455	notICP_notACP	0.190789	CCA	P	29867	45638	0.65444	CTG	L	8835	28041	0.315099	0.206213	0.925204	-0.0777406	-0.538508
CCACTT	PL	172	448	notICP_notACP	0.385301	CCA	P	29867	45638	0.65444	CTT	L	19276	31237	0.617101	0.403856	0.954055	-0.0470337	-0.813394
CCAGAA	PE	1124	2258	notICP_notACP	0.498008	CCA	P	29867	45638	0.65444	GAA	E	86785	120764	0.718635	0.470304	1.05891	0.0572369	0.073754
CCAGAC	PD	208	666	notICP_notACP	0.313343	CCA	P	29867	45638	0.65444	GAC	D	25797	52659	0.489897	0.320609	0.977339	-0.0229217	-0.49117
CCAGAG	PE	298	926	notICP_notACP	0.322546	CCA	P	29867	45638	0.65444	GAG	E	25687	51527	0.498525	0.326255	0.988631	-0.0114337	-0.42354
CCAGAT	PD	638	1481	notICP_notACP	0.431174	CCA	P	29867	45638	0.65444	GAT	D	69836	100838	0.692559	0.453239	0.951318	-0.0499072	-0.938544
CCAGCA	PA	243	727	notICP_notACP	0.335165	CCA	P	29867	45638	0.65444	GCA	A	22185	42035	0.527786	0.345404	0.970355	-0.0300929	-0.5791
CCAGCC	PA	97	363	notICP_notACP	0.269231	CCA	P	29867	45638	0.65444	GCC	A	13358	31478	0.424378	0.27773	0.969397	-0.0310811	-0.471149
CCAGCG	PA	35	227	notICP_notACP	0.157895	CCA	P	29867	45638	0.65444	GCG	A	4694	16127	0.291109	0.190513	0.828786	-0.187793	-0.877827
CCAGCT	PA	337	776	notICP_notACP	0.435006	CCA	P	29867	45638	0.65444	GCT	A	29498	51778	0.56971	0.372841	1.16673	0.154209	0.890843
CCAGGA	PG	156	423	notICP_notACP	0.370283	CCA	P	29867	45638	0.65444	GGA	G	15029	28690	0.523858	0.342834	1.08007	0.0770226	0.20396
CCAGGC	PG	96	392	notICP_notACP	0.246819	CCA	P	29867	45638	0.65444	GGC	G	9417	25411	0.370612	0.242544	1.01763	0.0174751	-0.169251
CCAGGG	PG	51	207	notICP_notACP	0.25	CCA	P	29867	45638	0.65444	GGG	G	6264	15994	0.391685	0.256334	0.975289	-0.0250218	-0.403584
CCAGGT	PG	501	924	notICP_notACP	0.542703	CCA	P	29867	45638	0.65444	GGT	G	39828	58498	0.680849	0.445575	1.21798	0.197196	1.53741
CCAGTA	PV	162	573	notICP_notACP	0.283972	CCA	P	29867	45638	0.65444	GTA	V	14388	31180	0.461467	0.302003	0.940297	-0.0615593	-0.694281
CCAGTC	PV	106	391	notICP_notACP	0.272959	CCA	P	29867	45638	0.65444	GTC	V	12438	28680	0.433702	0.283832	0.961693	-0.0390599	-0.526773
CCAGTG	PV	117	473	notICP_notACP	0.248945	CCA	P	29867	45638	0.65444	GTG	V	13437	28300	0.474824	0.310744	0.801126	-0.221737	-1.60978
CCAGTT	PV	357	856	notICP_notACP	0.417736	CCA	P	29867	45638	0.65444	GTT	V	33448	55938	0.597955	0.391326	1.06749	0.0653099	0.130911
CCATAC	PY	283	626	notICP_notACP	0.452951	CCA	P	29867	45638	0.65444	TAC	Y	22453	36975	0.607259	0.397415	1.13974	0.130803	0.727466
CCATAT	PY	396	913	notICP_notACP	0.434354	CCA	P	29867	45638	0.65444	TAT	Y	34346	48851	0.703083	0.460126	0.943991	-0.0576387	-1.0226
CCATCA	PS	331	896	notICP_notACP	0.370123	CCA	P	29867	45638	0.65444	TCA	S	27654	49107	0.563147	0.368546	1.00428	0.00426946	-0.359046
CCATCC	PS	182	581	notICP_notACP	0.314433	CCA	P	29867	45638	0.65444	TCC	S	15783	36348	0.434235	0.284181	1.10645	0.101161	0.324327
CCATCG	PS	84	448	notICP_notACP	0.18931	CCA	P	29867	45638	0.65444	TCG	S	8104	22609	0.35847	0.234597	0.806956	-0.214486	-1.18698
CCATCT	PS	469	1149	notICP_notACP	0.408696	CCA	P	29867	45638	0.65444	TCT	S	35844	60434	0.593117	0.388159	1.05291	0.0515547	0.0126533
CCATGC	PC	61	176	notICP_notACP	0.350282	CCA	P	29867	45638	0.65444	TGC	C	6288	11944	0.526496	0.34456	1.01661	0.0164703	-0.247731
CCATGG	PW	383	494	notICP_notACP	0.775758	CCA	P	29867	45638	0.65444	TGG	W	26080	26536	0.982816	0.643195	1.2061	0.187393	2.06105
CCATGT	PC	139	236	notICP_notACP	0.590717	CCA	P	29867	45638	0.65444	TGT	C	14400	20053	0.718111	0.469961	1.25695	0.228688	2.00072
CCATTA	PL	504	1341	notICP_notACP	0.376304	CCA	P	29867	45638	0.65444	TTA	L	35900	69631	0.515582	0.337418	1.11525	0.109076	0.446513
CCATTC	PF	315	769	notICP_notACP	0.41039	CCA	P	29867	45638	0.65444	TTC	F	27215	46773	0.581862	0.380794	1.07772	0.0748491	0.208055
CCATTG	PL	531	1313	notICP_notACP	0.404871	CCA	P	29867	45638	0.65444	TTG	L	39123	70747	0.553005	0.361909	1.11871	0.112175	0.504862
CCATTT	PF	650	1400	notICP_notACP	0.464668	CCA	P	29867	45638	0.65444	TTT	F	46713	68092	0.686032	0.448967	1.03497	0.0343735	-0.152088
CCCAAA	PK	264	862	notICP_notACP	0.307068	CCC	P	7197	18042	0.398936	AAA	K	73410	111560	0.658035	0.262514	1.16972	0.156767	0.64348
CCCAAC	PN	120	470	notICP_notACP	0.2569	CCC	P	7197	18042	0.398936	AAC	N	33987	64271	0.528815	0.210963	1.21775	0.197004	0.726886
CCCAAG	PK	225	673	notICP_notACP	0.335312	CCC	P	7197	18042	0.398936	AAG	K	48808	80898	0.603333	0.240691	1.39312	0.331546	1.70326
CCCAAT	PN	206	759	notICP_notACP	0.272368	CCC	P	7197	18042	0.398936	AAT	N	59608	96206	0.619591	0.247177	1.10192	0.0970505	0.25887
CCCACA	PT	130	479	notICP_notACP	0.272917	CCC	P	7197	18042	0.398936	ACA	T	24484	46099	0.531128	0.211886	1.28804	0.253118	1.03841
CCCACC	PT	57	312	notICP_notACP	0.185304	CCC	P	7197	18042	0.398936	ACC	T	12139	31112	0.390191	0.155661	1.19043	0.174314	0.448294
CCCACG	PT	42	201	notICP_notACP	0.212871	CCC	P	7197	18042	0.398936	ACG	T	6710	21332	0.314583	0.125498	1.69621	0.528394	1.67563
CCCACT	PT	110	494	notICP_notACP	0.224242	CCC	P	7197	18042	0.398936	ACT	T	26820	50862	0.527318	0.210366	1.06596	0.0638776	0.0637194
CCCAGA	PR	81	315	notICP_notACP	0.259494	CCC	P	7197	18042	0.398936	AGA	R	38854	55547	0.699485	0.27905	0.929919	-0.0726576	-0.701474
CCCAGC	PS	31	188	notICP_notACP	0.169312	CCC	P	7197	18042	0.398936	AGC	S	10768	25881	0.416081	0.16599	1.02002	0.0198196	-0.107621
CCCAGG	PR	26	151	notICP_notACP	0.177632	CCC	P	7197	18042	0.398936	AGG	R	10550	25154	0.419439	0.167329	1.06157	0.059747	0.0354607
CCCAGT	PS	91	346	notICP_notACP	0.26513	CCC	P	7197	18042	0.398936	AGT	S	21091	37855	0.557164	0.222273	1.19281	0.176314	0.651097
CCCATA	PI	138	482	notICP_notACP	0.287785	CCC	P	7197	18042	0.398936	ATA	I	31505	47630	0.66146	0.26388	1.09059	0.0867177	0.214477
CCCATC	PI	114	441	notICP_notACP	0.260181	CCC	P	7197	18042	0.398936	ATC	I	21239	43645	0.486643	0.194139	1.34018	0.292802	1.16103
CCCATG	PM	193	438	notICP_notACP	0.441913	CCC	P	7197	18042	0.398936	ATG	M	46022	53364	0.862419	0.34405	1.28445	0.250327	1.66055
CCCATT	PI	209	701	notICP_notACP	0.299145	CCC	P	7197	18042	0.398936	ATT	I	49345	78454	0.628972	0.25092	1.1922	0.175797	0.73181
CCCCAA	PQ	61	365	notICP_notACP	0.169399	CCC	P	7197	18042	0.398936	CAA	Q	51310	70872	0.723985	0.288824	0.586513	-0.53356	-2.77959
CCCCAC	PH	17	107	notICP_notACP	0.166667	CCC	P	7197	18042	0.398936	CAC	H	9788	19660	0.497889	0.198626	0.839098	-0.175427	-0.8728
CCCCAG	PQ	27	186	notICP_notACP	0.149733	CCC	P	7197	18042	0.398936	CAG	Q	16342	32458	0.503497	0.200863	0.745447	-0.293771	-1.2721
CCCCAT	PH	42	217	notICP_notACP	0.197248	CCC	P	7197	18042	0.398936	CAT	H	24427	35648	0.685237	0.273365	0.721553	-0.326349	-1.86651
CCCCCA	PP	59	310	notICP_notACP	0.192926	CCC	P	7197	18042	0.398936	CCA	P	29867	45638	0.65444	0.26108	0.738955	-0.302519	-1.68856
CCCCCC	PP	10	87	notICP_notACP	0.125	CCC	P	7197	18042	0.398936	CCC	P	7197	18042	0.398936	0.15915	0.785423	-0.241532	-0.8762
CCCCCG	PP	4	50	notICP_notACP	0.0980392	CCC	P	7197	18042	0.398936	CCG	P	4839	13912	0.347876	0.13878	0.706435	-0.347524	-0.991018
CCCCCT	PP	30	209	notICP_notACP	0.147619	CCC	P	7197	18042	0.398936	CCT	P	20801	34918	0.595722	0.237655	0.621149	-0.476184	-2.11672
CCCCGA	PR	4	29	notICP_notACP	0.166667	CCC	P	7197	18042	0.398936	CGA	R	3968	7756	0.511667	0.204122	0.816504	-0.202723	-0.992441
CCCCGC	PR	6	38	notICP_notACP	0.179487	CCC	P	7197	18042	0.398936	CGC	R	2686	6630	0.405218	0.161656	1.1103	0.104633	0.197376
CCCCGG	PR	3	22	notICP_notACP	0.173913	CCC	P	7197	18042	0.398936	CGG	R	1572	4559	0.344956	0.137615	1.26376	0.234093	0.605265
CCCCGT	PR	19	87	notICP_notACP	0.227273	CCC	P	7197	18042	0.398936	CGT	R	11353	15891	0.714448	0.285019	0.797396	-0.226404	-1.49852
CCCCTA	PL	27	210	notICP_notACP	0.132701	CCC	P	7197	18042	0.398936	CTA	L	12658	35320	0.358399	0.142978	0.928124	-0.0745898	-0.364731
CCCCTC	PL	21	113	notICP_notACP	0.192982	CCC	P	7197	18042	0.398936	CTC	L	5411	13857	0.390533	0.155797	1.23868	0.214043	0.604313
CCCCTG	PL	23	151	notICP_notACP	0.157895	CCC	P	7197	18042	0.398936	CTG	L	8835	28041	0.315099	0.125704	1.25608	0.227997	0.532888
CCCCTT	PL	37	196	notICP_notACP	0.192893	CCC	P	7197	18042	0.398936	CTT	L	19276	31237	0.617101	0.246184	0.783534	-0.24394	-1.36499
CCCGAA	PE	129	623	notICP_notACP	0.208333	CCC	P	7197	18042	0.398936	GAA	E	86785	120764	0.718635	0.286689	0.726686	-0.31926	-1.92702
CCCGAC	PD	37	256	notICP_notACP	0.14786	CCC	P	7197	18042	0.398936	GAC	D	25797	52659	0.489897	0.195438	0.756558	-0.278976	-1.19278
CCCGAG	PE	51	255	notICP_notACP	0.203125	CCC	P	7197	18042	0.398936	GAG	E	25687	51527	0.498525	0.19888	1.02135	0.0211223	-0.123471
CCCGAT	PD	111	477	notICP_notACP	0.23431	CCC	P	7197	18042	0.398936	GAT	D	69836	100838	0.692559	0.276287	0.848067	-0.164796	-1.16275
CCCGCA	PA	33	223	notICP_notACP	0.151786	CCC	P	7197	18042	0.398936	GCA	A	22185	42035	0.527786	0.210553	0.720892	-0.327266	-1.44052
CCCGCC	PA	24	153	notICP_notACP	0.162338	CCC	P	7197	18042	0.398936	GCC	A	13358	31478	0.424378	0.1693	0.958878	-0.0419918	-0.324078
CCCGCG	PA	5	57	notICP_notACP	0.103448	CCC	P	7197	18042	0.398936	GCG	A	4694	16127	0.291109	0.116134	0.890769	-0.11567	-0.386072
CCCGCT	PA	53	331	notICP_notACP	0.162651	CCC	P	7197	18042	0.398936	GCT	A	29498	51778	0.56971	0.227278	0.715647	-0.334568	-1.57962
CCCGGA	PG	26	139	notICP_notACP	0.192857	CCC	P	7197	18042	0.398936	GGA	G	15029	28690	0.523858	0.208986	0.922825	-0.0803157	-0.556043
CCCGGC	PG	12	130	notICP_notACP	0.0992366	CCC	P	7197	18042	0.398936	GGC	G	9417	25411	0.370612	0.147851	0.671196	-0.398695	-1.16366
CCCGGG	PG	5	58	notICP_notACP	0.101695	CCC	P	7197	18042	0.398936	GGG	G	6264	15994	0.391685	0.156257	0.650818	-0.429526	-1.29575
CCCGGT	PG	74	305	notICP_notACP	0.245098	CCC	P	7197	18042	0.398936	GGT	G	39828	58498	0.680849	0.271615	0.902372	-0.102728	-0.837698
CCCGTA	PV	47	293	notICP_notACP	0.163265	CCC	P	7197	18042	0.398936	GTA	V	14388	31180	0.461467	0.184096	0.88685	-0.120079	-0.626941
CCCGTC	PV	36	210	notICP_notACP	0.175355	CCC	P	7197	18042	0.398936	GTC	V	12438	28680	0.433702	0.173019	1.0135	0.0134126	-0.135515
CCCGTG	PV	46	249	notICP_notACP	0.188	CCC	P	7197	18042	0.398936	GTG	V	13437	28300	0.474824	0.189424	0.99248	-0.0075481	-0.230814
CCCGTT	PV	94	426	notICP_notACP	0.222482	CCC	P	7197	18042	0.398936	GTT	V	33448	55938	0.597955	0.238546	0.932662	-0.0697126	-0.586109
CCCTAC	PY	62	219	notICP_notACP	0.286364	CCC	P	7197	18042	0.398936	TAC	Y	22453	36975	0.607259	0.242257	1.18206	0.167262	0.655725
CCCTAT	PY	72	285	notICP_notACP	0.255245	CCC	P	7197	18042	0.398936	TAT	Y	34346	48851	0.703083	0.280485	0.910012	-0.0942971	-0.820686
CCCTCA	PS	74	380	notICP_notACP	0.19685	CCC	P	7197	18042	0.398936	TCA	S	27654	49107	0.563147	0.224659	0.876217	-0.132141	-0.81454
CCCTCC	PS	66	326	notICP_notACP	0.204893	CCC	P	7197	18042	0.398936	TCC	S	15783	36348	0.434235	0.173232	1.18277	0.167857	0.471414
CCCTCG	PS	29	189	notICP_notACP	0.157895	CCC	P	7197	18042	0.398936	TCG	S	8104	22609	0.35847	0.143006	1.10411	0.099039	0.156266
CCCTCT	PS	143	578	notICP_notACP	0.248705	CCC	P	7197	18042	0.398936	TCT	S	35844	60434	0.593117	0.236615	1.05109	0.0498297	-0.00117699
CCCTGC	PC	6	55	notICP_notACP	0.125	CCC	P	7197	18042	0.398936	TGC	C	6288	11944	0.526496	0.210038	0.59513	-0.518976	-1.9839
CCCTGG	PW	60	143	notICP_notACP	0.423611	CCC	P	7197	18042	0.398936	TGG	W	26080	26536	0.982816	0.392081	1.08042	0.0773481	0.236112
CCCTGT	PC	34	102	notICP_notACP	0.339806	CCC	P	7197	18042	0.398936	TGT	C	14400	20053	0.718111	0.28648	1.18614	0.170705	0.799603
CCCTTA	PL	114	541	notICP_notACP	0.212177	CCC	P	7197	18042	0.398936	TTA	L	35900	69631	0.515582	0.205684	1.03157	0.0310798	-0.0841689
CCCTTC	PF	91	373	notICP_notACP	0.245989	CCC	P	7197	18042	0.398936	TTC	F	27215	46773	0.581862	0.232126	1.05973	0.0580098	0.0403373
CCCTTG	PL	114	447	notICP_notACP	0.256696	CCC	P	7197	18042	0.398936	TTG	L	39123	70747	0.553005	0.220614	1.16356	0.151482	0.512607
CCCTTT	PF	154	512	notICP_notACP	0.302144	CCC	P	7197	18042	0.398936	TTT	F	46713	68092	0.686032	0.273683	1.10399	0.0989344	0.298404
CCGAAA	PK	115	505	notICP_notACP	0.229249	CCG	P	4839	13912	0.347876	AAA	K	73410	111560	0.658035	0.228915	1.00146	0.00146019	-0.236367
CCGAAC	PN	63	305	notICP_notACP	0.20915	CCG	P	4839	13912	0.347876	AAC	N	33987	64271	0.528815	0.183962	1.13692	0.128323	0.325992
CCGAAG	PK	85	381	notICP_notACP	0.225131	CCG	P	4839	13912	0.347876	AAG	K	48808	80898	0.603333	0.209885	1.07264	0.0701224	0.092591
CCGAAT	PN	98	485	notICP_notACP	0.203704	CCG	P	4839	13912	0.347876	AAT	N	59608	96206	0.619591	0.215541	0.945081	-0.0564843	-0.474162
CCGACA	PT	45	230	notICP_notACP	0.199134	CCG	P	4839	13912	0.347876	ACA	T	24484	46099	0.531128	0.184767	1.07776	0.0748849	0.101099
CCGACC	PT	17	97	notICP_notACP	0.183673	CCG	P	4839	13912	0.347876	ACC	T	12139	31112	0.390191	0.135738	1.35315	0.302433	0.848215
CCGACG	PT	8	109	notICP_notACP	0.0818182	CCG	P	4839	13912	0.347876	ACG	T	6710	21332	0.314583	0.109436	0.747636	-0.29084	-0.68812
CCGACT	PT	36	195	notICP_notACP	0.188776	CCG	P	4839	13912	0.347876	ACT	T	26820	50862	0.527318	0.183441	1.02908	0.0286628	-0.0845253
CCGAGA	PR	33	175	notICP_notACP	0.193182	CCG	P	4839	13912	0.347876	AGA	R	38854	55547	0.699485	0.243334	0.793895	-0.230804	-1.29699
CCGAGC	PS	23	114	notICP_notACP	0.208696	CCG	P	4839	13912	0.347876	AGC	S	10768	25881	0.416081	0.144745	1.44182	0.365907	1.17024
CCGAGG	PR	17	113	notICP_notACP	0.157895	CCG	P	4839	13912	0.347876	AGG	R	10550	25154	0.419439	0.145913	1.08212	0.0789183	0.0929986
CCGAGT	PS	19	138	notICP_notACP	0.143885	CCG	P	4839	13912	0.347876	AGT	S	21091	37855	0.557164	0.193824	0.742348	-0.297937	-1.23996
CCGATA	PI	64	285	notICP_notACP	0.227273	CCG	P	4839	13912	0.347876	ATA	I	31505	47630	0.66146	0.230106	0.987687	-0.0123898	-0.303222
CCGATC	PI	35	202	notICP_notACP	0.17734	CCG	P	4839	13912	0.347876	ATC	I	21239	43645	0.486643	0.169291	1.04754	0.0464473	-0.0132823
CCGATG	PM	79	276	notICP_notACP	0.288809	CCG	P	4839	13912	0.347876	ATG	M	46022	53364	0.862419	0.300015	0.962647	-0.0380681	-0.55088
CCGATT	PI	80	346	notICP_notACP	0.233429	CCG	P	4839	13912	0.347876	ATT	I	49345	78454	0.628972	0.218804	1.06684	0.0647018	0.070257
CCGCAA	PQ	154	528	notICP_notACP	0.293006	CCG	P	4839	13912	0.347876	CAA	Q	51310	70872	0.723985	0.251857	1.16338	0.15133	0.584283
CCGCAC	PH	32	146	notICP_notACP	0.22449	CCG	P	4839	13912	0.347876	CAC	H	9788	19660	0.497889	0.173204	1.2961	0.259362	0.877767
CCGCAG	PQ	68	290	notICP_notACP	0.237113	CCG	P	4839	13912	0.347876	CAG	Q	16342	32458	0.503497	0.175154	1.35374	0.30287	1.09667
CCGCAT	PH	59	233	notICP_notACP	0.25641	CCG	P	4839	13912	0.347876	CAT	H	24427	35648	0.685237	0.238377	1.07565	0.0729235	0.12001
CCGCCA	PP	90	374	notICP_notACP	0.242667	CCG	P	4839	13912	0.347876	CCA	P	29867	45638	0.65444	0.227664	1.0659	0.0638174	0.0686561
CCGCCC	PP	34	148	notICP_notACP	0.234899	CCG	P	4839	13912	0.347876	CCC	P	7197	18042	0.398936	0.13878	1.6926	0.526265	1.8426
CCGCCG	PP	16	97	notICP_notACP	0.173469	CCG	P	4839	13912	0.347876	CCG	P	4839	13912	0.347876	0.121018	1.43342	0.360064	0.957364
CCGCCT	PP	62	271	notICP_notACP	0.231618	CCG	P	4839	13912	0.347876	CCT	P	20801	34918	0.595722	0.207237	1.11764	0.111224	0.284529
CCGCGA	PR	15	49	ACP	0.32	CCG	P	4839	13912	0.347876	CGA	R	3968	7756	0.511667	0.177997	1.79779	0.586556	2.75093
CCGCGC	PR	8	47	notICP_notACP	0.1875	CCG	P	4839	13912	0.347876	CGC	R	2686	6630	0.405218	0.140966	1.33011	0.285263	0.81365
CCGCGG	PR	9	31	notICP_notACP	0.3125	CCG	P	4839	13912	0.347876	CGG	R	1572	4559	0.344956	0.120002	2.60412	0.957096	3.85803
CCGCGT	PR	15	68	notICP_notACP	0.231884	CCG	P	4839	13912	0.347876	CGT	R	11353	15891	0.714448	0.248539	0.932988	-0.0693631	-0.608986
CCGCTA	PL	54	356	notICP_notACP	0.154062	CCG	P	4839	13912	0.347876	CTA	L	12658	35320	0.358399	0.124678	1.23567	0.211616	0.475856
CCGCTC	PL	14	85	ACP	0.174419	CCG	P	4839	13912	0.347876	CTC	L	5411	13857	0.390533	0.135857	1.28384	0.249856	0.654009
CCGCTG	PL	40	245	ACP	0.166667	CCG	P	4839	13912	0.347876	CTG	L	8835	28041	0.315099	0.109615	1.52047	0.419019	1.06472
CCGCTT	PL	60	225	notICP_notACP	0.269912	CCG	P	4839	13912	0.347876	CTT	L	19276	31237	0.617101	0.214675	1.2573	0.22897	0.915491
CCGGAA	PE	140	642	notICP_notACP	0.219285	CCG	P	4839	13912	0.347876	GAA	E	86785	120764	0.718635	0.249996	0.877152	-0.131075	-0.901562
CCGGAC	PD	56	267	notICP_notACP	0.212687	CCG	P	4839	13912	0.347876	GAC	D	25797	52659	0.489897	0.170424	1.24799	0.221532	0.693904
CCGGAG	PE	65	349	notICP_notACP	0.188571	CCG	P	4839	13912	0.347876	GAG	E	25687	51527	0.498525	0.173425	1.08734	0.0837319	0.129282
CCGGAT	PD	112	506	notICP_notACP	0.22288	CCG	P	4839	13912	0.347876	GAT	D	69836	100838	0.692559	0.240925	0.9251	-0.077853	-0.629673
CCGGCA	PA	50	255	notICP_notACP	0.199219	CCG	P	4839	13912	0.347876	GCA	A	22185	42035	0.527786	0.183604	1.08505	0.0816221	0.128158
CCGGCC	PA	13	113	notICP_notACP	0.122807	CCG	P	4839	13912	0.347876	GCC	A	13358	31478	0.424378	0.147631	0.831851	-0.184102	-0.670871
CCGGCG	PA	8	71	notICP_notACP	0.125	CCG	P	4839	13912	0.347876	GCG	A	4694	16127	0.291109	0.10127	1.23433	0.210526	0.383692
CCGGCT	PA	37	239	notICP_notACP	0.158333	CCG	P	4839	13912	0.347876	GCT	A	29498	51778	0.56971	0.198188	0.798903	-0.224516	-1.03581
CCGGGA	PG	23	191	notICP_notACP	0.125	CCG	P	4839	13912	0.347876	GGA	G	15029	28690	0.523858	0.182238	0.685918	-0.376997	-1.37876
CCGGGC	PG	29	165	notICP_notACP	0.180723	CCG	P	4839	13912	0.347876	GGC	G	9417	25411	0.370612	0.128927	1.40174	0.337717	0.935378
CCGGGG	PG	10	97	notICP_notACP	0.112245	CCG	P	4839	13912	0.347876	GGG	G	6264	15994	0.391685	0.136258	0.823769	-0.193866	-0.64199
CCGGGT	PG	33	154	notICP_notACP	0.219355	CCG	P	4839	13912	0.347876	GGT	G	39828	58498	0.680849	0.236851	0.926129	-0.0767413	-0.61398
CCGGTA	PV	41	270	ACP	0.154982	CCG	P	4839	13912	0.347876	GTA	V	14388	31180	0.461467	0.160533	0.965417	-0.0351954	-0.285562
CCGGTC	PV	18	139	notICP_notACP	0.135714	CCG	P	4839	13912	0.347876	GTC	V	12438	28680	0.433702	0.150874	0.899518	-0.105896	-0.474234
CCGGTG	PV	36	175	notICP_notACP	0.210227	CCG	P	4839	13912	0.347876	GTG	V	13437	28300	0.474824	0.16518	1.27272	0.241153	0.757125
CCGGTT	PV	48	285	notICP_notACP	0.171329	CCG	P	4839	13912	0.347876	GTT	V	33448	55938	0.597955	0.208014	0.823639	-0.194023	-0.980634
CCGTAC	PY	50	202	notICP_notACP	0.251232	CCG	P	4839	13912	0.347876	TAC	Y	22453	36975	0.607259	0.211251	1.18926	0.173329	0.60326
CCGTAT	PY	69	248	notICP_notACP	0.281124	CCG	P	4839	13912	0.347876	TAT	Y	34346	48851	0.703083	0.244586	1.14939	0.139232	0.496569
CCGTCA	PS	54	240	notICP_notACP	0.228216	CCG	P	4839	13912	0.347876	TCA	S	27654	49107	0.563147	0.195905	1.16493	0.152661	0.460763
CCGTCC	PS	28	140	notICP_notACP	0.205674	CCG	P	4839	13912	0.347876	TCC	S	15783	36348	0.434235	0.15106	1.36154	0.308615	0.970203
CCGTCG	PS	17	111	notICP_notACP	0.160714	CCG	P	4839	13912	0.347876	TCG	S	8104	22609	0.35847	0.124703	1.28878	0.253693	0.613058
CCGTCT	PS	46	234	notICP_notACP	0.2	CCG	P	4839	13912	0.347876	TCT	S	35844	60434	0.593117	0.206331	0.969316	-0.0311647	-0.350372
CCGTGC	PC	10	39	notICP_notACP	0.275	CCG	P	4839	13912	0.347876	TGC	C	6288	11944	0.526496	0.183156	1.50146	0.406435	1.70693
CCGTGG	PW	52	118	notICP_notACP	0.445378	CCG	P	4839	13912	0.347876	TGG	W	26080	26536	0.982816	0.341898	1.30266	0.26441	1.77912
CCGTGT	PC	15	54	notICP_notACP	0.290909	CCG	P	4839	13912	0.347876	TGT	C	14400	20053	0.718111	0.249814	1.1645	0.152295	0.585354
CCGTTA	PL	75	448	notICP_notACP	0.169265	CCG	P	4839	13912	0.347876	TTA	L	35900	69631	0.515582	0.179359	0.943724	-0.0579215	-0.399606
CCGTTC	PF	66	241	notICP_notACP	0.27686	CCG	P	4839	13912	0.347876	TTC	F	27215	46773	0.581862	0.202416	1.36778	0.313186	1.32619
CCGTTG	PL	83	377	notICP_notACP	0.222222	CCG	P	4839	13912	0.347876	TTG	L	39123	70747	0.553005	0.192377	1.15514	0.14422	0.413464
CCGTTT	PF	87	375	notICP_notACP	0.234043	CCG	P	4839	13912	0.347876	TTT	F	46713	68092	0.686032	0.238654	0.980676	-0.0195129	-0.349126
CCTAAA	PK	367	1051	notICP_notACP	0.34981	CCT	P	20801	34918	0.595722	AAA	K	73410	111560	0.658035	0.392005	0.89236	-0.113886	-1.29026
CCTAAC	PN	123	606	notICP_notACP	0.204283	CCT	P	20801	34918	0.595722	AAC	N	33987	64271	0.528815	0.315027	0.648464	-0.433149	-2.62769
CCTAAG	PK	187	672	notICP_notACP	0.279346	CCT	P	20801	34918	0.595722	AAG	K	48808	80898	0.603333	0.359418	0.777218	-0.252035	-2.03984
CCTAAT	PN	345	1013	notICP_notACP	0.341223	CCT	P	20801	34918	0.595722	AAT	N	59608	96206	0.619591	0.369104	0.924463	-0.0785419	-0.969545
CCTACA	PT	182	638	notICP_notACP	0.286385	CCT	P	20801	34918	0.595722	ACA	T	24484	46099	0.531128	0.316404	0.905123	-0.0996841	-0.957813
CCTACC	PT	88	408	notICP_notACP	0.217604	CCT	P	20801	34918	0.595722	ACC	T	12139	31112	0.390191	0.232445	0.936153	-0.0659769	-0.55432
CCTACG	PT	57	305	notICP_notACP	0.189542	CCT	P	20801	34918	0.595722	ACG	T	6710	21332	0.314583	0.187404	1.01141	0.0113471	-0.154896
CCTACT	PT	181	663	notICP_notACP	0.274096	CCT	P	20801	34918	0.595722	ACT	T	26820	50862	0.527318	0.314135	0.872543	-0.136343	-1.16284
CCTAGA	PR	151	396	notICP_notACP	0.382872	CCT	P	20801	34918	0.595722	AGA	R	38854	55547	0.699485	0.416698	0.918822	-0.0846631	-1.14324
CCTAGC	PS	47	219	notICP_notACP	0.218182	CCT	P	20801	34918	0.595722	AGC	S	10768	25881	0.416081	0.247868	0.880233	-0.127568	-0.878077
CCTAGG	PR	51	190	notICP_notACP	0.272251	CCT	P	20801	34918	0.595722	AGG	R	10550	25154	0.419439	0.249869	1.08958	0.0857883	0.197848
CCTAGT	PS	144	413	notICP_notACP	0.350242	CCT	P	20801	34918	0.595722	AGT	S	21091	37855	0.557164	0.331915	1.05522	0.0537454	0.0266881
CCTATA	PI	230	566	notICP_notACP	0.407407	CCT	P	20801	34918	0.595722	ATA	I	31505	47630	0.66146	0.394046	1.03391	0.0333462	-0.142154
CCTATC	PI	142	519	notICP_notACP	0.275	CCT	P	20801	34918	0.595722	ATC	I	21239	43645	0.486643	0.289903	0.948592	-0.0527768	-0.61668
CCTATG	PM	216	479	notICP_notACP	0.452083	CCT	P	20801	34918	0.595722	ATG	M	46022	53364	0.862419	0.513762	0.879948	-0.127893	-1.82305
CCTATT	PI	372	967	notICP_notACP	0.385331	CCT	P	20801	34918	0.595722	ATT	I	49345	78454	0.628972	0.374692	1.02839	0.0279968	-0.177964
CCTCAA	PQ	650	1280	notICP_notACP	0.508197	CCT	P	20801	34918	0.595722	CAA	Q	51310	70872	0.723985	0.431294	1.17831	0.16408	1.13386
CCTCAC	PH	125	358	notICP_notACP	0.350975	CCT	P	20801	34918	0.595722	CAC	H	9788	19660	0.497889	0.296603	1.18331	0.168319	0.810502
CCTCAG	PQ	168	521	notICP_notACP	0.323755	CCT	P	20801	34918	0.595722	CAG	Q	16342	32458	0.503497	0.299944	1.07938	0.0763912	0.17421
CCTCAT	PH	297	648	notICP_notACP	0.459168	CCT	P	20801	34918	0.595722	CAT	H	24427	35648	0.685237	0.40821	1.12483	0.117634	0.621203
CCTCCA	PP	400	934	notICP_notACP	0.428877	CCT	P	20801	34918	0.595722	CCA	P	29867	45638	0.65444	0.389864	1.10007	0.0953718	0.393389
CCTCCC	PP	68	333	notICP_notACP	0.206587	CCT	P	20801	34918	0.595722	CCC	P	7197	18042	0.398936	0.237655	0.869273	-0.140098	-0.895825
CCTCCG	PP	40	248	notICP_notACP	0.164659	CCT	P	20801	34918	0.595722	CCG	P	4839	13912	0.347876	0.207237	0.794542	-0.22999	-1.10182
CCTCCT	PP	254	699	notICP_notACP	0.364286	CCT	P	20801	34918	0.595722	CCT	P	20801	34918	0.595722	0.354884	1.02649	0.0261471	-0.182519
CCTCGA	PR	57	157	notICP_notACP	0.367089	CCT	P	20801	34918	0.595722	CGA	R	3968	7756	0.511667	0.304811	1.20432	0.185911	0.965469
CCTCGC	PR	30	114	notICP_notACP	0.269565	CCT	P	20801	34918	0.595722	CGC	R	2686	6630	0.405218	0.241397	1.11669	0.110367	0.326648
CCTCGG	PR	12	58	notICP_notACP	0.220339	CCT	P	20801	34918	0.595722	CGG	R	1572	4559	0.344956	0.205498	1.07222	0.0697319	0.0888738
CCTCGT	PR	128	247	notICP_notACP	0.520161	CCT	P	20801	34918	0.595722	CGT	R	11353	15891	0.714448	0.425612	1.22215	0.200611	1.50525
CCTCTA	PL	78	399	notICP_notACP	0.1975	CCT	P	20801	34918	0.595722	CTA	L	12658	35320	0.358399	0.213506	0.925033	-0.0779255	-0.558308
CCTCTC	PL	33	184	notICP_notACP	0.183784	CCT	P	20801	34918	0.595722	CTC	L	5411	13857	0.390533	0.232649	0.789963	-0.235769	-1.25898
CCTCTG	PL	57	341	notICP_notACP	0.169591	CCT	P	20801	34918	0.595722	CTG	L	8835	28041	0.315099	0.187711	0.903466	-0.101517	-0.574676
CCTCTT	PL	152	399	notICP_notACP	0.3825	CCT	P	20801	34918	0.595722	CTT	L	19276	31237	0.617101	0.36762	1.04048	0.039678	-0.0826346
CCTGAA	PE	878	1839	notICP_notACP	0.477717	CCT	P	20801	34918	0.595722	GAA	E	86785	120764	0.718635	0.428107	1.11588	0.109647	0.57217
CCTGAC	PD	143	588	notICP_notACP	0.244482	CCT	P	20801	34918	0.595722	GAC	D	25797	52659	0.489897	0.291842	0.83772	-0.177072	-1.29074
CCTGAG	PE	220	695	notICP_notACP	0.317529	CCT	P	20801	34918	0.595722	GAG	E	25687	51527	0.498525	0.296982	1.06918	0.0668964	0.109771
CCTGAT	PD	634	1377	notICP_notACP	0.460813	CCT	P	20801	34918	0.595722	GAT	D	69836	100838	0.692559	0.412573	1.11693	0.11058	0.560302
CCTGCA	PA	218	666	notICP_notACP	0.328336	CCT	P	20801	34918	0.595722	GCA	A	22185	42035	0.527786	0.314413	1.04428	0.0433286	-0.0459029
CCTGCC	PA	104	453	notICP_notACP	0.231278	CCT	P	20801	34918	0.595722	GCC	A	13358	31478	0.424378	0.252811	0.914823	-0.0890245	-0.714533
CCTGCG	PA	52	260	notICP_notACP	0.203065	CCT	P	20801	34918	0.595722	GCG	A	4694	16127	0.291109	0.17342	1.17095	0.157812	0.429481
CCTGCT	PA	298	855	notICP_notACP	0.349299	CCT	P	20801	34918	0.595722	GCT	A	29498	51778	0.56971	0.339388	1.0292	0.0287835	-0.155509
CCTGGA	PG	130	384	notICP_notACP	0.34026	CCT	P	20801	34918	0.595722	GGA	G	15029	28690	0.523858	0.312073	1.09032	0.0864712	0.251911
CCTGGC	PG	71	342	notICP_notACP	0.209913	CCT	P	20801	34918	0.595722	GGC	G	9417	25411	0.370612	0.220782	0.95077	-0.0504836	-0.45969
CCTGGG	PG	45	193	notICP_notACP	0.237113	CCT	P	20801	34918	0.595722	GGG	G	6264	15994	0.391685	0.233335	1.01619	0.0160628	-0.169764
CCTGGT	PG	349	805	notICP_notACP	0.434243	CCT	P	20801	34918	0.595722	GGT	G	39828	58498	0.680849	0.405597	1.07063	0.0682457	0.162041
CCTGTA	PV	196	602	notICP_notACP	0.3267	CCT	P	20801	34918	0.595722	GTA	V	14388	31180	0.461467	0.274906	1.18841	0.172613	0.780196
CCTGTC	PV	115	428	notICP_notACP	0.270396	CCT	P	20801	34918	0.595722	GTC	V	12438	28680	0.433702	0.258365	1.04657	0.0455134	-0.0255019
CCTGTG	PV	139	495	notICP_notACP	0.282258	CCT	P	20801	34918	0.595722	GTG	V	13437	28300	0.474824	0.282863	0.997861	-0.00214092	-0.313154
CCTGTT	PV	347	902	notICP_notACP	0.385382	CCT	P	20801	34918	0.595722	GTT	V	33448	55938	0.597955	0.356215	1.08188	0.0787018	0.225308
CCTTAC	PY	180	465	notICP_notACP	0.388412	CCT	P	20801	34918	0.595722	TAC	Y	22453	36975	0.607259	0.361757	1.07368	0.0710936	0.167397
CCTTAT	PY	310	637	notICP_notACP	0.487461	CCT	P	20801	34918	0.595722	TAT	Y	34346	48851	0.703083	0.418842	1.16383	0.151717	0.975576
CCTTCA	PS	321	906	notICP_notACP	0.355017	CCT	P	20801	34918	0.595722	TCA	S	27654	49107	0.563147	0.335479	1.05824	0.0566065	0.0479747
CCTTCC	PS	184	656	notICP_notACP	0.281583	CCT	P	20801	34918	0.595722	TCC	S	15783	36348	0.434235	0.258683	1.08853	0.0848237	0.1992
CCTTCG	PS	77	387	notICP_notACP	0.201031	CCT	P	20801	34918	0.595722	TCG	S	8104	22609	0.35847	0.213548	0.941385	-0.0604034	-0.486123
CCTTCT	PS	382	1037	notICP_notACP	0.368979	CCT	P	20801	34918	0.595722	TCT	S	35844	60434	0.593117	0.353332	1.04428	0.0433302	-0.0515725
CCTTGC	PC	34	109	notICP_notACP	0.318182	CCT	P	20801	34918	0.595722	TGC	C	6288	11944	0.526496	0.313645	1.01446	0.0143604	-0.239418
CCTTGG	PW	219	332	notICP_notACP	0.660661	CCT	P	20801	34918	0.595722	TGG	W	26080	26536	0.982816	0.585485	1.1284	0.1208	0.934215
CCTTGT	PC	103	193	notICP_notACP	0.536082	CCT	P	20801	34918	0.595722	TGT	C	14400	20053	0.718111	0.427794	1.25313	0.225646	1.78739
CCTTTA	PL	344	1007	notICP_notACP	0.342262	CCT	P	20801	34918	0.595722	TTA	L	35900	69631	0.515582	0.307143	1.11434	0.108262	0.400678
CCTTTC	PF	199	567	notICP_notACP	0.352113	CCT	P	20801	34918	0.595722	TTC	F	27215	46773	0.581862	0.346628	1.01582	0.0157004	-0.254832
CCTTTG	PL	305	940	notICP_notACP	0.325186	CCT	P	20801	34918	0.595722	TTG	L	39123	70747	0.553005	0.329437	0.987096	-0.0129879	-0.438144
CCTTTT	PF	267	730	notICP_notACP	0.366621	CCT	P	20801	34918	0.595722	TTT	F	46713	68092	0.686032	0.408684	0.897077	-0.108614	-1.30525
CGAAAA	RK	121	345	notICP_notACP	0.352601	CGA	R	3968	7756	0.511667	AAA	K	73410	111560	0.658035	0.336695	1.04724	0.0461615	-0.0285036
CGAAAC	RN	51	175	notICP_notACP	0.295455	CGA	R	3968	7756	0.511667	AAC	N	33987	64271	0.528815	0.270577	1.09194	0.0879578	0.227501
CGAAAG	RK	47	208	notICP_notACP	0.229665	CGA	R	3968	7756	0.511667	AAG	K	48808	80898	0.603333	0.308705	0.743962	-0.295765	-1.96458
CGAAAT	RN	115	337	notICP_notACP	0.343195	CGA	R	3968	7756	0.511667	AAT	N	59608	96206	0.619591	0.317024	1.08255	0.0793213	0.204921
CGAACA	RT	37	132	notICP_notACP	0.285714	CGA	R	3968	7756	0.511667	ACA	T	24484	46099	0.531128	0.271761	1.05135	0.0500708	7.3987e-05
CGAACC	RT	15	81	notICP_notACP	0.195122	CGA	R	3968	7756	0.511667	ACC	T	12139	31112	0.390191	0.199648	0.977332	-0.0229291	-0.305888
CGAACG	RT	14	74	notICP_notACP	0.2	CGA	R	3968	7756	0.511667	ACG	T	6710	21332	0.314583	0.160962	1.24253	0.217151	0.637195
CGAACT	RT	28	132	notICP_notACP	0.218045	CGA	R	3968	7756	0.511667	ACT	T	26820	50862	0.527318	0.269811	0.808139	-0.213021	-1.35855
CGAAGA	RR	90	226	notICP_notACP	0.400881	CGA	R	3968	7756	0.511667	AGA	R	38854	55547	0.699485	0.357903	1.12008	0.113402	0.509447
CGAAGC	RS	21	82	notICP_notACP	0.26506	CGA	R	3968	7756	0.511667	AGC	S	10768	25881	0.416081	0.212895	1.24503	0.219159	0.853793
CGAAGG	RR	37	118	ACP	0.319328	CGA	R	3968	7756	0.511667	AGG	R	10550	25154	0.419439	0.214613	1.48792	0.39738	1.93996
CGAAGT	RS	46	137	notICP_notACP	0.34058	CGA	R	3968	7756	0.511667	AGT	S	21091	37855	0.557164	0.285082	1.19467	0.177871	0.846055
CGAATA	RI	143	239	ICP	0.6	CGA	R	3968	7756	0.511667	ATA	I	31505	47630	0.66146	0.338447	1.7728	0.572562	5.05561
CGAATC	RI	38	120	notICP_notACP	0.322314	CGA	R	3968	7756	0.511667	ATC	I	21239	43645	0.486643	0.248999	1.29444	0.258078	1.25331
CGAATG	RM	85	176	notICP_notACP	0.485876	CGA	R	3968	7756	0.511667	ATG	M	46022	53364	0.862419	0.441271	1.10108	0.0962929	0.454522
CGAATT	RI	71	206	notICP_notACP	0.347826	CGA	R	3968	7756	0.511667	ATT	I	49345	78454	0.628972	0.321824	1.0808	0.0776973	0.196318
CGACAA	RQ	66	198	notICP_notACP	0.336683	CGA	R	3968	7756	0.511667	CAA	Q	51310	70872	0.723985	0.370439	0.908876	-0.0955463	-1.0926
CGACAC	RH	16	49	notICP_notACP	0.34	CGA	R	3968	7756	0.511667	CAC	H	9788	19660	0.497889	0.254753	1.33462	0.288649	1.49423
CGACAG	RQ	40	117	notICP_notACP	0.347458	CGA	R	3968	7756	0.511667	CAG	Q	16342	32458	0.503497	0.257623	1.34871	0.299147	1.58618
CGACAT	RH	46	118	notICP_notACP	0.394958	CGA	R	3968	7756	0.511667	CAT	H	24427	35648	0.685237	0.350613	1.12648	0.119097	0.545507
CGACCA	RP	36	112	notICP_notACP	0.327434	CGA	R	3968	7756	0.511667	CCA	P	29867	45638	0.65444	0.334855	0.977836	-0.0224135	-0.509552
CGACCC	RP	17	45	notICP_notACP	0.391304	CGA	R	3968	7756	0.511667	CCC	P	7197	18042	0.398936	0.204122	1.91701	0.650766	3.65856
CGACCG	RP	11	17	ICP	0.666667	CGA	R	3968	7756	0.511667	CCG	P	4839	13912	0.347876	0.177997	3.74539	1.32053	9.92847
CGACCT	RP	32	90	notICP_notACP	0.362637	CGA	R	3968	7756	0.511667	CCT	P	20801	34918	0.595722	0.304811	1.18971	0.173712	0.873308
CGACGA	RR	14	21	ICP	0.681818	CGA	R	3968	7756	0.511667	CGA	R	3968	7756	0.511667	0.261803	2.60432	0.957171	8.41794
CGACGC	RR	9	26	notICP_notACP	0.37037	CGA	R	3968	7756	0.511667	CGC	R	2686	6630	0.405218	0.207337	1.78632	0.58016	3.15517
CGACGG	RR	10	19	ICP	0.55	CGA	R	3968	7756	0.511667	CGG	R	1572	4559	0.344956	0.176503	3.1161	1.13658	7.54547
CGACGT	RR	21	46	notICP_notACP	0.468085	CGA	R	3968	7756	0.511667	CGT	R	11353	15891	0.714448	0.365559	1.28046	0.247222	1.73423
CGACTA	RL	31	133	notICP_notACP	0.238806	CGA	R	3968	7756	0.511667	CTA	L	12658	35320	0.358399	0.183381	1.30224	0.264087	0.952651
CGACTC	RL	11	39	notICP_notACP	0.3	CGA	R	3968	7756	0.511667	CTC	L	5411	13857	0.390533	0.199823	1.50133	0.406353	1.86175
CGACTG	RL	25	89	ICP	0.288889	CGA	R	3968	7756	0.511667	CTG	L	8835	28041	0.315099	0.161226	1.79183	0.583237	2.47185
CGACTT	RL	34	99	ACP	0.35	CGA	R	3968	7756	0.511667	CTT	L	19276	31237	0.617101	0.31575	1.10847	0.102982	0.373543
CGAGAA	RE	110	340	notICP_notACP	0.325513	CGA	R	3968	7756	0.511667	GAA	E	86785	120764	0.718635	0.367702	0.885264	-0.12187	-1.26429
CGAGAC	RD	32	139	notICP_notACP	0.235714	CGA	R	3968	7756	0.511667	GAC	D	25797	52659	0.489897	0.250664	0.940358	-0.0614942	-0.57594
CGAGAG	RE	36	168	notICP_notACP	0.218935	CGA	R	3968	7756	0.511667	GAG	E	25687	51527	0.498525	0.255079	0.858303	-0.152798	-1.01944
CGAGAT	RD	128	296	notICP_notACP	0.434343	CGA	R	3968	7756	0.511667	GAT	D	69836	100838	0.692559	0.35436	1.22571	0.203523	1.2794
CGAGCA	RA	39	111	notICP_notACP	0.357143	CGA	R	3968	7756	0.511667	GCA	A	22185	42035	0.527786	0.27005	1.3225	0.279527	1.51619
CGAGCC	RA	10	72	notICP_notACP	0.150685	CGA	R	3968	7756	0.511667	GCC	A	13358	31478	0.424378	0.21714	0.693952	-0.365352	-1.6067
CGAGCG	RA	14	35	ICP	0.416667	CGA	R	3968	7756	0.511667	GCG	A	4694	16127	0.291109	0.148951	2.79735	1.02867	5.38461
CGAGCT	RA	22	91	notICP_notACP	0.25	CGA	R	3968	7756	0.511667	GCT	A	29498	51778	0.56971	0.291502	0.857628	-0.153585	-1.16908
CGAGGA	RG	32	115	notICP_notACP	0.284483	CGA	R	3968	7756	0.511667	GGA	G	15029	28690	0.523858	0.268041	1.06134	0.0595341	0.0555498
CGAGGC	RG	19	77	notICP_notACP	0.25641	CGA	R	3968	7756	0.511667	GGC	G	9417	25411	0.370612	0.18963	1.35216	0.301704	1.18111
CGAGGG	RG	7	43	notICP_notACP	0.181818	CGA	R	3968	7756	0.511667	GGG	G	6264	15994	0.391685	0.200412	0.907221	-0.097369	-0.597979
CGAGGT	RG	22	96	notICP_notACP	0.237113	CGA	R	3968	7756	0.511667	GGT	G	39828	58498	0.680849	0.348368	0.680641	-0.384721	-2.67372
CGAGTA	RV	25	107	ACP	0.240741	CGA	R	3968	7756	0.511667	GTA	V	14388	31180	0.461467	0.236117	1.01958	0.0193917	-0.155223
CGAGTC	RV	10	60	notICP_notACP	0.180328	CGA	R	3968	7756	0.511667	GTC	V	12438	28680	0.433702	0.221911	0.812614	-0.207499	-1.0968
CGAGTG	RV	25	76	ACP	0.337662	CGA	R	3968	7756	0.511667	GTG	V	13437	28300	0.474824	0.242952	1.38983	0.329183	1.70272
CGAGTT	RV	40	131	notICP_notACP	0.310606	CGA	R	3968	7756	0.511667	GTT	V	33448	55938	0.597955	0.305954	1.01521	0.0150916	-0.228846
CGATAC	RY	43	127	notICP_notACP	0.34375	CGA	R	3968	7756	0.511667	TAC	Y	22453	36975	0.607259	0.310714	1.10632	0.101041	0.353759
CGATAT	RY	100	191	notICP_notACP	0.526042	CGA	R	3968	7756	0.511667	TAT	Y	34346	48851	0.703083	0.359744	1.46227	0.379987	3.06076
CGATCA	RS	43	153	notICP_notACP	0.285714	CGA	R	3968	7756	0.511667	TCA	S	27654	49107	0.563147	0.288143	0.99157	-0.00846607	-0.356536
CGATCC	RS	14	69	notICP_notACP	0.214286	CGA	R	3968	7756	0.511667	TCC	S	15783	36348	0.434235	0.222184	0.964454	-0.0361936	-0.399659
CGATCG	RS	20	70	notICP_notACP	0.295775	CGA	R	3968	7756	0.511667	TCG	S	8104	22609	0.35847	0.183417	1.61258	0.477835	2.13137
CGATCT	RS	45	137	notICP_notACP	0.333333	CGA	R	3968	7756	0.511667	TCT	S	35844	60434	0.593117	0.303478	1.09838	0.0938335	0.295597
CGATGC	RC	20	60	notICP_notACP	0.344262	CGA	R	3968	7756	0.511667	TGC	C	6288	11944	0.526496	0.269391	1.27793	0.245241	1.26386
CGATGG	RW	51	92	notICP_notACP	0.55914	CGA	R	3968	7756	0.511667	TGG	W	26080	26536	0.982816	0.502875	1.11189	0.106059	0.63048
CGATGT	RC	27	74	notICP_notACP	0.373333	CGA	R	3968	7756	0.511667	TGT	C	14400	20053	0.718111	0.367434	1.01606	0.0159289	-0.268362
CGATTA	RL	80	254	notICP_notACP	0.317647	CGA	R	3968	7756	0.511667	TTA	L	35900	69631	0.515582	0.263806	1.20409	0.185726	0.834371
CGATTC	RF	37	127	notICP_notACP	0.296875	CGA	R	3968	7756	0.511667	TTC	F	27215	46773	0.581862	0.297719	0.997164	-0.00284016	-0.333901
CGATTG	RL	58	183	notICP_notACP	0.320652	CGA	R	3968	7756	0.511667	TTG	L	39123	70747	0.553005	0.282954	1.13323	0.125071	0.479787
CGATTT	RF	94	248	notICP_notACP	0.381526	CGA	R	3968	7756	0.511667	TTT	F	46713	68092	0.686032	0.35102	1.08691	0.083336	0.258545
CGCAAA	RK	98	307	notICP_notACP	0.321429	CGC	R	2686	6630	0.405218	AAA	K	73410	111560	0.658035	0.266647	1.20544	0.186848	0.850819
CGCAAC	RN	44	161	notICP_notACP	0.277778	CGC	R	2686	6630	0.405218	AAC	N	33987	64271	0.528815	0.214285	1.2963	0.259513	1.08683
CGCAAG	RK	69	236	notICP_notACP	0.295359	CGC	R	2686	6630	0.405218	AAG	K	48808	80898	0.603333	0.244481	1.2081	0.189052	0.793554
CGCAAT	RN	72	251	notICP_notACP	0.289683	CGC	R	2686	6630	0.405218	AAT	N	59608	96206	0.619591	0.251069	1.15379	0.143056	0.532625
CGCACA	RT	24	104	notICP_notACP	0.238095	CGC	R	2686	6630	0.405218	ACA	T	24484	46099	0.531128	0.215223	1.10627	0.100998	0.244826
CGCACC	RT	18	80	notICP_notACP	0.234568	CGC	R	2686	6630	0.405218	ACC	T	12139	31112	0.390191	0.158112	1.48355	0.39444	1.41493
CGCACG	RT	9	60	notICP_notACP	0.163934	CGC	R	2686	6630	0.405218	ACG	T	6710	21332	0.314583	0.127475	1.28602	0.251549	0.619398
CGCACT	RT	18	108	notICP_notACP	0.174312	CGC	R	2686	6630	0.405218	ACT	T	26820	50862	0.527318	0.213679	0.815766	-0.203628	-1.04217
CGCAGA	RR	45	150	notICP_notACP	0.304636	CGC	R	2686	6630	0.405218	AGA	R	38854	55547	0.699485	0.283444	1.07477	0.0721026	0.137519
CGCAGC	RS	17	78	notICP_notACP	0.227848	CGC	R	2686	6630	0.405218	AGC	S	10768	25881	0.416081	0.168603	1.35139	0.30113	1.04744
CGCAGG	RR	13	82	notICP_notACP	0.168675	CGC	R	2686	6630	0.405218	AGG	R	10550	25154	0.419439	0.169964	0.992412	-0.00761694	-0.207342
CGCAGT	RS	29	118	notICP_notACP	0.252101	CGC	R	2686	6630	0.405218	AGT	S	21091	37855	0.557164	0.225773	1.11661	0.1103	0.305154
CGCATA	RI	39	151	notICP_notACP	0.263158	CGC	R	2686	6630	0.405218	ATA	I	31505	47630	0.66146	0.268035	0.981803	-0.018365	-0.385857
CGCATC	RI	23	94	notICP_notACP	0.252632	CGC	R	2686	6630	0.405218	ATC	I	21239	43645	0.486643	0.197196	1.28112	0.247733	0.938176
CGCATG	RM	43	109	notICP_notACP	0.4	CGC	R	2686	6630	0.405218	ATG	M	46022	53364	0.862419	0.349468	1.1446	0.135053	0.674827
CGCATT	RI	43	159	notICP_notACP	0.275	CGC	R	2686	6630	0.405218	ATT	I	49345	78454	0.628972	0.254871	1.07898	0.0760146	0.145887
CGCCAA	RQ	72	223	notICP_notACP	0.325893	CGC	R	2686	6630	0.405218	CAA	Q	51310	70872	0.723985	0.293372	1.11085	0.105128	0.361534
CGCCAC	RH	22	86	notICP_notACP	0.264368	CGC	R	2686	6630	0.405218	CAC	H	9788	19660	0.497889	0.201754	1.31035	0.270294	1.08197
CGCCAG	RQ	30	103	notICP_notACP	0.298077	CGC	R	2686	6630	0.405218	CAG	Q	16342	32458	0.503497	0.204026	1.46098	0.379105	1.73044
CGCCAT	RH	52	162	notICP_notACP	0.325153	CGC	R	2686	6630	0.405218	CAT	H	24427	35648	0.685237	0.27767	1.17101	0.157863	0.688004
CGCCCA	RP	28	103	notICP_notACP	0.278846	CGC	R	2686	6630	0.405218	CCA	P	29867	45638	0.65444	0.265191	1.05149	0.0502102	0.000876835
CGCCCC	RP	3	53	notICP_notACP	0.0740741	CGC	R	2686	6630	0.405218	CCC	P	7197	18042	0.398936	0.161656	0.45822	-0.780405	-1.98515
CGCCCG	RP	8	31	notICP_notACP	0.28125	CGC	R	2686	6630	0.405218	CCG	P	4839	13912	0.347876	0.140966	1.99517	0.690728	2.75469
CGCCCT	RP	20	79	notICP_notACP	0.2625	CGC	R	2686	6630	0.405218	CCT	P	20801	34918	0.595722	0.241397	1.08742	0.0838081	0.180367
CGCCGA	RR	10	30	ACP	0.354839	CGC	R	2686	6630	0.405218	CGA	R	3968	7756	0.511667	0.207337	1.71141	0.53732	2.83359
CGCCGC	RR	8	48	notICP_notACP	0.183673	CGC	R	2686	6630	0.405218	CGC	R	2686	6630	0.405218	0.164202	1.11859	0.112065	0.228641
CGCCGG	RR	8	30	notICP_notACP	0.290323	CGC	R	2686	6630	0.405218	CGG	R	1572	4559	0.344956	0.139782	2.07696	0.730906	2.96829
CGCCGT	RR	47	100	notICP_notACP	0.475248	CGC	R	2686	6630	0.405218	CGT	R	11353	15891	0.714448	0.289507	1.64158	0.495657	3.53797
CGCCTA	RL	13	82	notICP_notACP	0.168675	CGC	R	2686	6630	0.405218	CTA	L	12658	35320	0.358399	0.14523	1.16143	0.149656	0.331068
CGCCTC	RL	9	47	notICP_notACP	0.208333	CGC	R	2686	6630	0.405218	CTC	L	5411	13857	0.390533	0.158251	1.31648	0.274958	0.868742
CGCCTG	RL	13	85	notICP_notACP	0.162791	CGC	R	2686	6630	0.405218	CTG	L	8835	28041	0.315099	0.127684	1.27495	0.242909	0.591169
CGCCTT	RL	10	80	notICP_notACP	0.135802	CGC	R	2686	6630	0.405218	CTT	L	19276	31237	0.617101	0.25006	0.543079	-0.610501	-2.63141
CGCGAA	RE	50	221	notICP_notACP	0.22973	CGC	R	2686	6630	0.405218	GAA	E	86785	120764	0.718635	0.291204	0.788896	-0.23712	-1.58228
CGCGAC	RD	16	103	notICP_notACP	0.163462	CGC	R	2686	6630	0.405218	GAC	D	25797	52659	0.489897	0.198515	0.823421	-0.194288	-0.936752
CGCGAG	RE	29	113	notICP_notACP	0.263158	CGC	R	2686	6630	0.405218	GAG	E	25687	51527	0.498525	0.202011	1.30269	0.264431	1.05131
CGCGAT	RD	55	260	notICP_notACP	0.214559	CGC	R	2686	6630	0.405218	GAT	D	69836	100838	0.692559	0.280637	0.764543	-0.268477	-1.66638
CGCGCA	RA	9	73	notICP_notACP	0.135135	CGC	R	2686	6630	0.405218	GCA	A	22185	42035	0.527786	0.213868	0.631862	-0.459085	-1.85743
CGCGCC	RA	12	45	notICP_notACP	0.282609	CGC	R	2686	6630	0.405218	GCC	A	13358	31478	0.424378	0.171966	1.6434	0.496769	2.10804
CGCGCG	RA	2	15	notICP_notACP	0.1875	CGC	R	2686	6630	0.405218	GCG	A	4694	16127	0.291109	0.117962	1.58949	0.463413	1.31437
CGCGCT	RA	14	88	notICP_notACP	0.168539	CGC	R	2686	6630	0.405218	GCT	A	29498	51778	0.56971	0.230857	0.730061	-0.314628	-1.5356
CGCGGA	RG	8	67	notICP_notACP	0.132353	CGC	R	2686	6630	0.405218	GGA	G	15029	28690	0.523858	0.212277	0.623493	-0.472418	-1.88038
CGCGGC	RG	12	69	notICP_notACP	0.185714	CGC	R	2686	6630	0.405218	GGC	G	9417	25411	0.370612	0.150179	1.23662	0.212383	0.576133
CGCGGG	RG	11	49	notICP_notACP	0.24	CGC	R	2686	6630	0.405218	GGG	G	6264	15994	0.391685	0.158718	1.51212	0.413512	1.51422
CGCGGT	RG	27	105	notICP_notACP	0.264151	CGC	R	2686	6630	0.405218	GGT	G	39828	58498	0.680849	0.275892	0.957442	-0.0434899	-0.53632
CGCGTA	RV	10	58	notICP_notACP	0.186441	CGC	R	2686	6630	0.405218	GTA	V	14388	31180	0.461467	0.186995	0.997037	-0.00296697	-0.21021
CGCGTC	RV	9	44	notICP_notACP	0.222222	CGC	R	2686	6630	0.405218	GTC	V	12438	28680	0.433702	0.175744	1.26447	0.234651	0.77553
CGCGTG	RV	12	57	notICP_notACP	0.224138	CGC	R	2686	6630	0.405218	GTG	V	13437	28300	0.474824	0.192407	1.16491	0.152647	0.452474
CGCGTT	RV	30	123	notICP_notACP	0.25	CGC	R	2686	6630	0.405218	GTT	V	33448	55938	0.597955	0.242302	1.03177	0.0312759	-0.0981388
CGCTAC	RY	36	141	notICP_notACP	0.260563	CGC	R	2686	6630	0.405218	TAC	Y	22453	36975	0.607259	0.246072	1.05889	0.0572214	0.0385059
CGCTAT	RY	55	176	notICP_notACP	0.316384	CGC	R	2686	6630	0.405218	TAT	Y	34346	48851	0.703083	0.284902	1.1105	0.104813	0.349031
CGCTCA	RS	39	142	notICP_notACP	0.27972	CGC	R	2686	6630	0.405218	TCA	S	27654	49107	0.563147	0.228197	1.22578	0.203581	0.824231
CGCTCC	RS	21	95	notICP_notACP	0.229167	CGC	R	2686	6630	0.405218	TCC	S	15783	36348	0.434235	0.17596	1.30238	0.264194	0.91461
CGCTCG	RS	17	68	notICP_notACP	0.26087	CGC	R	2686	6630	0.405218	TCG	S	8104	22609	0.35847	0.145258	1.7959	0.585507	2.23929
CGCTCT	RS	47	174	notICP_notACP	0.274286	CGC	R	2686	6630	0.405218	TCT	S	35844	60434	0.593117	0.240341	1.14123	0.13211	0.44736
CGCTGC	RC	13	51	notICP_notACP	0.269231	CGC	R	2686	6630	0.405218	TGC	C	6288	11944	0.526496	0.213346	1.26195	0.232655	0.930323
CGCTGG	RW	37	100	notICP_notACP	0.376238	CGC	R	2686	6630	0.405218	TGG	W	26080	26536	0.982816	0.398255	0.944716	-0.0568712	-0.879123
CGCTGT	RC	20	73	notICP_notACP	0.283784	CGC	R	2686	6630	0.405218	TGT	C	14400	20053	0.718111	0.290991	0.975231	-0.0250814	-0.4585
CGCTTA	RL	29	171	notICP_notACP	0.174419	CGC	R	2686	6630	0.405218	TTA	L	35900	69631	0.515582	0.208923	0.834846	-0.180508	-0.936441
CGCTTC	RF	21	96	notICP_notACP	0.226804	CGC	R	2686	6630	0.405218	TTC	F	27215	46773	0.581862	0.235781	0.961928	-0.0388158	-0.436447
CGCTTG	RL	36	127	notICP_notACP	0.289062	CGC	R	2686	6630	0.405218	TTG	L	39123	70747	0.553005	0.224088	1.28995	0.254606	1.10711
CGCTTT	RF	41	127	notICP_notACP	0.328125	CGC	R	2686	6630	0.405218	TTT	F	46713	68092	0.686032	0.277993	1.18034	0.1658	0.742511
CGGAAA	RK	60	251	notICP_notACP	0.242063	CGG	R	1572	4559	0.344956	AAA	K	73410	111560	0.658035	0.226993	1.06639	0.0642805	0.0707745
CGGAAC	RN	11	98	notICP_notACP	0.121212	CGG	R	1572	4559	0.344956	AAC	N	33987	64271	0.528815	0.182418	0.664475	-0.408759	-1.46111
CGGAAG	RK	40	158	notICP_notACP	0.257862	CGG	R	1572	4559	0.344956	AAG	K	48808	80898	0.603333	0.208123	1.23899	0.214293	0.808611
CGGAAT	RN	31	155	notICP_notACP	0.205128	CGG	R	1572	4559	0.344956	AAT	N	59608	96206	0.619591	0.213732	0.959746	-0.0410866	-0.405288
CGGACA	RT	13	73	notICP_notACP	0.189189	CGG	R	1572	4559	0.344956	ACA	T	24484	46099	0.531128	0.183216	1.0326	0.0320825	-0.0710489
CGGACC	RT	3	32	notICP_notACP	0.121212	CGG	R	1572	4559	0.344956	ACC	T	12139	31112	0.390191	0.134599	0.900545	-0.104755	-0.420213
CGGACG	RT	6	32	notICP_notACP	0.212121	CGG	R	1572	4559	0.344956	ACG	T	6710	21332	0.314583	0.108517	1.95472	0.670248	2.02973
CGGACT	RT	7	50	notICP_notACP	0.156863	CGG	R	1572	4559	0.344956	ACT	T	26820	50862	0.527318	0.181902	0.862349	-0.148096	-0.711746
CGGAGA	RR	16	83	notICP_notACP	0.202381	CGG	R	1572	4559	0.344956	AGA	R	38854	55547	0.699485	0.241292	0.83874	-0.175855	-1.06207
CGGAGC	RS	6	36	notICP_notACP	0.189189	CGG	R	1572	4559	0.344956	AGC	S	10768	25881	0.416081	0.14353	1.31812	0.276206	0.792813
CGGAGG	RR	7	53	ACP	0.148148	CGG	R	1572	4559	0.344956	AGG	R	10550	25154	0.419439	0.144688	1.02391	0.0236315	-0.08214
CGGAGT	RS	9	72	notICP_notACP	0.136986	CGG	R	1572	4559	0.344956	AGT	S	21091	37855	0.557164	0.192197	0.712739	-0.338641	-1.34738
CGGATA	RI	25	87	ACP	0.295455	CGG	R	1572	4559	0.344956	ATA	I	31505	47630	0.66146	0.228175	1.29486	0.258404	1.15049
CGGATC	RI	16	55	notICP_notACP	0.303571	CGG	R	1572	4559	0.344956	ATC	I	21239	43645	0.486643	0.16787	1.80837	0.592425	2.6312
CGGATG	RM	24	76	notICP_notACP	0.324675	CGG	R	1572	4559	0.344956	ATG	M	46022	53364	0.862419	0.297497	1.09136	0.0874222	0.246535
CGGATT	RI	18	110	notICP_notACP	0.171171	CGG	R	1572	4559	0.344956	ATT	I	49345	78454	0.628972	0.216968	0.788924	-0.237085	-1.17879
CGGCAA	RQ	27	127	notICP_notACP	0.21875	CGG	R	1572	4559	0.344956	CAA	Q	51310	70872	0.723985	0.249743	0.8759	-0.132503	-0.907125
CGGCAC	RH	6	33	notICP_notACP	0.205882	CGG	R	1572	4559	0.344956	CAC	H	9788	19660	0.497889	0.17175	1.19873	0.181265	0.524156
CGGCAG	RQ	14	67	notICP_notACP	0.220588	CGG	R	1572	4559	0.344956	CAG	Q	16342	32458	0.503497	0.173684	1.27005	0.239059	0.786528
CGGCAT	RH	18	63	notICP_notACP	0.296875	CGG	R	1572	4559	0.344956	CAT	H	24427	35648	0.685237	0.236377	1.25594	0.227885	1.00136
CGGCCA	RP	15	70	notICP_notACP	0.225352	CGG	R	1572	4559	0.344956	CCA	P	29867	45638	0.65444	0.225753	0.998223	-0.00177821	-0.248237
CGGCCC	RP	8	50	notICP_notACP	0.176471	CGG	R	1572	4559	0.344956	CCC	P	7197	18042	0.398936	0.137615	1.28235	0.248692	0.658217
CGGCCG	RP	8	27	notICP_notACP	0.321429	CGG	R	1572	4559	0.344956	CCG	P	4839	13912	0.347876	0.120002	2.67853	0.985267	4.04289
CGGCCT	RP	10	57	notICP_notACP	0.189655	CGG	R	1572	4559	0.344956	CCT	P	20801	34918	0.595722	0.205498	0.922906	-0.0802278	-0.546418
CGGCGA	RR	4	17	ACP	0.277778	CGG	R	1572	4559	0.344956	CGA	R	3968	7756	0.511667	0.176503	1.57379	0.453486	1.90926
CGGCGC	RR	4	19	notICP_notACP	0.25	CGG	R	1572	4559	0.344956	CGC	R	2686	6630	0.405218	0.139782	1.78849	0.581374	2.13343
CGGCGG	RR	8	25	notICP_notACP	0.346154	CGG	R	1572	4559	0.344956	CGG	R	1572	4559	0.344956	0.118995	2.90898	1.0678	4.57674
CGGCGT	RR	5	28	notICP_notACP	0.206897	CGG	R	1572	4559	0.344956	CGT	R	11353	15891	0.714448	0.246453	0.839497	-0.174953	-1.08093
CGGCTA	RL	21	81	notICP_notACP	0.268293	CGG	R	1572	4559	0.344956	CTA	L	12658	35320	0.358399	0.123632	2.17009	0.77477	2.86373
CGGCTC	RL	3	25	notICP_notACP	0.153846	CGG	R	1572	4559	0.344956	CTC	L	5411	13857	0.390533	0.134717	1.142	0.13278	0.252889
CGGCTG	RL	15	70	notICP_notACP	0.225352	CGG	R	1572	4559	0.344956	CTG	L	8835	28041	0.315099	0.108695	2.07325	0.729116	2.2998
CGGCTT	RL	27	94	notICP_notACP	0.294737	CGG	R	1572	4559	0.344956	CTT	L	19276	31237	0.617101	0.212873	1.38457	0.325388	1.46871
CGGGAA	RE	43	175	notICP_notACP	0.25	CGG	R	1572	4559	0.344956	GAA	E	86785	120764	0.718635	0.247898	1.00848	0.00844483	-0.219941
CGGGAC	RD	15	84	notICP_notACP	0.188235	CGG	R	1572	4559	0.344956	GAC	D	25797	52659	0.489897	0.168993	1.11386	0.107835	0.218791
CGGGAG	RE	16	88	notICP_notACP	0.191011	CGG	R	1572	4559	0.344956	GAG	E	25687	51527	0.498525	0.171969	1.11073	0.105016	0.211483
CGGGAT	RD	31	146	notICP_notACP	0.217687	CGG	R	1572	4559	0.344956	GAT	D	69836	100838	0.692559	0.238903	0.911196	-0.0929975	-0.693164
CGGGCA	RA	7	48	notICP_notACP	0.163265	CGG	R	1572	4559	0.344956	GCA	A	22185	42035	0.527786	0.182063	0.896752	-0.108976	-0.582693
CGGGCC	RA	5	52	notICP_notACP	0.113208	CGG	R	1572	4559	0.344956	GCC	A	13358	31478	0.424378	0.146392	0.773319	-0.257064	-0.84265
CGGGCG	RA	1	24	notICP_notACP	0.08	CGG	R	1572	4559	0.344956	GCG	A	4694	16127	0.291109	0.10042	0.796656	-0.227332	-0.529506
CGGGCT	RA	11	56	notICP_notACP	0.210526	CGG	R	1572	4559	0.344956	GCT	A	29498	51778	0.56971	0.196525	1.07125	0.0688217	0.081024
CGGGGA	RG	8	46	notICP_notACP	0.191489	CGG	R	1572	4559	0.344956	GGA	G	15029	28690	0.523858	0.180708	1.05966	0.0579503	0.0311661
CGGGGC	RG	8	34	notICP_notACP	0.257143	CGG	R	1572	4559	0.344956	GGC	G	9417	25411	0.370612	0.127845	2.01136	0.698813	2.54117
CGGGGG	RG	4	18	notICP_notACP	0.263158	CGG	R	1572	4559	0.344956	GGG	G	6264	15994	0.391685	0.135114	1.94767	0.666635	2.50748
CGGGGT	RG	5	40	notICP_notACP	0.146341	CGG	R	1572	4559	0.344956	GGT	G	39828	58498	0.680849	0.234863	0.623093	-0.47306	-2.08241
CGGGTA	RV	10	49	notICP_notACP	0.22	CGG	R	1572	4559	0.344956	GTA	V	14388	31180	0.461467	0.159186	1.38203	0.323555	1.08994
CGGGTC	RV	2	36	notICP_notACP	0.0810811	CGG	R	1572	4559	0.344956	GTC	V	12438	28680	0.433702	0.149608	0.541957	-0.612569	-1.57782
CGGGTG	RV	7	38	notICP_notACP	0.205128	CGG	R	1572	4559	0.344956	GTG	V	13437	28300	0.474824	0.163794	1.25236	0.225029	0.681731
CGGGTT	RV	5	57	notICP_notACP	0.103448	CGG	R	1572	4559	0.344956	GTT	V	33448	55938	0.597955	0.206268	0.501523	-0.690106	-2.34806
CGGTAC	RY	22	100	notICP_notACP	0.227723	CGG	R	1572	4559	0.344956	TAC	Y	22453	36975	0.607259	0.209478	1.0871	0.083512	0.155121
CGGTAT	RY	36	134	notICP_notACP	0.274074	CGG	R	1572	4559	0.344956	TAT	Y	34346	48851	0.703083	0.242533	1.13005	0.122262	0.395281
CGGTCA	RS	21	97	notICP_notACP	0.22449	CGG	R	1572	4559	0.344956	TCA	S	27654	49107	0.563147	0.194261	1.15561	0.144628	0.419412
CGGTCC	RS	10	76	notICP_notACP	0.142857	CGG	R	1572	4559	0.344956	TCC	S	15783	36348	0.434235	0.149792	0.953704	-0.0474022	-0.302782
CGGTCG	RS	15	68	notICP_notACP	0.231884	CGG	R	1572	4559	0.344956	TCG	S	8104	22609	0.35847	0.123656	1.87523	0.628731	2.10937
CGGTCT	RS	25	102	notICP_notACP	0.252427	CGG	R	1572	4559	0.344956	TCT	S	35844	60434	0.593117	0.204599	1.23376	0.21007	0.772803
CGGTGC	RC	8	35	notICP_notACP	0.25	CGG	R	1572	4559	0.344956	TGC	C	6288	11944	0.526496	0.181618	1.37651	0.319554	1.22278
CGGTGG	RW	11	35	notICP_notACP	0.333333	CGG	R	1572	4559	0.344956	TGG	W	26080	26536	0.982816	0.339029	0.983201	-0.0169414	-0.478239
CGGTGT	RC	10	34	notICP_notACP	0.314286	CGG	R	1572	4559	0.344956	TGT	C	14400	20053	0.718111	0.247717	1.26873	0.238016	1.115
CGGTTA	RL	26	154	notICP_notACP	0.174194	CGG	R	1572	4559	0.344956	TTA	L	35900	69631	0.515582	0.177853	0.979423	-0.0207912	-0.264794
CGGTTC	RF	12	103	notICP_notACP	0.125	CGG	R	1572	4559	0.344956	TTC	F	27215	46773	0.581862	0.200717	0.622768	-0.473581	-1.781
CGGTTG	RL	27	158	notICP_notACP	0.176101	CGG	R	1572	4559	0.344956	TTG	L	39123	70747	0.553005	0.190762	0.923141	-0.0799735	-0.50631
CGGTTT	RF	61	193	notICP_notACP	0.319588	CGG	R	1572	4559	0.344956	TTT	F	46713	68092	0.686032	0.236651	1.35046	0.300445	1.46564
CGTAAA	RK	291	592	notICP_notACP	0.492411	CGT	R	11353	15891	0.714448	AAA	K	73410	111560	0.658035	0.470131	1.04739	0.0463029	-0.0383587
CGTAAC	RN	89	256	notICP_notACP	0.350195	CGT	R	11353	15891	0.714448	AAC	N	33987	64271	0.528815	0.377811	0.926905	-0.0759041	-0.973316
CGTAAG	RK	152	371	notICP_notACP	0.41129	CGT	R	11353	15891	0.714448	AAG	K	48808	80898	0.603333	0.431049	0.95416	-0.0469235	-0.867225
CGTAAT	RN	183	407	notICP_notACP	0.45098	CGT	R	11353	15891	0.714448	AAT	N	59608	96206	0.619591	0.442665	1.01878	0.0186099	-0.29831
CGTACA	RT	86	209	notICP_notACP	0.414286	CGT	R	11353	15891	0.714448	ACA	T	24484	46099	0.531128	0.379463	1.09177	0.0877986	0.317687
CGTACC	RT	44	154	notICP_notACP	0.290323	CGT	R	11353	15891	0.714448	ACC	T	12139	31112	0.390191	0.278771	1.04144	0.0406031	-0.0571046
CGTACG	RT	16	103	notICP_notACP	0.163462	CGT	R	11353	15891	0.714448	ACG	T	6710	21332	0.314583	0.224753	0.727294	-0.318425	-1.50788
CGTACT	RT	112	240	notICP_notACP	0.46888	CGT	R	11353	15891	0.714448	ACT	T	26820	50862	0.527318	0.376741	1.24457	0.218787	1.50727
CGTAGA	RR	149	270	notICP_notACP	0.553506	CGT	R	11353	15891	0.714448	AGA	R	38854	55547	0.699485	0.499745	1.10758	0.102173	0.58194
CGTAGC	RS	29	86	notICP_notACP	0.344828	CGT	R	11353	15891	0.714448	AGC	S	10768	25881	0.416081	0.297268	1.15999	0.148411	0.668761
CGTAGG	RR	44	126	notICP_notACP	0.354331	CGT	R	11353	15891	0.714448	AGG	R	10550	25154	0.419439	0.299667	1.18241	0.167557	0.813283
CGTAGT	RS	58	149	notICP_notACP	0.393333	CGT	R	11353	15891	0.714448	AGT	S	21091	37855	0.557164	0.398064	0.988115	-0.0119565	-0.521021
CGTATA	RI	133	254	notICP_notACP	0.52549	CGT	R	11353	15891	0.714448	ATA	I	31505	47630	0.66146	0.472578	1.11196	0.106128	0.593249
CGTATC	RI	122	283	notICP_notACP	0.433099	CGT	R	11353	15891	0.714448	ATC	I	21239	43645	0.486643	0.347681	1.24568	0.219681	1.39902
CGTATG	RM	163	245	notICP_notACP	0.666667	CGT	R	11353	15891	0.714448	ATG	M	46022	53364	0.862419	0.616153	1.08198	0.0787945	0.391
CGTATT	RI	271	517	notICP_notACP	0.525097	CGT	R	11353	15891	0.714448	ATT	I	49345	78454	0.628972	0.449368	1.16852	0.155741	1.09034
CGTCAA	RQ	256	458	notICP_notACP	0.559913	CGT	R	11353	15891	0.714448	CAA	Q	51310	70872	0.723985	0.517249	1.08248	0.079256	0.333587
CGTCAC	RH	47	154	notICP_notACP	0.309677	CGT	R	11353	15891	0.714448	CAC	H	9788	19660	0.497889	0.355716	0.870576	-0.138601	-1.33126
CGTCAG	RQ	45	138	notICP_notACP	0.330935	CGT	R	11353	15891	0.714448	CAG	Q	16342	32458	0.503497	0.359722	0.919975	-0.0834087	-0.97833
CGTCAT	RH	115	239	notICP_notACP	0.483333	CGT	R	11353	15891	0.714448	CAT	H	24427	35648	0.685237	0.489566	0.98727	-0.0128119	-0.64935
CGTCCA	RP	94	198	notICP_notACP	0.477387	CGT	R	11353	15891	0.714448	CCA	P	29867	45638	0.65444	0.467563	1.02101	0.0207927	-0.293536
CGTCCC	RP	32	97	notICP_notACP	0.336735	CGT	R	11353	15891	0.714448	CCC	P	7197	18042	0.398936	0.285019	1.18145	0.16674	0.76783
CGTCCG	RP	13	63	notICP_notACP	0.21875	CGT	R	11353	15891	0.714448	CCG	P	4839	13912	0.347876	0.248539	0.880143	-0.127671	-0.880919
CGTCCT	RP	73	155	notICP_notACP	0.474359	CGT	R	11353	15891	0.714448	CCT	P	20801	34918	0.595722	0.425612	1.11453	0.108437	0.556941
CGTCGA	RR	34	70	notICP_notACP	0.492958	CGT	R	11353	15891	0.714448	CGA	R	3968	7756	0.511667	0.365559	1.3485	0.298995	2.2492
CGTCGC	RR	21	68	notICP_notACP	0.318841	CGT	R	11353	15891	0.714448	CGC	R	2686	6630	0.405218	0.289507	1.10132	0.096512	0.299647
CGTCGG	RR	9	43	notICP_notACP	0.227273	CGT	R	11353	15891	0.714448	CGG	R	1572	4559	0.344956	0.246453	0.922175	-0.0810208	-0.659051
CGTCGT	RR	176	265	notICP_notACP	0.665414	CGT	R	11353	15891	0.714448	CGT	R	11353	15891	0.714448	0.510435	1.30362	0.265145	2.66625
CGTCTA	RL	73	223	notICP_notACP	0.330357	CGT	R	11353	15891	0.714448	CTA	L	12658	35320	0.358399	0.256057	1.29017	0.254774	1.2662
CGTCTC	RL	30	98	notICP_notACP	0.313131	CGT	R	11353	15891	0.714448	CTC	L	5411	13857	0.390533	0.279015	1.12227	0.115357	0.40982
CGTCTG	RL	27	144	notICP_notACP	0.193103	CGT	R	11353	15891	0.714448	CTG	L	8835	28041	0.315099	0.225122	0.857774	-0.153414	-0.902179
CGTCTT	RL	85	195	notICP_notACP	0.438776	CGT	R	11353	15891	0.714448	CTT	L	19276	31237	0.617101	0.440886	0.995212	-0.004799	-0.51228
CGTGAA	RE	445	762	notICP_notACP	0.584535	CGT	R	11353	15891	0.714448	GAA	E	86785	120764	0.718635	0.513427	1.1385	0.129708	0.926567
CGTGAC	RD	129	338	notICP_notACP	0.383481	CGT	R	11353	15891	0.714448	GAC	D	25797	52659	0.489897	0.350006	1.09564	0.0913393	0.321088
CGTGAG	RE	104	282	notICP_notACP	0.371025	CGT	R	11353	15891	0.714448	GAG	E	25687	51527	0.498525	0.35617	1.04171	0.0408606	-0.0709814
CGTGAT	RD	349	654	notICP_notACP	0.534351	CGT	R	11353	15891	0.714448	GAT	D	69836	100838	0.692559	0.494797	1.07994	0.0769049	0.293065
CGTGCA	RA	108	257	notICP_notACP	0.422481	CGT	R	11353	15891	0.714448	GCA	A	22185	42035	0.527786	0.377075	1.12041	0.113699	0.539336
CGTGCC	RA	90	245	notICP_notACP	0.369919	CGT	R	11353	15891	0.714448	GCC	A	13358	31478	0.424378	0.303196	1.22006	0.198904	1.05922
CGTGCG	RA	23	111	notICP_notACP	0.214286	CGT	R	11353	15891	0.714448	GCG	A	4694	16127	0.291109	0.207982	1.03031	0.0298595	-0.0905266
CGTGCT	RA	193	346	notICP_notACP	0.559078	CGT	R	11353	15891	0.714448	GCT	A	29498	51778	0.56971	0.407028	1.37356	0.317407	2.71552
CGTGGA	RG	82	191	notICP_notACP	0.432292	CGT	R	11353	15891	0.714448	GGA	G	15029	28690	0.523858	0.374269	1.15503	0.144126	0.803556
CGTGGC	RG	60	203	notICP_notACP	0.29902	CGT	R	11353	15891	0.714448	GGC	G	9417	25411	0.370612	0.264783	1.1293	0.121598	0.427436
CGTGGG	RG	46	136	notICP_notACP	0.343066	CGT	R	11353	15891	0.714448	GGG	G	6264	15994	0.391685	0.279838	1.22594	0.20371	1.01167
CGTGGT	RG	397	604	notICP_notACP	0.657851	CGT	R	11353	15891	0.714448	GGT	G	39828	58498	0.680849	0.486431	1.3524	0.301884	3.03218
CGTGTA	RV	103	260	notICP_notACP	0.398467	CGT	R	11353	15891	0.714448	GTA	V	14388	31180	0.461467	0.329694	1.2086	0.189461	1.07352
CGTGTC	RV	94	236	notICP_notACP	0.400844	CGT	R	11353	15891	0.714448	GTC	V	12438	28680	0.433702	0.309857	1.29364	0.257461	1.55451
CGTGTG	RV	76	195	notICP_notACP	0.392857	CGT	R	11353	15891	0.714448	GTG	V	13437	28300	0.474824	0.339237	1.15806	0.146747	0.749633
CGTGTT	RV	247	431	notICP_notACP	0.574074	CGT	R	11353	15891	0.714448	GTT	V	33448	55938	0.597955	0.427207	1.34378	0.295489	2.58676
CGTTAC	RY	161	337	notICP_notACP	0.47929	CGT	R	11353	15891	0.714448	TAC	Y	22453	36975	0.607259	0.433855	1.10473	0.0995965	0.479612
CGTTAT	RY	219	399	notICP_notACP	0.55	CGT	R	11353	15891	0.714448	TAT	Y	34346	48851	0.703083	0.502316	1.09493	0.0906894	0.453411
CGTTCA	RS	118	288	notICP_notACP	0.411765	CGT	R	11353	15891	0.714448	TCA	S	27654	49107	0.563147	0.402339	1.02343	0.0231579	-0.232448
CGTTCC	RS	101	263	notICP_notACP	0.386364	CGT	R	11353	15891	0.714448	TCC	S	15783	36348	0.434235	0.310238	1.24538	0.219439	1.24642
CGTTCG	RS	40	119	notICP_notACP	0.341667	CGT	R	11353	15891	0.714448	TCG	S	8104	22609	0.35847	0.256108	1.33407	0.288237	1.49926
CGTTCT	RS	181	394	notICP_notACP	0.460759	CGT	R	11353	15891	0.714448	TCT	S	35844	60434	0.593117	0.423751	1.08734	0.083731	0.315882
CGTTGC	RC	42	116	notICP_notACP	0.367521	CGT	R	11353	15891	0.714448	TGC	C	6288	11944	0.526496	0.376154	0.97705	-0.0232174	-0.578516
CGTTGG	RW	158	215	notICP_notACP	0.736111	CGT	R	11353	15891	0.714448	TGG	W	26080	26536	0.982816	0.702171	1.04834	0.0472044	-0.0435569
CGTTGT	RC	123	204	notICP_notACP	0.604878	CGT	R	11353	15891	0.714448	TGT	C	14400	20053	0.718111	0.513053	1.17898	0.164648	1.35592
CGTTTA	RL	213	466	notICP_notACP	0.458244	CGT	R	11353	15891	0.714448	TTA	L	35900	69631	0.515582	0.368356	1.24402	0.218352	1.46959
CGTTTC	RF	122	240	notICP_notACP	0.510373	CGT	R	11353	15891	0.714448	TTC	F	27215	46773	0.581862	0.41571	1.22772	0.205156	1.51814
CGTTTG	RL	194	442	notICP_notACP	0.440181	CGT	R	11353	15891	0.714448	TTG	L	39123	70747	0.553005	0.395093	1.11412	0.108064	0.513604
CGTTTT	RF	117	272	notICP_notACP	0.432234	CGT	R	11353	15891	0.714448	TTT	F	46713	68092	0.686032	0.490134	0.88187	-0.125711	-1.7197
CTAAAA	LK	276	1455	notICP_notACP	0.190247	CTA	L	12658	35320	0.358399	AAA	K	73410	111560	0.658035	0.235839	0.806684	-0.214824	-1.1946
CTAAAC	LN	127	802	notICP_notACP	0.159402	CTA	L	12658	35320	0.358399	AAC	N	33987	64271	0.528815	0.189527	0.841055	-0.173099	-0.82514
CTAAAG	LK	209	1027	notICP_notACP	0.20428	CTA	L	12658	35320	0.358399	AAG	K	48808	80898	0.603333	0.216234	0.94472	-0.0568669	-0.477305
CTAAAT	LN	290	1267	notICP_notACP	0.229495	CTA	L	12658	35320	0.358399	AAT	N	59608	96206	0.619591	0.222061	1.03348	0.0329319	-0.0820779
CTAACA	LT	134	646	notICP_notACP	0.208655	CTA	L	12658	35320	0.358399	ACA	T	24484	46099	0.531128	0.190356	1.09613	0.09179	0.176575
CTAACC	LT	58	362	notICP_notACP	0.162534	CTA	L	12658	35320	0.358399	ACC	T	12139	31112	0.390191	0.139844	1.16226	0.150364	0.32117
CTAACG	LT	44	271	notICP_notACP	0.165441	CTA	L	12658	35320	0.358399	ACG	T	6710	21332	0.314583	0.112746	1.46738	0.383477	0.971195
CTAACT	LT	106	589	notICP_notACP	0.181356	CTA	L	12658	35320	0.358399	ACT	T	26820	50862	0.527318	0.18899	0.959605	-0.0412339	-0.358925
CTAAGA	LR	242	855	notICP_notACP	0.283879	CTA	L	12658	35320	0.358399	AGA	R	38854	55547	0.699485	0.250695	1.13237	0.124311	0.420615
CTAAGC	LS	79	383	notICP_notACP	0.208333	CTA	L	12658	35320	0.358399	AGC	S	10768	25881	0.416081	0.149123	1.39706	0.334369	1.06743
CTAAGG	LR	59	386	notICP_notACP	0.155039	CTA	L	12658	35320	0.358399	AGG	R	10550	25154	0.419439	0.150327	1.03135	0.0308652	-0.0622048
CTAAGT	LS	130	531	notICP_notACP	0.246241	CTA	L	12658	35320	0.358399	AGT	S	21091	37855	0.557164	0.199687	1.23313	0.209559	0.751642
CTAATA	LI	192	658	notICP_notACP	0.292868	CTA	L	12658	35320	0.358399	ATA	I	31505	47630	0.66146	0.237066	1.23538	0.211382	0.903386
CTAATC	LI	78	466	notICP_notACP	0.169165	CTA	L	12658	35320	0.358399	ATC	I	21239	43645	0.486643	0.174412	0.969915	-0.0305467	-0.294006
CTAATG	LM	219	671	notICP_notACP	0.327381	CTA	L	12658	35320	0.358399	ATG	M	46022	53364	0.862419	0.30909	1.05918	0.0574923	0.0502028
CTAATT	LI	178	805	notICP_notACP	0.222084	CTA	L	12658	35320	0.358399	ATT	I	49345	78454	0.628972	0.225423	0.985191	-0.0149202	-0.308701
CTACAA	LQ	311	1163	notICP_notACP	0.268041	CTA	L	12658	35320	0.358399	CAA	Q	51310	70872	0.723985	0.259475	1.03301	0.0324792	-0.0984202
CTACAC	LH	42	264	notICP_notACP	0.162264	CTA	L	12658	35320	0.358399	CAC	H	9788	19660	0.497889	0.178443	0.909334	-0.0950428	-0.524622
CTACAG	LQ	99	600	notICP_notACP	0.166389	CTA	L	12658	35320	0.358399	CAG	Q	16342	32458	0.503497	0.180453	0.922067	-0.0811374	-0.482958
CTACAT	LH	128	462	notICP_notACP	0.278618	CTA	L	12658	35320	0.358399	CAT	H	24427	35648	0.685237	0.245588	1.13449	0.126186	0.422851
CTACCA	LP	163	747	notICP_notACP	0.219251	CTA	L	12658	35320	0.358399	CCA	P	29867	45638	0.65444	0.234551	0.934772	-0.0674523	-0.566044
CTACCC	LP	56	321	notICP_notACP	0.177019	CTA	L	12658	35320	0.358399	CCC	P	7197	18042	0.398936	0.142978	1.23808	0.213564	0.552833
CTACCG	LP	90	322	notICP_notACP	0.281734	CTA	L	12658	35320	0.358399	CCG	P	4839	13912	0.347876	0.124678	2.25968	0.815225	3.11924
CTACCT	LP	111	512	notICP_notACP	0.218324	CTA	L	12658	35320	0.358399	CCT	P	20801	34918	0.595722	0.213506	1.02257	0.0223142	-0.127166
CTACGA	LR	56	180	notICP_notACP	0.314917	CTA	L	12658	35320	0.358399	CGA	R	3968	7756	0.511667	0.183381	1.71729	0.540745	2.52849
CTACGC	LR	11	90	notICP_notACP	0.131868	CTA	L	12658	35320	0.358399	CGC	R	2686	6630	0.405218	0.14523	0.907998	-0.0965133	-0.430993
CTACGG	LR	17	81	notICP_notACP	0.219512	CTA	L	12658	35320	0.358399	CGG	R	1572	4559	0.344956	0.123632	1.77553	0.5741	1.85375
CTACGT	LR	73	238	notICP_notACP	0.309623	CTA	L	12658	35320	0.358399	CGT	R	11353	15891	0.714448	0.256057	1.2092	0.189957	0.836923
CTACTA	LL	99	670	notICP_notACP	0.149031	CTA	L	12658	35320	0.358399	CTA	L	12658	35320	0.358399	0.12845	1.16023	0.14862	0.289615
CTACTC	LL	27	213	notICP_notACP	0.130841	CTA	L	12658	35320	0.358399	CTC	L	5411	13857	0.390533	0.139966	0.934804	-0.0674183	-0.33769
CTACTG	LL	71	562	notICP_notACP	0.127886	CTA	L	12658	35320	0.358399	CTG	L	8835	28041	0.315099	0.112931	1.13243	0.124365	0.189618
CTACTT	LL	90	449	notICP_notACP	0.202222	CTA	L	12658	35320	0.358399	CTT	L	19276	31237	0.617101	0.221168	0.914337	-0.0895562	-0.627325
CTAGAA	LE	450	1635	notICP_notACP	0.275672	CTA	L	12658	35320	0.358399	GAA	E	86785	120764	0.718635	0.257558	1.07033	0.0679683	0.101314
CTAGAC	LD	132	652	notICP_notACP	0.203675	CTA	L	12658	35320	0.358399	GAC	D	25797	52659	0.489897	0.175579	1.16002	0.14844	0.395121
CTAGAG	LE	134	686	notICP_notACP	0.196507	CTA	L	12658	35320	0.358399	GAG	E	25687	51527	0.498525	0.178671	1.09983	0.0951511	0.179388
CTAGAT	LD	344	1277	notICP_notACP	0.269953	CTA	L	12658	35320	0.358399	GAT	D	69836	100838	0.692559	0.248212	1.08759	0.0839633	0.186326
CTAGCA	LA	141	587	notICP_notACP	0.241497	CTA	L	12658	35320	0.358399	GCA	A	22185	42035	0.527786	0.189158	1.27669	0.244274	0.88261
CTAGCC	LA	65	364	notICP_notACP	0.180822	CTA	L	12658	35320	0.358399	GCC	A	13358	31478	0.424378	0.152097	1.18886	0.172997	0.433093
CTAGCG	LA	33	233	notICP_notACP	0.145299	CTA	L	12658	35320	0.358399	GCG	A	4694	16127	0.291109	0.104333	1.39265	0.331207	0.737297
CTAGCT	LA	132	550	notICP_notACP	0.241379	CTA	L	12658	35320	0.358399	GCT	A	29498	51778	0.56971	0.204183	1.18217	0.167352	0.553117
CTAGGA	LG	74	372	notICP_notACP	0.201072	CTA	L	12658	35320	0.358399	GGA	G	15029	28690	0.523858	0.18775	1.07096	0.0685542	0.0762927
CTAGGC	LG	31	292	notICP_notACP	0.109215	CTA	L	12658	35320	0.358399	GGC	G	9417	25411	0.370612	0.132827	0.822235	-0.195729	-0.630042
CTAGGG	LG	25	181	notICP_notACP	0.142857	CTA	L	12658	35320	0.358399	GGG	G	6264	15994	0.391685	0.140379	1.01765	0.0174967	-0.0978952
CTAGGT	LG	176	648	notICP_notACP	0.272727	CTA	L	12658	35320	0.358399	GGT	G	39828	58498	0.680849	0.244015	1.11766	0.111241	0.33512
CTAGTA	LV	72	421	notICP_notACP	0.172986	CTA	L	12658	35320	0.358399	GTA	V	14388	31180	0.461467	0.165389	1.04593	0.0449083	-0.0184926
CTAGTC	LV	50	310	notICP_notACP	0.163987	CTA	L	12658	35320	0.358399	GTC	V	12438	28680	0.433702	0.155438	1.055	0.0535402	0.0118014
CTAGTG	LV	71	377	notICP_notACP	0.190476	CTA	L	12658	35320	0.358399	GTG	V	13437	28300	0.474824	0.170176	1.11929	0.112692	0.239432
CTAGTT	LV	96	551	notICP_notACP	0.175725	CTA	L	12658	35320	0.358399	GTT	V	33448	55938	0.597955	0.214306	0.81997	-0.198488	-1.02658
CTATAC	LY	120	493	notICP_notACP	0.244939	CTA	L	12658	35320	0.358399	TAC	Y	22453	36975	0.607259	0.217641	1.12543	0.118165	0.333891
CTATAT	LY	196	706	notICP_notACP	0.278642	CTA	L	12658	35320	0.358399	TAT	Y	34346	48851	0.703083	0.251984	1.10579	0.100563	0.284133
CTATCA	LS	195	751	notICP_notACP	0.260638	CTA	L	12658	35320	0.358399	TCA	S	27654	49107	0.563147	0.201831	1.29137	0.255703	1.00307
CTATCC	LS	97	548	notICP_notACP	0.178506	CTA	L	12658	35320	0.358399	TCC	S	15783	36348	0.434235	0.155629	1.147	0.137148	0.308256
CTATCG	LS	77	398	notICP_notACP	0.195489	CTA	L	12658	35320	0.358399	TCG	S	8104	22609	0.35847	0.128475	1.52161	0.419768	1.25094
CTATCT	LS	174	778	notICP_notACP	0.224647	CTA	L	12658	35320	0.358399	TCT	S	35844	60434	0.593117	0.212572	1.0568	0.0552485	0.0240783
CTATGC	LC	27	154	notICP_notACP	0.180645	CTA	L	12658	35320	0.358399	TGC	C	6288	11944	0.526496	0.188696	0.957336	-0.0436006	-0.367228
CTATGG	LW	195	429	notICP_notACP	0.455814	CTA	L	12658	35320	0.358399	TGG	W	26080	26536	0.982816	0.35224	1.29404	0.257772	1.77008
CTATGT	LC	95	356	notICP_notACP	0.268908	CTA	L	12658	35320	0.358399	TGT	C	14400	20053	0.718111	0.25737	1.04483	0.0438527	-0.0346577
CTATTA	LL	224	1062	notICP_notACP	0.211665	CTA	L	12658	35320	0.358399	TTA	L	35900	69631	0.515582	0.184784	1.14547	0.135818	0.360171
CTATTC	LF	112	567	notICP_notACP	0.198944	CTA	L	12658	35320	0.358399	TTC	F	27215	46773	0.581862	0.208538	0.95399	-0.0471019	-0.420292
CTATTG	LL	181	961	notICP_notACP	0.189189	CTA	L	12658	35320	0.358399	TTG	L	39123	70747	0.553005	0.198196	0.954555	-0.0465103	-0.397132
CTATTT	LF	198	916	notICP_notACP	0.217012	CTA	L	12658	35320	0.358399	TTT	F	46713	68092	0.686032	0.245873	0.882618	-0.124863	-0.85887
CTCAAA	LK	197	673	notICP_notACP	0.293769	CTC	L	5411	13857	0.390533	AAA	K	73410	111560	0.658035	0.256984	1.14314	0.133779	0.488481
CTCAAC	LN	85	346	notICP_notACP	0.247839	CTC	L	5411	13857	0.390533	AAC	N	33987	64271	0.528815	0.206519	1.20007	0.182383	0.636
CTCAAG	LK	132	453	notICP_notACP	0.292952	CTC	L	5411	13857	0.390533	AAG	K	48808	80898	0.603333	0.235621	1.24332	0.217783	0.936578
CTCAAT	LN	180	649	notICP_notACP	0.278462	CTC	L	5411	13857	0.390533	AAT	N	59608	96206	0.619591	0.24197	1.15081	0.140464	0.498359
CTCACA	LT	64	270	notICP_notACP	0.239852	CTC	L	5411	13857	0.390533	ACA	T	24484	46099	0.531128	0.207423	1.15635	0.145265	0.450987
CTCACC	LT	40	193	notICP_notACP	0.21134	CTC	L	5411	13857	0.390533	ACC	T	12139	31112	0.390191	0.152382	1.38691	0.327078	1.05874
CTCACG	LT	26	139	notICP_notACP	0.192857	CTC	L	5411	13857	0.390533	ACG	T	6710	21332	0.314583	0.122855	1.5698	0.450946	1.31879
CTCACT	LT	71	308	notICP_notACP	0.23301	CTC	L	5411	13857	0.390533	ACT	T	26820	50862	0.527318	0.205935	1.13147	0.123519	0.341697
CTCAGA	LR	64	228	notICP_notACP	0.283843	CTC	L	5411	13857	0.390533	AGA	R	38854	55547	0.699485	0.273172	1.03906	0.03832	-0.0693902
CTCAGC	LS	32	168	notICP_notACP	0.195266	CTC	L	5411	13857	0.390533	AGC	S	10768	25881	0.416081	0.162493	1.20169	0.183729	0.505853
CTCAGG	LR	26	120	notICP_notACP	0.22314	CTC	L	5411	13857	0.390533	AGG	R	10550	25154	0.419439	0.163805	1.36223	0.309126	1.05442
CTCAGT	LS	60	232	notICP_notACP	0.261803	CTC	L	5411	13857	0.390533	AGT	S	21091	37855	0.557164	0.217591	1.20319	0.184975	0.684126
CTCATA	LI	140	344	notICP_notACP	0.408696	CTC	L	5411	13857	0.390533	ATA	I	31505	47630	0.66146	0.258322	1.58212	0.458765	2.83887
CTCATC	LI	78	283	notICP_notACP	0.278169	CTC	L	5411	13857	0.390533	ATC	I	21239	43645	0.486643	0.19005	1.46366	0.380943	1.62248
CTCATG	LM	118	254	notICP_notACP	0.466667	CTC	L	5411	13857	0.390533	ATG	M	46022	53364	0.862419	0.336803	1.38558	0.326118	2.33081
CTCATT	LI	116	446	notICP_notACP	0.261745	CTC	L	5411	13857	0.390533	ATT	I	49345	78454	0.628972	0.245634	1.06559	0.0635278	0.0725059
CTCCAA	LQ	48	273	notICP_notACP	0.178832	CTC	L	5411	13857	0.390533	CAA	Q	51310	70872	0.723985	0.28274	0.632497	-0.458079	-2.45185
CTCCAC	LH	13	95	notICP_notACP	0.145833	CTC	L	5411	13857	0.390533	CAC	H	9788	19660	0.497889	0.194442	0.75001	-0.287669	-1.21307
CTCCAG	LQ	37	163	notICP_notACP	0.231707	CTC	L	5411	13857	0.390533	CAG	Q	16342	32458	0.503497	0.196632	1.17838	0.164142	0.517236
CTCCAT	LH	30	160	notICP_notACP	0.192547	CTC	L	5411	13857	0.390533	CAT	H	24427	35648	0.685237	0.267607	0.719512	-0.329182	-1.8385
CTCCCA	LP	34	180	notICP_notACP	0.19337	CTC	L	5411	13857	0.390533	CCA	P	29867	45638	0.65444	0.25558	0.756593	-0.27893	-1.55966
CTCCCC	LP	13	100	notICP_notACP	0.138614	CTC	L	5411	13857	0.390533	CCC	P	7197	18042	0.398936	0.155797	0.889706	-0.116865	-0.52136
CTCCCG	LP	25	61	ICP	0.419355	CTC	L	5411	13857	0.390533	CCG	P	4839	13912	0.347876	0.135857	3.08674	1.12712	5.72528
CTCCCT	LP	18	143	notICP_notACP	0.131944	CTC	L	5411	13857	0.390533	CCT	P	20801	34918	0.595722	0.232649	0.56714	-0.567148	-2.33229
CTCCGA	LR	30	69	notICP_notACP	0.442857	CTC	L	5411	13857	0.390533	CGA	R	3968	7756	0.511667	0.199823	2.21625	0.795817	4.81953
CTCCGC	LR	9	46	notICP_notACP	0.212766	CTC	L	5411	13857	0.390533	CGC	R	2686	6630	0.405218	0.158251	1.34449	0.296012	0.960517
CTCCGG	LR	5	18	notICP_notACP	0.315789	CTC	L	5411	13857	0.390533	CGG	R	1572	4559	0.344956	0.134717	2.3441	0.851902	3.60584
CTCCGT	LR	7	68	notICP_notACP	0.115942	CTC	L	5411	13857	0.390533	CGT	R	11353	15891	0.714448	0.279015	0.41554	-0.878175	-3.67288
CTCCTA	LL	24	178	notICP_notACP	0.139665	CTC	L	5411	13857	0.390533	CTA	L	12658	35320	0.358399	0.139966	0.997846	-0.00215674	-0.155001
CTCCTC	LL	13	81	notICP_notACP	0.170732	CTC	L	5411	13857	0.390533	CTC	L	5411	13857	0.390533	0.152516	1.11944	0.112826	0.215058
CTCCTG	LL	17	141	notICP_notACP	0.126761	CTC	L	5411	13857	0.390533	CTG	L	8835	28041	0.315099	0.123056	1.0301	0.0296578	-0.0540912
CTCCTT	LL	33	145	notICP_notACP	0.232877	CTC	L	5411	13857	0.390533	CTT	L	19276	31237	0.617101	0.240998	0.966301	-0.0342795	-0.424282
CTCGAA	LE	115	468	notICP_notACP	0.247335	CTC	L	5411	13857	0.390533	GAA	E	86785	120764	0.718635	0.28065	0.881291	-0.126367	-0.988062
CTCGAC	LD	57	263	notICP_notACP	0.219697	CTC	L	5411	13857	0.390533	GAC	D	25797	52659	0.489897	0.191321	1.14832	0.138297	0.384174
CTCGAG	LE	65	240	notICP_notACP	0.273859	CTC	L	5411	13857	0.390533	GAG	E	25687	51527	0.498525	0.19469	1.40664	0.341203	1.43223
CTCGAT	LD	157	542	notICP_notACP	0.290976	CTC	L	5411	13857	0.390533	GAT	D	69836	100838	0.692559	0.270467	1.07583	0.0730909	0.137174
CTCGCA	LA	35	173	notICP_notACP	0.206897	CTC	L	5411	13857	0.390533	GCA	A	22185	42035	0.527786	0.206117	1.00378	0.00377255	-0.202934
CTCGCC	LA	23	144	notICP_notACP	0.165517	CTC	L	5411	13857	0.390533	GCC	A	13358	31478	0.424378	0.165733	0.998695	-0.0013056	-0.18062
CTCGCG	LA	20	68	notICP_notACP	0.304348	CTC	L	5411	13857	0.390533	GCG	A	4694	16127	0.291109	0.113687	2.67706	0.984719	3.82669
CTCGCT	LA	38	185	notICP_notACP	0.209677	CTC	L	5411	13857	0.390533	GCT	A	29498	51778	0.56971	0.22249	0.942412	-0.0593128	-0.501746
CTCGGA	LG	30	121	notICP_notACP	0.254098	CTC	L	5411	13857	0.390533	GGA	G	15029	28690	0.523858	0.204583	1.24203	0.216745	0.807746
CTCGGC	LG	16	126	notICP_notACP	0.133858	CTC	L	5411	13857	0.390533	GGC	G	9417	25411	0.370612	0.144736	0.924843	-0.078131	-0.379048
CTCGGG	LG	15	75	notICP_notACP	0.210526	CTC	L	5411	13857	0.390533	GGG	G	6264	15994	0.391685	0.152966	1.3763	0.319397	1.02919
CTCGGT	LG	62	288	notICP_notACP	0.217993	CTC	L	5411	13857	0.390533	GGT	G	39828	58498	0.680849	0.265894	0.81985	-0.198634	-1.27435
CTCGTA	LV	33	167	notICP_notACP	0.202381	CTC	L	5411	13857	0.390533	GTA	V	14388	31180	0.461467	0.180218	1.12298	0.115985	0.267338
CTCGTC	LV	28	125	notICP_notACP	0.230159	CTC	L	5411	13857	0.390533	GTC	V	12438	28680	0.433702	0.169375	1.35887	0.306656	1.07849
CTCGTG	LV	35	138	notICP_notACP	0.258993	CTC	L	5411	13857	0.390533	GTG	V	13437	28300	0.474824	0.185434	1.39668	0.3341	1.32591
CTCGTT	LV	64	256	notICP_notACP	0.252918	CTC	L	5411	13857	0.390533	GTT	V	33448	55938	0.597955	0.233521	1.08307	0.0797951	0.153425
CTCTAC	LY	58	213	notICP_notACP	0.275701	CTC	L	5411	13857	0.390533	TAC	Y	22453	36975	0.607259	0.237154	1.16254	0.150606	0.546037
CTCTAT	LY	70	293	notICP_notACP	0.241497	CTC	L	5411	13857	0.390533	TAT	Y	34346	48851	0.703083	0.274577	0.879523	-0.128375	-0.976728
CTCTCA	LS	56	274	notICP_notACP	0.207273	CTC	L	5411	13857	0.390533	TCA	S	27654	49107	0.563147	0.219927	0.942461	-0.0592604	-0.495741
CTCTCC	LS	48	260	notICP_notACP	0.187739	CTC	L	5411	13857	0.390533	TCC	S	15783	36348	0.434235	0.169583	1.10707	0.101714	0.19569
CTCTCG	LS	32	163	notICP_notACP	0.20122	CTC	L	5411	13857	0.390533	TCG	S	8104	22609	0.35847	0.139994	1.43734	0.362796	1.11885
CTCTCT	LS	85	388	notICP_notACP	0.22108	CTC	L	5411	13857	0.390533	TCT	S	35844	60434	0.593117	0.231631	0.954446	-0.0466238	-0.464646
CTCTGC	LC	27	105	notICP_notACP	0.264151	CTC	L	5411	13857	0.390533	TGC	C	6288	11944	0.526496	0.205614	1.28469	0.25052	0.993448
CTCTGG	LW	47	133	notICP_notACP	0.358209	CTC	L	5411	13857	0.390533	TGG	W	26080	26536	0.982816	0.383822	0.933269	-0.0690619	-0.93823
CTCTGT	LC	33	142	notICP_notACP	0.237762	CTC	L	5411	13857	0.390533	TGT	C	14400	20053	0.718111	0.280446	0.847801	-0.165109	-1.1818
CTCTTA	LL	67	348	notICP_notACP	0.194842	CTC	L	5411	13857	0.390533	TTA	L	35900	69631	0.515582	0.201352	0.967673	-0.0328612	-0.348766
CTCTTC	LF	69	349	notICP_notACP	0.2	CTC	L	5411	13857	0.390533	TTC	F	27215	46773	0.581862	0.227236	0.880142	-0.127671	-0.805414
CTCTTG	LL	92	357	notICP_notACP	0.259777	CTC	L	5411	13857	0.390533	TTG	L	39123	70747	0.553005	0.215966	1.20286	0.184699	0.677533
CTCTTT	LF	118	415	notICP_notACP	0.286058	CTC	L	5411	13857	0.390533	TTT	F	46713	68092	0.686032	0.267918	1.06771	0.0655127	0.0908279
CTGAAA	LK	312	1478	notICP_notACP	0.211629	CTG	L	8835	28041	0.315099	AAA	K	73410	111560	0.658035	0.207346	1.02066	0.0204486	-0.13168
CTGAAC	LN	148	735	notICP_notACP	0.202446	CTG	L	8835	28041	0.315099	AAC	N	33987	64271	0.528815	0.166629	1.21495	0.194702	0.56447
CTGAAG	LK	156	925	notICP_notACP	0.169546	CTG	L	8835	28041	0.315099	AAG	K	48808	80898	0.603333	0.190109	0.891836	-0.114473	-0.627794
CTGAAT	LN	222	1082	notICP_notACP	0.20591	CTG	L	8835	28041	0.315099	AAT	N	59608	96206	0.619591	0.195232	1.05469	0.0532462	0.0135692
CTGACA	LT	62	416	notICP_notACP	0.151079	CTG	L	8835	28041	0.315099	ACA	T	24484	46099	0.531128	0.167358	0.902731	-0.10233	-0.51491
CTGACC	LT	38	266	notICP_notACP	0.146067	CTG	L	8835	28041	0.315099	ACC	T	12139	31112	0.390191	0.122949	1.18804	0.172302	0.347992
CTGACG	LT	31	236	notICP_notACP	0.135021	CTG	L	8835	28041	0.315099	ACG	T	6710	21332	0.314583	0.0991247	1.36213	0.309052	0.637864
CTGACT	LT	70	414	notICP_notACP	0.171084	CTG	L	8835	28041	0.315099	ACT	T	26820	50862	0.527318	0.166157	1.02965	0.029221	-0.0745842
CTGAGA	LR	91	505	notICP_notACP	0.181818	CTG	L	8835	28041	0.315099	AGA	R	38854	55547	0.699485	0.220407	0.824921	-0.192468	-1.03321
CTGAGC	LS	35	234	notICP_notACP	0.153191	CTG	L	8835	28041	0.315099	AGC	S	10768	25881	0.416081	0.131107	1.16845	0.155679	0.317916
CTGAGG	LR	36	268	notICP_notACP	0.137546	CTG	L	8835	28041	0.315099	AGG	R	10550	25154	0.419439	0.132165	1.04072	0.0399117	-0.0290428
CTGAGT	LS	63	317	notICP_notACP	0.201258	CTG	L	8835	28041	0.315099	AGT	S	21091	37855	0.557164	0.175562	1.14637	0.136596	0.345437
CTGATA	LI	156	544	ICP	0.288073	CTG	L	8835	28041	0.315099	ATA	I	31505	47630	0.66146	0.208425	1.38214	0.323635	1.42756
CTGATC	LI	87	449	notICP_notACP	0.195556	CTG	L	8835	28041	0.315099	ATC	I	21239	43645	0.486643	0.15334	1.2753	0.243184	0.711069
CTGATG	LM	133	474	notICP_notACP	0.282105	CTG	L	8835	28041	0.315099	ATG	M	46022	53364	0.862419	0.271747	1.03812	0.0374079	-0.074358
CTGATT	LI	117	726	notICP_notACP	0.162311	CTG	L	8835	28041	0.315099	ATT	I	49345	78454	0.628972	0.198188	0.818973	-0.199704	-0.95346
CTGCAA	LQ	194	880	notICP_notACP	0.221339	CTG	L	8835	28041	0.315099	CAA	Q	51310	70872	0.723985	0.228127	0.970247	-0.0302046	-0.382986
CTGCAC	LH	39	238	notICP_notACP	0.167364	CTG	L	8835	28041	0.315099	CAC	H	9788	19660	0.497889	0.156884	1.0668	0.0646627	0.0502391
CTGCAG	LQ	81	434	notICP_notACP	0.188506	CTG	L	8835	28041	0.315099	CAG	Q	16342	32458	0.503497	0.158651	1.18818	0.17242	0.449506
CTGCAT	LH	109	444	notICP_notACP	0.247191	CTG	L	8835	28041	0.315099	CAT	H	24427	35648	0.685237	0.215917	1.14484	0.135266	0.418028
CTGCCA	LP	90	467	notICP_notACP	0.194444	CTG	L	8835	28041	0.315099	CCA	P	29867	45638	0.65444	0.206213	0.942929	-0.0587647	-0.462834
CTGCCC	LP	62	321	notICP_notACP	0.195652	CTG	L	8835	28041	0.315099	CCC	P	7197	18042	0.398936	0.125704	1.55645	0.442407	1.31464
CTGCCG	LP	62	192	ICP	0.326425	CTG	L	8835	28041	0.315099	CCG	P	4839	13912	0.347876	0.109615	2.97791	1.09122	4.37242
CTGCCT	LP	50	337	notICP_notACP	0.150888	CTG	L	8835	28041	0.315099	CCT	P	20801	34918	0.595722	0.187711	0.803829	-0.218369	-0.961913
CTGCGA	LR	53	150	ICP	0.357616	CTG	L	8835	28041	0.315099	CGA	R	3968	7756	0.511667	0.161226	2.21811	0.796655	3.8948
CTGCGC	LR	17	98	ACP	0.181818	CTG	L	8835	28041	0.315099	CGC	R	2686	6630	0.405218	0.127684	1.42397	0.353451	0.985123
CTGCGG	LR	16	90	notICP_notACP	0.186813	CTG	L	8835	28041	0.315099	CGG	R	1572	4559	0.344956	0.108695	1.71869	0.541561	1.50187
CTGCGT	LR	39	158	notICP_notACP	0.251572	CTG	L	8835	28041	0.315099	CGT	R	11353	15891	0.714448	0.225122	1.1175	0.11109	0.308388
CTGCTA	LL	64	493	notICP_notACP	0.131579	CTG	L	8835	28041	0.315099	CTA	L	12658	35320	0.358399	0.112931	1.16513	0.15283	0.266072
CTGCTC	LL	35	174	notICP_notACP	0.205714	CTG	L	8835	28041	0.315099	CTC	L	5411	13857	0.390533	0.123056	1.67171	0.513846	1.5806
CTGCTG	LL	83	419	notICP_notACP	0.2	CTG	L	8835	28041	0.315099	CTG	L	8835	28041	0.315099	0.0992872	2.01436	0.7003	1.97968
CTGCTT	LL	87	358	notICP_notACP	0.245125	CTG	L	8835	28041	0.315099	CTT	L	19276	31237	0.617101	0.194448	1.26062	0.231606	0.842591
CTGGAA	LE	329	1350	notICP_notACP	0.244264	CTG	L	8835	28041	0.315099	GAA	E	86785	120764	0.718635	0.226441	1.07871	0.0757626	0.128339
CTGGAC	LD	137	667	notICP_notACP	0.206587	CTG	L	8835	28041	0.315099	GAC	D	25797	52659	0.489897	0.154366	1.33829	0.291394	0.917141
CTGGAG	LE	134	654	notICP_notACP	0.206107	CTG	L	8835	28041	0.315099	GAG	E	25687	51527	0.498525	0.157085	1.31208	0.27161	0.848028
CTGGAT	LD	277	1122	notICP_notACP	0.247551	CTG	L	8835	28041	0.315099	GAT	D	69836	100838	0.692559	0.218225	1.13439	0.126092	0.37526
CTGGCA	LA	84	526	notICP_notACP	0.16129	CTG	L	8835	28041	0.315099	GCA	A	22185	42035	0.527786	0.166305	0.969849	-0.0306153	-0.280569
CTGGCC	LA	60	406	notICP_notACP	0.149877	CTG	L	8835	28041	0.315099	GCC	A	13358	31478	0.424378	0.133721	1.12082	0.11406	0.192384
CTGGCG	LA	44	255	notICP_notACP	0.175781	CTG	L	8835	28041	0.315099	GCG	A	4694	16127	0.291109	0.091728	1.91633	0.650413	1.64279
CTGGCT	LA	96	481	notICP_notACP	0.201245	CTG	L	8835	28041	0.315099	GCT	A	29498	51778	0.56971	0.179515	1.12105	0.114264	0.259117
CTGGGA	LG	72	362	notICP_notACP	0.201102	CTG	L	8835	28041	0.315099	GGA	G	15029	28690	0.523858	0.165067	1.21831	0.197461	0.570651
CTGGGC	LG	51	321	notICP_notACP	0.161491	CTG	L	8835	28041	0.315099	GGC	G	9417	25411	0.370612	0.116779	1.38287	0.32416	0.801607
CTGGGG	LG	26	175	notICP_notACP	0.153409	CTG	L	8835	28041	0.315099	GGG	G	6264	15994	0.391685	0.123419	1.24299	0.21752	0.489748
CTGGGT	LG	98	524	notICP_notACP	0.188571	CTG	L	8835	28041	0.315099	GGT	G	39828	58498	0.680849	0.214535	0.878978	-0.128995	-0.765566
CTGGTA	LV	77	456	notICP_notACP	0.170678	CTG	L	8835	28041	0.315099	GTA	V	14388	31180	0.461467	0.145408	1.17379	0.160239	0.368675
CTGGTC	LV	47	331	notICP_notACP	0.144578	CTG	L	8835	28041	0.315099	GTC	V	12438	28680	0.433702	0.136659	1.05795	0.0563333	0.018725
CTGGTG	LV	69	383	notICP_notACP	0.182292	CTG	L	8835	28041	0.315099	GTG	V	13437	28300	0.474824	0.149617	1.21839	0.197532	0.517507
CTGGTT	LV	87	483	notICP_notACP	0.181818	CTG	L	8835	28041	0.315099	GTT	V	33448	55938	0.597955	0.188415	0.964989	-0.0356391	-0.33683
CTGTAC	LY	70	384	notICP_notACP	0.184416	CTG	L	8835	28041	0.315099	TAC	Y	22453	36975	0.607259	0.191346	0.963778	-0.0368941	-0.346866
CTGTAT	LY	96	475	notICP_notACP	0.203782	CTG	L	8835	28041	0.315099	TAT	Y	34346	48851	0.703083	0.221541	0.919839	-0.0835571	-0.603146
CTGTCA	LS	68	438	notICP_notACP	0.157175	CTG	L	8835	28041	0.315099	TCA	S	27654	49107	0.563147	0.177447	0.885761	-0.121308	-0.6083
CTGTCC	LS	34	296	notICP_notACP	0.117845	CTG	L	8835	28041	0.315099	TCC	S	15783	36348	0.434235	0.136827	0.861272	-0.149345	-0.538427
CTGTCG	LS	30	244	notICP_notACP	0.126531	CTG	L	8835	28041	0.315099	TCG	S	8104	22609	0.35847	0.112953	1.1202	0.113509	0.161062
CTGTCT	LS	44	416	notICP_notACP	0.107914	CTG	L	8835	28041	0.315099	TCT	S	35844	60434	0.593117	0.18689	0.577417	-0.54919	-1.8338
CTGTGC	LC	33	149	notICP_notACP	0.226667	CTG	L	8835	28041	0.315099	TGC	C	6288	11944	0.526496	0.165898	1.3663	0.312105	1.08186
CTGTGG	LW	51	222	notICP_notACP	0.233184	CTG	L	8835	28041	0.315099	TGG	W	26080	26536	0.982816	0.309684	0.752973	-0.283726	-1.91303
CTGTGT	LC	35	196	notICP_notACP	0.182741	CTG	L	8835	28041	0.315099	TGT	C	14400	20053	0.718111	0.226276	0.807603	-0.213685	-1.14185
CTGTTA	LL	94	633	notICP_notACP	0.149842	CTG	L	8835	28041	0.315099	TTA	L	35900	69631	0.515582	0.162459	0.922338	-0.0808439	-0.433891
CTGTTC	LF	76	441	notICP_notACP	0.174208	CTG	L	8835	28041	0.315099	TTC	F	27215	46773	0.581862	0.183344	0.950171	-0.0511129	-0.384011
CTGTTG	LL	123	682	notICP_notACP	0.181552	CTG	L	8835	28041	0.315099	TTG	L	39123	70747	0.553005	0.174251	1.0419	0.041044	-0.0340373
CTGTTT	LF	153	635	notICP_notACP	0.242138	CTG	L	8835	28041	0.315099	TTT	F	46713	68092	0.686032	0.216168	1.12014	0.113454	0.307958
CTTAAA	LK	171	662	notICP_notACP	0.259427	CTT	L	19276	31237	0.617101	AAA	K	73410	111560	0.658035	0.406074	0.638866	-0.44806	-3.46783
CTTAAC	LN	90	437	notICP_notACP	0.207763	CTT	L	19276	31237	0.617101	AAC	N	33987	64271	0.528815	0.326332	0.63666	-0.45152	-2.80175
CTTAAG	LK	85	430	notICP_notACP	0.199536	CTT	L	19276	31237	0.617101	AAG	K	48808	80898	0.603333	0.372317	0.53593	-0.623751	-3.97304
CTTAAT	LN	170	622	notICP_notACP	0.274478	CTT	L	19276	31237	0.617101	AAT	N	59608	96206	0.619591	0.38235	0.717871	-0.331465	-2.6398
CTTACA	LT	91	359	notICP_notACP	0.255556	CTT	L	19276	31237	0.617101	ACA	T	24484	46099	0.531128	0.32776	0.779704	-0.248841	-1.84329
CTTACC	LT	65	269	notICP_notACP	0.244444	CTT	L	19276	31237	0.617101	ACC	T	12139	31112	0.390191	0.240787	1.01519	0.0150754	-0.180185
CTTACG	LT	29	176	notICP_notACP	0.169492	CTT	L	19276	31237	0.617101	ACG	T	6710	21332	0.314583	0.194129	0.873085	-0.135723	-0.716439
CTTACT	LT	138	437	notICP_notACP	0.317352	CTT	L	19276	31237	0.617101	ACT	T	26820	50862	0.527318	0.325409	0.97524	-0.0250718	-0.512666
CTTAGA	LR	108	293	notICP_notACP	0.370748	CTT	L	19276	31237	0.617101	AGA	R	38854	55547	0.699485	0.431653	0.858904	-0.152099	-1.71976
CTTAGC	LS	22	127	notICP_notACP	0.179688	CTT	L	19276	31237	0.617101	AGC	S	10768	25881	0.416081	0.256764	0.699816	-0.356937	-1.86871
CTTAGG	LR	14	108	notICP_notACP	0.137615	CTT	L	19276	31237	0.617101	AGG	R	10550	25154	0.419439	0.258837	0.531666	-0.631739	-2.78493
CTTAGT	LS	56	192	notICP_notACP	0.295337	CTT	L	19276	31237	0.617101	AGT	S	21091	37855	0.557164	0.343826	0.858971	-0.152021	-1.36937
CTTATA	LI	143	350	notICP_notACP	0.410256	CTT	L	19276	31237	0.617101	ATA	I	31505	47630	0.66146	0.408188	1.00507	0.00505551	-0.390992
CTTATC	LI	153	430	notICP_notACP	0.357309	CTT	L	19276	31237	0.617101	ATC	I	21239	43645	0.486643	0.300308	1.18981	0.173793	0.861006
CTTATG	LM	151	326	notICP_notACP	0.464832	CTT	L	19276	31237	0.617101	ATG	M	46022	53364	0.862419	0.5322	0.873416	-0.135343	-1.96044
CTTATT	LI	293	779	notICP_notACP	0.376923	CTT	L	19276	31237	0.617101	ATT	I	49345	78454	0.628972	0.388139	0.971103	-0.029323	-0.644743
CTTCAA	LQ	390	928	notICP_notACP	0.420883	CTT	L	19276	31237	0.617101	CAA	Q	51310	70872	0.723985	0.446772	0.942053	-0.0596942	-1.01086
CTTCAC	LH	65	244	notICP_notACP	0.269388	CTT	L	19276	31237	0.617101	CAC	H	9788	19660	0.497889	0.307248	0.876776	-0.131503	-1.11042
CTTCAG	LQ	88	320	notICP_notACP	0.277259	CTT	L	19276	31237	0.617101	CAG	Q	16342	32458	0.503497	0.310708	0.892344	-0.113904	-1.02278
CTTCAT	LH	215	484	notICP_notACP	0.445361	CTT	L	19276	31237	0.617101	CAT	H	24427	35648	0.685237	0.42286	1.05321	0.0518432	0.0164442
CTTCCA	LP	268	622	notICP_notACP	0.431782	CTT	L	19276	31237	0.617101	CCA	P	29867	45638	0.65444	0.403856	1.06915	0.0668624	0.148971
CTTCCC	LP	89	311	notICP_notACP	0.288462	CTT	L	19276	31237	0.617101	CCC	P	7197	18042	0.398936	0.246184	1.17173	0.158484	0.613693
CTTCCG	LP	61	196	notICP_notACP	0.314721	CTT	L	19276	31237	0.617101	CCG	P	4839	13912	0.347876	0.214675	1.46604	0.382562	1.84324
CTTCCT	LP	205	525	notICP_notACP	0.391635	CTT	L	19276	31237	0.617101	CCT	P	20801	34918	0.595722	0.36762	1.06532	0.0632795	0.1065
CTTCGA	LR	110	208	notICP_notACP	0.5311	CTT	L	19276	31237	0.617101	CGA	R	3968	7756	0.511667	0.31575	1.68203	0.52	4.12313
CTTCGC	LR	24	87	notICP_notACP	0.284091	CTT	L	19276	31237	0.617101	CGC	R	2686	6630	0.405218	0.25006	1.13609	0.127592	0.438818
CTTCGG	LR	19	85	notICP_notACP	0.232558	CTT	L	19276	31237	0.617101	CGG	R	1572	4559	0.344956	0.212873	1.09247	0.0884456	0.181332
CTTCGT	LR	115	213	notICP_notACP	0.542056	CTT	L	19276	31237	0.617101	CGT	R	11353	15891	0.714448	0.440886	1.22947	0.206583	1.62609
CTTCTA	LL	118	517	notICP_notACP	0.22973	CTT	L	19276	31237	0.617101	CTA	L	12658	35320	0.358399	0.221168	1.03871	0.0379801	-0.0577972
CTTCTC	LL	59	240	notICP_notACP	0.248963	CTT	L	19276	31237	0.617101	CTC	L	5411	13857	0.390533	0.240998	1.03305	0.0325142	-0.0912312
CTTCTG	LL	81	375	notICP_notACP	0.218085	CTT	L	19276	31237	0.617101	CTG	L	8835	28041	0.315099	0.194448	1.12156	0.114722	0.282738
CTTCTT	LL	210	495	notICP_notACP	0.425403	CTT	L	19276	31237	0.617101	CTT	L	19276	31237	0.617101	0.380814	1.11709	0.110727	0.518472
CTTGAA	LE	547	1175	notICP_notACP	0.465986	CTT	L	19276	31237	0.617101	GAA	E	86785	120764	0.718635	0.443471	1.05077	0.049525	-0.00514666
CTTGAC	LD	210	614	notICP_notACP	0.343089	CTT	L	19276	31237	0.617101	GAC	D	25797	52659	0.489897	0.302316	1.13487	0.126518	0.522884
CTTGAG	LE	145	434	notICP_notACP	0.335632	CTT	L	19276	31237	0.617101	GAG	E	25687	51527	0.498525	0.30764	1.09099	0.0870846	0.252594
CTTGAT	LD	557	1207	notICP_notACP	0.461921	CTT	L	19276	31237	0.617101	GAT	D	69836	100838	0.692559	0.427379	1.08082	0.0777214	0.26094
CTTGCA	LA	190	479	notICP_notACP	0.397917	CTT	L	19276	31237	0.617101	GCA	A	22185	42035	0.527786	0.325697	1.22174	0.200275	1.14911
CTTGCC	LA	137	412	notICP_notACP	0.33414	CTT	L	19276	31237	0.617101	GCC	A	13358	31478	0.424378	0.261884	1.27591	0.243659	1.21769
CTTGCG	LA	39	209	notICP_notACP	0.190476	CTT	L	19276	31237	0.617101	GCG	A	4694	16127	0.291109	0.179643	1.0603	0.0585533	0.0333601
CTTGCT	LA	250	617	notICP_notACP	0.406149	CTT	L	19276	31237	0.617101	GCT	A	29498	51778	0.56971	0.351568	1.15525	0.144315	0.756409
CTTGGA	LG	160	421	notICP_notACP	0.381517	CTT	L	19276	31237	0.617101	GGA	G	15029	28690	0.523858	0.323273	1.18017	0.165657	0.862323
CTTGGC	LG	71	307	notICP_notACP	0.233766	CTT	L	19276	31237	0.617101	GGC	G	9417	25411	0.370612	0.228705	1.02213	0.0218877	-0.138284
CTTGGG	LG	43	212	notICP_notACP	0.206573	CTT	L	19276	31237	0.617101	GGG	G	6264	15994	0.391685	0.241709	0.854634	-0.157082	-0.98437
CTTGGT	LG	363	744	notICP_notACP	0.488591	CTT	L	19276	31237	0.617101	GGT	G	39828	58498	0.680849	0.420153	1.16289	0.150907	0.970427
CTTGTA	LV	127	366	notICP_notACP	0.348774	CTT	L	19276	31237	0.617101	GTA	V	14388	31180	0.461467	0.284772	1.22475	0.202736	1.02247
CTTGTC	LV	106	328	notICP_notACP	0.325228	CTT	L	19276	31237	0.617101	GTC	V	12438	28680	0.433702	0.267638	1.21518	0.194892	0.907926
CTTGTG	LV	127	380	notICP_notACP	0.335958	CTT	L	19276	31237	0.617101	GTG	V	13437	28300	0.474824	0.293014	1.14656	0.136764	0.577704
CTTGTT	LV	300	689	notICP_notACP	0.436232	CTT	L	19276	31237	0.617101	GTT	V	33448	55938	0.597955	0.368999	1.1822	0.167381	0.999855
CTTTAC	LY	307	670	notICP_notACP	0.459016	CTT	L	19276	31237	0.617101	TAC	Y	22453	36975	0.607259	0.37474	1.22489	0.202854	1.34662
CTTTAT	LY	477	952	notICP_notACP	0.501574	CTT	L	19276	31237	0.617101	TAT	Y	34346	48851	0.703083	0.433873	1.15604	0.144999	0.940587
CTTTCA	LS	347	870	notICP_notACP	0.399541	CTT	L	19276	31237	0.617101	TCA	S	27654	49107	0.563147	0.347518	1.1497	0.139499	0.707752
CTTTCC	LS	233	739	notICP_notACP	0.316216	CTT	L	19276	31237	0.617101	TCC	S	15783	36348	0.434235	0.267967	1.18006	0.165563	0.714183
CTTTCG	LS	105	420	notICP_notACP	0.251781	CTT	L	19276	31237	0.617101	TCG	S	8104	22609	0.35847	0.221212	1.13819	0.12944	0.397818
CTTTCT	LS	454	1081	notICP_notACP	0.420518	CTT	L	19276	31237	0.617101	TCT	S	35844	60434	0.593117	0.366013	1.14891	0.138818	0.73949
CTTTGC	LC	85	239	notICP_notACP	0.358333	CTT	L	19276	31237	0.617101	TGC	C	6288	11944	0.526496	0.324901	1.1029	0.0979417	0.346881
CTTTGG	LW	295	435	notICP_notACP	0.678899	CTT	L	19276	31237	0.617101	TGG	W	26080	26536	0.982816	0.606497	1.11938	0.112773	0.854456
CTTTGT	LC	204	415	notICP_notACP	0.492788	CTT	L	19276	31237	0.617101	TGT	C	14400	20053	0.718111	0.443147	1.11202	0.106178	0.556818
CTTTTA	LL	506	1407	notICP_notACP	0.360085	CTT	L	19276	31237	0.617101	TTA	L	35900	69631	0.515582	0.318166	1.13175	0.123767	0.529763
CTTTTC	LF	529	1146	notICP_notACP	0.462075	CTT	L	19276	31237	0.617101	TTC	F	27215	46773	0.581862	0.359067	1.28688	0.252217	1.7511
CTTTTG	LL	582	1379	notICP_notACP	0.422464	CTT	L	19276	31237	0.617101	TTG	L	39123	70747	0.553005	0.34126	1.23795	0.213459	1.31859
CTTTTT	LF	403	1017	notICP_notACP	0.396857	CTT	L	19276	31237	0.617101	TTT	F	46713	68092	0.686032	0.423351	0.937417	-0.0646272	-0.998499
GAAAAA	EK	2302	5540	notICP_notACP	0.415629	GAA	E	86785	120764	0.718635	AAA	K	73410	111560	0.658035	0.472887	0.878918	-0.129063	-1.68808
GAAAAC	EN	1246	3373	notICP_notACP	0.369591	GAA	E	86785	120764	0.718635	AAC	N	33987	64271	0.528815	0.380025	0.972543	-0.0278406	-0.619929
GAAAAG	EK	2076	4491	notICP_notACP	0.462378	GAA	E	86785	120764	0.718635	AAG	K	48808	80898	0.603333	0.433576	1.06643	0.0643144	0.13551
GAAAAT	EN	2128	5361	notICP_notACP	0.397053	GAA	E	86785	120764	0.718635	AAT	N	59608	96206	0.619591	0.44526	0.891734	-0.114588	-1.47132
GAAACA	ET	868	2248	notICP_notACP	0.386394	GAA	E	86785	120764	0.718635	ACA	T	24484	46099	0.531128	0.381687	1.01233	0.0122556	-0.308213
GAAACC	ET	402	1328	notICP_notACP	0.303236	GAA	E	86785	120764	0.718635	ACC	T	12139	31112	0.390191	0.280405	1.08142	0.0782756	0.174682
GAAACG	ET	258	1082	notICP_notACP	0.239151	GAA	E	86785	120764	0.718635	ACG	T	6710	21332	0.314583	0.22607	1.05786	0.0562462	0.0305448
GAAACT	ET	1022	2489	notICP_notACP	0.410843	GAA	E	86785	120764	0.718635	ACT	T	26820	50862	0.527318	0.37895	1.08416	0.0808085	0.25759
GAAAGA	ER	1676	2962	notICP_notACP	0.56598	GAA	E	86785	120764	0.718635	AGA	R	38854	55547	0.699485	0.502675	1.12594	0.118616	0.776463
GAAAGC	ES	385	1330	notICP_notACP	0.290008	GAA	E	86785	120764	0.718635	AGC	S	10768	25881	0.416081	0.29901	0.969891	-0.0305711	-0.504188
GAAAGG	ER	421	1313	notICP_notACP	0.321157	GAA	E	86785	120764	0.718635	AGG	R	10550	25154	0.419439	0.301424	1.06547	0.0634113	0.0881994
GAAAGT	ES	886	2056	notICP_notACP	0.431211	GAA	E	86785	120764	0.718635	AGT	S	21091	37855	0.557164	0.400398	1.07696	0.0741379	0.212415
GAAATA	EI	1181	2420	notICP_notACP	0.488228	GAA	E	86785	120764	0.718635	ATA	I	31505	47630	0.66146	0.475349	1.02709	0.0267342	-0.238542
GAAATC	EI	715	2014	notICP_notACP	0.355335	GAA	E	86785	120764	0.718635	ATC	I	21239	43645	0.486643	0.349719	1.01606	0.0159323	-0.255398
GAAATG	EM	1742	2507	notICP_notACP	0.694976	GAA	E	86785	120764	0.718635	ATG	M	46022	53364	0.862419	0.619765	1.12135	0.114537	0.898515
GAAATT	EI	1894	3945	notICP_notACP	0.480233	GAA	E	86785	120764	0.718635	ATT	I	49345	78454	0.628972	0.452002	1.06246	0.0605861	0.104129
GAACAA	EQ	1503	2971	notICP_notACP	0.506057	GAA	E	86785	120764	0.718635	CAA	Q	51310	70872	0.723985	0.520281	0.972659	-0.0277213	-0.847477
GAACAC	EH	248	741	notICP_notACP	0.33558	GAA	E	86785	120764	0.718635	CAC	H	9788	19660	0.497889	0.357801	0.937895	-0.0641175	-0.840354
GAACAG	EQ	467	1379	notICP_notACP	0.33913	GAA	E	86785	120764	0.718635	CAG	Q	16342	32458	0.503497	0.361831	0.937263	-0.0647912	-0.85455
GAACAT	EH	552	1239	notICP_notACP	0.445968	GAA	E	86785	120764	0.718635	CAT	H	24427	35648	0.685237	0.492435	0.905637	-0.0991164	-1.48545
GAACCA	EP	576	1299	notICP_notACP	0.443846	GAA	E	86785	120764	0.718635	CCA	P	29867	45638	0.65444	0.470304	0.943743	-0.0579011	-1.04764
GAACCC	EP	103	467	notICP_notACP	0.222222	GAA	E	86785	120764	0.718635	CCC	P	7197	18042	0.398936	0.286689	0.775132	-0.254722	-1.63945
GAACCG	EP	97	420	notICP_notACP	0.232779	GAA	E	86785	120764	0.718635	CCG	P	4839	13912	0.347876	0.249996	0.931131	-0.0713552	-0.622166
GAACCT	EP	498	1190	notICP_notACP	0.418976	GAA	E	86785	120764	0.718635	CCT	P	20801	34918	0.595722	0.428107	0.978671	-0.0215593	-0.644046
GAACGA	ER	120	355	notICP_notACP	0.339888	GAA	E	86785	120764	0.718635	CGA	R	3968	7756	0.511667	0.367702	0.924356	-0.0786575	-0.966677
GAACGC	ER	46	266	notICP_notACP	0.17603	GAA	E	86785	120764	0.718635	CGC	R	2686	6630	0.405218	0.291204	0.60449	-0.50337	-2.69411
GAACGG	ER	57	232	notICP_notACP	0.248927	GAA	E	86785	120764	0.718635	CGG	R	1572	4559	0.344956	0.247898	1.00415	0.00414375	-0.242156
GAACGT	ER	418	743	notICP_notACP	0.563172	GAA	E	86785	120764	0.718635	CGT	R	11353	15891	0.714448	0.513427	1.09689	0.0924768	0.484264
GAACTA	EL	554	1886	notICP_notACP	0.294118	GAA	E	86785	120764	0.718635	CTA	L	12658	35320	0.358399	0.257558	1.14195	0.132735	0.483214
GAACTC	EL	115	522	notICP_notACP	0.221797	GAA	E	86785	120764	0.718635	CTC	L	5411	13857	0.390533	0.28065	0.790297	-0.235346	-1.5168
GAACTG	EL	327	1404	notICP_notACP	0.233452	GAA	E	86785	120764	0.718635	CTG	L	8835	28041	0.315099	0.226441	1.03096	0.0304913	-0.0955082
GAACTT	EL	583	1305	notICP_notACP	0.447167	GAA	E	86785	120764	0.718635	CTT	L	19276	31237	0.617101	0.443471	1.00834	0.00830049	-0.394794
GAAGAA	EE	3945	7726	notICP_notACP	0.510677	GAA	E	86785	120764	0.718635	GAA	E	86785	120764	0.718635	0.516437	0.988847	-0.0112159	-0.66813
GAAGAC	ED	951	2749	notICP_notACP	0.346182	GAA	E	86785	120764	0.718635	GAC	D	25797	52659	0.489897	0.352058	0.98331	-0.0168308	-0.495826
GAAGAG	EE	1189	3338	notICP_notACP	0.356394	GAA	E	86785	120764	0.718635	GAG	E	25687	51527	0.498525	0.358258	0.994798	-0.00521547	-0.419345
GAAGAT	ED	2508	5405	notICP_notACP	0.464114	GAA	E	86785	120764	0.718635	GAT	D	69836	100838	0.692559	0.497698	0.932522	-0.0698628	-1.22429
GAAGCA	EA	549	1677	notICP_notACP	0.327771	GAA	E	86785	120764	0.718635	GCA	A	22185	42035	0.527786	0.379285	0.864181	-0.145973	-1.46968
GAAGCC	EA	392	1278	notICP_notACP	0.307271	GAA	E	86785	120764	0.718635	GCC	A	13358	31478	0.424378	0.304973	1.00754	0.00750734	-0.276546
GAAGCG	EA	129	668	notICP_notACP	0.19432	GAA	E	86785	120764	0.718635	GCG	A	4694	16127	0.291109	0.209201	0.928867	-0.0737896	-0.530445
GAAGCT	EA	1101	2443	notICP_notACP	0.4509	GAA	E	86785	120764	0.718635	GCT	A	29498	51778	0.56971	0.409414	1.10133	0.0965202	0.423829
GAAGGA	EG	349	1123	notICP_notACP	0.311388	GAA	E	86785	120764	0.718635	GGA	G	15029	28690	0.523858	0.376463	0.827142	-0.189779	-1.74745
GAAGGC	EG	263	972	notICP_notACP	0.271326	GAA	E	86785	120764	0.718635	GGC	G	9417	25411	0.370612	0.266335	1.01874	0.018565	-0.179734
GAAGGG	EG	132	632	notICP_notACP	0.210111	GAA	E	86785	120764	0.718635	GGG	G	6264	15994	0.391685	0.281479	0.746453	-0.292423	-1.77679
GAAGGT	EG	1359	2479	notICP_notACP	0.548387	GAA	E	86785	120764	0.718635	GGT	G	39828	58498	0.680849	0.489282	1.1208	0.114042	0.703718
GAAGTA	EV	468	1410	notICP_notACP	0.332388	GAA	E	86785	120764	0.718635	GTA	V	14388	31180	0.461467	0.331626	1.0023	0.00229492	-0.33668
GAAGTC	EV	385	1144	notICP_notACP	0.337118	GAA	E	86785	120764	0.718635	GTC	V	12438	28680	0.433702	0.311673	1.08164	0.0784768	0.195565
GAAGTG	EV	442	1290	notICP_notACP	0.343145	GAA	E	86785	120764	0.718635	GTG	V	13437	28300	0.474824	0.341225	1.00562	0.00560919	-0.322918
[truncated: 1,722 more rows]
