# Supplementary material for: Conservation of location of several specific inhibitory codon pairs in the Saccharomyces sensu stricto yeasts reveals translational selection
Source: Nucleic Acids Res. 2018 Dec 21;47(3):1164–77. doi: 10.1093/nar/gky1262 (PMC6379720; doi:10.1093/nar/gky1262)
Supplement: Supplementary Data [file gky1262_supplemental_files.zip › Ghoneim_Supplemental_TablesS6.xlsx]

## Sheet: README
Column Label	Description
Codon_pair	Codon pair
Dipeptide	Dipeptide corresponding to the codon pair
Conserved_count	number of conserved occurances of the codon pair across the alignment of ORFs
Scer_count	number of occurances of the codon pair in S. cerevisae reference ORFs
IsICP	ICP (Inhibitory Codon Pair), ACP (Alternative Codon Pair), or notACP_notICP
Codon_pair_Consv_rate	conservation rate of the codon pair (Conserved_count/Scer_count)
Codon_1	identity of 5' codon in the codon pair
aa_1	Amino acid of the 5' codon in the codon pair
Codon1_count	number of conserved occurances of Codon_1 across the alignment of ORFs
Scer_Codon1_count	number of occurances of Codon_1 in S. cerevisae reference ORFs
Codon1_cons	conservation rate of the Codon_1 (Codon1_count/Scer_Codon1_count)
Codon_2	identity of 3' codon in the codon pair
aa_2	Amino acid of the 3' codon in the codon pair
Codon2_count	number of conserved occurances of Codon_2 across the alignment of ORFs
Scer_Codon2_count	number of occurances of Codon_2 in S. cerevisae reference ORFs
Codon2_cons	conservation rate of the Codon_2 (Codon2_count/Scer_Codon2_count)
Cons_Rate_product	Codon1_cons*Codon2_cons
Normalized_conservation_score	Codon_pair_Consv_rate/Cons_Rate_product
sigma_norm_cons_rate	Standard deviation from the best fit line for codon pair conservation rate versus codon conservation rate product
Sheets	Description
Scer_Sbay - Supp TableS6	Pariwise aligments from S. cerevisiae and S. bayanus v. uvavrum
File created 2018_01_17

## Sheet: Scer_Sbay - Supp TableS6
Codon_pair	Dipeptide	Conserved_count	Scer_count	IsICP	Codon_pair_Consv_rate	Codon_1	aa_1	Codon1_count	Scer_codon1_count	Codon1_cons	Codon_2	aa_2	Codon2_count	Scer_codon2_count	Codon2_cons	Cons_Rate_product	Normalized_conservation_score	Log(Consv_rate/Cons_Rate_product)	sigma_norm_cons_rate
AAAAAA	KK	1359	4987	notICP_notACP	0.272654	AAA	K	61593	111466	0.552576	AAA	K	61593	111466	0.552576	0.30534	0.892952	-0.113222	-1.11066
AAAAAC	KN	693	2665	notICP_notACP	0.260315	AAA	K	61593	111466	0.552576	AAC	N	31602	64209	0.492182	0.271968	0.957153	-0.0437915	-0.650669
AAAAAG	KK	1034	3808	notICP_notACP	0.271725	AAA	K	61593	111466	0.552576	AAG	K	45152	80849	0.558479	0.308602	0.880503	-0.127262	-1.19703
AAAAAT	KN	1093	4425	notICP_notACP	0.247176	AAA	K	61593	111466	0.552576	AAT	N	46076	96103	0.479449	0.264932	0.932977	-0.0693744	-0.758046
AAAACA	KT	446	1928	notICP_notACP	0.231726	AAA	K	61593	111466	0.552576	ACA	T	18968	46079	0.411654	0.22747	1.01871	0.0185387	-0.272666
AAAACC	KT	152	1144	notICP_notACP	0.133624	AAA	K	61593	111466	0.552576	ACC	T	11154	31095	0.358728	0.198224	0.674107	-0.394367	-1.56229
AAAACG	KT	100	845	notICP_notACP	0.119385	AAA	K	61593	111466	0.552576	ACG	T	5541	21323	0.259895	0.143612	0.831306	-0.184757	-0.694065
AAAACT	KT	395	2008	notICP_notACP	0.197113	AAA	K	61593	111466	0.552576	ACT	T	20106	50830	0.395566	0.21858	0.901788	-0.103376	-0.757624
AAAAGA	KR	1307	3213	notICP_notACP	0.40697	AAA	K	61593	111466	0.552576	AGA	R	35852	55522	0.645732	0.356816	1.14056	0.131517	0.415405
AAAAGC	KS	229	1215	notICP_notACP	0.189145	AAA	K	61593	111466	0.552576	AGC	S	8999	25860	0.348014	0.192304	0.983569	-0.0165672	-0.361567
AAAAGG	KR	314	1592	notICP_notACP	0.19774	AAA	K	61593	111466	0.552576	AGG	R	8204	25142	0.326333	0.180324	1.09658	0.0921983	0.056155
AAAAGT	KS	486	1756	notICP_notACP	0.277177	AAA	K	61593	111466	0.552576	AGT	S	16788	37836	0.443719	0.245189	1.13046	0.122629	0.237459
AAAATA	KI	753	2538	notICP_notACP	0.296967	AAA	K	61593	111466	0.552576	ATA	I	25626	47588	0.538507	0.297566	0.997988	-0.00201394	-0.476274
AAAATC	KI	482	1931	notICP_notACP	0.25	AAA	K	61593	111466	0.552576	ATC	I	20467	43622	0.469202	0.25927	0.964246	-0.0364084	-0.584627
AAAATG	KM	991	2114	notICP_notACP	0.469031	AAA	K	61593	111466	0.552576	ATG	M	43668	53336	0.818737	0.452415	1.03673	0.0360689	-0.384245
AAAATT	KI	905	3675	notICP_notACP	0.246464	AAA	K	61593	111466	0.552576	ATT	I	38580	78407	0.492054	0.271897	0.906458	-0.098211	-0.917807
AAACAA	KQ	848	2570	notICP_notACP	0.330222	AAA	K	61593	111466	0.552576	CAA	Q	46302	70814	0.653859	0.361307	0.913965	-0.0899628	-1.16701
AAACAC	KH	149	664	notICP_notACP	0.225564	AAA	K	61593	111466	0.552576	CAC	H	8730	19655	0.44419	0.245449	0.918986	-0.0844849	-0.768897
AAACAG	KQ	273	1270	notICP_notACP	0.215578	AAA	K	61593	111466	0.552576	CAG	Q	13428	32446	0.413875	0.228697	0.942635	-0.0590756	-0.611534
AAACAT	KH	344	1272	notICP_notACP	0.271013	AAA	K	61593	111466	0.552576	CAT	H	20356	35624	0.571425	0.315756	0.858301	-0.1528	-1.36073
AAACCA	KP	615	1831	notICP_notACP	0.336245	AAA	K	61593	111466	0.552576	CCA	P	26347	45613	0.57763	0.319184	1.05345	0.0520699	-0.167584
AAACCC	KP	88	542	notICP_notACP	0.163904	AAA	K	61593	111466	0.552576	CCC	P	7034	18030	0.390161	0.215594	0.760245	-0.274114	-1.33905
AAACCG	KP	98	624	notICP_notACP	0.1584	AAA	K	61593	111466	0.552576	CCG	P	4108	13896	0.295675	0.163383	0.9695	-0.0309744	-0.351766
AAACCT	KP	353	1391	notICP_notACP	0.25431	AAA	K	61593	111466	0.552576	CCT	P	16306	34904	0.467182	0.258154	0.985112	-0.0150002	-0.477654
AAACGA	KR	89	388	notICP_notACP	0.231362	AAA	K	61593	111466	0.552576	CGA	R	2913	7749	0.376	0.207769	1.11356	0.107561	0.133101
AAACGC	KR	47	243	notICP_notACP	0.196721	AAA	K	61593	111466	0.552576	CGC	R	2203	6629	0.332428	0.183692	1.07093	0.0685278	-0.0341738
AAACGG	KR	43	245	notICP_notACP	0.178862	AAA	K	61593	111466	0.552576	CGG	R	1203	4558	0.264093	0.145931	1.22566	0.203476	0.410719
AAACGT	KR	218	585	notICP_notACP	0.37372	AAA	K	61593	111466	0.552576	CGT	R	10324	15885	0.649943	0.359143	1.04059	0.0397861	-0.278138
AAACTA	KL	434	2099	notICP_notACP	0.207143	AAA	K	61593	111466	0.552576	CTA	L	9227	35298	0.261424	0.144457	1.43395	0.36043	0.990063
AAACTC	KL	106	596	notICP_notACP	0.179229	AAA	K	61593	111466	0.552576	CTC	L	4081	13850	0.294708	0.162849	1.10059	0.0958462	0.063369
AAACTG	KL	284	1540	notICP_notACP	0.184945	AAA	K	61593	111466	0.552576	CTG	L	7779	28028	0.27757	0.153378	1.20581	0.18715	0.372642
AAACTT	KL	332	1463	notICP_notACP	0.227459	AAA	K	61593	111466	0.552576	CTT	L	14717	31219	0.471429	0.2605	0.873163	-0.135633	-1.04753
AAAGAA	KE	1681	5282	notICP_notACP	0.31838	AAA	K	61593	111466	0.552576	GAA	E	78190	120703	0.647791	0.357954	0.889443	-0.11716	-1.3264
AAAGAC	KD	408	1970	notICP_notACP	0.207509	AAA	K	61593	111466	0.552576	GAC	D	24592	52640	0.467183	0.258154	0.803817	-0.218384	-1.38526
AAAGAG	KE	550	2470	notICP_notACP	0.222987	AAA	K	61593	111466	0.552576	GAG	E	20559	51502	0.3992	0.220588	1.01087	0.0108133	-0.297952
AAAGAT	KD	1186	4064	notICP_notACP	0.292005	AAA	K	61593	111466	0.552576	GAT	D	57951	100782	0.575018	0.317741	0.919003	-0.0844659	-0.995253
AAAGCA	KA	259	1457	notICP_notACP	0.178326	AAA	K	61593	111466	0.552576	GCA	A	17523	42026	0.41697	0.230408	0.773961	-0.256234	-1.36977
AAAGCC	KA	204	995	notICP_notACP	0.205823	AAA	K	61593	111466	0.552576	GCC	A	13146	31476	0.41767	0.230794	0.891803	-0.11451	-0.844649
AAAGCG	KA	43	526	notICP_notACP	0.0834915	AAA	K	61593	111466	0.552576	GCG	A	3767	16123	0.233689	0.129131	0.646565	-0.436082	-1.0867
AAAGCT	KA	478	1835	notICP_notACP	0.260893	AAA	K	61593	111466	0.552576	GCT	A	23604	51765	0.455994	0.251972	1.03541	0.0347952	-0.220453
AAAGGA	KG	150	948	notICP_notACP	0.159115	AAA	K	61593	111466	0.552576	GGA	G	10757	28683	0.375052	0.207245	0.767762	-0.264275	-1.25698
AAAGGC	KG	117	798	notICP_notACP	0.147685	AAA	K	61593	111466	0.552576	GGC	G	8586	25403	0.338018	0.18678	0.790685	-0.234855	-1.04983
AAAGGG	KG	91	548	notICP_notACP	0.167577	AAA	K	61593	111466	0.552576	GGG	G	5894	15990	0.368645	0.203704	0.82265	-0.195224	-1.01868
AAAGGT	KG	638	1852	notICP_notACP	0.344846	AAA	K	61593	111466	0.552576	GGT	G	35674	58480	0.610027	0.337086	1.02302	0.0227591	-0.375897
AAAGTA	KV	288	1354	notICP_notACP	0.213284	AAA	K	61593	111466	0.552576	GTA	V	10026	31168	0.321698	0.177763	1.19983	0.182177	0.411264
AAAGTC	KV	319	1192	notICP_notACP	0.268231	AAA	K	61593	111466	0.552576	GTC	V	11719	28668	0.408804	0.225895	1.18741	0.171778	0.468252
AAAGTG	KV	401	1312	notICP_notACP	0.306169	AAA	K	61593	111466	0.552576	GTG	V	12130	28290	0.428794	0.236941	1.29217	0.256326	0.972502
AAAGTT	KV	693	2590	notICP_notACP	0.26785	AAA	K	61593	111466	0.552576	GTT	V	25540	55927	0.456676	0.252348	1.06143	0.059617	-0.0934383
AAATAC	KY	630	1826	notICP_notACP	0.345375	AAA	K	61593	111466	0.552576	TAC	Y	21773	36955	0.589187	0.325571	1.06083	0.0590508	-0.124344
AAATAT	KY	883	2454	notICP_notACP	0.360081	AAA	K	61593	111466	0.552576	TAT	Y	27761	48823	0.568614	0.314202	1.14602	0.136293	0.399063
AAATCA	KS	613	2131	notICP_notACP	0.287992	AAA	K	61593	111466	0.552576	TCA	S	21103	49070	0.430071	0.237647	1.21185	0.192149	0.605227
AAATCC	KS	302	1270	notICP_notACP	0.238395	AAA	K	61593	111466	0.552576	TCC	S	14722	36317	0.405391	0.22401	1.06422	0.0622402	-0.0708338
AAATCG	KS	166	945	notICP_notACP	0.176533	AAA	K	61593	111466	0.552576	TCG	S	7066	22592	0.312796	0.172844	1.02134	0.0211194	-0.198362
AAATCT	KS	608	2250	notICP_notACP	0.270546	AAA	K	61593	111466	0.552576	TCT	S	27571	60396	0.456513	0.252258	1.0725	0.0699912	-0.0392576
AAATGC	KC	139	516	notICP_notACP	0.270793	AAA	K	61593	111466	0.552576	TGC	C	5697	11938	0.477259	0.263722	1.02681	0.0264588	-0.274694
AAATGG	KW	948	1407	notICP_notACP	0.674006	AAA	K	61593	111466	0.552576	TGG	W	25727	26517	0.970209	0.536114	1.25721	0.228891	1.83688
AAATGT	KC	393	930	notICP_notACP	0.423201	AAA	K	61593	111466	0.552576	TGT	C	12628	20036	0.630284	0.34828	1.21512	0.194841	0.909043
AAATTA	KL	745	3156	notICP_notACP	0.2363	AAA	K	61593	111466	0.552576	TTA	L	26723	69586	0.384037	0.21221	1.11352	0.107528	0.135796
AAATTC	KF	599	2034	notICP_notACP	0.29484	AAA	K	61593	111466	0.552576	TTC	F	27429	46741	0.586838	0.324273	0.909235	-0.0951515	-1.07714
AAATTG	KL	709	2812	notICP_notACP	0.2524	AAA	K	61593	111466	0.552576	TTG	L	33989	70717	0.480641	0.265591	0.950332	-0.0509439	-0.670547
AAATTT	KF	1019	3188	notICP_notACP	0.319849	AAA	K	61593	111466	0.552576	TTT	F	38251	68035	0.562232	0.310676	1.02953	0.0291005	-0.307237
AACAAA	NK	807	2933	notICP_notACP	0.275392	AAC	N	31602	64209	0.492182	AAA	K	61593	111466	0.552576	0.271968	1.01259	0.0125111	-0.358292
AACAAC	NN	671	2451	notICP_notACP	0.274062	AAC	N	31602	64209	0.492182	AAC	N	31602	64209	0.492182	0.242243	1.13135	0.123413	0.238772
AACAAG	NK	825	2315	notICP_notACP	0.356649	AAC	N	31602	64209	0.492182	AAG	K	45152	80849	0.558479	0.274873	1.29751	0.260444	1.15661
AACAAT	NN	648	3108	notICP_notACP	0.208749	AAC	N	31602	64209	0.492182	AAT	N	46076	96103	0.479449	0.235976	0.884618	-0.1226	-0.896496
AACACA	NT	196	1171	notICP_notACP	0.168089	AAC	N	31602	64209	0.492182	ACA	T	18968	46079	0.411654	0.202608	0.829623	-0.186783	-0.985805
AACACC	NT	196	857	notICP_notACP	0.229604	AAC	N	31602	64209	0.492182	ACC	T	11154	31095	0.358728	0.176559	1.30043	0.262698	0.752953
AACACG	NT	66	470	notICP_notACP	0.142251	AAC	N	31602	64209	0.492182	ACG	T	5541	21323	0.259895	0.127916	1.11207	0.106219	0.0782424
AACACT	NT	301	1339	notICP_notACP	0.225373	AAC	N	31602	64209	0.492182	ACT	T	20106	50830	0.395566	0.19469	1.1576	0.146347	0.290996
AACAGA	NR	492	1304	notICP_notACP	0.377778	AAC	N	31602	64209	0.492182	AGA	R	35852	55522	0.645732	0.317818	1.18866	0.172828	0.66648
AACAGC	NS	149	951	notICP_notACP	0.157563	AAC	N	31602	64209	0.492182	AGC	S	8999	25860	0.348014	0.171286	0.919881	-0.0835114	-0.533601
AACAGG	NR	94	603	notICP_notACP	0.157285	AAC	N	31602	64209	0.492182	AGG	R	8204	25142	0.326333	0.160615	0.979263	-0.0209546	-0.315398
AACAGT	NS	240	1189	notICP_notACP	0.202521	AAC	N	31602	64209	0.492182	AGT	S	16788	37836	0.443719	0.218391	0.927334	-0.0754412	-0.648776
AACATA	NI	242	1068	notICP_notACP	0.227315	AAC	N	31602	64209	0.492182	ATA	I	25626	47588	0.538507	0.265043	0.857653	-0.153555	-1.14552
AACATC	NI	338	1220	notICP_notACP	0.277641	AAC	N	31602	64209	0.492182	ATC	I	20467	43622	0.469202	0.230933	1.20226	0.184203	0.545178
AACATG	NM	515	1154	notICP_notACP	0.446753	AAC	N	31602	64209	0.492182	ATG	M	43668	53336	0.818737	0.402968	1.10866	0.10315	0.219852
AACATT	NI	479	1907	notICP_notACP	0.251572	AAC	N	31602	64209	0.492182	ATT	I	38580	78407	0.492054	0.24218	1.03878	0.0380482	-0.196042
AACCAA	NQ	566	1609	notICP_notACP	0.352174	AAC	N	31602	64209	0.492182	CAA	Q	46302	70814	0.653859	0.321817	1.09433	0.0901408	0.0861521
AACCAC	NH	154	520	notICP_notACP	0.297505	AAC	N	31602	64209	0.492182	CAC	H	8730	19655	0.44419	0.218622	1.36082	0.308085	1.18833
AACCAG	NQ	195	766	notICP_notACP	0.255541	AAC	N	31602	64209	0.492182	CAG	Q	13428	32446	0.413875	0.203702	1.25449	0.226726	0.687199
AACCAT	NH	261	874	notICP_notACP	0.299429	AAC	N	31602	64209	0.492182	CAT	H	20356	35624	0.571425	0.281245	1.06465	0.0626503	-0.0865514
AACCCA	NP	384	1073	notICP_notACP	0.358473	AAC	N	31602	64209	0.492182	CCA	P	26347	45613	0.57763	0.284299	1.2609	0.231827	0.994468
AACCCC	NP	61	349	notICP_notACP	0.177143	AAC	N	31602	64209	0.492182	CCC	P	7034	18030	0.390161	0.19203	0.922473	-0.0806971	-0.58857
AACCCG	NP	60	271	notICP_notACP	0.224265	AAC	N	31602	64209	0.492182	CCG	P	4108	13896	0.295675	0.145526	1.54106	0.432472	1.29969
AACCCT	NP	191	798	notICP_notACP	0.2403	AAC	N	31602	64209	0.492182	CCT	P	16306	34904	0.467182	0.229939	1.04506	0.044077	-0.158123
AACCGA	NR	14	127	notICP_notACP	0.117188	AAC	N	31602	64209	0.492182	CGA	R	2913	7749	0.376	0.18506	0.633239	-0.456907	-1.6052
AACCGC	NR	37	164	notICP_notACP	0.230303	AAC	N	31602	64209	0.492182	CGC	R	2203	6629	0.332428	0.163615	1.40759	0.341879	1.03774
AACCGG	NR	6	87	notICP_notACP	0.0795455	AAC	N	31602	64209	0.492182	CGG	R	1203	4558	0.264093	0.129982	0.611974	-0.491066	-1.18106
AACCGT	NR	121	340	notICP_notACP	0.357771	AAC	N	31602	64209	0.492182	CGT	R	10324	15885	0.649943	0.31989	1.11842	0.111916	0.235077
AACCTA	NL	65	713	notICP_notACP	0.092437	AAC	N	31602	64209	0.492182	CTA	L	9227	35298	0.261424	0.128668	0.718414	-0.330709	-0.903531
AACCTC	NL	56	354	notICP_notACP	0.160563	AAC	N	31602	64209	0.492182	CTC	L	4081	13850	0.294708	0.14505	1.10695	0.101611	0.0743405
AACCTG	NL	99	616	notICP_notACP	0.162075	AAC	N	31602	64209	0.492182	CTG	L	7779	28028	0.27757	0.136615	1.18636	0.170891	0.280396
AACCTT	NL	147	746	notICP_notACP	0.198126	AAC	N	31602	64209	0.492182	CTT	L	14717	31219	0.471429	0.232029	0.853885	-0.157958	-1.01978
AACGAA	NE	839	2756	notICP_notACP	0.304679	AAC	N	31602	64209	0.492182	GAA	E	78190	120703	0.647791	0.318831	0.955612	-0.0454029	-0.772316
AACGAC	ND	303	1295	notICP_notACP	0.234568	AAC	N	31602	64209	0.492182	GAC	D	24592	52640	0.467183	0.229939	1.02013	0.0199302	-0.2693
AACGAG	NE	221	1106	notICP_notACP	0.200542	AAC	N	31602	64209	0.492182	GAG	E	20559	51502	0.3992	0.196479	1.02068	0.020468	-0.228021
AACGAT	ND	649	2534	notICP_notACP	0.25641	AAC	N	31602	64209	0.492182	GAT	D	57951	100782	0.575018	0.283013	0.906001	-0.098715	-0.957836
AACGCA	NA	140	793	notICP_notACP	0.177582	AAC	N	31602	64209	0.492182	GCA	A	17523	42026	0.41697	0.205225	0.865303	-0.144676	-0.856539
AACGCC	NA	140	637	notICP_notACP	0.221003	AAC	N	31602	64209	0.492182	GCC	A	13146	31476	0.41767	0.20557	1.07508	0.072392	-0.0217146
AACGCG	NA	34	265	notICP_notACP	0.131579	AAC	N	31602	64209	0.492182	GCG	A	3767	16123	0.233689	0.115017	1.14399	0.134523	0.141562
AACGCT	NA	233	1048	notICP_notACP	0.22307	AAC	N	31602	64209	0.492182	GCT	A	23604	51765	0.455994	0.224432	0.993929	-0.00608957	-0.376885
AACGGA	NG	104	626	notICP_notACP	0.167464	AAC	N	31602	64209	0.492182	GGA	G	10757	28683	0.375052	0.184594	0.907203	-0.0973895	-0.620442
AACGGC	NG	107	627	notICP_notACP	0.171975	AAC	N	31602	64209	0.492182	GGC	G	8586	25403	0.338018	0.166366	1.03371	0.0331552	-0.15103
AACGGG	NG	87	395	notICP_notACP	0.222222	AAC	N	31602	64209	0.492182	GGG	G	5894	15990	0.368645	0.18144	1.22477	0.202751	0.507531
AACGGT	NG	433	1407	notICP_notACP	0.308239	AAC	N	31602	64209	0.492182	GGT	G	35674	58480	0.610027	0.300244	1.02663	0.0262777	-0.313818
AACGTA	NV	81	577	notICP_notACP	0.141869	AAC	N	31602	64209	0.492182	GTA	V	10026	31168	0.321698	0.158334	0.896009	-0.109805	-0.566549
AACGTC	NV	212	766	notICP_notACP	0.277705	AAC	N	31602	64209	0.492182	GTC	V	11719	28668	0.408804	0.201206	1.3802	0.322232	1.16932
AACGTG	NV	125	584	notICP_notACP	0.215385	AAC	N	31602	64209	0.492182	GTG	V	12130	28290	0.428794	0.211044	1.02057	0.0203565	-0.24539
AACGTT	NV	346	1452	notICP_notACP	0.238816	AAC	N	31602	64209	0.492182	GTT	V	25540	55927	0.456676	0.224768	1.0625	0.0606262	-0.0785548
AACTAC	NY	404	1067	notICP_notACP	0.379213	AAC	N	31602	64209	0.492182	TAC	Y	21773	36955	0.589187	0.289987	1.30769	0.268262	1.27748
AACTAT	NY	384	1304	notICP_notACP	0.295019	AAC	N	31602	64209	0.492182	TAT	Y	27761	48823	0.568614	0.279861	1.05416	0.0527457	-0.143073
AACTCA	NS	220	1158	notICP_notACP	0.190682	AAC	N	31602	64209	0.492182	TCA	S	21103	49070	0.430071	0.211673	0.900831	-0.104438	-0.737612
AACTCC	NS	203	924	notICP_notACP	0.220541	AAC	N	31602	64209	0.492182	TCC	S	14722	36317	0.405391	0.199526	1.10532	0.100136	0.0959476
AACTCG	NS	90	500	notICP_notACP	0.181637	AAC	N	31602	64209	0.492182	TCG	S	7066	22592	0.312796	0.153953	1.17982	0.165364	0.296459
AACTCT	NS	383	1501	notICP_notACP	0.255659	AAC	N	31602	64209	0.492182	TCT	S	27571	60396	0.456513	0.224687	1.13784	0.129135	0.249758
AACTGC	NC	60	280	notICP_notACP	0.217082	AAC	N	31602	64209	0.492182	TGC	C	5697	11938	0.477259	0.234898	0.924152	-0.0788788	-0.712313
AACTGG	NW	452	751	notICP_notACP	0.602394	AAC	N	31602	64209	0.492182	TGG	W	25727	26517	0.970209	0.477519	1.26151	0.232307	1.67594
AACTGT	NC	230	533	notICP_notACP	0.432584	AAC	N	31602	64209	0.492182	TGT	C	12628	20036	0.630284	0.310214	1.39447	0.332514	1.88863
AACTTA	NL	221	1400	notICP_notACP	0.158458	AAC	N	31602	64209	0.492182	TTA	L	26723	69586	0.384037	0.189016	0.838332	-0.176342	-0.887751
AACTTC	NF	373	1129	notICP_notACP	0.330973	AAC	N	31602	64209	0.492182	TTC	F	27429	46741	0.586838	0.288831	1.14591	0.136196	0.366215
AACTTG	NL	515	1669	notICP_notACP	0.308982	AAC	N	31602	64209	0.492182	TTG	L	33989	70717	0.480641	0.236563	1.30613	0.267069	1.03497
AACTTT	NF	376	1494	notICP_notACP	0.252174	AAC	N	31602	64209	0.492182	TTT	F	38251	68035	0.562232	0.27672	0.911295	-0.0928883	-0.908127
AAGAAA	KK	2011	5144	notICP_notACP	0.391059	AAG	K	45152	80849	0.558479	AAA	K	61593	111466	0.552576	0.308602	1.2672	0.236807	1.11715
AAGAAC	KN	719	2117	notICP_notACP	0.339943	AAG	K	45152	80849	0.558479	AAC	N	31602	64209	0.492182	0.274873	1.23673	0.212469	0.832641
AAGAAG	KK	1677	3907	notICP_notACP	0.429376	AAG	K	45152	80849	0.558479	AAG	K	45152	80849	0.558479	0.311898	1.37665	0.319655	1.79112
AAGAAT	KN	613	2772	notICP_notACP	0.221421	AAG	K	45152	80849	0.558479	AAT	N	46076	96103	0.479449	0.267762	0.826931	-0.190034	-1.3168
AAGACA	KT	369	1422	notICP_notACP	0.260014	AAG	K	45152	80849	0.558479	ACA	T	18968	46079	0.411654	0.2299	1.13099	0.123092	0.224988
AAGACC	KT	287	930	notICP_notACP	0.309345	AAG	K	45152	80849	0.558479	ACC	T	11154	31095	0.358728	0.200342	1.54408	0.434431	1.80099
AAGACG	KT	98	653	notICP_notACP	0.151376	AAG	K	45152	80849	0.558479	ACG	T	5541	21323	0.259895	0.145146	1.04292	0.0420291	-0.105831
AAGACT	KT	409	1411	notICP_notACP	0.290368	AAG	K	45152	80849	0.558479	ACT	T	20106	50830	0.395566	0.220915	1.31439	0.273372	1.0019
AAGAGA	KR	977	2214	notICP_notACP	0.441535	AAG	K	45152	80849	0.558479	AGA	R	35852	55522	0.645732	0.360628	1.22435	0.202411	1.00585
AAGAGC	KS	168	759	notICP_notACP	0.222368	AAG	K	45152	80849	0.558479	AGC	S	8999	25860	0.348014	0.194359	1.14411	0.134631	0.239677
AAGAGG	KR	222	1000	notICP_notACP	0.222777	AAG	K	45152	80849	0.558479	AGG	R	8204	25142	0.326333	0.18225	1.22237	0.200792	0.501323
AAGAGT	KS	270	1005	notICP_notACP	0.269384	AAG	K	45152	80849	0.558479	AGT	S	16788	37836	0.443719	0.247808	1.08707	0.0834839	0.0314473
AAGATA	KI	435	1339	notICP_notACP	0.325373	AAG	K	45152	80849	0.558479	ATA	I	25626	47588	0.538507	0.300745	1.08189	0.0787114	0.00797971
AAGATC	KI	510	1307	notICP_notACP	0.390673	AAG	K	45152	80849	0.558479	ATC	I	20467	43622	0.469202	0.262039	1.49089	0.399376	2.08533
AAGATG	KM	583	1191	notICP_notACP	0.489933	AAG	K	45152	80849	0.558479	ATG	M	43668	53336	0.818737	0.457247	1.07148	0.0690438	-0.0801646
AAGATT	KI	674	2199	notICP_notACP	0.306818	AAG	K	45152	80849	0.558479	ATT	I	38580	78407	0.492054	0.274802	1.11651	0.110205	0.191756
AAGCAA	KQ	996	2411	notICP_notACP	0.41335	AAG	K	45152	80849	0.558479	CAA	Q	46302	70814	0.653859	0.365166	1.13195	0.123942	0.364175
AAGCAC	KH	228	688	notICP_notACP	0.332366	AAG	K	45152	80849	0.558479	CAC	H	8730	19655	0.44419	0.248071	1.3398	0.292522	1.24731
AAGCAG	KQ	263	1118	notICP_notACP	0.235925	AAG	K	45152	80849	0.558479	CAG	Q	13428	32446	0.413875	0.23114	1.0207	0.0204887	-0.268152
AAGCAT	KH	440	1244	notICP_notACP	0.354217	AAG	K	45152	80849	0.558479	CAT	H	20356	35624	0.571425	0.319128	1.10995	0.104316	0.182114
AAGCCA	KP	474	1422	notICP_notACP	0.333802	AAG	K	45152	80849	0.558479	CCA	P	26347	45613	0.57763	0.322594	1.03474	0.0341534	-0.286397
AAGCCC	KP	100	525	notICP_notACP	0.192015	AAG	K	45152	80849	0.558479	CCC	P	7034	18030	0.390161	0.217897	0.881221	-0.126447	-0.842164
AAGCCG	KP	49	381	notICP_notACP	0.13089	AAG	K	45152	80849	0.558479	CCG	P	4108	13896	0.295675	0.165128	0.792656	-0.232365	-0.92182
AAGCCT	KP	261	1020	notICP_notACP	0.256611	AAG	K	45152	80849	0.558479	CCT	P	16306	34904	0.467182	0.260911	0.983519	-0.0166188	-0.490818
AAGCGA	KR	39	220	notICP_notACP	0.180995	AAG	K	45152	80849	0.558479	CGA	R	2913	7749	0.376	0.209988	0.861933	-0.148578	-0.890142
AAGCGC	KR	36	218	notICP_notACP	0.16895	AAG	K	45152	80849	0.558479	CGC	R	2203	6629	0.332428	0.185654	0.910024	-0.094284	-0.613847
AAGCGG	KR	19	153	notICP_notACP	0.12987	AAG	K	45152	80849	0.558479	CGG	R	1203	4558	0.264093	0.14749	0.880533	-0.127228	-0.572011
AAGCGT	KR	191	476	notICP_notACP	0.402516	AAG	K	45152	80849	0.558479	CGT	R	10324	15885	0.649943	0.362979	1.10892	0.103388	0.199892
AAGCTA	KL	191	1270	notICP_notACP	0.151062	AAG	K	45152	80849	0.558479	CTA	L	9227	35298	0.261424	0.146	1.03467	0.0340873	-0.129811
AAGCTC	KL	60	434	notICP_notACP	0.14023	AAG	K	45152	80849	0.558479	CTC	L	4081	13850	0.294708	0.164588	0.852005	-0.160163	-0.729378
AAGCTG	KL	183	969	notICP_notACP	0.189691	AAG	K	45152	80849	0.558479	CTG	L	7779	28028	0.27757	0.155017	1.22368	0.201862	0.430346
AAGCTT	KL	253	984	notICP_notACP	0.257868	AAG	K	45152	80849	0.558479	CTT	L	14717	31219	0.471429	0.263283	0.979434	-0.0207808	-0.516135
AAGGAA	KE	1709	4474	notICP_notACP	0.382123	AAG	K	45152	80849	0.558479	GAA	E	78190	120703	0.647791	0.361778	1.05624	0.0547126	-0.17039
AAGGAC	KD	642	1883	notICP_notACP	0.341295	AAG	K	45152	80849	0.558479	GAC	D	24592	52640	0.467183	0.260912	1.30809	0.268565	1.1514
AAGGAG	KE	440	1920	notICP_notACP	0.229568	AAG	K	45152	80849	0.558479	GAG	E	20559	51502	0.3992	0.222945	1.02971	0.0292752	-0.219699
AAGGAT	KD	964	3141	notICP_notACP	0.307129	AAG	K	45152	80849	0.558479	GAT	D	57951	100782	0.575018	0.321135	0.956386	-0.0445932	-0.773076
AAGGCA	KA	394	1335	notICP_notACP	0.295659	AAG	K	45152	80849	0.558479	GCA	A	17523	42026	0.41697	0.232869	1.26964	0.23873	0.85401
AAGGCC	KA	310	1025	notICP_notACP	0.303119	AAG	K	45152	80849	0.558479	GCC	A	13146	31476	0.41767	0.23326	1.29949	0.261972	0.99049
AAGGCG	KA	77	554	notICP_notACP	0.140541	AAG	K	45152	80849	0.558479	GCG	A	3767	16123	0.233689	0.13051	1.07685	0.0740441	-0.00928726
AAGGCT	KA	558	1804	notICP_notACP	0.309695	AAG	K	45152	80849	0.558479	GCT	A	23604	51765	0.455994	0.254663	1.2161	0.195647	0.669538
AAGGGA	KG	202	819	notICP_notACP	0.247561	AAG	K	45152	80849	0.558479	GGA	G	10757	28683	0.375052	0.209459	1.18191	0.16713	0.411815
AAGGGC	KG	227	833	notICP_notACP	0.273381	AAG	K	45152	80849	0.558479	GGC	G	8586	25403	0.338018	0.188776	1.44818	0.370308	1.34593
AAGGGG	KG	77	367	notICP_notACP	0.211957	AAG	K	45152	80849	0.558479	GGG	G	5894	15990	0.368645	0.20588	1.02951	0.0290863	-0.20366
AAGGGT	KG	671	1606	notICP_notACP	0.418171	AAG	K	45152	80849	0.558479	GGT	G	35674	58480	0.610027	0.340687	1.22743	0.204925	0.970589
AAGGTA	KV	85	745	notICP_notACP	0.115282	AAG	K	45152	80849	0.558479	GTA	V	10026	31168	0.321698	0.179661	0.64166	-0.443697	-1.52903
AAGGTC	KV	240	828	notICP_notACP	0.290712	AAG	K	45152	80849	0.558479	GTC	V	11719	28668	0.408804	0.228308	1.27333	0.241635	0.853638
AAGGTG	KV	99	629	notICP_notACP	0.15873	AAG	K	45152	80849	0.558479	GTG	V	12130	28290	0.428794	0.239472	0.662834	-0.411231	-1.93973
AAGGTT	KV	402	1570	notICP_notACP	0.256525	AAG	K	45152	80849	0.558479	GTT	V	25540	55927	0.456676	0.255044	1.0058	0.00578793	-0.369555
AAGTAC	KY	444	1256	notICP_notACP	0.354018	AAG	K	45152	80849	0.558479	TAC	Y	21773	36955	0.589187	0.329048	1.07588	0.0731414	-0.0296156
AAGTAT	KY	397	1436	notICP_notACP	0.276966	AAG	K	45152	80849	0.558479	TAT	Y	27761	48823	0.568614	0.317559	0.872172	-0.136768	-1.28308
AAGTCA	KS	178	1041	notICP_notACP	0.171785	AAG	K	45152	80849	0.558479	TCA	S	21103	49070	0.430071	0.240185	0.715219	-0.335167	-1.70151
AAGTCC	KS	168	700	notICP_notACP	0.241084	AAG	K	45152	80849	0.558479	TCC	S	14722	36317	0.405391	0.226402	1.06485	0.0628323	-0.0688234
AAGTCG	KS	74	495	notICP_notACP	0.15121	AAG	K	45152	80849	0.558479	TCG	S	7066	22592	0.312796	0.17469	0.865589	-0.144345	-0.728125
AAGTCT	KS	253	1078	notICP_notACP	0.235403	AAG	K	45152	80849	0.558479	TCT	S	27571	60396	0.456513	0.254953	0.923321	-0.0797782	-0.777233
AAGTGC	KC	63	281	notICP_notACP	0.22695	AAG	K	45152	80849	0.558479	TGC	C	5697	11938	0.477259	0.266539	0.851471	-0.16079	-1.18394
AAGTGG	KW	216	611	notICP_notACP	0.354575	AAG	K	45152	80849	0.558479	TGG	W	25727	26517	0.970209	0.541841	0.65439	-0.424052	-4.47765
AAGTGT	KC	147	456	notICP_notACP	0.323851	AAG	K	45152	80849	0.558479	TGT	C	12628	20036	0.630284	0.352	0.920031	-0.0833474	-1.09554
AAGTTA	KL	214	1672	notICP_notACP	0.128512	AAG	K	45152	80849	0.558479	TTA	L	26723	69586	0.384037	0.214477	0.599187	-0.512181	-2.00198
AAGTTC	KF	427	1328	notICP_notACP	0.322047	AAG	K	45152	80849	0.558479	TTC	F	27429	46741	0.586838	0.327737	0.982638	-0.0175142	-0.622122
AAGTTG	KL	431	1779	notICP_notACP	0.242697	AAG	K	45152	80849	0.558479	TTG	L	33989	70717	0.480641	0.268428	0.904141	-0.10077	-0.918157
AAGTTT	KF	622	2138	notICP_notACP	0.291258	AAG	K	45152	80849	0.558479	TTT	F	38251	68035	0.562232	0.313994	0.927588	-0.0751672	-0.931241
AATAAA	NK	1059	3718	notICP_notACP	0.285023	AAT	N	46076	96103	0.479449	AAA	K	61593	111466	0.552576	0.264932	1.07583	0.0730952	-0.0240998
AATAAC	NN	540	2702	notICP_notACP	0.200148	AAT	N	46076	96103	0.479449	AAC	N	31602	64209	0.492182	0.235976	0.84817	-0.164674	-1.06329
AATAAG	NK	472	2228	notICP_notACP	0.212203	AAT	N	46076	96103	0.479449	AAG	K	45152	80849	0.558479	0.267762	0.792505	-0.232557	-1.49556
AATAAT	NN	986	4385	notICP_notACP	0.225034	AAT	N	46076	96103	0.479449	AAT	N	46076	96103	0.479449	0.229872	0.978956	-0.0212688	-0.452767
AATACA	NT	318	1619	notICP_notACP	0.196914	AAT	N	46076	96103	0.479449	ACA	T	18968	46079	0.411654	0.197367	0.997702	-0.00230035	-0.316993
AATACC	NT	137	1046	notICP_notACP	0.131805	AAT	N	46076	96103	0.479449	ACC	T	11154	31095	0.358728	0.171992	0.766346	-0.266122	-1.04789
AATACG	NT	82	763	notICP_notACP	0.108639	AAT	N	46076	96103	0.479449	ACG	T	5541	21323	0.259895	0.124606	0.871855	-0.137132	-0.504232
AATACT	NT	238	1699	notICP_notACP	0.140588	AAT	N	46076	96103	0.479449	ACT	T	20106	50830	0.395566	0.189654	0.741289	-0.299365	-1.24765
AATAGA	NR	535	1483	notICP_notACP	0.361186	AAT	N	46076	96103	0.479449	AGA	R	35852	55522	0.645732	0.309596	1.16664	0.154125	0.517005
AATAGC	NS	169	1112	notICP_notACP	0.15274	AAT	N	46076	96103	0.479449	AGC	S	8999	25860	0.348014	0.166855	0.915406	-0.0883874	-0.534276
AATAGG	NR	128	762	notICP_notACP	0.169069	AAT	N	46076	96103	0.479449	AGG	R	8204	25142	0.326333	0.15646	1.08059	0.0775072	0.000200949
AATAGT	NS	317	1594	notICP_notACP	0.199373	AAT	N	46076	96103	0.479449	AGT	S	16788	37836	0.443719	0.212741	0.937164	-0.0648971	-0.59144
AATATA	NI	442	1745	notICP_notACP	0.253723	AAT	N	46076	96103	0.479449	ATA	I	25626	47588	0.538507	0.258187	0.98271	-0.0174408	-0.489738
AATATC	NI	335	1609	notICP_notACP	0.208696	AAT	N	46076	96103	0.479449	ATC	I	20467	43622	0.469202	0.224959	0.927707	-0.0750394	-0.666662
AATATG	NM	682	1667	notICP_notACP	0.409472	AAT	N	46076	96103	0.479449	ATG	M	43668	53336	0.818737	0.392543	1.04313	0.0422231	-0.284676
AATATT	NI	776	3027	notICP_notACP	0.256605	AAT	N	46076	96103	0.479449	ATT	I	38580	78407	0.492054	0.235915	1.0877	0.0840658	0.032833
AATCAA	NQ	563	1919	notICP_notACP	0.29375	AAT	N	46076	96103	0.479449	CAA	Q	46302	70814	0.653859	0.313492	0.937025	-0.0650451	-0.872381
AATCAC	NH	98	587	notICP_notACP	0.168367	AAT	N	46076	96103	0.479449	CAC	H	8730	19655	0.44419	0.212967	0.790581	-0.234987	-1.19745
AATCAG	NQ	102	789	notICP_notACP	0.13038	AAT	N	46076	96103	0.479449	CAG	Q	13428	32446	0.413875	0.198432	0.65705	-0.419995	-1.62956
AATCAT	NH	267	1151	notICP_notACP	0.232639	AAT	N	46076	96103	0.479449	CAT	H	20356	35624	0.571425	0.273969	0.849143	-0.163528	-1.22931
AATCCA	NP	452	1503	notICP_notACP	0.301197	AAT	N	46076	96103	0.479449	CCA	P	26347	45613	0.57763	0.276944	1.08757	0.083948	0.0378549
AATCCC	NP	72	519	notICP_notACP	0.140385	AAT	N	46076	96103	0.479449	CCC	P	7034	18030	0.390161	0.187063	0.750469	-0.287058	-1.19731
AATCCG	NP	81	562	notICP_notACP	0.145648	AAT	N	46076	96103	0.479449	CCG	P	4108	13896	0.295675	0.141761	1.02742	0.0270499	-0.14599
AATCCT	NP	305	1294	notICP_notACP	0.236293	AAT	N	46076	96103	0.479449	CCT	P	16306	34904	0.467182	0.22399	1.05493	0.0534718	-0.111184
AATCGA	NR	54	247	notICP_notACP	0.221774	AAT	N	46076	96103	0.479449	CGA	R	2913	7749	0.376	0.180273	1.23021	0.207188	0.523304
AATCGC	NR	23	198	notICP_notACP	0.120603	AAT	N	46076	96103	0.479449	CGC	R	2203	6629	0.332428	0.159383	0.756689	-0.278803	-1.00091
AATCGG	NR	7	122	notICP_notACP	0.0650407	AAT	N	46076	96103	0.479449	CGG	R	1203	4558	0.264093	0.126619	0.513671	-0.666172	-1.39188
AATCGT	NR	131	434	notICP_notACP	0.303448	AAT	N	46076	96103	0.479449	CGT	R	10324	15885	0.649943	0.311615	0.973793	-0.026557	-0.644973
AATCTA	NL	157	1035	notICP_notACP	0.15251	AAT	N	46076	96103	0.479449	CTA	L	9227	35298	0.261424	0.125339	1.21677	0.196202	0.331171
AATCTC	NL	46	440	notICP_notACP	0.106576	AAT	N	46076	96103	0.479449	CTC	L	4081	13850	0.294708	0.141298	0.754266	-0.28201	-0.893979
AATCTG	NL	82	775	notICP_notACP	0.106959	AAT	N	46076	96103	0.479449	CTG	L	7779	28028	0.27757	0.133081	0.803714	-0.218512	-0.714378
AATCTT	NL	219	967	notICP_notACP	0.227273	AAT	N	46076	96103	0.479449	CTT	L	14717	31219	0.471429	0.226026	1.00552	0.00550017	-0.328777
AATGAA	NE	1821	5330	notICP_notACP	0.341775	AAT	N	46076	96103	0.479449	GAA	E	78190	120703	0.647791	0.310583	1.10043	0.0956997	0.119886
AATGAC	ND	565	2512	notICP_notACP	0.225229	AAT	N	46076	96103	0.479449	GAC	D	24592	52640	0.467183	0.223991	1.00553	0.005512	-0.325764
AATGAG	NE	422	2292	notICP_notACP	0.184474	AAT	N	46076	96103	0.479449	GAG	E	20559	51502	0.3992	0.191396	0.963836	-0.0368345	-0.433104
AATGAT	ND	1190	4430	notICP_notACP	0.268788	AAT	N	46076	96103	0.479449	GAT	D	57951	100782	0.575018	0.275692	0.974959	-0.0253604	-0.564387
AATGCA	NA	358	1683	notICP_notACP	0.213183	AAT	N	46076	96103	0.479449	GCA	A	17523	42026	0.41697	0.199916	1.06636	0.0642531	-0.0549021
AATGCC	NA	282	1272	notICP_notACP	0.22231	AAT	N	46076	96103	0.479449	GCC	A	13146	31476	0.41767	0.200252	1.11015	0.104496	0.115052
AATGCG	NA	110	717	notICP_notACP	0.154596	AAT	N	46076	96103	0.479449	GCG	A	3767	16123	0.233689	0.112042	1.3798	0.321942	0.650268
AATGCT	NA	475	1991	notICP_notACP	0.238956	AAT	N	46076	96103	0.479449	GCT	A	23604	51765	0.455994	0.218626	1.09299	0.0889155	0.0528454
AATGGA	NG	270	1436	notICP_notACP	0.188587	AAT	N	46076	96103	0.479449	GGA	G	10757	28683	0.375052	0.179819	1.04876	0.0476128	-0.110748
AATGGC	NG	187	1322	notICP_notACP	0.142101	AAT	N	46076	96103	0.479449	GGC	G	8586	25403	0.338018	0.162062	0.876831	-0.131441	-0.640162
AATGGG	NG	195	893	notICP_notACP	0.219239	AAT	N	46076	96103	0.479449	GGG	G	5894	15990	0.368645	0.176747	1.24042	0.215447	0.54804
AATGGT	NG	714	2388	notICP_notACP	0.299288	AAT	N	46076	96103	0.479449	GGT	G	35674	58480	0.610027	0.292477	1.02329	0.0230212	-0.324631
AATGTA	NV	190	1128	notICP_notACP	0.169176	AAT	N	46076	96103	0.479449	GTA	V	10026	31168	0.321698	0.154238	1.09685	0.0924454	0.0488423
AATGTC	NV	209	1144	notICP_notACP	0.183406	AAT	N	46076	96103	0.479449	GTC	V	11719	28668	0.408804	0.196001	0.935742	-0.0664157	-0.550306
AATGTG	NV	157	971	notICP_notACP	0.162551	AAT	N	46076	96103	0.479449	GTG	V	12130	28290	0.428794	0.205585	0.790678	-0.234864	-1.15555
AATGTT	NV	538	2287	notICP_notACP	0.235577	AAT	N	46076	96103	0.479449	GTT	V	25540	55927	0.456676	0.218953	1.07592	0.0731794	-0.0195328
AATTAC	NY	267	1185	notICP_notACP	0.22597	AAT	N	46076	96103	0.479449	TAC	Y	21773	36955	0.589187	0.282485	0.799934	-0.223226	-1.53709
AATTAT	NY	490	1685	notICP_notACP	0.291222	AAT	N	46076	96103	0.479449	TAT	Y	27761	48823	0.568614	0.272622	1.06823	0.0660008	-0.0650073
AATTCA	NS	431	1942	notICP_notACP	0.222337	AAT	N	46076	96103	0.479449	TCA	S	21103	49070	0.430071	0.206197	1.07827	0.0753598	-0.00900396
AATTCC	NS	229	1279	notICP_notACP	0.179688	AAT	N	46076	96103	0.479449	TCC	S	14722	36317	0.405391	0.194365	0.924487	-0.0785164	-0.588134
AATTCG	NS	111	848	notICP_notACP	0.13192	AAT	N	46076	96103	0.479449	TCG	S	7066	22592	0.312796	0.14997	0.879643	-0.128239	-0.584217
AATTCT	NS	441	2212	notICP_notACP	0.199729	AAT	N	46076	96103	0.479449	TCT	S	27571	60396	0.456513	0.218875	0.912526	-0.0915388	-0.713069
AATTGC	NC	80	392	notICP_notACP	0.206107	AAT	N	46076	96103	0.479449	TGC	C	5697	11938	0.477259	0.228822	0.900731	-0.104548	-0.797812
AATTGG	NW	416	890	notICP_notACP	0.468013	AAT	N	46076	96103	0.479449	TGG	W	25727	26517	0.970209	0.465166	1.00612	0.00610268	-0.671162
AATTGT	NC	209	670	notICP_notACP	0.312966	AAT	N	46076	96103	0.479449	TGT	C	12628	20036	0.630284	0.302189	1.03566	0.0350402	-0.262902
AATTTA	NL	513	2481	notICP_notACP	0.207091	AAT	N	46076	96103	0.479449	TTA	L	26723	69586	0.384037	0.184126	1.12472	0.117536	0.157817
AATTTC	NF	543	1717	notICP_notACP	0.316647	AAT	N	46076	96103	0.479449	TTC	F	27429	46741	0.586838	0.281359	1.12542	0.118156	0.244962
AATTTG	NL	604	2508	notICP_notACP	0.241132	AAT	N	46076	96103	0.479449	TTG	L	33989	70717	0.480641	0.230443	1.04638	0.0453397	-0.152569
AATTTT	NF	689	2506	notICP_notACP	0.275229	AAT	N	46076	96103	0.479449	TTT	F	38251	68035	0.562232	0.269562	1.02103	0.0208077	-0.311024
ACAAAA	TK	445	1927	notICP_notACP	0.231328	ACA	T	18968	46079	0.411654	AAA	K	61593	111466	0.552576	0.22747	1.01696	0.0168175	-0.280393
ACAAAC	TN	281	1199	notICP_notACP	0.235	ACA	T	18968	46079	0.411654	AAC	N	31602	64209	0.492182	0.202608	1.15987	0.14831	0.311767
ACAAAG	TK	424	1483	notICP_notACP	0.286388	ACA	T	18968	46079	0.411654	AAG	K	45152	80849	0.558479	0.2299	1.24571	0.219705	0.736446
ACAAAT	TN	413	1929	notICP_notACP	0.214508	ACA	T	18968	46079	0.411654	AAT	N	46076	96103	0.479449	0.197367	1.08685	0.0832807	0.0242009
ACAACA	TT	194	1028	notICP_notACP	0.189504	ACA	T	18968	46079	0.411654	ACA	T	18968	46079	0.411654	0.169459	1.11829	0.111803	0.124115
ACAACC	TT	40	485	notICP_notACP	0.0843621	ACA	T	18968	46079	0.411654	ACC	T	11154	31095	0.358728	0.147672	0.571282	-0.559872	-1.45832
ACAACG	TT	47	465	notICP_notACP	0.103004	ACA	T	18968	46079	0.411654	ACG	T	5541	21323	0.259895	0.106987	0.962777	-0.0379339	-0.244294
ACAACT	TT	117	909	notICP_notACP	0.12967	ACA	T	18968	46079	0.411654	ACT	T	20106	50830	0.395566	0.162836	0.796324	-0.227749	-0.897441
ACAAGA	TR	613	1401	notICP_notACP	0.437946	ACA	T	18968	46079	0.411654	AGA	R	35852	55522	0.645732	0.265818	1.64754	0.499283	2.92288
ACAAGC	TS	95	544	notICP_notACP	0.176147	ACA	T	18968	46079	0.411654	AGC	S	8999	25860	0.348014	0.143261	1.22955	0.206647	0.414017
ACAAGG	TR	102	618	notICP_notACP	0.166397	ACA	T	18968	46079	0.411654	AGG	R	8204	25142	0.326333	0.134336	1.23866	0.214032	0.411969
ACAAGT	TS	196	853	notICP_notACP	0.230679	ACA	T	18968	46079	0.411654	AGT	S	16788	37836	0.443719	0.182659	1.2629	0.233409	0.646004
ACAATA	TI	258	957	notICP_notACP	0.270355	ACA	T	18968	46079	0.411654	ATA	I	25626	47588	0.538507	0.221678	1.21958	0.198508	0.597795
ACAATC	TI	97	572	notICP_notACP	0.17103	ACA	T	18968	46079	0.411654	ATC	I	20467	43622	0.469202	0.193149	0.885482	-0.121623	-0.730554
ACAATG	TM	388	949	notICP_notACP	0.409474	ACA	T	18968	46079	0.411654	ATG	M	43668	53336	0.818737	0.337036	1.21492	0.194682	0.878438
ACAATT	TI	255	1245	notICP_notACP	0.205457	ACA	T	18968	46079	0.411654	ATT	I	38580	78407	0.492054	0.202556	1.01432	0.0142227	-0.260035
ACACAA	TQ	238	954	notICP_notACP	0.250262	ACA	T	18968	46079	0.411654	CAA	Q	46302	70814	0.653859	0.269163	0.929777	-0.0728108	-0.786858
ACACAC	TH	63	336	notICP_notACP	0.189911	ACA	T	18968	46079	0.411654	CAC	H	8730	19655	0.44419	0.182852	1.0386	0.0378758	-0.148652
ACACAG	TQ	82	538	notICP_notACP	0.153989	ACA	T	18968	46079	0.411654	CAG	Q	13428	32446	0.413875	0.170373	0.903833	-0.101111	-0.583777
ACACAT	TH	169	696	notICP_notACP	0.243902	ACA	T	18968	46079	0.411654	CAT	H	20356	35624	0.571425	0.235229	1.03687	0.0362088	-0.199123
ACACCA	TP	245	1052	notICP_notACP	0.233618	ACA	T	18968	46079	0.411654	CCA	P	26347	45613	0.57763	0.237783	0.982484	-0.0176717	-0.452083
ACACCC	TP	39	328	notICP_notACP	0.121581	ACA	T	18968	46079	0.411654	CCC	P	7034	18030	0.390161	0.160611	0.756986	-0.278411	-1.0077
ACACCG	TP	39	314	notICP_notACP	0.126984	ACA	T	18968	46079	0.411654	CCG	P	4108	13896	0.295675	0.121716	1.04328	0.0423731	-0.0879004
ACACCT	TP	143	730	notICP_notACP	0.19699	ACA	T	18968	46079	0.411654	CCT	P	16306	34904	0.467182	0.192317	1.0243	0.0240084	-0.20969
ACACGA	TR	20	131	notICP_notACP	0.159091	ACA	T	18968	46079	0.411654	CGA	R	2913	7749	0.376	0.154782	1.02784	0.0274596	-0.158135
ACACGC	TR	11	78	notICP_notACP	0.151899	ACA	T	18968	46079	0.411654	CGC	R	2203	6629	0.332428	0.136845	1.11	0.104363	0.0782306
ACACGG	TR	11	72	notICP_notACP	0.164384	ACA	T	18968	46079	0.411654	CGG	R	1203	4558	0.264093	0.108715	1.51206	0.413474	0.909787
ACACGT	TR	48	189	notICP_notACP	0.257895	ACA	T	18968	46079	0.411654	CGT	R	10324	15885	0.649943	0.267552	0.963907	-0.0367607	-0.605064
ACACTA	TL	63	595	notICP_notACP	0.107383	ACA	T	18968	46079	0.411654	CTA	L	9227	35298	0.261424	0.107616	0.99783	-0.00217234	-0.172577
ACACTC	TL	16	174	notICP_notACP	0.0971429	ACA	T	18968	46079	0.411654	CTC	L	4081	13850	0.294708	0.121318	0.800732	-0.222229	-0.658251
ACACTG	TL	37	437	notICP_notACP	0.086758	ACA	T	18968	46079	0.411654	CTG	L	7779	28028	0.27757	0.114263	0.759286	-0.275376	-0.711807
ACACTT	TL	72	466	notICP_notACP	0.156317	ACA	T	18968	46079	0.411654	CTT	L	14717	31219	0.471429	0.194065	0.805486	-0.216309	-1.03508
ACAGAA	TE	545	1970	notICP_notACP	0.277017	ACA	T	18968	46079	0.411654	GAA	E	78190	120703	0.647791	0.266666	1.03882	0.0380823	-0.215679
ACAGAC	TD	160	824	notICP_notACP	0.195152	ACA	T	18968	46079	0.411654	GAC	D	24592	52640	0.467183	0.192318	1.01473	0.0146274	-0.24536
ACAGAG	TE	133	845	notICP_notACP	0.158392	ACA	T	18968	46079	0.411654	GAG	E	20559	51502	0.3992	0.164332	0.963855	-0.036814	-0.371799
ACAGAT	TD	432	1755	notICP_notACP	0.246583	ACA	T	18968	46079	0.411654	GAT	D	57951	100782	0.575018	0.236708	1.04172	0.0408715	-0.178131
ACAGCA	TA	169	880	notICP_notACP	0.192963	ACA	T	18968	46079	0.411654	GCA	A	17523	42026	0.41697	0.171647	1.12418	0.117055	0.145319
ACAGCC	TA	51	405	notICP_notACP	0.128079	ACA	T	18968	46079	0.411654	GCC	A	13146	31476	0.41767	0.171935	0.744924	-0.294473	-1.11897
ACAGCG	TA	27	314	notICP_notACP	0.0888889	ACA	T	18968	46079	0.411654	GCG	A	3767	16123	0.233689	0.0961989	0.924012	-0.0790307	-0.291978
ACAGCT	TA	119	704	notICP_notACP	0.170213	ACA	T	18968	46079	0.411654	GCT	A	23604	51765	0.455994	0.187712	0.906778	-0.0978581	-0.632468
ACAGGA	TG	116	659	notICP_notACP	0.177273	ACA	T	18968	46079	0.411654	GGA	G	10757	28683	0.375052	0.154392	1.1482	0.138197	0.202629
ACAGGC	TG	63	468	notICP_notACP	0.136461	ACA	T	18968	46079	0.411654	GGC	G	8586	25403	0.338018	0.139146	0.980699	-0.0194895	-0.269365
ACAGGG	TG	46	311	notICP_notACP	0.150641	ACA	T	18968	46079	0.411654	GGG	G	5894	15990	0.368645	0.151754	0.992666	-0.00736111	-0.258555
ACAGGT	TG	301	1001	notICP_notACP	0.301397	ACA	T	18968	46079	0.411654	GGT	G	35674	58480	0.610027	0.25112	1.20021	0.182498	0.582862
ACAGTA	TV	99	679	notICP_notACP	0.147059	ACA	T	18968	46079	0.411654	GTA	V	10026	31168	0.321698	0.132428	1.11048	0.104793	0.0769321
ACAGTC	TV	49	352	notICP_notACP	0.141643	ACA	T	18968	46079	0.411654	GTC	V	11719	28668	0.408804	0.168286	0.841682	-0.172352	-0.77945
ACAGTG	TV	91	554	notICP_notACP	0.165766	ACA	T	18968	46079	0.411654	GTG	V	12130	28290	0.428794	0.176514	0.939106	-0.062827	-0.484079
ACAGTT	TV	129	839	notICP_notACP	0.154762	ACA	T	18968	46079	0.411654	GTT	V	25540	55927	0.456676	0.187993	0.823234	-0.194514	-0.937982
ACATAC	TY	108	503	notICP_notACP	0.21627	ACA	T	18968	46079	0.411654	TAC	Y	21773	36955	0.589187	0.242541	0.891684	-0.114644	-0.888202
ACATAT	TY	198	828	notICP_notACP	0.240048	ACA	T	18968	46079	0.411654	TAT	Y	27761	48823	0.568614	0.234072	1.02553	0.0252114	-0.24962
ACATCA	TS	175	1030	notICP_notACP	0.170708	ACA	T	18968	46079	0.411654	TCA	S	21103	49070	0.430071	0.17704	0.964233	-0.0364219	-0.399253
ACATCC	TS	76	579	notICP_notACP	0.132759	ACA	T	18968	46079	0.411654	TCC	S	14722	36317	0.405391	0.166881	0.79553	-0.228747	-0.922304
ACATCG	TS	47	426	notICP_notACP	0.112412	ACA	T	18968	46079	0.411654	TCG	S	7066	22592	0.312796	0.128764	0.873012	-0.135806	-0.518165
ACATCT	TS	188	1081	notICP_notACP	0.174677	ACA	T	18968	46079	0.411654	TCT	S	27571	60396	0.456513	0.187925	0.929501	-0.0731078	-0.550377
ACATGC	TC	57	237	notICP_notACP	0.243697	ACA	T	18968	46079	0.411654	TGC	C	5697	11938	0.477259	0.196466	1.24041	0.21544	0.60915
ACATGG	TW	225	462	notICP_notACP	0.488121	ACA	T	18968	46079	0.411654	TGG	W	25727	26517	0.970209	0.39939	1.22217	0.200625	1.09704
ACATGT	TC	120	358	notICP_notACP	0.337047	ACA	T	18968	46079	0.411654	TGT	C	12628	20036	0.630284	0.259459	1.29904	0.261626	1.09947
ACATTA	TL	224	1280	notICP_notACP	0.175644	ACA	T	18968	46079	0.411654	TTA	L	26723	69586	0.384037	0.15809	1.11104	0.105293	0.0935425
ACATTC	TF	146	664	notICP_notACP	0.221053	ACA	T	18968	46079	0.411654	TTC	F	27429	46741	0.586838	0.241574	0.915051	-0.0887757	-0.775192
ACATTG	TL	165	1002	notICP_notACP	0.165503	ACA	T	18968	46079	0.411654	TTG	L	33989	70717	0.480641	0.197858	0.836477	-0.178556	-0.936393
ACATTT	TF	345	1300	notICP_notACP	0.265949	ACA	T	18968	46079	0.411654	TTT	F	38251	68035	0.562232	0.231445	1.14908	0.138964	0.307713
ACCAAA	TK	340	1598	notICP_notACP	0.213258	ACC	T	11154	31095	0.358728	AAA	K	61593	111466	0.552576	0.198224	1.07584	0.0731042	-0.0179944
ACCAAC	TN	231	914	notICP_notACP	0.253552	ACC	T	11154	31095	0.358728	AAC	N	31602	64209	0.492182	0.176559	1.43607	0.361912	1.21737
ACCAAG	TK	493	1367	notICP_notACP	0.361111	ACC	T	11154	31095	0.358728	AAG	K	45152	80849	0.558479	0.200342	1.80247	0.589161	2.80486
ACCAAT	TN	244	1341	notICP_notACP	0.182563	ACC	T	11154	31095	0.358728	AAT	N	46076	96103	0.479449	0.171992	1.06147	0.0596503	-0.0635666
ACCACA	TT	144	840	notICP_notACP	0.172414	ACC	T	11154	31095	0.358728	ACA	T	18968	46079	0.411654	0.147672	1.16755	0.154906	0.249214
ACCACC	TT	131	661	notICP_notACP	0.199396	ACC	T	11154	31095	0.358728	ACC	T	11154	31095	0.358728	0.128686	1.54948	0.437919	1.17029
ACCACG	TT	45	422	notICP_notACP	0.108747	ACC	T	11154	31095	0.358728	ACG	T	5541	21323	0.259895	0.0932315	1.16642	0.153938	0.155297
ACCACT	TT	194	962	notICP_notACP	0.202492	ACC	T	11154	31095	0.358728	ACT	T	20106	50830	0.395566	0.1419	1.427	0.355576	0.953437
ACCAGA	TR	226	675	notICP_notACP	0.335799	ACC	T	11154	31095	0.358728	AGA	R	35852	55522	0.645732	0.231642	1.44964	0.371318	1.65813
ACCAGC	TS	45	355	notICP_notACP	0.129213	ACC	T	11154	31095	0.358728	AGC	S	8999	25860	0.348014	0.124842	1.03501	0.0344135	-0.110183
ACCAGG	TR	31	282	notICP_notACP	0.113074	ACC	T	11154	31095	0.358728	AGG	R	8204	25142	0.326333	0.117065	0.965911	-0.0346838	-0.260191
ACCAGT	TS	83	508	notICP_notACP	0.165029	ACC	T	11154	31095	0.358728	AGT	S	16788	37836	0.443719	0.159174	1.03678	0.0361237	-0.135015
ACCATA	TI	160	755	notICP_notACP	0.212963	ACC	T	11154	31095	0.358728	ATA	I	25626	47588	0.538507	0.193177	1.10242	0.0975095	0.0820343
ACCATC	TI	213	744	notICP_notACP	0.287248	ACC	T	11154	31095	0.358728	ATC	I	20467	43622	0.469202	0.168316	1.7066	0.534505	2.04356
ACCATG	TM	295	659	notICP_notACP	0.448485	ACC	T	11154	31095	0.358728	ATG	M	43668	53336	0.818737	0.293704	1.527	0.423303	2.54294
ACCATT	TI	356	1295	notICP_notACP	0.275463	ACC	T	11154	31095	0.358728	ATT	I	38580	78407	0.492054	0.176514	1.56058	0.445055	1.64323
ACCCAA	TQ	125	636	notICP_notACP	0.197802	ACC	T	11154	31095	0.358728	CAA	Q	46302	70814	0.653859	0.234557	0.8433	-0.170432	-1.07904
ACCCAC	TH	43	204	notICP_notACP	0.214634	ACC	T	11154	31095	0.358728	CAC	H	8730	19655	0.44419	0.159343	1.34699	0.297874	0.8234
ACCCAG	TQ	34	280	notICP_notACP	0.124555	ACC	T	11154	31095	0.358728	CAG	Q	13428	32446	0.413875	0.148468	0.838934	-0.175624	-0.695578
ACCCAT	TH	57	316	notICP_notACP	0.182965	ACC	T	11154	31095	0.358728	CAT	H	20356	35624	0.571425	0.204986	0.892575	-0.113645	-0.747128
ACCCCA	TP	131	575	notICP_notACP	0.229167	ACC	T	11154	31095	0.358728	CCA	P	26347	45613	0.57763	0.207212	1.10595	0.100708	0.102186
ACCCCC	TP	15	185	notICP_notACP	0.0860215	ACC	T	11154	31095	0.358728	CCC	P	7034	18030	0.390161	0.139962	0.614607	-0.486772	-1.26459
ACCCCG	TP	18	139	notICP_notACP	0.135714	ACC	T	11154	31095	0.358728	CCG	P	4108	13896	0.295675	0.106067	1.27952	0.246481	0.409304
ACCCCT	TP	53	360	notICP_notACP	0.149584	ACC	T	11154	31095	0.358728	CCT	P	16306	34904	0.467182	0.167591	0.892555	-0.113667	-0.610898
ACCCGA	TR	6	51	notICP_notACP	0.134615	ACC	T	11154	31095	0.358728	CGA	R	2913	7749	0.376	0.134882	0.998026	-0.00197607	-0.215788
ACCCGC	TR	5	55	notICP_notACP	0.107143	ACC	T	11154	31095	0.358728	CGC	R	2203	6629	0.332428	0.119251	0.898463	-0.10707	-0.421029
ACCCGG	TR	5	36	notICP_notACP	0.162162	ACC	T	11154	31095	0.358728	CGG	R	1203	4558	0.264093	0.0947375	1.7117	0.537487	1.15959
ACCCGT	TR	46	166	notICP_notACP	0.281437	ACC	T	11154	31095	0.358728	CGT	R	10324	15885	0.649943	0.233153	1.20709	0.188215	0.572271
ACCCTA	TL	10	277	notICP_notACP	0.0395683	ACC	T	11154	31095	0.358728	CTA	L	9227	35298	0.261424	0.09378	0.421927	-0.862922	-1.19774
ACCCTC	TL	9	111	notICP_notACP	0.0892857	ACC	T	11154	31095	0.358728	CTC	L	4081	13850	0.294708	0.10572	0.844549	-0.168952	-0.483787
ACCCTG	TL	6	210	notICP_notACP	0.0331754	ACC	T	11154	31095	0.358728	CTG	L	7779	28028	0.27757	0.099572	0.33318	-1.09907	-1.44308
ACCCTT	TL	45	317	notICP_notACP	0.144654	ACC	T	11154	31095	0.358728	CTT	L	14717	31219	0.471429	0.169115	0.855362	-0.156231	-0.738428
ACCGAA	TE	162	935	notICP_notACP	0.174145	ACC	T	11154	31095	0.358728	GAA	E	78190	120703	0.647791	0.232381	0.749396	-0.288487	-1.4922
ACCGAC	TD	64	423	notICP_notACP	0.153302	ACC	T	11154	31095	0.358728	GAC	D	24592	52640	0.467183	0.167592	0.914735	-0.0891214	-0.538816
ACCGAG	TE	57	429	notICP_notACP	0.134884	ACC	T	11154	31095	0.358728	GAG	E	20559	51502	0.3992	0.143204	0.941898	-0.0598582	-0.384974
ACCGAT	TD	173	945	notICP_notACP	0.183932	ACC	T	11154	31095	0.358728	GAT	D	57951	100782	0.575018	0.206275	0.891686	-0.114641	-0.755383
ACCGCA	TA	58	488	notICP_notACP	0.120654	ACC	T	11154	31095	0.358728	GCA	A	17523	42026	0.41697	0.149579	0.806628	-0.214893	-0.794488
ACCGCC	TA	71	389	notICP_notACP	0.184615	ACC	T	11154	31095	0.358728	GCC	A	13146	31476	0.41767	0.14983	1.23217	0.208774	0.440608
ACCGCG	TA	13	156	notICP_notACP	0.089172	ACC	T	11154	31095	0.358728	GCG	A	3767	16123	0.233689	0.0838307	1.06371	0.0617674	-0.0273259
ACCGCT	TA	123	655	notICP_notACP	0.189024	ACC	T	11154	31095	0.358728	GCT	A	23604	51765	0.455994	0.163578	1.15556	0.144587	0.238035
ACCGGA	TG	28	287	notICP_notACP	0.100694	ACC	T	11154	31095	0.358728	GGA	G	10757	28683	0.375052	0.134542	0.748426	-0.289783	-0.866474
ACCGGC	TG	23	239	notICP_notACP	0.1	ACC	T	11154	31095	0.358728	GGC	G	8586	25403	0.338018	0.121256	0.824699	-0.192737	-0.60156
ACCGGG	TG	19	148	notICP_notACP	0.134228	ACC	T	11154	31095	0.358728	GGG	G	5894	15990	0.368645	0.132243	1.01501	0.0148989	-0.16801
ACCGGT	TG	222	751	notICP_notACP	0.296543	ACC	T	11154	31095	0.358728	GGT	G	35674	58480	0.610027	0.218834	1.3551	0.303879	1.16524
ACCGTA	TV	30	366	notICP_notACP	0.0844687	ACC	T	11154	31095	0.358728	GTA	V	10026	31168	0.321698	0.115402	0.731952	-0.312041	-0.780077
ACCGTC	TV	86	404	notICP_notACP	0.214815	ACC	T	11154	31095	0.358728	GTC	V	11719	28668	0.408804	0.146649	1.46482	0.381732	1.09289
ACCGTG	TV	63	362	notICP_notACP	0.176309	ACC	T	11154	31095	0.358728	GTG	V	12130	28290	0.428794	0.15382	1.1462	0.136451	0.195905
ACCGTT	TV	126	711	notICP_notACP	0.178371	ACC	T	11154	31095	0.358728	GTT	V	25540	55927	0.456676	0.163823	1.0888	0.0850807	0.0263084
ACCTAC	TY	106	407	notICP_notACP	0.262255	ACC	T	11154	31095	0.358728	TAC	Y	21773	36955	0.589187	0.211358	1.24081	0.215764	0.656972
ACCTAT	TY	70	440	notICP_notACP	0.160998	ACC	T	11154	31095	0.358728	TAT	Y	27761	48823	0.568614	0.203978	0.789291	-0.23662	-1.152
ACCTCA	TS	62	588	notICP_notACP	0.106961	ACC	T	11154	31095	0.358728	TCA	S	21103	49070	0.430071	0.154278	0.693299	-0.366294	-1.15851
ACCTCC	TS	55	446	notICP_notACP	0.12528	ACC	T	11154	31095	0.358728	TCC	S	14722	36317	0.405391	0.145425	0.861472	-0.149113	-0.617758
ACCTCG	TS	28	246	notICP_notACP	0.117409	ACC	T	11154	31095	0.358728	TCG	S	7066	22592	0.312796	0.112209	1.04634	0.0453029	-0.0743734
ACCTCT	TS	101	802	notICP_notACP	0.127024	ACC	T	11154	31095	0.358728	TCT	S	27571	60396	0.456513	0.163764	0.775652	-0.254052	-0.968206
ACCTGC	TC	15	126	notICP_notACP	0.125984	ACC	T	11154	31095	0.358728	TGC	C	5697	11938	0.477259	0.171206	0.735863	-0.306712	-1.14431
ACCTGG	TW	101	263	notICP_notACP	0.386364	ACC	T	11154	31095	0.358728	TGG	W	25727	26517	0.970209	0.348041	1.11011	0.104459	0.199687
ACCTGT	TC	62	221	notICP_notACP	0.283784	ACC	T	11154	31095	0.358728	TGT	C	12628	20036	0.630284	0.2261	1.25512	0.227234	0.765553
ACCTTA	TL	82	725	notICP_notACP	0.114325	ACC	T	11154	31095	0.358728	TTA	L	26723	69586	0.384037	0.137765	0.829857	-0.186502	-0.669681
ACCTTC	TF	82	462	notICP_notACP	0.179266	ACC	T	11154	31095	0.358728	TTC	F	27429	46741	0.586838	0.210515	0.851557	-0.160689	-0.934735
ACCTTG	TL	83	689	notICP_notACP	0.121739	ACC	T	11154	31095	0.358728	TTG	L	33989	70717	0.480641	0.172419	0.706064	-0.34805	-1.25206
ACCTTT	TF	92	634	notICP_notACP	0.146457	ACC	T	11154	31095	0.358728	TTT	F	38251	68035	0.562232	0.201688	0.726154	-0.319993	-1.38602
ACGAAA	TK	131	993	notICP_notACP	0.132797	ACG	T	5541	21323	0.259895	AAA	K	61593	111466	0.552576	0.143612	0.924693	-0.0782934	-0.433985
ACGAAC	TN	55	494	notICP_notACP	0.113131	ACG	T	5541	21323	0.259895	AAC	N	31602	64209	0.492182	0.127916	0.884422	-0.122821	-0.48645
ACGAAG	TK	72	652	notICP_notACP	0.111792	ACG	T	5541	21323	0.259895	AAG	K	45152	80849	0.558479	0.145146	0.770203	-0.261101	-0.873468
ACGAAT	TN	81	783	notICP_notACP	0.104592	ACG	T	5541	21323	0.259895	AAT	N	46076	96103	0.479449	0.124606	0.839377	-0.175095	-0.582711
ACGACA	TT	40	442	notICP_notACP	0.0925508	ACG	T	5541	21323	0.259895	ACA	T	18968	46079	0.411654	0.106987	0.865068	-0.144947	-0.447013
ACGACC	TT	15	215	notICP_notACP	0.0740741	ACG	T	5541	21323	0.259895	ACC	T	11154	31095	0.358728	0.0932315	0.794517	-0.230021	-0.517096
ACGACG	TT	16	192	notICP_notACP	0.0880829	ACG	T	5541	21323	0.259895	ACG	T	5541	21323	0.259895	0.0675454	1.30406	0.265479	0.292797
ACGACT	TT	23	325	notICP_notACP	0.0736196	ACG	T	5541	21323	0.259895	ACT	T	20106	50830	0.395566	0.102806	0.716106	-0.333927	-0.726521
ACGAGA	TR	52	448	notICP_notACP	0.11804	ACG	T	5541	21323	0.259895	AGA	R	35852	55522	0.645732	0.167823	0.703362	-0.351883	-1.22747
ACGAGC	TS	22	218	notICP_notACP	0.105023	ACG	T	5541	21323	0.259895	AGC	S	8999	25860	0.348014	0.0904472	1.16115	0.149412	0.141419
ACGAGG	TR	21	230	notICP_notACP	0.0952381	ACG	T	5541	21323	0.259895	AGG	R	8204	25142	0.326333	0.0848124	1.12293	0.115938	0.0697406
ACGAGT	TS	37	295	notICP_notACP	0.128378	ACG	T	5541	21323	0.259895	AGT	S	16788	37836	0.443719	0.11532	1.11323	0.107268	0.073148
ACGATA	TI	90	445	notICP_notACP	0.204036	ACG	T	5541	21323	0.259895	ATA	I	25626	47588	0.538507	0.139955	1.45787	0.376973	1.02413
ACGATC	TI	28	221	notICP_notACP	0.130631	ACG	T	5541	21323	0.259895	ATC	I	20467	43622	0.469202	0.121943	1.07124	0.068818	-0.0219511
ACGATG	TM	82	359	notICP_notACP	0.230556	ACG	T	5541	21323	0.259895	ATG	M	43668	53336	0.818737	0.212786	1.08351	0.0802061	0.012324
ACGATT	TI	59	432	notICP_notACP	0.138568	ACG	T	5541	21323	0.259895	ATT	I	38580	78407	0.492054	0.127882	1.08356	0.0802506	0.00752617
ACGCAA	TQ	80	577	notICP_notACP	0.140138	ACG	T	5541	21323	0.259895	CAA	Q	46302	70814	0.653859	0.169935	0.824661	-0.192783	-0.843181
ACGCAC	TH	20	198	notICP_notACP	0.105528	ACG	T	5541	21323	0.259895	CAC	H	8730	19655	0.44419	0.115443	0.914112	-0.0898019	-0.372548
ACGCAG	TQ	63	317	notICP_notACP	0.201258	ACG	T	5541	21323	0.259895	CAG	Q	13428	32446	0.413875	0.107564	1.87105	0.626501	1.64898
ACGCAT	TH	75	378	notICP_notACP	0.200528	ACG	T	5541	21323	0.259895	CAT	H	20356	35624	0.571425	0.14851	1.35026	0.300298	0.776836
ACGCCA	TP	50	444	notICP_notACP	0.114607	ACG	T	5541	21323	0.259895	CCA	P	26347	45613	0.57763	0.150123	0.763419	-0.269949	-0.923172
ACGCCC	TP	40	239	notICP_notACP	0.170833	ACG	T	5541	21323	0.259895	CCC	P	7034	18030	0.390161	0.101401	1.68473	0.521606	1.18812
ACGCCG	TP	45	223	notICP_notACP	0.205357	ACG	T	5541	21323	0.259895	CCG	P	4108	13896	0.295675	0.0768445	2.67237	0.982966	2.37217
ACGCCT	TP	51	418	notICP_notACP	0.124105	ACG	T	5541	21323	0.259895	CCT	P	16306	34904	0.467182	0.121418	1.02213	0.0218862	-0.1375
ACGCGA	TR	11	70	notICP_notACP	0.169014	ACG	T	5541	21323	0.259895	CGA	R	2913	7749	0.376	0.0977205	1.72957	0.547871	1.22996
ACGCGC	TR	4	44	notICP_notACP	0.111111	ACG	T	5541	21323	0.259895	CGC	R	2203	6629	0.332428	0.0863965	1.28606	0.251584	0.344365
ACGCGG	TR	5	43	notICP_notACP	0.136364	ACG	T	5541	21323	0.259895	CGG	R	1203	4558	0.264093	0.0686364	1.98675	0.686502	1.20621
ACGCGT	TR	15	88	notICP_notACP	0.179775	ACG	T	5541	21323	0.259895	CGT	R	10324	15885	0.649943	0.168917	1.06428	0.0623002	-0.0532041
ACGCTA	TL	24	383	notICP_notACP	0.0651042	ACG	T	5541	21323	0.259895	CTA	L	9227	35298	0.261424	0.0679427	0.958221	-0.0426767	-0.161143
ACGCTC	TL	24	129	notICP_notACP	0.192308	ACG	T	5541	21323	0.259895	CTC	L	4081	13850	0.294708	0.0765931	2.51077	0.920589	2.12438
ACGCTG	TL	54	326	notICP_notACP	0.168196	ACG	T	5541	21323	0.259895	CTG	L	7779	28028	0.27757	0.072139	2.33155	0.846534	1.75012
ACGCTT	TL	57	293	notICP_notACP	0.197279	ACG	T	5541	21323	0.259895	CTT	L	14717	31219	0.471429	0.122522	1.61015	0.476329	1.25839
ACGGAA	TE	116	841	notICP_notACP	0.138955	ACG	T	5541	21323	0.259895	GAA	E	78190	120703	0.647791	0.168358	0.825355	-0.191942	-0.833091
ACGGAC	TD	44	381	notICP_notACP	0.117801	ACG	T	5541	21323	0.259895	GAC	D	24592	52640	0.467183	0.121419	0.970206	-0.0302469	-0.259754
ACGGAG	TE	46	383	notICP_notACP	0.122396	ACG	T	5541	21323	0.259895	GAG	E	20559	51502	0.3992	0.10375	1.17972	0.165275	0.199575
ACGGAT	TD	117	755	notICP_notACP	0.156085	ACG	T	5541	21323	0.259895	GAT	D	57951	100782	0.575018	0.149444	1.04443	0.0434756	-0.10459
ACGGCA	TA	37	417	notICP_notACP	0.0909091	ACG	T	5541	21323	0.259895	GCA	A	17523	42026	0.41697	0.108368	0.838889	-0.175677	-0.507801
ACGGCC	TA	24	214	notICP_notACP	0.116279	ACG	T	5541	21323	0.259895	GCC	A	13146	31476	0.41767	0.10855	1.0712	0.0687791	-0.0196281
ACGGCG	TA	35	202	notICP_notACP	0.17734	ACG	T	5541	21323	0.259895	GCG	A	3767	16123	0.233689	0.0607346	2.91992	1.07156	2.16642
ACGGCT	TA	37	344	notICP_notACP	0.110145	ACG	T	5541	21323	0.259895	GCT	A	23604	51765	0.455994	0.118511	0.92941	-0.0732055	-0.347291
ACGGGA	TG	28	279	notICP_notACP	0.103571	ACG	T	5541	21323	0.259895	GGA	G	10757	28683	0.375052	0.0974742	1.06255	0.0606738	-0.0339709
ACGGGC	TG	38	248	notICP_notACP	0.156627	ACG	T	5541	21323	0.259895	GGC	G	8586	25403	0.338018	0.0878491	1.7829	0.578244	1.19658
ACGGGG	TG	26	177	notICP_notACP	0.151685	ACG	T	5541	21323	0.259895	GGG	G	5894	15990	0.368645	0.0958089	1.58321	0.459453	0.933969
ACGGGT	TG	32	351	notICP_notACP	0.09375	ACG	T	5541	21323	0.259895	GGT	G	35674	58480	0.610027	0.158543	0.591322	-0.525394	-1.50407
ACGGTA	TV	29	376	notICP_notACP	0.0795756	ACG	T	5541	21323	0.259895	GTA	V	10026	31168	0.321698	0.0836076	0.951774	-0.0494275	-0.208749
ACGGTC	TV	19	213	notICP_notACP	0.0934579	ACG	T	5541	21323	0.259895	GTC	V	11719	28668	0.408804	0.106246	0.879637	-0.128246	-0.413902
ACGGTG	TV	53	315	notICP_notACP	0.170886	ACG	T	5541	21323	0.259895	GTG	V	12130	28290	0.428794	0.111441	1.53342	0.427499	0.978757
ACGGTT	TV	38	386	notICP_notACP	0.100775	ACG	T	5541	21323	0.259895	GTT	V	25540	55927	0.456676	0.118688	0.849077	-0.163605	-0.532708
ACGTAC	TY	48	290	notICP_notACP	0.168385	ACG	T	5541	21323	0.259895	TAC	Y	21773	36955	0.589187	0.153127	1.09964	0.0949862	0.0567765
ACGTAT	TY	80	414	notICP_notACP	0.195181	ACG	T	5541	21323	0.259895	TAT	Y	27761	48823	0.568614	0.14778	1.32075	0.278202	0.688452
ACGTCA	TS	42	435	notICP_notACP	0.0986239	ACG	T	5541	21323	0.259895	TCA	S	21103	49070	0.430071	0.111773	0.882357	-0.125159	-0.429537
ACGTCC	TS	29	270	notICP_notACP	0.110701	ACG	T	5541	21323	0.259895	TCC	S	14722	36317	0.405391	0.105359	1.0507	0.0494589	-0.0609301
ACGTCG	TS	18	194	notICP_notACP	0.0974359	ACG	T	5541	21323	0.259895	TCG	S	7066	22592	0.312796	0.0812941	1.19856	0.181121	0.186084
ACGTCT	TS	35	409	notICP_notACP	0.0878049	ACG	T	5541	21323	0.259895	TCT	S	27571	60396	0.456513	0.118645	0.740062	-0.301022	-0.783342
ACGTGC	TC	25	110	notICP_notACP	0.234234	ACG	T	5541	21323	0.259895	TGC	C	5697	11938	0.477259	0.124037	1.88842	0.635739	1.94329
ACGTGG	TW	63	221	notICP_notACP	0.288288	ACG	T	5541	21323	0.259895	TGG	W	25727	26517	0.970209	0.252152	1.14331	0.133927	0.307013
ACGTGT	TC	22	118	notICP_notACP	0.193277	ACG	T	5541	21323	0.259895	TGT	C	12628	20036	0.630284	0.163808	1.1799	0.165433	0.315695
ACGTTA	TL	55	544	notICP_notACP	0.102752	ACG	T	5541	21323	0.259895	TTA	L	26723	69586	0.384037	0.0998093	1.02949	0.0290594	-0.0987864
ACGTTC	TF	65	353	notICP_notACP	0.186441	ACG	T	5541	21323	0.259895	TTC	F	27429	46741	0.586838	0.152516	1.22243	0.200841	0.419713
ACGTTG	TL	69	548	notICP_notACP	0.127505	ACG	T	5541	21323	0.259895	TTG	L	33989	70717	0.480641	0.124916	1.02072	0.0205083	-0.14487
ACGTTT	TF	113	578	notICP_notACP	0.196891	ACG	T	5541	21323	0.259895	TTT	F	38251	68035	0.562232	0.146121	1.34745	0.298215	0.756377
ACTAAA	TK	316	1510	notICP_notACP	0.209795	ACT	T	20106	50830	0.395566	AAA	K	61593	111466	0.552576	0.21858	0.959807	-0.0410227	-0.511693
ACTAAC	TN	103	798	notICP_notACP	0.130163	ACT	T	20106	50830	0.395566	AAC	N	31602	64209	0.492182	0.19469	0.668563	-0.402625	-1.55536
ACTAAG	TK	150	1025	notICP_notACP	0.147173	ACT	T	20106	50830	0.395566	AAG	K	45152	80849	0.558479	0.220915	0.6662	-0.406166	-1.775
ACTAAT	TN	243	1473	notICP_notACP	0.165536	ACT	T	20106	50830	0.395566	AAT	N	46076	96103	0.479449	0.189654	0.872833	-0.136011	-0.763856
ACTACA	TT	193	1053	notICP_notACP	0.184061	ACT	T	20106	50830	0.395566	ACA	T	18968	46079	0.411654	0.162836	1.13034	0.122522	0.157321
ACTACC	TT	83	701	notICP_notACP	0.119658	ACT	T	20106	50830	0.395566	ACC	T	11154	31095	0.358728	0.1419	0.843254	-0.170487	-0.652917
ACTACG	TT	43	459	notICP_notACP	0.0956522	ACT	T	20106	50830	0.395566	ACG	T	5541	21323	0.259895	0.102806	0.930419	-0.0721207	-0.299257
ACTACT	TT	178	1281	notICP_notACP	0.139626	ACT	T	20106	50830	0.395566	ACT	T	20106	50830	0.395566	0.156472	0.892335	-0.113914	-0.571036
ACTAGA	TR	166	744	notICP_notACP	0.224161	ACT	T	20106	50830	0.395566	AGA	R	35852	55522	0.645732	0.25543	0.877585	-0.130582	-1.00524
ACTAGC	TS	31	412	notICP_notACP	0.0774818	ACT	T	20106	50830	0.395566	AGC	S	8999	25860	0.348014	0.137663	0.562839	-0.574762	-1.38202
ACTAGG	TR	33	305	notICP_notACP	0.111111	ACT	T	20106	50830	0.395566	AGG	R	8204	25142	0.326333	0.129086	0.860751	-0.14995	-0.550157
ACTAGT	TS	102	625	notICP_notACP	0.164537	ACT	T	20106	50830	0.395566	AGT	S	16788	37836	0.443719	0.17552	0.937424	-0.0646194	-0.487077
ACTATA	TI	179	824	notICP_notACP	0.218182	ACT	T	20106	50830	0.395566	ATA	I	25626	47588	0.538507	0.213015	1.02426	0.023967	-0.232433
ACTATC	TI	132	784	notICP_notACP	0.169427	ACT	T	20106	50830	0.395566	ATC	I	20467	43622	0.469202	0.1856	0.912859	-0.0911744	-0.603467
ACTATG	TM	181	682	notICP_notACP	0.266471	ACT	T	20106	50830	0.395566	ATG	M	43668	53336	0.818737	0.323864	0.822787	-0.195058	-1.61872
ACTATT	TI	288	1427	notICP_notACP	0.202381	ACT	T	20106	50830	0.395566	ATT	I	38580	78407	0.492054	0.19464	1.03977	0.039001	-0.153821
ACTCAA	TQ	435	1315	notICP_notACP	0.331307	ACT	T	20106	50830	0.395566	CAA	Q	46302	70814	0.653859	0.258644	1.28094	0.247593	1.00522
ACTCAC	TH	74	339	notICP_notACP	0.220588	ACT	T	20106	50830	0.395566	CAC	H	8730	19655	0.44419	0.175706	1.25544	0.227484	0.595994
ACTCAG	TQ	84	496	notICP_notACP	0.171026	ACT	T	20106	50830	0.395566	CAG	Q	13428	32446	0.413875	0.163715	1.04466	0.0436911	-0.113863
ACTCAT	TH	139	580	notICP_notACP	0.240964	ACT	T	20106	50830	0.395566	CAT	H	20356	35624	0.571425	0.226036	1.06604	0.0639529	-0.0634786
ACTCCA	TP	352	1181	notICP_notACP	0.298646	ACT	T	20106	50830	0.395566	CCA	P	26347	45613	0.57763	0.22849	1.30704	0.267766	1.00369
ACTCCC	TP	52	383	notICP_notACP	0.138021	ACT	T	20106	50830	0.395566	CCC	P	7034	18030	0.390161	0.154334	0.894297	-0.111717	-0.557362
ACTCCG	TP	50	332	notICP_notACP	0.153153	ACT	T	20106	50830	0.395566	CCG	P	4108	13896	0.295675	0.116959	1.30946	0.269615	0.519254
ACTCCT	TP	139	753	notICP_notACP	0.185676	ACT	T	20106	50830	0.395566	CCT	P	16306	34904	0.467182	0.184801	1.00474	0.00472407	-0.271607
ACTCGA	TR	14	109	notICP_notACP	0.136364	ACT	T	20106	50830	0.395566	CGA	R	2913	7749	0.376	0.148733	0.916837	-0.0868256	-0.47212
ACTCGC	TR	9	90	notICP_notACP	0.10989	ACT	T	20106	50830	0.395566	CGC	R	2203	6629	0.332428	0.131497	0.835684	-0.179505	-0.624354
ACTCGG	TR	6	54	notICP_notACP	0.127273	ACT	T	20106	50830	0.395566	CGG	R	1203	4558	0.264093	0.104466	1.21832	0.197469	0.279146
ACTCGT	TR	85	235	notICP_notACP	0.364407	ACT	T	20106	50830	0.395566	CGT	R	10324	15885	0.649943	0.257095	1.4174	0.348824	1.67956
ACTCTA	TL	82	647	notICP_notACP	0.128086	ACT	T	20106	50830	0.395566	CTA	L	9227	35298	0.261424	0.10341	1.23862	0.214001	0.317049
ACTCTC	TL	17	209	notICP_notACP	0.0857143	ACT	T	20106	50830	0.395566	CTC	L	4081	13850	0.294708	0.116576	0.735263	-0.307527	-0.78053
ACTCTG	TL	36	420	notICP_notACP	0.087886	ACT	T	20106	50830	0.395566	CTG	L	7779	28028	0.27757	0.109797	0.80044	-0.222593	-0.596362
ACTCTT	TL	115	512	notICP_notACP	0.226121	ACT	T	20106	50830	0.395566	CTT	L	14717	31219	0.471429	0.186481	1.21257	0.19274	0.477514
ACTGAA	TE	615	2068	notICP_notACP	0.297728	ACT	T	20106	50830	0.395566	GAA	E	78190	120703	0.647791	0.256244	1.16189	0.150051	0.404344
ACTGAC	TD	137	838	notICP_notACP	0.164482	ACT	T	20106	50830	0.395566	GAC	D	24592	52640	0.467183	0.184802	0.890043	-0.116485	-0.682635
ACTGAG	TE	107	822	notICP_notACP	0.131227	ACT	T	20106	50830	0.395566	GAG	E	20559	51502	0.3992	0.15791	0.831026	-0.185094	-0.764025
ACTGAT	TD	417	1783	notICP_notACP	0.234305	ACT	T	20106	50830	0.395566	GAT	D	57951	100782	0.575018	0.227457	1.03011	0.0296611	-0.222393
ACTGCA	TA	240	1179	notICP_notACP	0.204237	ACT	T	20106	50830	0.395566	GCA	A	17523	42026	0.41697	0.164939	1.23826	0.213707	0.504527
ACTGCC	TA	130	787	notICP_notACP	0.166244	ACT	T	20106	50830	0.395566	GCC	A	13146	31476	0.41767	0.165216	1.00622	0.00620115	-0.238063
ACTGCG	TA	48	419	notICP_notACP	0.116667	ACT	T	20106	50830	0.395566	GCG	A	3767	16123	0.233689	0.0924393	1.26209	0.232768	0.325478
ACTGCT	TA	290	1342	notICP_notACP	0.216679	ACT	T	20106	50830	0.395566	GCT	A	23604	51765	0.455994	0.180376	1.20127	0.183375	0.422344
ACTGGA	TG	83	594	notICP_notACP	0.141176	ACT	T	20106	50830	0.395566	GGA	G	10757	28683	0.375052	0.148358	0.951594	-0.0496164	-0.370932
ACTGGC	TG	67	503	notICP_notACP	0.134921	ACT	T	20106	50830	0.395566	GGC	G	8586	25403	0.338018	0.133708	1.00907	0.00902704	-0.18528
ACTGGG	TG	60	380	notICP_notACP	0.160105	ACT	T	20106	50830	0.395566	GGG	G	5894	15990	0.368645	0.145823	1.09794	0.0934344	0.0492467
ACTGGT	TG	521	1537	notICP_notACP	0.339402	ACT	T	20106	50830	0.395566	GGT	G	35674	58480	0.610027	0.241306	1.40652	0.34112	1.52551
ACTGTA	TV	120	757	notICP_notACP	0.159631	ACT	T	20106	50830	0.395566	GTA	V	10026	31168	0.321698	0.127253	1.25444	0.226688	0.429176
ACTGTC	TV	117	662	notICP_notACP	0.177979	ACT	T	20106	50830	0.395566	GTC	V	11719	28668	0.408804	0.161709	1.10061	0.0958676	0.0629994
ACTGTG	TV	114	678	notICP_notACP	0.169367	ACT	T	20106	50830	0.395566	GTG	V	12130	28290	0.428794	0.169616	0.99853	-0.00147103	-0.269699
ACTGTT	TV	317	1335	notICP_notACP	0.238024	ACT	T	20106	50830	0.395566	GTT	V	25540	55927	0.456676	0.180646	1.31763	0.275835	0.830619
ACTTAC	TY	160	613	notICP_notACP	0.262215	ACT	T	20106	50830	0.395566	TAC	Y	21773	36955	0.589187	0.233062	1.12509	0.117859	0.201404
ACTTAT	TY	219	828	notICP_notACP	0.26538	ACT	T	20106	50830	0.395566	TAT	Y	27761	48823	0.568614	0.224924	1.17986	0.1654	0.433307
ACTTCA	TS	251	1281	notICP_notACP	0.196568	ACT	T	20106	50830	0.395566	TCA	S	21103	49070	0.430071	0.170121	1.15546	0.144496	0.247211
ACTTCC	TS	151	902	notICP_notACP	0.168328	ACT	T	20106	50830	0.395566	TCC	S	14722	36317	0.405391	0.160359	1.04969	0.0484989	-0.095872
ACTTCG	TS	54	507	notICP_notACP	0.108268	ACT	T	20106	50830	0.395566	TCG	S	7066	22592	0.312796	0.123731	0.875022	-0.133506	-0.49309
ACTTCT	TS	324	1608	notICP_notACP	0.201989	ACT	T	20106	50830	0.395566	TCT	S	27571	60396	0.456513	0.180581	1.11855	0.112034	0.133167
ACTTGC	TC	32	172	notICP_notACP	0.190751	ACT	T	20106	50830	0.395566	TGC	C	5697	11938	0.477259	0.188787	1.0104	0.0103495	-0.256715
ACTTGG	TW	223	520	notICP_notACP	0.429942	ACT	T	20106	50830	0.395566	TGG	W	25727	26517	0.970209	0.383781	1.12028	0.113578	0.29588
ACTTGT	TC	97	336	notICP_notACP	0.290801	ACT	T	20106	50830	0.395566	TGT	C	12628	20036	0.630284	0.249319	1.16638	0.153908	0.415121
ACTTTA	TL	470	1941	notICP_notACP	0.242533	ACT	T	20106	50830	0.395566	TTA	L	26723	69586	0.384037	0.151912	1.59654	0.467839	1.52015
ACTTTC	TF	402	1122	notICP_notACP	0.35886	ACT	T	20106	50830	0.395566	TTC	F	27429	46741	0.586838	0.232133	1.54592	0.435622	2.09506
ACTTTG	TL	687	2022	notICP_notACP	0.340089	ACT	T	20106	50830	0.395566	TTG	L	33989	70717	0.480641	0.190125	1.78876	0.581524	2.61127
ACTTTT	TF	365	1421	notICP_notACP	0.257384	ACT	T	20106	50830	0.395566	TTT	F	38251	68035	0.562232	0.2224	1.1573	0.146093	0.331143
AGAAAA	RK	793	2574	notICP_notACP	0.30835	AGA	R	35852	55522	0.645732	AAA	K	61593	111466	0.552576	0.356816	0.864169	-0.145987	-1.49707
AGAAAC	RN	671	1618	notICP_notACP	0.415071	AGA	R	35852	55522	0.645732	AAC	N	31602	64209	0.492182	0.317818	1.306	0.266971	1.38969
AGAAAG	RK	908	2153	notICP_notACP	0.422006	AGA	R	35852	55522	0.645732	AAG	K	45152	80849	0.558479	0.360628	1.1702	0.157172	0.627125
AGAAAT	RN	645	2177	notICP_notACP	0.296602	AGA	R	35852	55522	0.645732	AAT	N	46076	96103	0.479449	0.309596	0.95803	-0.0428757	-0.735427
AGAACA	RT	338	1049	notICP_notACP	0.322857	AGA	R	35852	55522	0.645732	ACA	T	18968	46079	0.411654	0.265818	1.21458	0.194398	0.691037
AGAACC	RT	204	682	notICP_notACP	0.300146	AGA	R	35852	55522	0.645732	ACC	T	11154	31095	0.358728	0.231642	1.29573	0.259077	0.966742
AGAACG	RT	73	435	notICP_notACP	0.169725	AGA	R	35852	55522	0.645732	ACG	T	5541	21323	0.259895	0.167823	1.01133	0.0112707	-0.225176
AGAACT	RT	377	1094	notICP_notACP	0.345205	AGA	R	35852	55522	0.645732	ACT	T	20106	50830	0.395566	0.25543	1.35147	0.301193	1.34211
AGAAGA	RR	1271	2276	notICP_notACP	0.55863	AGA	R	35852	55522	0.645732	AGA	R	35852	55522	0.645732	0.41697	1.33974	0.292472	2.096
AGAAGC	RS	159	605	notICP_notACP	0.264026	AGA	R	35852	55522	0.645732	AGC	S	8999	25860	0.348014	0.224724	1.17489	0.161175	0.411247
AGAAGG	RR	229	948	notICP_notACP	0.24236	AGA	R	35852	55522	0.645732	AGG	R	8204	25142	0.326333	0.210724	1.15013	0.139876	0.284449
AGAAGT	RS	302	865	notICP_notACP	0.349885	AGA	R	35852	55522	0.645732	AGT	S	16788	37836	0.443719	0.286524	1.22114	0.199782	0.781296
AGAATA	RI	464	1230	notICP_notACP	0.377742	AGA	R	35852	55522	0.645732	ATA	I	25626	47588	0.538507	0.347731	1.0863	0.0827805	0.0389738
AGAATC	RI	365	940	notICP_notACP	0.388948	AGA	R	35852	55522	0.645732	ATC	I	20467	43622	0.469202	0.302979	1.28375	0.249782	1.19403
AGAATG	RM	703	1094	notICP_notACP	0.642922	AGA	R	35852	55522	0.645732	ATG	M	43668	53336	0.818737	0.528685	1.21608	0.195631	1.38976
AGAATT	RI	558	1732	notICP_notACP	0.322562	AGA	R	35852	55522	0.645732	ATT	I	38580	78407	0.492054	0.317735	1.01519	0.0150763	-0.402561
AGACAA	RQ	643	1368	notICP_notACP	0.470416	AGA	R	35852	55522	0.645732	CAA	Q	46302	70814	0.653859	0.422218	1.11416	0.108097	0.275374
AGACAC	RH	171	410	notICP_notACP	0.418491	AGA	R	35852	55522	0.645732	CAC	H	8730	19655	0.44419	0.286828	1.45903	0.377774	2.10538
AGACAG	RQ	198	650	notICP_notACP	0.305684	AGA	R	35852	55522	0.645732	CAG	Q	13428	32446	0.413875	0.267252	1.1438	0.134357	0.327944
AGACAT	RH	280	725	notICP_notACP	0.387052	AGA	R	35852	55522	0.645732	CAT	H	20356	35624	0.571425	0.368987	1.04896	0.0477976	-0.225869
AGACCA	RP	356	788	notICP_notACP	0.452471	AGA	R	35852	55522	0.645732	CCA	P	26347	45613	0.57763	0.372994	1.21308	0.193162	0.958807
AGACCC	RP	67	272	notICP_notACP	0.249084	AGA	R	35852	55522	0.645732	CCC	P	7034	18030	0.390161	0.25194	0.988666	-0.0113992	-0.448794
AGACCG	RP	53	258	notICP_notACP	0.208494	AGA	R	35852	55522	0.645732	CCG	P	4108	13896	0.295675	0.190927	1.09201	0.0880194	0.0425255
AGACCT	RP	205	614	notICP_notACP	0.334959	AGA	R	35852	55522	0.645732	CCT	P	16306	34904	0.467182	0.301675	1.11033	0.10466	0.174388
AGACGA	RR	42	171	notICP_notACP	0.25	AGA	R	35852	55522	0.645732	CGA	R	2913	7749	0.376	0.242795	1.02967	0.0292419	-0.239422
AGACGC	RR	34	142	notICP_notACP	0.244755	AGA	R	35852	55522	0.645732	CGC	R	2203	6629	0.332428	0.21466	1.1402	0.131204	0.248422
AGACGG	RR	21	120	notICP_notACP	0.181818	AGA	R	35852	55522	0.645732	CGG	R	1203	4558	0.264093	0.170533	1.06617	0.064076	-0.0474576
AGACGT	RR	207	382	notICP_notACP	0.543081	AGA	R	35852	55522	0.645732	CGT	R	10324	15885	0.649943	0.419689	1.29401	0.257743	1.73749
AGACTA	RL	118	756	notICP_notACP	0.157199	AGA	R	35852	55522	0.645732	CTA	L	9227	35298	0.261424	0.16881	0.931222	-0.0712574	-0.488758
AGACTC	RL	34	213	notICP_notACP	0.163551	AGA	R	35852	55522	0.645732	CTC	L	4081	13850	0.294708	0.190302	0.859429	-0.151487	-0.815935
AGACTG	RL	98	531	notICP_notACP	0.18609	AGA	R	35852	55522	0.645732	CTG	L	7779	28028	0.27757	0.179236	1.03824	0.0375298	-0.14696
AGACTT	RL	103	451	notICP_notACP	0.230088	AGA	R	35852	55522	0.645732	CTT	L	14717	31219	0.471429	0.304417	0.755834	-0.279933	-1.91677
AGAGAA	RE	1202	2581	notICP_notACP	0.465918	AGA	R	35852	55522	0.645732	GAA	E	78190	120703	0.647791	0.4183	1.11384	0.107811	0.270233
AGAGAC	RD	401	1068	notICP_notACP	0.376052	AGA	R	35852	55522	0.645732	GAC	D	24592	52640	0.467183	0.301675	1.24655	0.220377	0.971267
AGAGAG	RE	291	1071	notICP_notACP	0.272388	AGA	R	35852	55522	0.645732	GAG	E	20559	51502	0.3992	0.257776	1.05668	0.0551352	-0.119176
AGAGAT	RD	821	2040	notICP_notACP	0.402744	AGA	R	35852	55522	0.645732	GAT	D	57951	100782	0.575018	0.371308	1.08466	0.0812699	0.0298093
AGAGCA	RA	247	833	notICP_notACP	0.297362	AGA	R	35852	55522	0.645732	GCA	A	17523	42026	0.41697	0.269251	1.1044	0.0993063	0.124692
AGAGCC	RA	228	649	notICP_notACP	0.352308	AGA	R	35852	55522	0.645732	GCC	A	13146	31476	0.41767	0.269703	1.30628	0.267183	1.18075
AGAGCG	RA	51	292	notICP_notACP	0.177474	AGA	R	35852	55522	0.645732	GCG	A	3767	16123	0.233689	0.150901	1.1761	0.162206	0.279693
AGAGCT	RA	429	1090	notICP_notACP	0.394134	AGA	R	35852	55522	0.645732	GCT	A	23604	51765	0.455994	0.29445	1.33854	0.29158	1.47331
AGAGGA	RG	152	631	notICP_notACP	0.242089	AGA	R	35852	55522	0.645732	GGA	G	10757	28683	0.375052	0.242183	0.999609	-0.000391557	-0.38002
AGAGGC	RG	157	544	notICP_notACP	0.289908	AGA	R	35852	55522	0.645732	GGC	G	8586	25403	0.338018	0.218269	1.32822	0.283837	1.04842
AGAGGG	RG	52	262	notICP_notACP	0.201521	AGA	R	35852	55522	0.645732	GGG	G	5894	15990	0.368645	0.238046	0.846563	-0.16657	-1.08003
AGAGGT	RG	677	1295	notICP_notACP	0.523148	AGA	R	35852	55522	0.645732	GGT	G	35674	58480	0.610027	0.393914	1.32808	0.283731	1.89104
AGAGTA	RV	153	651	notICP_notACP	0.236196	AGA	R	35852	55522	0.645732	GTA	V	10026	31168	0.321698	0.207731	1.13703	0.128421	0.227635
AGAGTC	RV	169	513	notICP_notACP	0.330739	AGA	R	35852	55522	0.645732	GTC	V	11719	28668	0.408804	0.263978	1.25291	0.225465	0.882449
AGAGTG	RV	148	488	notICP_notACP	0.304703	AGA	R	35852	55522	0.645732	GTG	V	12130	28290	0.428794	0.276886	1.10047	0.0957335	0.107078
AGAGTT	RV	378	1072	notICP_notACP	0.353215	AGA	R	35852	55522	0.645732	GTT	V	25540	55927	0.456676	0.294891	1.19778	0.180473	0.670566
AGATAC	RY	301	714	notICP_notACP	0.422378	AGA	R	35852	55522	0.645732	TAC	Y	21773	36955	0.589187	0.380457	1.11018	0.104526	0.218834
AGATAT	RY	352	960	notICP_notACP	0.367326	AGA	R	35852	55522	0.645732	TAT	Y	27761	48823	0.568614	0.367172	1.00042	0.000417568	-0.570384
AGATCA	RS	304	1008	notICP_notACP	0.302279	AGA	R	35852	55522	0.645732	TCA	S	21103	49070	0.430071	0.277711	1.08847	0.0847725	0.042791
AGATCC	RS	158	560	notICP_notACP	0.283422	AGA	R	35852	55522	0.645732	TCC	S	14722	36317	0.405391	0.261774	1.0827	0.079456	0.0110368
AGATCG	RS	79	423	notICP_notACP	0.188679	AGA	R	35852	55522	0.645732	TCG	S	7066	22592	0.312796	0.201983	0.934137	-0.0681327	-0.573388
AGATCT	RS	326	996	notICP_notACP	0.327984	AGA	R	35852	55522	0.645732	TCT	S	27571	60396	0.456513	0.294785	1.11262	0.106718	0.183485
AGATGC	RC	68	203	notICP_notACP	0.338235	AGA	R	35852	55522	0.645732	TGC	C	5697	11938	0.477259	0.308182	1.09752	0.0930517	0.101567
AGATGG	RW	399	576	notICP_notACP	0.693241	AGA	R	35852	55522	0.645732	TGG	W	25727	26517	0.970209	0.626495	1.10654	0.101236	0.316054
AGATGT	RC	166	393	notICP_notACP	0.423858	AGA	R	35852	55522	0.645732	TGT	C	12628	20036	0.630284	0.406995	1.04143	0.0405978	-0.308527
AGATTA	RL	425	1535	notICP_notACP	0.277344	AGA	R	35852	55522	0.645732	TTA	L	26723	69586	0.384037	0.247985	1.11839	0.111888	0.18209
AGATTC	RF	311	847	notICP_notACP	0.367925	AGA	R	35852	55522	0.645732	TTC	F	27429	46741	0.586838	0.378941	0.970929	-0.0295015	-0.805363
AGATTG	RL	422	1374	notICP_notACP	0.307636	AGA	R	35852	55522	0.645732	TTG	L	33989	70717	0.480641	0.310366	0.991206	-0.00883295	-0.537581
AGATTT	RF	512	1473	notICP_notACP	0.348033	AGA	R	35852	55522	0.645732	TTT	F	38251	68035	0.562232	0.363051	0.958632	-0.042248	-0.858172
AGCAAA	SK	280	1237	notICP_notACP	0.226979	AGC	S	8999	25860	0.348014	AAA	K	61593	111466	0.552576	0.192304	1.18031	0.165778	0.372131
AGCAAC	SN	169	876	notICP_notACP	0.193843	AGC	S	8999	25860	0.348014	AAC	N	31602	64209	0.492182	0.171286	1.13169	0.12371	0.169948
AGCAAG	SK	180	772	notICP_notACP	0.234153	AGC	S	8999	25860	0.348014	AAG	K	45152	80849	0.558479	0.194359	1.20475	0.186268	0.468202
AGCAAT	SN	162	1284	notICP_notACP	0.126848	AGC	S	8999	25860	0.348014	AAT	N	46076	96103	0.479449	0.166855	0.760229	-0.274135	-1.03639
AGCACA	ST	81	604	notICP_notACP	0.135537	AGC	S	8999	25860	0.348014	ACA	T	18968	46079	0.411654	0.143261	0.946083	-0.0554248	-0.373501
AGCACC	ST	50	382	notICP_notACP	0.133159	AGC	S	8999	25860	0.348014	ACC	T	11154	31095	0.358728	0.124842	1.06662	0.0644935	-0.0336644
AGCACG	ST	36	255	notICP_notACP	0.144531	AGC	S	8999	25860	0.348014	ACG	T	5541	21323	0.259895	0.0904472	1.59796	0.46873	0.907583
AGCACT	ST	77	608	notICP_notACP	0.128079	AGC	S	8999	25860	0.348014	ACT	T	20106	50830	0.395566	0.137663	0.930382	-0.0721596	-0.400819
AGCAGA	SR	103	494	notICP_notACP	0.210101	AGC	S	8999	25860	0.348014	AGA	R	35852	55522	0.645732	0.224724	0.934928	-0.0672853	-0.634497
AGCAGC	SS	91	501	notICP_notACP	0.183267	AGC	S	8999	25860	0.348014	AGC	S	8999	25860	0.348014	0.121114	1.51318	0.414211	1.01617
AGCAGG	SR	39	286	notICP_notACP	0.139373	AGC	S	8999	25860	0.348014	AGG	R	8204	25142	0.326333	0.113569	1.22721	0.204745	0.323061
AGCAGT	SS	102	667	notICP_notACP	0.154192	AGC	S	8999	25860	0.348014	AGT	S	16788	37836	0.443719	0.154421	0.998517	-0.00148417	-0.245577
AGCATA	SI	147	621	notICP_notACP	0.237942	AGC	S	8999	25860	0.348014	ATA	I	25626	47588	0.538507	0.187408	1.26965	0.238739	0.687329
AGCATC	SI	77	399	notICP_notACP	0.195	AGC	S	8999	25860	0.348014	ATC	I	20467	43622	0.469202	0.163289	1.1942	0.177478	0.359968
AGCATG	SM	146	446	notICP_notACP	0.328859	AGC	S	8999	25860	0.348014	ATG	M	43668	53336	0.818737	0.284932	1.15417	0.143377	0.406907
AGCATT	SI	160	808	notICP_notACP	0.199011	AGC	S	8999	25860	0.348014	ATT	I	38580	78407	0.492054	0.171242	1.16216	0.150283	0.271107
AGCCAA	SQ	136	628	notICP_notACP	0.217806	AGC	S	8999	25860	0.348014	CAA	Q	46302	70814	0.653859	0.227552	0.95717	-0.0437748	-0.544336
AGCCAC	SH	24	190	notICP_notACP	0.13089	AGC	S	8999	25860	0.348014	CAC	H	8730	19655	0.44419	0.154585	0.846722	-0.166383	-0.700885
AGCCAG	SQ	48	267	notICP_notACP	0.182836	AGC	S	8999	25860	0.348014	CAG	Q	13428	32446	0.413875	0.144034	1.26939	0.238536	0.527536
AGCCAT	SH	65	347	notICP_notACP	0.189655	AGC	S	8999	25860	0.348014	CAT	H	20356	35624	0.571425	0.198864	0.953693	-0.0474135	-0.489117
AGCCCA	SP	56	309	notICP_notACP	0.183871	AGC	S	8999	25860	0.348014	CCA	P	26347	45613	0.57763	0.201023	0.914674	-0.0891872	-0.646536
AGCCCC	SP	32	170	notICP_notACP	0.192982	AGC	S	8999	25860	0.348014	CCC	P	7034	18030	0.390161	0.135782	1.42127	0.35155	0.897229
AGCCCG	SP	17	89	notICP_notACP	0.2	AGC	S	8999	25860	0.348014	CCG	P	4108	13896	0.295675	0.102899	1.94365	0.664567	1.72234
AGCCCT	SP	45	286	notICP_notACP	0.160279	AGC	S	8999	25860	0.348014	CCT	P	16306	34904	0.467182	0.162586	0.985808	-0.0142937	-0.298633
AGCCGA	SR	9	75	notICP_notACP	0.131579	AGC	S	8999	25860	0.348014	CGA	R	2913	7749	0.376	0.130853	1.00554	0.00552935	-0.190264
AGCCGC	SR	12	87	notICP_notACP	0.147727	AGC	S	8999	25860	0.348014	CGC	R	2203	6629	0.332428	0.11569	1.27693	0.244455	0.440628
AGCCGG	SR	7	55	notICP_notACP	0.142857	AGC	S	8999	25860	0.348014	CGG	R	1203	4558	0.264093	0.0919082	1.55435	0.441055	0.844505
AGCCGT	SR	29	123	notICP_notACP	0.241935	AGC	S	8999	25860	0.348014	CGT	R	10324	15885	0.649943	0.22619	1.06961	0.0672974	-0.0478565
AGCCTA	SL	11	225	notICP_notACP	0.0530973	AGC	S	8999	25860	0.348014	CTA	L	9227	35298	0.261424	0.0909793	0.58362	-0.538505	-0.876691
AGCCTC	SL	4	92	notICP_notACP	0.0537634	AGC	S	8999	25860	0.348014	CTC	L	4081	13850	0.294708	0.102563	0.524201	-0.64588	-1.10649
AGCCTG	SL	20	179	notICP_notACP	0.116667	AGC	S	8999	25860	0.348014	CTG	L	7779	28028	0.27757	0.0965982	1.20775	0.18876	0.238332
AGCCTT	SL	36	253	notICP_notACP	0.145669	AGC	S	8999	25860	0.348014	CTT	L	14717	31219	0.471429	0.164064	0.887881	-0.118917	-0.612911
AGCGAA	SE	194	994	notICP_notACP	0.19598	AGC	S	8999	25860	0.348014	GAA	E	78190	120703	0.647791	0.225441	0.869319	-0.140045	-0.923353
AGCGAC	SD	90	511	notICP_notACP	0.177734	AGC	S	8999	25860	0.348014	GAC	D	24592	52640	0.467183	0.162587	1.09317	0.0890798	0.0398661
AGCGAG	SE	78	492	notICP_notACP	0.160243	AGC	S	8999	25860	0.348014	GAG	E	20559	51502	0.3992	0.138927	1.15343	0.142743	0.196428
AGCGAT	SD	193	1004	notICP_notACP	0.193035	AGC	S	8999	25860	0.348014	GAT	D	57951	100782	0.575018	0.200114	0.964622	-0.0360186	-0.449779
AGCGCA	SA	41	387	notICP_notACP	0.108247	AGC	S	8999	25860	0.348014	GCA	A	17523	42026	0.41697	0.145112	0.74596	-0.293083	-0.941484
AGCGCC	SA	46	316	notICP_notACP	0.148265	AGC	S	8999	25860	0.348014	GCC	A	13146	31476	0.41767	0.145355	1.02002	0.0198208	-0.170551
AGCGCG	SA	12	120	notICP_notACP	0.107438	AGC	S	8999	25860	0.348014	GCG	A	3767	16123	0.233689	0.0813271	1.32106	0.278435	0.379357
AGCGCT	SA	65	484	notICP_notACP	0.136082	AGC	S	8999	25860	0.348014	GCT	A	23604	51765	0.455994	0.158693	0.857523	-0.153708	-0.686271
AGCGGA	SG	46	342	notICP_notACP	0.137026	AGC	S	8999	25860	0.348014	GGA	G	10757	28683	0.375052	0.130524	1.04982	0.0486184	-0.0777172
AGCGGC	SG	37	300	notICP_notACP	0.126246	AGC	S	8999	25860	0.348014	GGC	G	8586	25403	0.338018	0.117635	1.0732	0.0706446	-0.0167079
AGCGGG	SG	27	192	notICP_notACP	0.145078	AGC	S	8999	25860	0.348014	GGG	G	5894	15990	0.368645	0.128294	1.13082	0.122947	0.125145
AGCGGT	SG	115	571	notICP_notACP	0.202797	AGC	S	8999	25860	0.348014	GGT	G	35674	58480	0.610027	0.212298	0.955247	-0.0457856	-0.515763
AGCGTA	SV	41	317	notICP_notACP	0.132075	AGC	S	8999	25860	0.348014	GTA	V	10026	31168	0.321698	0.111955	1.17971	0.165272	0.215351
AGCGTC	SV	35	220	notICP_notACP	0.162896	AGC	S	8999	25860	0.348014	GTC	V	11719	28668	0.408804	0.14227	1.14498	0.135387	0.177832
AGCGTG	SV	35	250	notICP_notACP	0.143426	AGC	S	8999	25860	0.348014	GTG	V	12130	28290	0.428794	0.149226	0.961133	-0.039643	-0.345502
AGCGTT	SV	58	479	notICP_notACP	0.122917	AGC	S	8999	25860	0.348014	GTT	V	25540	55927	0.456676	0.15893	0.773401	-0.256957	-0.946562
AGCTAC	SY	82	301	notICP_notACP	0.274834	AGC	S	8999	25860	0.348014	TAC	Y	21773	36955	0.589187	0.205046	1.34036	0.292936	1.03319
AGCTAT	SY	82	413	notICP_notACP	0.200483	AGC	S	8999	25860	0.348014	TAT	Y	27761	48823	0.568614	0.197886	1.01313	0.0130399	-0.258641
AGCTCA	SS	110	600	notICP_notACP	0.184692	AGC	S	8999	25860	0.348014	TCA	S	21103	49070	0.430071	0.149671	1.23399	0.210252	0.445431
AGCTCC	SS	57	403	notICP_notACP	0.143564	AGC	S	8999	25860	0.348014	TCC	S	14722	36317	0.405391	0.141082	1.0176	0.0174422	-0.172168
AGCTCG	SS	43	276	notICP_notACP	0.158845	AGC	S	8999	25860	0.348014	TCG	S	7066	22592	0.312796	0.108858	1.4592	0.377888	0.799387
AGCTCT	SS	122	726	notICP_notACP	0.169188	AGC	S	8999	25860	0.348014	TCT	S	27571	60396	0.456513	0.158873	1.06493	0.062908	-0.0480469
AGCTGC	SC	18	107	notICP_notACP	0.175926	AGC	S	8999	25860	0.348014	TGC	C	5697	11938	0.477259	0.166093	1.0592	0.0575143	-0.0686813
AGCTGG	SW	95	226	notICP_notACP	0.422907	AGC	S	8999	25860	0.348014	TGG	W	25727	26517	0.970209	0.337647	1.25251	0.225153	1.12616
AGCTGT	SC	45	181	notICP_notACP	0.252747	AGC	S	8999	25860	0.348014	TGT	C	12628	20036	0.630284	0.219348	1.15227	0.141731	0.305172
AGCTTA	SL	84	517	notICP_notACP	0.164093	AGC	S	8999	25860	0.348014	TTA	L	26723	69586	0.384037	0.13365	1.22777	0.205203	0.381645
AGCTTC	SF	75	358	notICP_notACP	0.211699	AGC	S	8999	25860	0.348014	TTC	F	27429	46741	0.586838	0.204228	1.03658	0.0359282	-0.174033
AGCTTG	SL	80	483	notICP_notACP	0.167355	AGC	S	8999	25860	0.348014	TTG	L	33989	70717	0.480641	0.16727	1.00051	0.000509487	-0.259548
AGCTTT	SF	119	596	notICP_notACP	0.201005	AGC	S	8999	25860	0.348014	TTT	F	38251	68035	0.562232	0.195665	1.02729	0.0269272	-0.201979
AGGAAA	RK	456	1591	notICP_notACP	0.28706	AGG	R	8204	25142	0.326333	AAA	K	61593	111466	0.552576	0.180324	1.59191	0.464937	1.78829
AGGAAC	RN	108	578	notICP_notACP	0.188256	AGG	R	8204	25142	0.326333	AAC	N	31602	64209	0.492182	0.160615	1.17209	0.158788	0.285202
AGGAAG	RK	169	941	notICP_notACP	0.180467	AGG	R	8204	25142	0.326333	AAG	K	45152	80849	0.558479	0.18225	0.990216	-0.00983217	-0.319172
AGGAAT	RN	123	805	notICP_notACP	0.153846	AGG	R	8204	25142	0.326333	AAT	N	46076	96103	0.479449	0.15646	0.983292	-0.0168493	-0.295016
AGGACA	RT	71	463	notICP_notACP	0.155172	AGG	R	8204	25142	0.326333	ACA	T	18968	46079	0.411654	0.134336	1.1551	0.14419	0.194289
AGGACC	RT	25	242	notICP_notACP	0.106996	AGG	R	8204	25142	0.326333	ACC	T	11154	31095	0.358728	0.117065	0.913988	-0.0899377	-0.378064
AGGACG	RT	22	208	notICP_notACP	0.110048	AGG	R	8204	25142	0.326333	ACG	T	5541	21323	0.259895	0.0848124	1.29754	0.260474	0.356938
AGGACT	RT	48	388	notICP_notACP	0.125964	AGG	R	8204	25142	0.326333	ACT	T	20106	50830	0.395566	0.129086	0.975812	-0.0244849	-0.262123
AGGAGA	RR	104	606	notICP_notACP	0.172982	AGG	R	8204	25142	0.326333	AGA	R	35852	55522	0.645732	0.210724	0.820893	-0.197363	-1.06097
AGGAGC	RS	22	211	notICP_notACP	0.108491	AGG	R	8204	25142	0.326333	AGC	S	8999	25860	0.348014	0.113569	0.955286	-0.0457448	-0.275821
AGGAGG	RR	34	314	notICP_notACP	0.111111	AGG	R	8204	25142	0.326333	AGG	R	8204	25142	0.326333	0.106493	1.04336	0.042447	-0.0767478
AGGAGT	RS	25	289	notICP_notACP	0.0896552	AGG	R	8204	25142	0.326333	AGT	S	16788	37836	0.443719	0.1448	0.619164	-0.479385	-1.29551
AGGATA	RI	124	562	notICP_notACP	0.222025	AGG	R	8204	25142	0.326333	ATA	I	25626	47588	0.538507	0.175733	1.26342	0.233825	0.623301
AGGATC	RI	53	310	notICP_notACP	0.173633	AGG	R	8204	25142	0.326333	ATC	I	20467	43622	0.469202	0.153116	1.134	0.125749	0.158778
AGGATG	RM	98	414	notICP_notACP	0.238554	AGG	R	8204	25142	0.326333	ATG	M	43668	53336	0.818737	0.267181	0.892855	-0.113331	-0.972367
AGGATT	RI	90	608	notICP_notACP	0.149425	AGG	R	8204	25142	0.326333	ATT	I	38580	78407	0.492054	0.160574	0.930571	-0.0719569	-0.46694
AGGCAA	RQ	162	740	notICP_notACP	0.219973	AGG	R	8204	25142	0.326333	CAA	Q	46302	70814	0.653859	0.213376	1.03092	0.0304495	-0.205263
AGGCAC	RH	17	195	notICP_notACP	0.0918367	AGG	R	8204	25142	0.326333	CAC	H	8730	19655	0.44419	0.144954	0.633558	-0.456404	-1.25643
AGGCAG	RQ	62	382	notICP_notACP	0.164491	AGG	R	8204	25142	0.326333	CAG	Q	13428	32446	0.413875	0.135061	1.2179	0.197127	0.359807
AGGCAT	RH	93	372	notICP_notACP	0.252011	AGG	R	8204	25142	0.326333	CAT	H	20356	35624	0.571425	0.186475	1.35145	0.301175	0.979708
AGGCCA	RP	89	481	notICP_notACP	0.186722	AGG	R	8204	25142	0.326333	CCA	P	26347	45613	0.57763	0.1885	0.990568	-0.00947632	-0.328829
AGGCCC	RP	40	202	notICP_notACP	0.20197	AGG	R	8204	25142	0.326333	CCC	P	7034	18030	0.390161	0.127323	1.58629	0.461397	1.24878
AGGCCG	RP	28	160	notICP_notACP	0.180124	AGG	R	8204	25142	0.326333	CCG	P	4108	13896	0.295675	0.0964887	1.86679	0.624221	1.47122
AGGCCT	RP	58	373	notICP_notACP	0.157754	AGG	R	8204	25142	0.326333	CCT	P	16306	34904	0.467182	0.152457	1.03474	0.0341531	-0.135352
AGGCGA	RR	34	129	ICP	0.269231	AGG	R	8204	25142	0.326333	CGA	R	2913	7749	0.376	0.122701	2.1942	0.785816	2.64996
AGGCGC	RR	12	99	notICP_notACP	0.13	AGG	R	8204	25142	0.326333	CGC	R	2203	6629	0.332428	0.108482	1.19835	0.180946	0.247876
AGGCGG	RR	17	101	ICP	0.176471	AGG	R	8204	25142	0.326333	CGG	R	1203	4558	0.264093	0.0861824	2.04764	0.716689	1.61633
AGGCGT	RR	35	201	notICP_notACP	0.178218	AGG	R	8204	25142	0.326333	CGT	R	10324	15885	0.649943	0.212098	0.840261	-0.174043	-0.988225
AGGCTA	RL	50	463	notICP_notACP	0.109914	AGG	R	8204	25142	0.326333	CTA	L	9227	35298	0.261424	0.0853113	1.28838	0.253389	0.343883
AGGCTC	RL	28	183	notICP_notACP	0.157609	AGG	R	8204	25142	0.326333	CTC	L	4081	13850	0.294708	0.096173	1.6388	0.493966	1.04121
AGGCTG	RL	45	345	notICP_notACP	0.132948	AGG	R	8204	25142	0.326333	CTG	L	7779	28028	0.27757	0.0905802	1.46774	0.383722	0.680167
AGGCTT	RL	68	384	notICP_notACP	0.179221	AGG	R	8204	25142	0.326333	CTT	L	14717	31219	0.471429	0.153843	1.16496	0.152687	0.251905
AGGGAA	RE	193	1092	notICP_notACP	0.177493	AGG	R	8204	25142	0.326333	GAA	E	78190	120703	0.647791	0.211396	0.839624	-0.174801	-0.987562
AGGGAC	RD	84	480	notICP_notACP	0.176715	AGG	R	8204	25142	0.326333	GAC	D	24592	52640	0.467183	0.152458	1.15911	0.147653	0.232344
AGGGAG	RE	82	498	notICP_notACP	0.166333	AGG	R	8204	25142	0.326333	GAG	E	20559	51502	0.3992	0.130272	1.27681	0.244363	0.495871
AGGGAT	RD	125	833	notICP_notACP	0.151079	AGG	R	8204	25142	0.326333	GAT	D	57951	100782	0.575018	0.187647	0.805122	-0.216761	-1.00217
AGGGCA	RA	59	451	notICP_notACP	0.132743	AGG	R	8204	25142	0.326333	GCA	A	17523	42026	0.41697	0.136071	0.975543	-0.0247609	-0.277018
AGGGCC	RA	61	310	notICP_notACP	0.199357	AGG	R	8204	25142	0.326333	GCC	A	13146	31476	0.41767	0.1363	1.46264	0.380241	1.00999
AGGGCG	RA	15	174	notICP_notACP	0.0914286	AGG	R	8204	25142	0.326333	GCG	A	3767	16123	0.233689	0.0762605	1.1989	0.181403	0.175061
AGGGCT	RA	78	496	notICP_notACP	0.158954	AGG	R	8204	25142	0.326333	GCT	A	23604	51765	0.455994	0.148806	1.06819	0.0659686	-0.0355825
AGGGGA	RG	24	218	notICP_notACP	0.114155	AGG	R	8204	25142	0.326333	GGA	G	10757	28683	0.375052	0.122392	0.932701	-0.0696703	-0.350854
AGGGGC	RG	34	218	notICP_notACP	0.159817	AGG	R	8204	25142	0.326333	GGC	G	8586	25403	0.338018	0.110306	1.44885	0.370769	0.787887
AGGGGG	RG	6	86	notICP_notACP	0.0804598	AGG	R	8204	25142	0.326333	GGG	G	5894	15990	0.368645	0.120301	0.66882	-0.402241	-0.960476
AGGGGT	RG	49	350	notICP_notACP	0.14245	AGG	R	8204	25142	0.326333	GGT	G	35674	58480	0.610027	0.199072	0.71557	-0.334676	-1.4089
AGGGTA	RV	41	299	notICP_notACP	0.14	AGG	R	8204	25142	0.326333	GTA	V	10026	31168	0.321698	0.104981	1.33358	0.287866	0.515175
AGGGTC	RV	34	224	notICP_notACP	0.155556	AGG	R	8204	25142	0.326333	GTC	V	11719	28668	0.408804	0.133406	1.16603	0.153603	0.221205
AGGGTG	RV	26	246	notICP_notACP	0.109312	AGG	R	8204	25142	0.326333	GTG	V	12130	28290	0.428794	0.13993	0.781191	-0.246936	-0.812263
AGGGTT	RV	47	393	notICP_notACP	0.121827	AGG	R	8204	25142	0.326333	GTT	V	25540	55927	0.456676	0.149029	0.817476	-0.201534	-0.760216
AGGTAC	RY	67	347	notICP_notACP	0.195402	AGG	R	8204	25142	0.326333	TAC	Y	21773	36955	0.589187	0.192271	1.01628	0.0161524	-0.239526
AGGTAT	RY	84	452	notICP_notACP	0.187638	AGG	R	8204	25142	0.326333	TAT	Y	27761	48823	0.568614	0.185558	1.01121	0.0111488	-0.249415
AGGTCA	RS	79	512	notICP_notACP	0.155945	AGG	R	8204	25142	0.326333	TCA	S	21103	49070	0.430071	0.140346	1.11115	0.105392	0.0833441
AGGTCC	RS	43	272	notICP_notACP	0.161172	AGG	R	8204	25142	0.326333	TCC	S	14722	36317	0.405391	0.132293	1.2183	0.197456	0.353461
AGGTCG	RS	40	259	notICP_notACP	0.157692	AGG	R	8204	25142	0.326333	TCG	S	7066	22592	0.312796	0.102076	1.54486	0.43493	0.919143
AGGTCT	RS	72	486	notICP_notACP	0.149897	AGG	R	8204	25142	0.326333	TCT	S	27571	60396	0.456513	0.148975	1.00619	0.00616979	-0.214753
AGGTGC	RC	17	102	notICP_notACP	0.174757	AGG	R	8204	25142	0.326333	TGC	C	5697	11938	0.477259	0.155746	1.12207	0.115174	0.125476
AGGTGG	RW	60	236	notICP_notACP	0.257384	AGG	R	8204	25142	0.326333	TGG	W	25727	26517	0.970209	0.316612	0.812933	-0.207107	-1.64297
AGGTGT	RC	17	140	notICP_notACP	0.12766	AGG	R	8204	25142	0.326333	TGT	C	12628	20036	0.630284	0.205683	0.620663	-0.476968	-1.83424
AGGTTA	RL	81	703	notICP_notACP	0.116477	AGG	R	8204	25142	0.326333	TTA	L	26723	69586	0.384037	0.125324	0.929408	-0.0732076	-0.367263
AGGTTC	RF	101	460	notICP_notACP	0.221258	AGG	R	8204	25142	0.326333	TTC	F	27429	46741	0.586838	0.191505	1.15537	0.144416	0.277941
AGGTTG	RL	68	582	notICP_notACP	0.118353	AGG	R	8204	25142	0.326333	TTG	L	33989	70717	0.480641	0.156849	0.754567	-0.281611	-0.991459
AGGTTT	RF	212	849	notICP_notACP	0.250588	AGG	R	8204	25142	0.326333	TTT	F	38251	68035	0.562232	0.183475	1.36579	0.311733	1.01498
AGTAAA	SK	413	1620	notICP_notACP	0.255398	AGT	S	16788	37836	0.443719	AAA	K	61593	111466	0.552576	0.245189	1.04164	0.0407951	-0.184891
AGTAAC	SN	178	991	notICP_notACP	0.180444	AGT	S	16788	37836	0.443719	AAC	N	31602	64209	0.492182	0.218391	0.826243	-0.190867	-1.07691
AGTAAG	SK	134	830	notICP_notACP	0.162455	AGT	S	16788	37836	0.443719	AAG	K	45152	80849	0.558479	0.247808	0.655568	-0.422253	-2.04216
AGTAAT	SN	319	1589	notICP_notACP	0.201258	AGT	S	16788	37836	0.443719	AAT	N	46076	96103	0.479449	0.212741	0.946024	-0.0554877	-0.554888
AGTACA	ST	123	709	notICP_notACP	0.174648	AGT	S	16788	37836	0.443719	ACA	T	18968	46079	0.411654	0.182659	0.956144	-0.0448469	-0.440578
AGTACC	ST	50	423	notICP_notACP	0.120283	AGT	S	16788	37836	0.443719	ACC	T	11154	31095	0.358728	0.159174	0.755668	-0.280153	-1.00276
AGTACG	ST	40	326	notICP_notACP	0.125382	AGT	S	16788	37836	0.443719	ACG	T	5541	21323	0.259895	0.11532	1.08725	0.0836532	0.0150461
AGTACT	ST	109	687	notICP_notACP	0.159884	AGT	S	16788	37836	0.443719	ACT	T	20106	50830	0.395566	0.17552	0.910914	-0.0933065	-0.57731
AGTAGA	SR	175	578	notICP_notACP	0.303972	AGT	S	16788	37836	0.443719	AGA	R	35852	55522	0.645732	0.286524	1.0609	0.0591152	-0.109052
AGTAGC	SS	62	539	notICP_notACP	0.116667	AGT	S	16788	37836	0.443719	AGC	S	8999	25860	0.348014	0.154421	0.755512	-0.280359	-0.973276
AGTAGG	SR	57	327	notICP_notACP	0.176829	AGT	S	16788	37836	0.443719	AGG	R	8204	25142	0.326333	0.1448	1.22119	0.199829	0.395005
AGTAGT	SS	156	779	notICP_notACP	0.201282	AGT	S	16788	37836	0.443719	AGT	S	16788	37836	0.443719	0.196887	1.02232	0.022079	-0.222211
AGTATA	SI	272	787	notICP_notACP	0.346447	AGT	S	16788	37836	0.443719	ATA	I	25626	47588	0.538507	0.238946	1.4499	0.371492	1.71158
AGTATC	SI	107	543	notICP_notACP	0.198529	AGT	S	16788	37836	0.443719	ATC	I	20467	43622	0.469202	0.208194	0.953579	-0.0475326	-0.512523
AGTATG	SM	222	577	notICP_notACP	0.385813	AGT	S	16788	37836	0.443719	ATG	M	43668	53336	0.818737	0.363289	1.062	0.0601533	-0.130506
AGTATT	SI	291	1037	notICP_notACP	0.28131	AGT	S	16788	37836	0.443719	ATT	I	38580	78407	0.492054	0.218334	1.28844	0.253432	0.880323
AGTCAA	SQ	174	746	notICP_notACP	0.23427	AGT	S	16788	37836	0.443719	CAA	Q	46302	70814	0.653859	0.29013	0.807468	-0.213852	-1.5363
AGTCAC	SH	28	218	notICP_notACP	0.13242	AGT	S	16788	37836	0.443719	CAC	H	8730	19655	0.44419	0.197096	0.671857	-0.39771	-1.56199
AGTCAG	SQ	44	248	notICP_notACP	0.180723	AGT	S	16788	37836	0.443719	CAG	Q	13428	32446	0.413875	0.183644	0.984092	-0.0160354	-0.343421
AGTCAT	SH	106	447	notICP_notACP	0.238839	AGT	S	16788	37836	0.443719	CAT	H	20356	35624	0.571425	0.253552	0.941974	-0.059778	-0.681249
AGTCCA	SP	93	377	notICP_notACP	0.248677	AGT	S	16788	37836	0.443719	CCA	P	26347	45613	0.57763	0.256305	0.970238	-0.0302135	-0.548161
AGTCCC	SP	33	198	notICP_notACP	0.170854	AGT	S	16788	37836	0.443719	CCC	P	7034	18030	0.390161	0.173122	0.986901	-0.0131859	-0.314317
AGTCCG	SP	9	139	notICP_notACP	0.0714286	AGT	S	16788	37836	0.443719	CCG	P	4108	13896	0.295675	0.131197	0.544438	-0.608	-1.36392
AGTCCT	SP	58	364	notICP_notACP	0.161644	AGT	S	16788	37836	0.443719	CCT	P	16306	34904	0.467182	0.207298	0.779767	-0.248761	-1.20905
AGTCGA	SR	32	104	notICP_notACP	0.314286	AGT	S	16788	37836	0.443719	CGA	R	2913	7749	0.376	0.166838	1.88377	0.633277	2.59883
AGTCGC	SR	13	88	notICP_notACP	0.157303	AGT	S	16788	37836	0.443719	CGC	R	2203	6629	0.332428	0.147505	1.06643	0.0643154	-0.0403186
AGTCGG	SR	7	65	notICP_notACP	0.121212	AGT	S	16788	37836	0.443719	CGG	R	1203	4558	0.264093	0.117183	1.03438	0.0338043	-0.104855
AGTCGT	SR	33	171	notICP_notACP	0.197674	AGT	S	16788	37836	0.443719	CGT	R	10324	15885	0.649943	0.288392	0.685436	-0.3777	-2.20958
AGTCTA	SL	25	284	notICP_notACP	0.0912281	AGT	S	16788	37836	0.443719	CTA	L	9227	35298	0.261424	0.115999	0.786457	-0.240217	-0.661501
AGTCTC	SL	30	165	notICP_notACP	0.186747	AGT	S	16788	37836	0.443719	CTC	L	4081	13850	0.294708	0.130768	1.42808	0.356333	0.881376
AGTCTG	SL	35	267	notICP_notACP	0.134328	AGT	S	16788	37836	0.443719	CTG	L	7779	28028	0.27757	0.123163	1.09066	0.0867789	0.0241988
AGTCTT	SL	110	380	notICP_notACP	0.291339	AGT	S	16788	37836	0.443719	CTT	L	14717	31219	0.471429	0.209182	1.39275	0.331282	1.26657
AGTGAA	SE	580	1943	notICP_notACP	0.298868	AGT	S	16788	37836	0.443719	GAA	E	78190	120703	0.647791	0.287437	1.03977	0.038998	-0.227175
AGTGAC	SD	176	963	notICP_notACP	0.18361	AGT	S	16788	37836	0.443719	GAC	D	24592	52640	0.467183	0.207298	0.885729	-0.121345	-0.783079
AGTGAG	SE	138	813	notICP_notACP	0.170762	AGT	S	16788	37836	0.443719	GAG	E	20559	51502	0.3992	0.177133	0.964033	-0.0366303	-0.400151
AGTGAT	SD	498	1826	notICP_notACP	0.273125	AGT	S	16788	37836	0.443719	GAT	D	57951	100782	0.575018	0.255146	1.07047	0.0680937	-0.0497669
AGTGCA	SA	168	759	notICP_notACP	0.222368	AGT	S	16788	37836	0.443719	GCA	A	17523	42026	0.41697	0.185018	1.20188	0.183885	0.435409
AGTGCC	SA	116	556	notICP_notACP	0.210054	AGT	S	16788	37836	0.443719	GCC	A	13146	31476	0.41767	0.185328	1.13342	0.125236	0.190091
AGTGCG	SA	49	306	notICP_notACP	0.162866	AGT	S	16788	37836	0.443719	GCG	A	3767	16123	0.233689	0.103692	1.57067	0.451503	0.98561
AGTGCT	SA	192	797	notICP_notACP	0.241855	AGT	S	16788	37836	0.443719	GCT	A	23604	51765	0.455994	0.202333	1.19533	0.17842	0.450459
AGTGGA	SG	124	616	notICP_notACP	0.202593	AGT	S	16788	37836	0.443719	GGA	G	10757	28683	0.375052	0.166418	1.21738	0.196698	0.441657
AGTGGC	SG	71	492	notICP_notACP	0.146045	AGT	S	16788	37836	0.443719	GGC	G	8586	25403	0.338018	0.149985	0.973729	-0.0266223	-0.31062
AGTGGG	SG	87	347	notICP_notACP	0.252874	AGT	S	16788	37836	0.443719	GGG	G	5894	15990	0.368645	0.163575	1.54592	0.435619	1.47629
AGTGGT	SG	291	1008	notICP_notACP	0.289395	AGT	S	16788	37836	0.443719	GGT	G	35674	58480	0.610027	0.270681	1.06914	0.0668541	-0.0597581
AGTGTA	SV	89	510	notICP_notACP	0.176125	AGT	S	16788	37836	0.443719	GTA	V	10026	31168	0.321698	0.142743	1.23386	0.210146	0.424452
AGTGTC	SV	98	446	notICP_notACP	0.221477	AGT	S	16788	37836	0.443719	GTC	V	11719	28668	0.408804	0.181394	1.22097	0.199644	0.494038
AGTGTG	SV	85	388	notICP_notACP	0.22108	AGT	S	16788	37836	0.443719	GTG	V	12130	28290	0.428794	0.190264	1.16196	0.150111	0.300486
AGTGTT	SV	230	852	notICP_notACP	0.270809	AGT	S	16788	37836	0.443719	GTT	V	25540	55927	0.456676	0.202636	1.33643	0.290002	1.00561
AGTTAC	SY	115	430	notICP_notACP	0.269142	AGT	S	16788	37836	0.443719	TAC	Y	21773	36955	0.589187	0.261434	1.02948	0.0290571	-0.258766
AGTTAT	SY	214	632	notICP_notACP	0.339652	AGT	S	16788	37836	0.443719	TAT	Y	27761	48823	0.568614	0.252305	1.3462	0.297285	1.2999
AGTTCA	SS	227	967	notICP_notACP	0.235537	AGT	S	16788	37836	0.443719	TCA	S	21103	49070	0.430071	0.190831	1.23427	0.210483	0.568977
AGTTCC	SS	98	575	notICP_notACP	0.171875	AGT	S	16788	37836	0.443719	TCC	S	14722	36317	0.405391	0.17988	0.955499	-0.0455217	-0.436125
AGTTCG	SS	49	382	notICP_notACP	0.130548	AGT	S	16788	37836	0.443719	TCG	S	7066	22592	0.312796	0.138794	0.940593	-0.0612444	-0.376629
AGTTCT	SS	171	997	notICP_notACP	0.172345	AGT	S	16788	37836	0.443719	TCT	S	27571	60396	0.456513	0.202563	0.850818	-0.161557	-0.902328
AGTTGC	SC	52	196	notICP_notACP	0.269036	AGT	S	16788	37836	0.443719	TGC	C	5697	11938	0.477259	0.211769	1.27042	0.239347	0.779846
AGTTGG	SW	181	325	notICP_notACP	0.558282	AGT	S	16788	37836	0.443719	TGG	W	25727	26517	0.970209	0.4305	1.29682	0.259917	1.80575
AGTTGT	SC	103	310	notICP_notACP	0.334405	AGT	S	16788	37836	0.443719	TGT	C	12628	20036	0.630284	0.279669	1.19572	0.178746	0.624748
AGTTTA	SL	260	1034	notICP_notACP	0.252174	AGT	S	16788	37836	0.443719	TTA	L	26723	69586	0.384037	0.170405	1.47985	0.391943	1.31961
AGTTTC	SF	229	707	notICP_notACP	0.324859	AGT	S	16788	37836	0.443719	TTC	F	27429	46741	0.586838	0.260391	1.24758	0.221205	0.843563
AGTTTG	SL	264	979	notICP_notACP	0.270408	AGT	S	16788	37836	0.443719	TTG	L	33989	70717	0.480641	0.21327	1.26792	0.237375	0.77502
AGTTTT	SF	292	975	notICP_notACP	0.300205	AGT	S	16788	37836	0.443719	TTT	F	38251	68035	0.562232	0.249473	1.20336	0.185115	0.59425
ATAAAA	IK	588	2061	notICP_notACP	0.285645	ATA	I	25626	47588	0.538507	AAA	K	61593	111466	0.552576	0.297566	0.959938	-0.0408862	-0.695841
ATAAAC	IN	334	1218	notICP_notACP	0.274815	ATA	I	25626	47588	0.538507	AAC	N	31602	64209	0.492182	0.265043	1.03687	0.0362065	-0.224374
ATAAAG	IK	378	1384	notICP_notACP	0.273646	ATA	I	25626	47588	0.538507	AAG	K	45152	80849	0.558479	0.300745	0.909896	-0.0944252	-0.99513
ATAAAT	IN	532	1925	notICP_notACP	0.276739	ATA	I	25626	47588	0.538507	AAT	N	46076	96103	0.479449	0.258187	1.07186	0.069393	-0.0433915
ATAACA	IT	289	1014	notICP_notACP	0.285714	ATA	I	25626	47588	0.538507	ACA	T	18968	46079	0.411654	0.221678	1.28887	0.253765	0.895651
ATAACC	IT	75	469	notICP_notACP	0.161702	ATA	I	25626	47588	0.538507	ACC	T	11154	31095	0.358728	0.193177	0.837066	-0.177853	-0.912037
ATAACG	IT	106	491	notICP_notACP	0.21748	ATA	I	25626	47588	0.538507	ACG	T	5541	21323	0.259895	0.139955	1.55392	0.440783	1.28484
ATAACT	IT	174	835	notICP_notACP	0.20933	ATA	I	25626	47588	0.538507	ACT	T	20106	50830	0.395566	0.213015	0.982702	-0.0174491	-0.404088
ATAAGA	IR	426	1086	notICP_notACP	0.392824	ATA	I	25626	47588	0.538507	AGA	R	35852	55522	0.645732	0.347731	1.12968	0.121932	0.331462
ATAAGC	IS	124	486	notICP_notACP	0.256674	ATA	I	25626	47588	0.538507	AGC	S	8999	25860	0.348014	0.187408	1.3696	0.314516	1.05058
ATAAGG	IR	137	531	notICP_notACP	0.259398	ATA	I	25626	47588	0.538507	AGG	R	8204	25142	0.326333	0.175733	1.4761	0.389401	1.34807
ATAAGT	IS	169	640	notICP_notACP	0.265211	ATA	I	25626	47588	0.538507	AGT	S	16788	37836	0.443719	0.238946	1.10992	0.104288	0.136213
ATAATA	II	418	1109	notICP_notACP	0.377477	ATA	I	25626	47588	0.538507	ATA	I	25626	47588	0.538507	0.28999	1.30169	0.263666	1.24377
ATAATC	II	143	670	notICP_notACP	0.214605	ATA	I	25626	47588	0.538507	ATC	I	20467	43622	0.469202	0.252668	0.849354	-0.163279	-1.1327
ATAATG	IM	495	1000	notICP_notACP	0.495504	ATA	I	25626	47588	0.538507	ATG	M	43668	53336	0.818737	0.440896	1.12386	0.116768	0.370516
ATAATT	II	251	1191	notICP_notACP	0.211409	ATA	I	25626	47588	0.538507	ATT	I	38580	78407	0.492054	0.264975	0.797848	-0.225838	-1.45253
ATACAA	IQ	290	919	notICP_notACP	0.316304	ATA	I	25626	47588	0.538507	CAA	Q	46302	70814	0.653859	0.352107	0.898318	-0.107231	-1.24414
ATACAC	IH	63	294	notICP_notACP	0.216949	ATA	I	25626	47588	0.538507	CAC	H	8730	19655	0.44419	0.239199	0.90698	-0.0976344	-0.805008
ATACAG	IQ	133	537	ACP	0.249071	ATA	I	25626	47588	0.538507	CAG	Q	13428	32446	0.413875	0.222874	1.11754	0.111128	0.159977
ATACAT	IH	171	570	notICP_notACP	0.301226	ATA	I	25626	47588	0.538507	CAT	H	20356	35624	0.571425	0.307716	0.978909	-0.0213168	-0.606373
ATACCA	IP	297	931	notICP_notACP	0.319742	ATA	I	25626	47588	0.538507	CCA	P	26347	45613	0.57763	0.311058	1.02792	0.0275381	-0.317309
ATACCC	IP	91	374	notICP_notACP	0.245333	ATA	I	25626	47588	0.538507	CCC	P	7034	18030	0.390161	0.210105	1.16767	0.155013	0.355082
ATACCG	IP	185	540	notICP_notACP	0.343808	ATA	I	25626	47588	0.538507	CCG	P	4108	13896	0.295675	0.159223	2.15928	0.769776	3.33091
ATACCT	IP	196	701	notICP_notACP	0.280627	ATA	I	25626	47588	0.538507	CCT	P	16306	34904	0.467182	0.251581	1.11545	0.109261	0.170414
ATACGA	IR	108	269	ICP	0.403704	ATA	I	25626	47588	0.538507	CGA	R	2913	7749	0.376	0.202479	1.99381	0.690047	3.58606
ATACGC	IR	27	127	notICP_notACP	0.21875	ATA	I	25626	47588	0.538507	CGC	R	2203	6629	0.332428	0.179015	1.22197	0.20046	0.491018
ATACGG	IR	45	162	ICP	0.282209	ATA	I	25626	47588	0.538507	CGG	R	1203	4558	0.264093	0.142216	1.98437	0.6853	2.49272
ATACGT	IR	69	231	notICP_notACP	0.301724	ATA	I	25626	47588	0.538507	CGT	R	10324	15885	0.649943	0.349999	0.862072	-0.148417	-1.48271
ATACTA	IL	111	687	notICP_notACP	0.162791	ATA	I	25626	47588	0.538507	CTA	L	9227	35298	0.261424	0.140779	1.15636	0.145277	0.207037
ATACTC	IL	43	226	notICP_notACP	0.193833	ATA	I	25626	47588	0.538507	CTC	L	4081	13850	0.294708	0.158702	1.22136	0.199965	0.433441
ATACTG	IL	125	666	ACP	0.188906	ATA	I	25626	47588	0.538507	CTG	L	7779	28028	0.27757	0.149473	1.26381	0.23413	0.53128
ATACTT	IL	136	575	notICP_notACP	0.237847	ATA	I	25626	47588	0.538507	CTT	L	14717	31219	0.471429	0.253867	0.936895	-0.0651839	-0.707099
ATAGAA	IE	611	1801	notICP_notACP	0.339623	ATA	I	25626	47588	0.538507	GAA	E	78190	120703	0.647791	0.34884	0.973577	-0.0267783	-0.723479
ATAGAC	ID	241	906	notICP_notACP	0.266814	ATA	I	25626	47588	0.538507	GAC	D	24592	52640	0.467183	0.251581	1.06055	0.0587839	-0.0974671
ATAGAG	IE	243	930	notICP_notACP	0.262084	ATA	I	25626	47588	0.538507	GAG	E	20559	51502	0.3992	0.214972	1.21915	0.198157	0.577923
ATAGAT	ID	588	1719	notICP_notACP	0.342442	ATA	I	25626	47588	0.538507	GAT	D	57951	100782	0.575018	0.309651	1.1059	0.100656	0.152361
ATAGCA	IA	190	722	notICP_notACP	0.264177	ATA	I	25626	47588	0.538507	GCA	A	17523	42026	0.41697	0.224541	1.17652	0.16256	0.418002
ATAGCC	IA	96	411	notICP_notACP	0.235437	ATA	I	25626	47588	0.538507	GCC	A	13146	31476	0.41767	0.224918	1.04677	0.0457063	-0.147237
ATAGCG	IA	63	334	notICP_notACP	0.191045	ATA	I	25626	47588	0.538507	GCG	A	3767	16123	0.233689	0.125843	1.51812	0.417472	1.06791
ATAGCT	IA	112	587	notICP_notACP	0.192177	ATA	I	25626	47588	0.538507	GCT	A	23604	51765	0.455994	0.245556	0.782619	-0.245109	-1.4186
ATAGGA	IG	92	446	notICP_notACP	0.208054	ATA	I	25626	47588	0.538507	GGA	G	10757	28683	0.375052	0.201968	1.03013	0.0296859	-0.197371
ATAGGC	IG	54	383	notICP_notACP	0.143229	ATA	I	25626	47588	0.538507	GGC	G	8586	25403	0.338018	0.182025	0.786866	-0.239697	-1.03658
ATAGGG	IG	49	237	notICP_notACP	0.210084	ATA	I	25626	47588	0.538507	GGG	G	5894	15990	0.368645	0.198518	1.05826	0.056629	-0.0856977
ATAGGT	IG	174	631	notICP_notACP	0.276899	ATA	I	25626	47588	0.538507	GGT	G	35674	58480	0.610027	0.328504	0.842909	-0.170897	-1.51372
ATAGTA	IV	110	569	notICP_notACP	0.194737	ATA	I	25626	47588	0.538507	GTA	V	10026	31168	0.321698	0.173236	1.12411	0.116992	0.146427
ATAGTC	IV	68	371	notICP_notACP	0.185484	ATA	I	25626	47588	0.538507	GTC	V	11719	28668	0.408804	0.220144	0.842558	-0.171313	-1.0159
ATAGTG	IV	153	534	notICP_notACP	0.28785	ATA	I	25626	47588	0.538507	GTG	V	12130	28290	0.428794	0.230908	1.2466	0.220421	0.743672
ATAGTT	IV	129	699	notICP_notACP	0.185714	ATA	I	25626	47588	0.538507	GTT	V	25540	55927	0.456676	0.245923	0.755171	-0.280811	-1.55162
ATATAC	IY	286	818	notICP_notACP	0.350427	ATA	I	25626	47588	0.538507	TAC	Y	21773	36955	0.589187	0.317281	1.10447	0.0993647	0.147332
ATATAT	IY	363	1096	notICP_notACP	0.331814	ATA	I	25626	47588	0.538507	TAT	Y	27761	48823	0.568614	0.306202	1.08364	0.0803284	0.0185211
ATATCA	IS	376	1349	notICP_notACP	0.279259	ATA	I	25626	47588	0.538507	TCA	S	21103	49070	0.430071	0.231596	1.2058	0.187146	0.562657
ATATCC	IS	168	741	notICP_notACP	0.227763	ATA	I	25626	47588	0.538507	TCC	S	14722	36317	0.405391	0.218306	1.04332	0.0424072	-0.157505
ATATCG	IS	157	604	notICP_notACP	0.261157	ATA	I	25626	47588	0.538507	TCG	S	7066	22592	0.312796	0.168443	1.55042	0.438526	1.53492
ATATCT	IS	300	1282	notICP_notACP	0.234606	ATA	I	25626	47588	0.538507	TCT	S	27571	60396	0.456513	0.245835	0.954324	-0.0467523	-0.601638
ATATGC	IC	90	297	notICP_notACP	0.305369	ATA	I	25626	47588	0.538507	TGC	C	5697	11938	0.477259	0.257007	1.18817	0.172416	0.53652
ATATGG	IW	403	645	notICP_notACP	0.625387	ATA	I	25626	47588	0.538507	TGG	W	25727	26517	0.970209	0.522464	1.197	0.179814	1.18007
ATATGT	IC	165	443	notICP_notACP	0.373874	ATA	I	25626	47588	0.538507	TGT	C	12628	20036	0.630284	0.339412	1.10153	0.0967032	0.138286
ATATTA	IL	291	1372	notICP_notACP	0.212673	ATA	I	25626	47588	0.538507	TTA	L	26723	69586	0.384037	0.206807	1.02837	0.0279713	-0.209177
ATATTC	IF	272	950	notICP_notACP	0.287066	ATA	I	25626	47588	0.538507	TTC	F	27429	46741	0.586838	0.316016	0.90839	-0.0960813	-1.05489
ATATTG	IL	252	1209	notICP_notACP	0.209091	ATA	I	25626	47588	0.538507	TTG	L	33989	70717	0.480641	0.258829	0.807835	-0.213397	-1.36871
ATATTT	IF	459	1519	notICP_notACP	0.302632	ATA	I	25626	47588	0.538507	TTT	F	38251	68035	0.562232	0.302766	0.999557	-0.000442835	-0.475383
ATCAAA	IK	821	2637	notICP_notACP	0.3116	ATC	I	20467	43622	0.469202	AAA	K	61593	111466	0.552576	0.25927	1.20184	0.18385	0.60994
ATCAAC	IN	559	1605	notICP_notACP	0.348692	ATC	I	20467	43622	0.469202	AAC	N	31602	64209	0.492182	0.230933	1.50993	0.412064	1.92303
ATCAAG	IK	884	2078	notICP_notACP	0.425685	ATC	I	20467	43622	0.469202	AAG	K	45152	80849	0.558479	0.262039	1.62451	0.485206	2.76431
ATCAAT	IN	507	2076	notICP_notACP	0.244584	ATC	I	20467	43622	0.469202	AAT	N	46076	96103	0.479449	0.224959	1.08724	0.0836405	0.0292905
ATCACA	IT	209	870	notICP_notACP	0.241102	ATC	I	20467	43622	0.469202	ACA	T	18968	46079	0.411654	0.193149	1.24827	0.22176	0.628322
ATCACC	IT	188	704	notICP_notACP	0.268085	ATC	I	20467	43622	0.469202	ACC	T	11154	31095	0.358728	0.168316	1.59275	0.465462	1.67193
ATCACG	IT	62	367	notICP_notACP	0.171196	ATC	I	20467	43622	0.469202	ACG	T	5541	21323	0.259895	0.121943	1.4039	0.339251	0.764703
ATCACT	IT	289	1131	notICP_notACP	0.256184	ATC	I	20467	43622	0.469202	ACT	T	20106	50830	0.395566	0.1856	1.3803	0.3223	1.07896
ATCAGA	IR	469	1147	notICP_notACP	0.409408	ATC	I	20467	43622	0.469202	AGA	R	35852	55522	0.645732	0.302979	1.35127	0.301048	1.59079
ATCAGC	IS	84	473	notICP_notACP	0.179325	ATC	I	20467	43622	0.469202	AGC	S	8999	25860	0.348014	0.163289	1.09821	0.0936772	0.0559895
ATCAGG	IR	72	459	notICP_notACP	0.158696	ATC	I	20467	43622	0.469202	AGG	R	8204	25142	0.326333	0.153116	1.03644	0.0357906	-0.130901
ATCAGT	IS	175	707	notICP_notACP	0.248588	ATC	I	20467	43622	0.469202	AGT	S	16788	37836	0.443719	0.208194	1.19402	0.177325	0.458225
ATCATA	II	267	885	notICP_notACP	0.302483	ATC	I	20467	43622	0.469202	ATA	I	25626	47588	0.538507	0.252668	1.19715	0.179947	0.571471
ATCATC	II	371	1062	notICP_notACP	0.349953	ATC	I	20467	43622	0.469202	ATC	I	20467	43622	0.469202	0.220151	1.58961	0.463487	2.17341
ATCATG	IM	509	1008	notICP_notACP	0.505451	ATC	I	20467	43622	0.469202	ATG	M	43668	53336	0.818737	0.384153	1.31575	0.274409	1.75238
ATCATT	II	375	1544	notICP_notACP	0.243366	ATC	I	20467	43622	0.469202	ATT	I	38580	78407	0.492054	0.230873	1.05411	0.0526978	-0.118255
ATCCAA	IQ	265	1033	notICP_notACP	0.257253	ATC	I	20467	43622	0.469202	CAA	Q	46302	70814	0.653859	0.306792	0.838528	-0.176108	-1.43974
ATCCAC	IH	61	292	notICP_notACP	0.211604	ATC	I	20467	43622	0.469202	CAC	H	8730	19655	0.44419	0.208415	1.0153	0.0151863	-0.263604
ATCCAG	IQ	113	495	notICP_notACP	0.229839	ATC	I	20467	43622	0.469202	CAG	Q	13428	32446	0.413875	0.194191	1.18357	0.168536	0.388057
ATCCAT	IH	149	560	notICP_notACP	0.26738	ATC	I	20467	43622	0.469202	CAT	H	20356	35624	0.571425	0.268114	0.997263	-0.00274096	-0.432905
ATCCCA	IP	221	821	notICP_notACP	0.270073	ATC	I	20467	43622	0.469202	CCA	P	26347	45613	0.57763	0.271025	0.996487	-0.00351885	-0.441681
ATCCCC	IP	61	270	notICP_notACP	0.228782	ATC	I	20467	43622	0.469202	CCC	P	7034	18030	0.390161	0.183065	1.24974	0.222932	0.600714
ATCCCG	IP	35	202	notICP_notACP	0.17734	ATC	I	20467	43622	0.469202	CCG	P	4108	13896	0.295675	0.138731	1.2783	0.245528	0.532075
ATCCCT	IP	89	489	notICP_notACP	0.183673	ATC	I	20467	43622	0.469202	CCT	P	16306	34904	0.467182	0.219203	0.837915	-0.176838	-1.0313
ATCCGA	IR	12	104	notICP_notACP	0.12381	ATC	I	20467	43622	0.469202	CGA	R	2913	7749	0.376	0.17642	0.701789	-0.354123	-1.29573
ATCCGC	IR	21	126	notICP_notACP	0.173228	ATC	I	20467	43622	0.469202	CGC	R	2203	6629	0.332428	0.155976	1.11061	0.104908	0.090999
ATCCGG	IR	9	67	notICP_notACP	0.147059	ATC	I	20467	43622	0.469202	CGG	R	1203	4558	0.264093	0.123913	1.18679	0.171253	0.255358
ATCCGT	IR	84	243	notICP_notACP	0.348361	ATC	I	20467	43622	0.469202	CGT	R	10324	15885	0.649943	0.304955	1.14234	0.133075	0.365543
ATCCTA	IL	54	527	notICP_notACP	0.104167	ATC	I	20467	43622	0.469202	CTA	L	9227	35298	0.261424	0.122661	0.849227	-0.163429	-0.550183
ATCCTC	IL	32	249	notICP_notACP	0.132	ATC	I	20467	43622	0.469202	CTC	L	4081	13850	0.294708	0.138278	0.954602	-0.0464611	-0.337665
ATCCTG	IL	65	423	notICP_notACP	0.15566	ATC	I	20467	43622	0.469202	CTG	L	7779	28028	0.27757	0.130236	1.19522	0.178326	0.289665
ATCCTT	IL	106	494	notICP_notACP	0.216162	ATC	I	20467	43622	0.469202	CTT	L	14717	31219	0.471429	0.221195	0.977244	-0.0230194	-0.443022
ATCGAA	IE	433	1653	notICP_notACP	0.262394	ATC	I	20467	43622	0.469202	GAA	E	78190	120703	0.647791	0.303945	0.863295	-0.146999	-1.2804
ATCGAC	ID	216	885	notICP_notACP	0.244921	ATC	I	20467	43622	0.469202	GAC	D	24592	52640	0.467183	0.219203	1.11732	0.110936	0.156429
ATCGAG	IE	167	756	notICP_notACP	0.221929	ATC	I	20467	43622	0.469202	GAG	E	20559	51502	0.3992	0.187305	1.18485	0.169615	0.37894
ATCGAT	ID	436	1645	notICP_notACP	0.265492	ATC	I	20467	43622	0.469202	GAT	D	57951	100782	0.575018	0.269799	0.984035	-0.0160937	-0.504835
ATCGCA	IA	60	480	notICP_notACP	0.126819	ATC	I	20467	43622	0.469202	GCA	A	17523	42026	0.41697	0.195643	0.648216	-0.433531	-1.64017
ATCGCC	IA	72	398	notICP_notACP	0.182957	ATC	I	20467	43622	0.469202	GCC	A	13146	31476	0.41767	0.195972	0.933591	-0.0687166	-0.558397
ATCGCG	IA	23	201	notICP_notACP	0.118812	ATC	I	20467	43622	0.469202	GCG	A	3767	16123	0.233689	0.109647	1.08358	0.0802725	0.00650332
ATCGCT	IA	96	579	notICP_notACP	0.167241	ATC	I	20467	43622	0.469202	GCT	A	23604	51765	0.455994	0.213953	0.781672	-0.24632	-1.23996
ATCGGA	IG	48	369	notICP_notACP	0.132432	ATC	I	20467	43622	0.469202	GGA	G	10757	28683	0.375052	0.175975	0.752563	-0.284271	-1.1192
ATCGGC	IG	59	357	notICP_notACP	0.167598	ATC	I	20467	43622	0.469202	GGC	G	8586	25403	0.338018	0.158599	1.05674	0.0551906	-0.0731434
ATCGGG	IG	49	253	notICP_notACP	0.19685	ATC	I	20467	43622	0.469202	GGG	G	5894	15990	0.368645	0.172969	1.13807	0.129332	0.19302
ATCGGT	IG	286	901	notICP_notACP	0.318182	ATC	I	20467	43622	0.469202	GGT	G	35674	58480	0.610027	0.286226	1.11165	0.105841	0.172744
ATCGTA	IV	46	366	notICP_notACP	0.128065	ATC	I	20467	43622	0.469202	GTA	V	10026	31168	0.321698	0.150941	0.848445	-0.16435	-0.679321
ATCGTC	IV	99	445	notICP_notACP	0.224215	ATC	I	20467	43622	0.469202	GTC	V	11719	28668	0.408804	0.191812	1.16893	0.156093	0.328861
ATCGTG	IV	87	377	notICP_notACP	0.232804	ATC	I	20467	43622	0.469202	GTG	V	12130	28290	0.428794	0.201191	1.15713	0.145944	0.298891
ATCGTT	IV	118	758	notICP_notACP	0.156785	ATC	I	20467	43622	0.469202	GTT	V	25540	55927	0.456676	0.214274	0.731706	-0.312376	-1.44944
ATCTAC	IY	181	524	notICP_notACP	0.346667	ATC	I	20467	43622	0.469202	TAC	Y	21773	36955	0.589187	0.276448	1.254	0.226342	0.930026
ATCTAT	IY	115	558	notICP_notACP	0.207513	ATC	I	20467	43622	0.469202	TAT	Y	27761	48823	0.568614	0.266795	0.777802	-0.251284	-1.56622
ATCTCA	IS	105	603	notICP_notACP	0.175497	ATC	I	20467	43622	0.469202	TCA	S	21103	49070	0.430071	0.20179	0.869699	-0.139608	-0.824997
ATCTCC	IS	143	570	notICP_notACP	0.252189	ATC	I	20467	43622	0.469202	TCC	S	14722	36317	0.405391	0.19021	1.32584	0.282049	0.904894
ATCTCG	IS	61	282	notICP_notACP	0.219081	ATC	I	20467	43622	0.469202	TCG	S	7066	22592	0.312796	0.146765	1.49274	0.400613	1.17322
ATCTCT	IS	159	841	notICP_notACP	0.190024	ATC	I	20467	43622	0.469202	TCT	S	27571	60396	0.456513	0.214197	0.887146	-0.119746	-0.803251
ATCTGC	IC	41	224	notICP_notACP	0.186667	ATC	I	20467	43622	0.469202	TGC	C	5697	11938	0.477259	0.223931	0.83359	-0.182014	-1.07233
ATCTGG	IW	183	413	notICP_notACP	0.444444	ATC	I	20467	43622	0.469202	TGG	W	25727	26517	0.970209	0.455224	0.97632	-0.0239645	-0.919897
ATCTGT	IC	117	348	notICP_notACP	0.338109	ATC	I	20467	43622	0.469202	TGT	C	12628	20036	0.630284	0.295731	1.1433	0.133919	0.360021
ATCTTA	IL	172	954	notICP_notACP	0.181152	ATC	I	20467	43622	0.469202	TTA	L	26723	69586	0.384037	0.180191	1.00533	0.00531783	-0.262746
ATCTTC	IF	242	747	notICP_notACP	0.324866	ATC	I	20467	43622	0.469202	TTC	F	27429	46741	0.586838	0.275346	1.17985	0.165386	0.530357
ATCTTG	IL	307	1031	notICP_notACP	0.29845	ATC	I	20467	43622	0.469202	TTG	L	33989	70717	0.480641	0.225518	1.3234	0.280201	1.06216
ATCTTT	IF	229	919	notICP_notACP	0.25	ATC	I	20467	43622	0.469202	TTT	F	38251	68035	0.562232	0.2638	0.947687	-0.0537314	-0.679558
ATGAAA	MK	1222	2456	notICP_notACP	0.497761	ATG	M	43668	53336	0.818737	AAA	K	61593	111466	0.552576	0.452415	1.10023	0.0955217	0.172914
ATGAAC	MN	638	1419	notICP_notACP	0.45	ATG	M	43668	53336	0.818737	AAC	N	31602	64209	0.492182	0.402968	1.11671	0.110391	0.282814
ATGAAG	MK	703	1640	notICP_notACP	0.429007	ATG	M	43668	53336	0.818737	AAG	K	45152	80849	0.558479	0.457247	0.938238	-0.0637521	-1.26167
ATGAAT	MN	863	2074	notICP_notACP	0.416386	ATG	M	43668	53336	0.818737	AAT	N	46076	96103	0.479449	0.392543	1.06074	0.0589652	-0.150614
ATGACA	MT	389	1029	notICP_notACP	0.378641	ATG	M	43668	53336	0.818737	ACA	T	18968	46079	0.411654	0.337036	1.12344	0.116397	0.280513
ATGACC	MT	225	632	notICP_notACP	0.35703	ATG	M	43668	53336	0.818737	ACC	T	11154	31095	0.358728	0.293704	1.21561	0.195248	0.769413
ATGACG	MT	118	468	notICP_notACP	0.253731	ATG	M	43668	53336	0.818737	ACG	T	5541	21323	0.259895	0.212786	1.19243	0.17599	0.461759
ATGACT	MT	408	990	notICP_notACP	0.412714	ATG	M	43668	53336	0.818737	ACT	T	20106	50830	0.395566	0.323864	1.27434	0.242431	1.21729
ATGAGA	MR	667	1120	notICP_notACP	0.595897	ATG	M	43668	53336	0.818737	AGA	R	35852	55522	0.645732	0.528685	1.12713	0.119674	0.477819
ATGAGC	MS	223	630	notICP_notACP	0.354992	ATG	M	43668	53336	0.818737	AGC	S	8999	25860	0.348014	0.284932	1.24588	0.219843	0.91369
ATGAGG	MR	171	515	notICP_notACP	0.333333	ATG	M	43668	53336	0.818737	AGG	R	8204	25142	0.326333	0.267181	1.24759	0.221215	0.865629
ATGAGT	MS	458	946	notICP_notACP	0.484688	ATG	M	43668	53336	0.818737	AGT	S	16788	37836	0.443719	0.363289	1.33417	0.288306	1.78693
ATGATA	MI	444	931	notICP_notACP	0.477468	ATG	M	43668	53336	0.818737	ATA	I	25626	47588	0.538507	0.440896	1.08295	0.0796884	0.0207408
ATGATC	MI	329	787	notICP_notACP	0.418782	ATG	M	43668	53336	0.818737	ATC	I	20467	43622	0.469202	0.384153	1.09014	0.0863082	0.0716545
ATGATG	MM	846	1117	notICP_notACP	0.757603	ATG	M	43668	53336	0.818737	ATG	M	43668	53336	0.818737	0.670331	1.13019	0.122388	0.645656
ATGATT	MI	701	1548	notICP_notACP	0.453196	ATG	M	43668	53336	0.818737	ATT	I	38580	78407	0.492054	0.402863	1.12494	0.117726	0.346972
ATGCAA	MQ	715	1313	notICP_notACP	0.544901	ATG	M	43668	53336	0.818737	CAA	Q	46302	70814	0.653859	0.535339	1.01786	0.0177049	-0.650519
ATGCAC	MH	114	312	notICP_notACP	0.367412	ATG	M	43668	53336	0.818737	CAC	H	8730	19655	0.44419	0.363675	1.01028	0.0102235	-0.495426
ATGCAG	MQ	182	539	notICP_notACP	0.338889	ATG	M	43668	53336	0.818737	CAG	Q	13428	32446	0.413875	0.338855	1.0001	0.000100261	-0.52848
ATGCAT	MH	309	637	notICP_notACP	0.485893	ATG	M	43668	53336	0.818737	CAT	H	20356	35624	0.571425	0.467847	1.03857	0.0378486	-0.380597
ATGCCA	MP	383	803	notICP_notACP	0.477612	ATG	M	43668	53336	0.818737	CCA	P	26347	45613	0.57763	0.472927	1.00991	0.00985741	-0.647648
ATGCCC	MP	175	401	notICP_notACP	0.437811	ATG	M	43668	53336	0.818737	CCC	P	7034	18030	0.390161	0.31944	1.37056	0.315219	1.79668
ATGCCG	MP	51	240	notICP_notACP	0.215768	ATG	M	43668	53336	0.818737	CCG	P	4108	13896	0.295675	0.24208	0.891305	-0.115068	-0.88829
ATGCCT	MP	276	658	notICP_notACP	0.420334	ATG	M	43668	53336	0.818737	CCT	P	16306	34904	0.467182	0.3825	1.09891	0.0943214	0.136403
ATGCGA	MR	34	115	notICP_notACP	0.301724	ATG	M	43668	53336	0.818737	CGA	R	2913	7749	0.376	0.307845	0.980116	-0.0200842	-0.59942
ATGCGC	MR	28	97	notICP_notACP	0.295918	ATG	M	43668	53336	0.818737	CGC	R	2203	6629	0.332428	0.272172	1.08725	0.0836511	0.0354985
ATGCGG	MR	17	80	notICP_notACP	0.222222	ATG	M	43668	53336	0.818737	CGG	R	1203	4558	0.264093	0.216223	1.02775	0.0273684	-0.2213
ATGCGT	MR	126	244	notICP_notACP	0.518367	ATG	M	43668	53336	0.818737	CGT	R	10324	15885	0.649943	0.532133	0.974131	-0.0262092	-1.0979
ATGCTA	ML	261	846	notICP_notACP	0.309327	ATG	M	43668	53336	0.818737	CTA	L	9227	35298	0.261424	0.214037	1.4452	0.368248	1.51366
ATGCTC	ML	78	293	notICP_notACP	0.268707	ATG	M	43668	53336	0.818737	CTC	L	4081	13850	0.294708	0.241288	1.11364	0.10763	0.154937
ATGCTG	ML	187	712	notICP_notACP	0.263675	ATG	M	43668	53336	0.818737	CTG	L	7779	28028	0.27757	0.227257	1.16025	0.148636	0.351359
ATGCTT	ML	357	826	notICP_notACP	0.43289	ATG	M	43668	53336	0.818737	CTT	L	14717	31219	0.471429	0.385976	1.12155	0.114708	0.307049
ATGGAA	ME	1375	2500	notICP_notACP	0.55018	ATG	M	43668	53336	0.818737	GAA	E	78190	120703	0.647791	0.530371	1.03735	0.0366686	-0.444058
ATGGAC	MD	602	1281	notICP_notACP	0.470359	ATG	M	43668	53336	0.818737	GAC	D	24592	52640	0.467183	0.382501	1.22969	0.206766	1.10649
ATGGAG	ME	374	1040	notICP_notACP	0.360231	ATG	M	43668	53336	0.818737	GAG	E	20559	51502	0.3992	0.32684	1.10216	0.0972734	0.137145
ATGGAT	MD	1104	2199	notICP_notACP	0.502273	ATG	M	43668	53336	0.818737	GAT	D	57951	100782	0.575018	0.470788	1.06688	0.0647344	-0.124604
ATGGCA	MA	450	1153	notICP_notACP	0.390815	ATG	M	43668	53336	0.818737	GCA	A	17523	42026	0.41697	0.341389	1.14478	0.135211	0.425385
ATGGCC	MA	301	752	notICP_notACP	0.401062	ATG	M	43668	53336	0.818737	GCC	A	13146	31476	0.41767	0.341962	1.17283	0.159417	0.612107
ATGGCG	MA	86	429	notICP_notACP	0.202326	ATG	M	43668	53336	0.818737	GCG	A	3767	16123	0.233689	0.19133	1.05747	0.0558792	-0.0855378
ATGGCT	MA	560	1217	notICP_notACP	0.460591	ATG	M	43668	53336	0.818737	GCT	A	23604	51765	0.455994	0.37334	1.23371	0.210022	1.10903
ATGGGA	MG	243	725	notICP_notACP	0.336088	ATG	M	43668	53336	0.818737	GGA	G	10757	28683	0.375052	0.307069	1.0945	0.0902998	0.0832401
ATGGGC	MG	202	636	notICP_notACP	0.318681	ATG	M	43668	53336	0.818737	GGC	G	8586	25403	0.338018	0.276748	1.15152	0.141085	0.381039
ATGGGG	MG	161	429	notICP_notACP	0.376744	ATG	M	43668	53336	0.818737	GGG	G	5894	15990	0.368645	0.301823	1.24823	0.221724	0.981583
ATGGGT	MG	714	1293	notICP_notACP	0.55255	ATG	M	43668	53336	0.818737	GGT	G	35674	58480	0.610027	0.499452	1.10631	0.101033	0.249781
ATGGTA	MV	194	695	notICP_notACP	0.280172	ATG	M	43668	53336	0.818737	GTA	V	10026	31168	0.321698	0.263386	1.06373	0.0617843	-0.0857631
ATGGTC	MV	252	600	notICP_notACP	0.420965	ATG	M	43668	53336	0.818737	GTC	V	11719	28668	0.408804	0.334703	1.25773	0.229306	1.15017
ATGGTG	MV	204	575	notICP_notACP	0.355903	ATG	M	43668	53336	0.818737	GTG	V	12130	28290	0.428794	0.351069	1.01377	0.0136737	-0.454482
ATGGTT	MV	562	1226	notICP_notACP	0.458843	ATG	M	43668	53336	0.818737	GTT	V	25540	55927	0.456676	0.373898	1.22719	0.204724	1.06342
ATGTAC	MY	324	652	notICP_notACP	0.497703	ATG	M	43668	53336	0.818737	TAC	Y	21773	36955	0.589187	0.48239	1.03174	0.0312513	-0.456314
ATGTAT	MY	401	825	notICP_notACP	0.486683	ATG	M	43668	53336	0.818737	TAT	Y	27761	48823	0.568614	0.465545	1.0454	0.0444029	-0.317068
ATGTCA	MS	453	1032	notICP_notACP	0.439497	ATG	M	43668	53336	0.818737	TCA	S	21103	49070	0.430071	0.352115	1.24816	0.221672	1.1447
ATGTCC	MS	293	738	notICP_notACP	0.397835	ATG	M	43668	53336	0.818737	TCC	S	14722	36317	0.405391	0.331909	1.19863	0.181176	0.76017
ATGTCG	MS	133	443	notICP_notACP	0.301802	ATG	M	43668	53336	0.818737	TCG	S	7066	22592	0.312796	0.256098	1.17846	0.164211	0.486401
ATGTCT	MS	573	1217	notICP_notACP	0.471264	ATG	M	43668	53336	0.818737	TCT	S	27571	60396	0.456513	0.373764	1.26086	0.231794	1.30711
ATGTGC	MC	105	267	notICP_notACP	0.395522	ATG	M	43668	53336	0.818737	TGC	C	5697	11938	0.477259	0.39075	1.01221	0.012139	-0.517631
ATGTGG	MW	367	436	notICP_notACP	0.842105	ATG	M	43668	53336	0.818737	TGG	W	25727	26517	0.970209	0.794346	1.06012	0.0583854	-0.314252
ATGTGT	MC	195	379	notICP_notACP	0.515789	ATG	M	43668	53336	0.818737	TGT	C	12628	20036	0.630284	0.516037	0.99952	-0.00047998	-0.81062
ATGTTA	ML	267	967	notICP_notACP	0.27686	ATG	M	43668	53336	0.818737	TTA	L	26723	69586	0.384037	0.314426	0.880524	-0.127238	-1.21949
ATGTTC	MF	369	787	notICP_notACP	0.469543	ATG	M	43668	53336	0.818737	TTC	F	27429	46741	0.586838	0.480467	0.977265	-0.0229975	-0.962105
ATGTTG	ML	348	963	notICP_notACP	0.362033	ATG	M	43668	53336	0.818737	TTG	L	33989	70717	0.480641	0.393519	0.919989	-0.0833938	-1.22509
ATGTTT	MF	800	1415	notICP_notACP	0.565678	ATG	M	43668	53336	0.818737	TTT	F	38251	68035	0.562232	0.46032	1.22888	0.206103	1.32433
ATTAAA	IK	385	2286	notICP_notACP	0.16878	ATT	I	38580	78407	0.492054	AAA	K	61593	111466	0.552576	0.271897	0.620749	-0.476829	-2.42428
ATTAAC	IN	229	1323	notICP_notACP	0.173716	ATT	I	38580	78407	0.492054	AAC	N	31602	64209	0.492182	0.24218	0.7173	-0.33226	-1.70586
ATTAAG	IK	215	1517	notICP_notACP	0.142292	ATT	I	38580	78407	0.492054	AAG	K	45152	80849	0.558479	0.274802	0.5178	-0.658166	-2.99879
ATTAAT	IN	392	2041	notICP_notACP	0.192458	ATT	I	38580	78407	0.492054	AAT	N	46076	96103	0.479449	0.235915	0.815795	-0.203592	-1.21113
ATTACA	IT	206	1049	notICP_notACP	0.197143	ATT	I	38580	78407	0.492054	ACA	T	18968	46079	0.411654	0.202556	0.973276	-0.0270877	-0.421275
ATTACC	IT	121	859	notICP_notACP	0.14186	ATT	I	38580	78407	0.492054	ACC	T	11154	31095	0.358728	0.176514	0.80368	-0.218554	-0.947643
ATTACG	IT	50	489	notICP_notACP	0.104082	ATT	I	38580	78407	0.492054	ACG	T	5541	21323	0.259895	0.127882	0.813885	-0.205936	-0.66125
ATTACT	IT	290	1391	notICP_notACP	0.209052	ATT	I	38580	78407	0.492054	ACT	T	20106	50830	0.395566	0.19464	1.07404	0.0714309	-0.0244586
ATTAGA	IR	399	1248	notICP_notACP	0.320256	ATT	I	38580	78407	0.492054	AGA	R	35852	55522	0.645732	0.317735	1.00793	0.00790218	-0.447277
ATTAGC	IS	68	489	notICP_notACP	0.140816	ATT	I	38580	78407	0.492054	AGC	S	8999	25860	0.348014	0.171242	0.822324	-0.195621	-0.857431
ATTAGG	IR	69	546	notICP_notACP	0.127971	ATT	I	38580	78407	0.492054	AGG	R	8204	25142	0.326333	0.160574	0.796959	-0.226952	-0.882995
ATTAGT	IS	187	796	notICP_notACP	0.235885	ATT	I	38580	78407	0.492054	AGT	S	16788	37836	0.443719	0.218334	1.08038	0.0773169	-0.000590329
ATTATA	II	310	1187	notICP_notACP	0.261785	ATT	I	38580	78407	0.492054	ATA	I	25626	47588	0.538507	0.264975	0.987961	-0.0121124	-0.475635
ATTATC	II	250	1286	notICP_notACP	0.195027	ATT	I	38580	78407	0.492054	ATC	I	20467	43622	0.469202	0.230873	0.844738	-0.168728	-1.05565
ATTATG	IM	358	1146	notICP_notACP	0.31299	ATT	I	38580	78407	0.492054	ATG	M	43668	53336	0.818737	0.402863	0.776915	-0.252425	-2.37195
ATTATT	II	574	2172	notICP_notACP	0.264611	ATT	I	38580	78407	0.492054	ATT	I	38580	78407	0.492054	0.242118	1.0929	0.0888381	0.0581269
ATTCAA	IQ	942	2266	notICP_notACP	0.415968	ATT	I	38580	78407	0.492054	CAA	Q	46302	70814	0.653859	0.321734	1.29289	0.256884	1.32503
ATTCAC	IH	144	682	notICP_notACP	0.212299	ATT	I	38580	78407	0.492054	CAC	H	8730	19655	0.44419	0.218566	0.971327	-0.0290924	-0.462833
ATTCAG	IQ	150	898	notICP_notACP	0.167964	ATT	I	38580	78407	0.492054	CAG	Q	13428	32446	0.413875	0.203649	0.824774	-0.192646	-1.01002
ATTCAT	IH	373	1123	notICP_notACP	0.33274	ATT	I	38580	78407	0.492054	CAT	H	20356	35624	0.571425	0.281172	1.1834	0.168396	0.560969
ATTCCA	IP	604	1738	notICP_notACP	0.347901	ATT	I	38580	78407	0.492054	CCA	P	26347	45613	0.57763	0.284225	1.22403	0.202151	0.790997
ATTCCC	IP	107	619	notICP_notACP	0.174194	ATT	I	38580	78407	0.492054	CCC	P	7034	18030	0.390161	0.191981	0.90735	-0.0972274	-0.644722
ATTCCG	IP	66	515	notICP_notACP	0.129845	ATT	I	38580	78407	0.492054	CCG	P	4108	13896	0.295675	0.145488	0.892477	-0.113755	-0.53055
ATTCCT	IP	399	1357	notICP_notACP	0.294551	ATT	I	38580	78407	0.492054	CCT	P	16306	34904	0.467182	0.229879	1.28133	0.247898	0.895172
ATTCGA	IR	37	196	notICP_notACP	0.192893	ATT	I	38580	78407	0.492054	CGA	R	2913	7749	0.376	0.185012	1.0426	0.0417146	-0.136076
ATTCGC	IR	32	176	notICP_notACP	0.186441	ATT	I	38580	78407	0.492054	CGC	R	2203	6629	0.332428	0.163573	1.1398	0.130855	0.188036
ATTCGG	IR	11	121	notICP_notACP	0.0983607	ATT	I	38580	78407	0.492054	CGG	R	1203	4558	0.264093	0.129948	0.756923	-0.278494	-0.815478
ATTCGT	IR	200	501	notICP_notACP	0.400398	ATT	I	38580	78407	0.492054	CGT	R	10324	15885	0.649943	0.319807	1.252	0.224741	1.06346
ATTCTA	IL	131	1024	notICP_notACP	0.12878	ATT	I	38580	78407	0.492054	CTA	L	9227	35298	0.261424	0.128635	1.00113	0.00113236	-0.198043
ATTCTC	IL	89	460	notICP_notACP	0.195228	ATT	I	38580	78407	0.492054	CTC	L	4081	13850	0.294708	0.145012	1.34628	0.297348	0.747354
ATTCTG	IL	87	750	notICP_notACP	0.117177	ATT	I	38580	78407	0.492054	CTG	L	7779	28028	0.27757	0.136579	0.857941	-0.153219	-0.589533
ATTCTT	IL	391	1151	notICP_notACP	0.340278	ATT	I	38580	78407	0.492054	CTT	L	14717	31219	0.471429	0.231968	1.46691	0.383161	1.73815
ATTGAA	IE	1597	4104	notICP_notACP	0.389281	ATT	I	38580	78407	0.492054	GAA	E	78190	120703	0.647791	0.318749	1.22128	0.1999	0.87006
ATTGAC	ID	467	1852	notICP_notACP	0.252563	ATT	I	38580	78407	0.492054	GAC	D	24592	52640	0.467183	0.22988	1.09868	0.0941065	0.0809247
ATTGAG	IE	298	1518	notICP_notACP	0.19684	ATT	I	38580	78407	0.492054	GAG	E	20559	51502	0.3992	0.196428	1.0021	0.00209472	-0.298745
ATTGAT	ID	1251	3616	notICP_notACP	0.346143	ATT	I	38580	78407	0.492054	GAT	D	57951	100782	0.575018	0.28294	1.22338	0.201618	0.783839
ATTGCA	IA	441	1521	notICP_notACP	0.290407	ATT	I	38580	78407	0.492054	GCA	A	17523	42026	0.41697	0.205172	1.41543	0.347436	1.33253
ATTGCC	IA	426	1380	notICP_notACP	0.309196	ATT	I	38580	78407	0.492054	GCC	A	13146	31476	0.41767	0.205516	1.50448	0.40845	1.68968
ATTGCG	IA	90	620	notICP_notACP	0.146538	ATT	I	38580	78407	0.492054	GCG	A	3767	16123	0.233689	0.114988	1.27438	0.242459	0.432275
ATTGCT	IA	649	2071	notICP_notACP	0.313707	ATT	I	38580	78407	0.492054	GCT	A	23604	51765	0.455994	0.224374	1.39814	0.335144	1.382
ATTGGA	IG	206	898	notICP_notACP	0.230256	ATT	I	38580	78407	0.492054	GGA	G	10757	28683	0.375052	0.184546	1.24769	0.221292	0.598244
ATTGGC	IG	158	821	notICP_notACP	0.193431	ATT	I	38580	78407	0.492054	GGC	G	8586	25403	0.338018	0.166323	1.16298	0.150987	0.26596
ATTGGG	IG	131	576	notICP_notACP	0.228769	ATT	I	38580	78407	0.492054	GGG	G	5894	15990	0.368645	0.181393	1.26118	0.232047	0.635484
ATTGGT	IG	841	2149	notICP_notACP	0.391628	ATT	I	38580	78407	0.492054	GGT	G	35674	58480	0.610027	0.300167	1.3047	0.265975	1.30493
ATTGTA	IV	234	1045	notICP_notACP	0.224665	ATT	I	38580	78407	0.492054	GTA	V	10026	31168	0.321698	0.158293	1.4193	0.350165	1.03994
ATTGTC	IV	299	1217	notICP_notACP	0.246305	ATT	I	38580	78407	0.492054	GTC	V	11719	28668	0.408804	0.201154	1.22446	0.202503	0.561488
ATTGTG	IV	231	998	notICP_notACP	0.232232	ATT	I	38580	78407	0.492054	GTG	V	12130	28290	0.428794	0.21099	1.10068	0.0959282	0.0824713
ATTGTT	IV	681	2162	notICP_notACP	0.315303	ATT	I	38580	78407	0.492054	GTT	V	25540	55927	0.456676	0.22471	1.40316	0.338724	1.40593
ATTTAC	IY	316	1007	notICP_notACP	0.314484	ATT	I	38580	78407	0.492054	TAC	Y	21773	36955	0.589187	0.289912	1.08476	0.0813558	0.0237982
ATTTAT	IY	457	1392	notICP_notACP	0.328787	ATT	I	38580	78407	0.492054	TAT	Y	27761	48823	0.568614	0.279789	1.17512	0.161374	0.513283
ATTTCA	IS	391	1535	notICP_notACP	0.255208	ATT	I	38580	78407	0.492054	TCA	S	21103	49070	0.430071	0.211618	1.20598	0.187297	0.514866
ATTTCC	IS	311	1294	notICP_notACP	0.240927	ATT	I	38580	78407	0.492054	TCC	S	14722	36317	0.405391	0.199475	1.20781	0.188806	0.492367
ATTTCG	IS	64	619	notICP_notACP	0.104839	ATT	I	38580	78407	0.492054	TCG	S	7066	22592	0.312796	0.153913	0.681157	-0.383962	-1.192
ATTTCT	IS	523	2078	notICP_notACP	0.252044	ATT	I	38580	78407	0.492054	TCT	S	27571	60396	0.456513	0.224629	1.12205	0.115154	0.180876
ATTTGC	IC	130	445	notICP_notACP	0.293722	ATT	I	38580	78407	0.492054	TGC	C	5697	11938	0.477259	0.234838	1.25075	0.22374	0.7752
ATTTGG	IW	469	870	notICP_notACP	0.53961	ATT	I	38580	78407	0.492054	TGG	W	25727	26517	0.970209	0.477396	1.13032	0.122501	0.461004
ATTTGT	IC	237	665	notICP_notACP	0.357357	ATT	I	38580	78407	0.492054	TGT	C	12628	20036	0.630284	0.310134	1.15227	0.141732	0.431485
ATTTTA	IL	579	2547	notICP_notACP	0.22763	ATT	I	38580	78407	0.492054	TTA	L	26723	69586	0.384037	0.188967	1.2046	0.186146	0.454674
ATTTTC	IF	637	1706	notICP_notACP	0.373755	ATT	I	38580	78407	0.492054	TTC	F	27429	46741	0.586838	0.288756	1.29436	0.258017	1.19742
ATTTTG	IL	594	2266	notICP_notACP	0.262461	ATT	I	38580	78407	0.492054	TTG	L	33989	70717	0.480641	0.236502	1.10977	0.104149	0.134112
ATTTTT	IF	546	1966	notICP_notACP	0.278088	ATT	I	38580	78407	0.492054	TTT	F	38251	68035	0.562232	0.276649	1.0052	0.00519115	-0.404079
CAAAAA	QK	928	2754	notICP_notACP	0.337205	CAA	Q	46302	70814	0.653859	AAA	K	61593	111466	0.552576	0.361307	0.933293	-0.0690358	-1.03159
CAAAAC	QN	559	1697	notICP_notACP	0.3298	CAA	Q	46302	70814	0.653859	AAC	N	31602	64209	0.492182	0.321817	1.0248	0.0245014	-0.347737
CAAAAG	QK	923	2275	notICP_notACP	0.405975	CAA	Q	46302	70814	0.653859	AAG	K	45152	80849	0.558479	0.365166	1.11176	0.10594	0.221165
CAAAAT	QN	877	2796	notICP_notACP	0.313908	CAA	Q	46302	70814	0.653859	AAT	N	46076	96103	0.479449	0.313492	1.00133	0.00132502	-0.481473
CAAACA	QT	375	1282	notICP_notACP	0.293063	CAA	Q	46302	70814	0.653859	ACA	T	18968	46079	0.411654	0.269163	1.08879	0.0850698	0.0431634
CAAACC	QT	184	698	notICP_notACP	0.264664	CAA	Q	46302	70814	0.653859	ACC	T	11154	31095	0.358728	0.234557	1.12835	0.120761	0.217565
CAAACG	QT	85	563	notICP_notACP	0.152482	CAA	Q	46302	70814	0.653859	ACG	T	5541	21323	0.259895	0.169935	0.8973	-0.108365	-0.603804
CAAACT	QT	407	1330	notICP_notACP	0.306536	CAA	Q	46302	70814	0.653859	ACT	T	20106	50830	0.395566	0.258644	1.18517	0.169884	0.524863
CAAAGA	QR	998	1877	notICP_notACP	0.531949	CAA	Q	46302	70814	0.653859	AGA	R	35852	55522	0.645732	0.422218	1.25989	0.231026	1.46864
CAAAGC	QS	186	711	notICP_notACP	0.26264	CAA	Q	46302	70814	0.653859	AGC	S	8999	25860	0.348014	0.227552	1.1542	0.143406	0.325111
CAAAGG	QR	208	890	notICP_notACP	0.234568	CAA	Q	46302	70814	0.653859	AGG	R	8204	25142	0.326333	0.213376	1.09932	0.0946897	0.0777669
CAAAGT	QS	423	1199	notICP_notACP	0.353333	CAA	Q	46302	70814	0.653859	AGT	S	16788	37836	0.443719	0.29013	1.21785	0.197084	0.772622
CAAATA	QI	523	1422	notICP_notACP	0.368236	CAA	Q	46302	70814	0.653859	ATA	I	25626	47588	0.538507	0.352107	1.04581	0.0447883	-0.237057
CAAATC	QI	392	1121	notICP_notACP	0.350267	CAA	Q	46302	70814	0.653859	ATC	I	20467	43622	0.469202	0.306792	1.14171	0.132527	0.364026
CAAATG	QM	902	1481	notICP_notACP	0.609312	CAA	Q	46302	70814	0.653859	ATG	M	43668	53336	0.818737	0.535339	1.13818	0.129431	0.59856
CAAATT	QI	708	2039	notICP_notACP	0.347549	CAA	Q	46302	70814	0.653859	ATT	I	38580	78407	0.492054	0.321734	1.08024	0.0771806	-0.00178864
CAACAA	QQ	1183	2963	notICP_notACP	0.39946	CAA	Q	46302	70814	0.653859	CAA	Q	46302	70814	0.653859	0.427531	0.934342	-0.067913	-1.21198
CAACAC	QH	127	454	notICP_notACP	0.281319	CAA	Q	46302	70814	0.653859	CAC	H	8730	19655	0.44419	0.290438	0.968603	-0.0319003	-0.630369
CAACAG	QQ	373	1658	notICP_notACP	0.225437	CAA	Q	46302	70814	0.653859	CAG	Q	13428	32446	0.413875	0.270616	0.833052	-0.182659	-1.2987
CAACAT	QH	280	872	notICP_notACP	0.321879	CAA	Q	46302	70814	0.653859	CAT	H	20356	35624	0.571425	0.373631	0.861488	-0.149094	-1.58705
CAACCA	QP	430	1141	notICP_notACP	0.377408	CAA	Q	46302	70814	0.653859	CCA	P	26347	45613	0.57763	0.377688	0.999258	-0.000741895	-0.595211
CAACCC	QP	63	336	notICP_notACP	0.189911	CAA	Q	46302	70814	0.653859	CCC	P	7034	18030	0.390161	0.25511	0.744427	-0.295141	-1.66274
CAACCG	QP	79	400	notICP_notACP	0.199501	CAA	Q	46302	70814	0.653859	CCG	P	4108	13896	0.295675	0.19333	1.03192	0.0314226	-0.182216
CAACCT	QP	276	877	notICP_notACP	0.31549	CAA	Q	46302	70814	0.653859	CCT	P	16306	34904	0.467182	0.305471	1.0328	0.0322706	-0.282725
CAACGA	QR	62	268	notICP_notACP	0.234201	CAA	Q	46302	70814	0.653859	CGA	R	2913	7749	0.376	0.245851	0.952613	-0.0485464	-0.609832
CAACGC	QR	30	167	notICP_notACP	0.184524	CAA	Q	46302	70814	0.653859	CGC	R	2203	6629	0.332428	0.217361	0.848927	-0.163782	-0.976216
CAACGG	QR	37	161	notICP_notACP	0.234568	CAA	Q	46302	70814	0.653859	CGG	R	1203	4558	0.264093	0.172679	1.3584	0.306308	0.930518
CAACGT	QR	203	469	notICP_notACP	0.434043	CAA	Q	46302	70814	0.653859	CGT	R	10324	15885	0.649943	0.424971	1.02135	0.0211215	-0.487696
CAACTA	QL	174	1068	notICP_notACP	0.163704	CAA	Q	46302	70814	0.653859	CTA	L	9227	35298	0.261424	0.170934	0.957704	-0.0432166	-0.407127
CAACTC	QL	48	318	notICP_notACP	0.153605	CAA	Q	46302	70814	0.653859	CTC	L	4081	13850	0.294708	0.192697	0.797131	-0.226736	-1.059
CAACTG	QL	154	925	notICP_notACP	0.167387	CAA	Q	46302	70814	0.653859	CTG	L	7779	28028	0.27757	0.181491	0.922284	-0.0809017	-0.556932
CAACTT	QL	177	747	notICP_notACP	0.237968	CAA	Q	46302	70814	0.653859	CTT	L	14717	31219	0.471429	0.308248	0.772002	-0.258768	-1.84424
CAAGAA	QE	1762	3759	notICP_notACP	0.468883	CAA	Q	46302	70814	0.653859	GAA	E	78190	120703	0.647791	0.423564	1.10699	0.101649	0.217429
CAAGAC	QD	397	1205	notICP_notACP	0.330017	CAA	Q	46302	70814	0.653859	GAC	D	24592	52640	0.467183	0.305472	1.08035	0.0772852	-0.00102893
CAAGAG	QE	441	1548	notICP_notACP	0.285345	CAA	Q	46302	70814	0.653859	GAG	E	20559	51502	0.3992	0.26102	1.09319	0.0891017	0.0641236
CAAGAT	QD	1081	2604	notICP_notACP	0.415355	CAA	Q	46302	70814	0.653859	GAT	D	57951	100782	0.575018	0.37598	1.10473	0.0995972	0.176461
CAAGCA	QA	266	987	notICP_notACP	0.270243	CAA	Q	46302	70814	0.653859	GCA	A	17523	42026	0.41697	0.272639	0.99121	-0.00882905	-0.472215
CAAGCC	QA	196	719	notICP_notACP	0.273611	CAA	Q	46302	70814	0.653859	GCC	A	13146	31476	0.41767	0.273097	1.00188	0.00188013	-0.416489
CAAGCG	QA	57	448	notICP_notACP	0.129176	CAA	Q	46302	70814	0.653859	GCG	A	3767	16123	0.233689	0.1528	0.845395	-0.167951	-0.696722
CAAGCT	QA	504	1366	notICP_notACP	0.369422	CAA	Q	46302	70814	0.653859	GCT	A	23604	51765	0.455994	0.298156	1.23902	0.214324	0.91644
CAAGGA	QG	154	677	notICP_notACP	0.228614	CAA	Q	46302	70814	0.653859	GGA	G	10757	28683	0.375052	0.245231	0.932237	-0.0701683	-0.705197
CAAGGC	QG	137	658	notICP_notACP	0.209408	CAA	Q	46302	70814	0.653859	GGC	G	8586	25403	0.338018	0.221016	0.947481	-0.0539486	-0.570226
CAAGGG	QG	77	378	notICP_notACP	0.205805	CAA	Q	46302	70814	0.653859	GGG	G	5894	15990	0.368645	0.241042	0.853814	-0.158042	-1.05973
CAAGGT	QG	804	1551	notICP_notACP	0.518686	CAA	Q	46302	70814	0.653859	GGT	G	35674	58480	0.610027	0.398872	1.30038	0.262658	1.70063
CAAGTA	QV	183	855	notICP_notACP	0.214953	CAA	Q	46302	70814	0.653859	GTA	V	10026	31168	0.321698	0.210345	1.02191	0.021672	-0.239097
CAAGTC	QV	216	701	notICP_notACP	0.309117	CAA	Q	46302	70814	0.653859	GTC	V	11719	28668	0.408804	0.2673	1.15644	0.145348	0.393527
CAAGTG	QV	256	838	notICP_notACP	0.306317	CAA	Q	46302	70814	0.653859	GTG	V	12130	28290	0.428794	0.28037	1.09254	0.088509	0.0653553
CAAGTT	QV	427	1346	notICP_notACP	0.317743	CAA	Q	46302	70814	0.653859	GTT	V	25540	55927	0.456676	0.298602	1.0641	0.0621323	-0.095086
CAATAC	QY	345	914	notICP_notACP	0.378142	CAA	Q	46302	70814	0.653859	TAC	Y	21773	36955	0.589187	0.385245	0.981562	-0.0186098	-0.739325
CAATAT	QY	475	1337	notICP_notACP	0.355755	CAA	Q	46302	70814	0.653859	TAT	Y	27761	48823	0.568614	0.371793	0.956863	-0.0440955	-0.891593
CAATCA	QS	297	1037	notICP_notACP	0.287091	CAA	Q	46302	70814	0.653859	TCA	S	21103	49070	0.430071	0.281205	1.02093	0.0207121	-0.32499
CAATCC	QS	152	645	notICP_notACP	0.236842	CAA	Q	46302	70814	0.653859	TCC	S	14722	36317	0.405391	0.265069	0.893513	-0.112595	-0.961298
CAATCG	QS	99	517	notICP_notACP	0.19305	CAA	Q	46302	70814	0.653859	TCG	S	7066	22592	0.312796	0.204524	0.943898	-0.0577369	-0.541887
CAATCT	QS	380	1288	notICP_notACP	0.295578	CAA	Q	46302	70814	0.653859	TCT	S	27571	60396	0.456513	0.298495	0.990228	-0.00981987	-0.522679
CAATGC	QC	91	256	notICP_notACP	0.357977	CAA	Q	46302	70814	0.653859	TGC	C	5697	11938	0.477259	0.31206	1.14714	0.137272	0.403133
CAATGG	QW	582	784	notICP_notACP	0.742675	CAA	Q	46302	70814	0.653859	TGG	W	25727	26517	0.970209	0.634379	1.17071	0.157611	1.1095
CAATGT	QC	226	490	notICP_notACP	0.462322	CAA	Q	46302	70814	0.653859	TGT	C	12628	20036	0.630284	0.412117	1.12182	0.114955	0.330058
CAATTA	QL	530	1918	notICP_notACP	0.276707	CAA	Q	46302	70814	0.653859	TTA	L	26723	69586	0.384037	0.251106	1.10195	0.0970823	0.104341
CAATTC	QF	395	1058	notICP_notACP	0.373938	CAA	Q	46302	70814	0.653859	TTC	F	27429	46741	0.586838	0.383709	0.974534	-0.0257962	-0.788678
CAATTG	QL	741	2087	notICP_notACP	0.355364	CAA	Q	46302	70814	0.653859	TTG	L	33989	70717	0.480641	0.314272	1.13075	0.122885	0.306131
CAATTT	QF	617	1731	notICP_notACP	0.356813	CAA	Q	46302	70814	0.653859	TTT	F	38251	68035	0.562232	0.36762	0.970602	-0.0298384	-0.783635
CACAAA	HK	190	806	notICP_notACP	0.236679	CAC	H	8730	19655	0.44419	AAA	K	61593	111466	0.552576	0.245449	0.964271	-0.0363834	-0.553348
CACAAC	HN	158	522	notICP_notACP	0.304015	CAC	H	8730	19655	0.44419	AAC	N	31602	64209	0.492182	0.218622	1.3906	0.329732	1.31459
CACAAG	HK	303	731	notICP_notACP	0.415301	CAC	H	8730	19655	0.44419	AAG	K	45152	80849	0.558479	0.248071	1.67412	0.515289	2.85562
CACAAT	HN	141	729	notICP_notACP	0.194521	CAC	H	8730	19655	0.44419	AAT	N	46076	96103	0.479449	0.212967	0.913385	-0.0905977	-0.690273
CACACA	HT	80	360	notICP_notACP	0.224377	CAC	H	8730	19655	0.44419	ACA	T	18968	46079	0.411654	0.182852	1.22709	0.204647	0.519723
CACACC	HT	44	229	notICP_notACP	0.195652	CAC	H	8730	19655	0.44419	ACC	T	11154	31095	0.358728	0.159343	1.22787	0.205277	0.455294
CACACG	HT	33	167	notICP_notACP	0.202381	CAC	H	8730	19655	0.44419	ACG	T	5541	21323	0.259895	0.115443	1.75308	0.561377	1.50567
CACACT	HT	99	401	notICP_notACP	0.248756	CAC	H	8730	19655	0.44419	ACT	T	20106	50830	0.395566	0.175706	1.41575	0.347659	1.14224
CACAGA	HR	200	502	notICP_notACP	0.399602	CAC	H	8730	19655	0.44419	AGA	R	35852	55522	0.645732	0.286828	1.39318	0.331588	1.73907
CACAGC	HS	32	192	notICP_notACP	0.170984	CAC	H	8730	19655	0.44419	AGC	S	8999	25860	0.348014	0.154585	1.10609	0.100832	0.0766425
CACAGG	HR	31	182	notICP_notACP	0.174863	CAC	H	8730	19655	0.44419	AGG	R	8204	25142	0.326333	0.144954	1.20634	0.187588	0.353661
CACAGT	HS	51	278	notICP_notACP	0.18638	CAC	H	8730	19655	0.44419	AGT	S	16788	37836	0.443719	0.197096	0.945632	-0.0559018	-0.515578
CACATA	HI	66	328	notICP_notACP	0.203647	CAC	H	8730	19655	0.44419	ATA	I	25626	47588	0.538507	0.239199	0.851371	-0.160907	-1.06296
CACATC	HI	125	391	notICP_notACP	0.321429	CAC	H	8730	19655	0.44419	ATC	I	20467	43622	0.469202	0.208415	1.54225	0.433245	1.86616
CACATG	HM	176	374	notICP_notACP	0.472	CAC	H	8730	19655	0.44419	ATG	M	43668	53336	0.818737	0.363675	1.29786	0.260718	1.53279
CACATT	HI	157	637	notICP_notACP	0.247649	CAC	H	8730	19655	0.44419	ATT	I	38580	78407	0.492054	0.218566	1.13306	0.124926	0.222693
CACCAA	HQ	182	590	notICP_notACP	0.309645	CAC	H	8730	19655	0.44419	CAA	Q	46302	70814	0.653859	0.290438	1.06613	0.0640369	-0.0810598
CACCAC	HH	67	268	notICP_notACP	0.252788	CAC	H	8730	19655	0.44419	CAC	H	8730	19655	0.44419	0.197305	1.28121	0.247802	0.767854
CACCAG	HQ	71	281	notICP_notACP	0.255319	CAC	H	8730	19655	0.44419	CAG	Q	13428	32446	0.413875	0.183839	1.38882	0.328453	1.0991
CACCAT	HH	113	406	notICP_notACP	0.280098	CAC	H	8730	19655	0.44419	CAT	H	20356	35624	0.571425	0.253821	1.10353	0.0985108	0.113223
CACCCA	HP	99	348	notICP_notACP	0.286533	CAC	H	8730	19655	0.44419	CCA	P	26347	45613	0.57763	0.256577	1.11675	0.110423	0.180253
CACCCC	HP	14	126	notICP_notACP	0.11811	CAC	H	8730	19655	0.44419	CCC	P	7034	18030	0.390161	0.173306	0.681513	-0.383439	-1.341
CACCCG	HP	17	109	notICP_notACP	0.163636	CAC	H	8730	19655	0.44419	CCG	P	4108	13896	0.295675	0.131336	1.24594	0.219887	0.421293
CACCCT	HP	47	240	notICP_notACP	0.19917	CAC	H	8730	19655	0.44419	CCT	P	16306	34904	0.467182	0.207518	0.959774	-0.0410576	-0.48593
CACCGA	HR	7	61	notICP_notACP	0.129032	CAC	H	8730	19655	0.44419	CGA	R	2913	7749	0.376	0.167015	0.772577	-0.258024	-0.997389
CACCGC	HR	14	76	notICP_notACP	0.194805	CAC	H	8730	19655	0.44419	CGC	R	2203	6629	0.332428	0.147661	1.31927	0.277078	0.683652
CACCGG	HR	2	47	notICP_notACP	0.0625	CAC	H	8730	19655	0.44419	CGG	R	1203	4558	0.264093	0.117307	0.532788	-0.629632	-1.24603
CACCGT	HR	45	164	notICP_notACP	0.278788	CAC	H	8730	19655	0.44419	CGT	R	10324	15885	0.649943	0.288698	0.965672	-0.0349313	-0.643006
CACCTA	HL	16	184	notICP_notACP	0.0918919	CAC	H	8730	19655	0.44419	CTA	L	9227	35298	0.261424	0.116122	0.79134	-0.234027	-0.651208
CACCTC	HL	16	99	notICP_notACP	0.17	CAC	H	8730	19655	0.44419	CTC	L	4081	13850	0.294708	0.130906	1.29864	0.261316	0.553703
CACCTG	HL	18	168	notICP_notACP	0.112426	CAC	H	8730	19655	0.44419	CTG	L	7779	28028	0.27757	0.123294	0.911856	-0.0922737	-0.403279
CACCTT	HL	32	211	notICP_notACP	0.15566	CAC	H	8730	19655	0.44419	CTT	L	14717	31219	0.471429	0.209404	0.74335	-0.296588	-1.36921
CACGAA	HE	247	801	notICP_notACP	0.309227	CAC	H	8730	19655	0.44419	GAA	E	78190	120703	0.647791	0.287742	1.07467	0.0720096	-0.0326886
CACGAC	HD	87	339	notICP_notACP	0.258824	CAC	H	8730	19655	0.44419	GAC	D	24592	52640	0.467183	0.207518	1.24723	0.220927	0.670884
CACGAG	HE	81	345	notICP_notACP	0.236994	CAC	H	8730	19655	0.44419	GAG	E	20559	51502	0.3992	0.177321	1.33653	0.290076	0.880319
CACGAT	HD	196	791	notICP_notACP	0.248737	CAC	H	8730	19655	0.44419	GAT	D	57951	100782	0.575018	0.255417	0.973848	-0.0265003	-0.528383
CACGCA	HA	41	220	notICP_notACP	0.190045	CAC	H	8730	19655	0.44419	GCA	A	17523	42026	0.41697	0.185214	1.02608	0.0257505	-0.195531
CACGCC	HA	39	169	notICP_notACP	0.235294	CAC	H	8730	19655	0.44419	GCC	A	13146	31476	0.41767	0.185525	1.26826	0.237647	0.675439
CACGCG	HA	10	67	notICP_notACP	0.161765	CAC	H	8730	19655	0.44419	GCG	A	3767	16123	0.233689	0.103802	1.55839	0.443655	0.961939
CACGCT	HA	59	297	notICP_notACP	0.201342	CAC	H	8730	19655	0.44419	GCT	A	23604	51765	0.455994	0.202548	0.994047	-0.00597119	-0.339674
CACGGA	HG	21	189	notICP_notACP	0.115789	CAC	H	8730	19655	0.44419	GGA	G	10757	28683	0.375052	0.166595	0.695038	-0.363789	-1.24538
CACGGC	HG	29	178	notICP_notACP	0.167598	CAC	H	8730	19655	0.44419	GGC	G	8586	25403	0.338018	0.150144	1.11625	0.109972	0.104012
CACGGG	HG	20	112	notICP_notACP	0.185841	CAC	H	8730	19655	0.44419	GGG	G	5894	15990	0.368645	0.163748	1.13492	0.126559	0.172722
CACGGT	HG	171	470	notICP_notACP	0.36518	CAC	H	8730	19655	0.44419	GGT	G	35674	58480	0.610027	0.270968	1.34769	0.298391	1.40388
CACGTA	HV	24	193	notICP_notACP	0.128866	CAC	H	8730	19655	0.44419	GTA	V	10026	31168	0.321698	0.142895	0.901823	-0.103337	-0.495194
CACGTC	HV	59	225	notICP_notACP	0.265487	CAC	H	8730	19655	0.44419	GTC	V	11719	28668	0.408804	0.181587	1.46204	0.379832	1.34347
CACGTG	HV	57	170	notICP_notACP	0.339181	CAC	H	8730	19655	0.44419	GTG	V	12130	28290	0.428794	0.190466	1.7808	0.577062	2.58653
CACGTT	HV	110	483	notICP_notACP	0.229339	CAC	H	8730	19655	0.44419	GTT	V	25540	55927	0.456676	0.202851	1.13058	0.122728	0.196898
CACTAC	HY	103	342	notICP_notACP	0.303207	CAC	H	8730	19655	0.44419	TAC	Y	21773	36955	0.589187	0.261711	1.15856	0.147175	0.396031
CACTAT	HY	110	436	notICP_notACP	0.254005	CAC	H	8730	19655	0.44419	TAT	Y	27761	48823	0.568614	0.252573	1.00567	0.00565355	-0.366636
CACTCA	HS	42	363	notICP_notACP	0.118132	CAC	H	8730	19655	0.44419	TCA	S	21103	49070	0.430071	0.191033	0.618384	-0.480645	-1.71204
CACTCC	HS	72	317	notICP_notACP	0.22956	CAC	H	8730	19655	0.44419	TCC	S	14722	36317	0.405391	0.180071	1.27483	0.242813	0.678521
CACTCG	HS	16	141	notICP_notACP	0.119718	CAC	H	8730	19655	0.44419	TCG	S	7066	22592	0.312796	0.138941	0.861649	-0.148907	-0.589735
CACTCT	HS	104	471	notICP_notACP	0.222458	CAC	H	8730	19655	0.44419	TCT	S	27571	60396	0.456513	0.202778	1.09705	0.0926228	0.0649785
CACTGC	HC	25	121	notICP_notACP	0.213115	CAC	H	8730	19655	0.44419	TGC	C	5697	11938	0.477259	0.211994	1.00529	0.00527333	-0.309303
CACTGG	HW	118	239	notICP_notACP	0.495833	CAC	H	8730	19655	0.44419	TGG	W	25727	26517	0.970209	0.430957	1.15054	0.140231	0.585144
CACTGT	HC	50	175	notICP_notACP	0.289773	CAC	H	8730	19655	0.44419	TGT	C	12628	20036	0.630284	0.279966	1.03503	0.0344292	-0.247003
CACTTA	HL	51	428	notICP_notACP	0.121212	CAC	H	8730	19655	0.44419	TTA	L	26723	69586	0.384037	0.170586	0.710565	-0.341695	-1.22385
CACTTC	HF	104	358	notICP_notACP	0.292479	CAC	H	8730	19655	0.44419	TTC	F	27429	46741	0.586838	0.260668	1.12204	0.115146	0.209852
CACTTG	HL	135	553	notICP_notACP	0.245487	CAC	H	8730	19655	0.44419	TTG	L	33989	70717	0.480641	0.213496	1.14984	0.139627	0.287002
CACTTT	HF	72	419	notICP_notACP	0.17381	CAC	H	8730	19655	0.44419	TTT	F	38251	68035	0.562232	0.249738	0.695968	-0.362451	-1.86241
CAGAAA	QK	314	1372	notICP_notACP	0.229425	CAG	Q	13428	32446	0.413875	AAA	K	61593	111466	0.552576	0.228697	1.00318	0.00317479	-0.34302
CAGAAC	QN	149	706	notICP_notACP	0.212164	CAG	Q	13428	32446	0.413875	AAC	N	31602	64209	0.492182	0.203702	1.04154	0.040703	-0.153986
CAGAAG	QK	185	869	notICP_notACP	0.213793	CAG	Q	13428	32446	0.413875	AAG	K	45152	80849	0.558479	0.23114	0.924949	-0.0780162	-0.697342
CAGAAT	QN	217	1117	notICP_notACP	0.194991	CAG	Q	13428	32446	0.413875	AAT	N	46076	96103	0.479449	0.198432	0.982659	-0.0174931	-0.376591
CAGACA	QT	56	448	notICP_notACP	0.126949	CAG	Q	13428	32446	0.413875	ACA	T	18968	46079	0.411654	0.170373	0.745122	-0.294207	-1.10815
CAGACC	QT	54	253	notICP_notACP	0.216535	CAG	Q	13428	32446	0.413875	ACC	T	11154	31095	0.358728	0.148468	1.45846	0.377382	1.08814
CAGACG	QT	26	220	notICP_notACP	0.122172	CAG	Q	13428	32446	0.413875	ACG	T	5541	21323	0.259895	0.107564	1.13581	0.127343	0.115317
CAGACT	QT	68	382	notICP_notACP	0.180157	CAG	Q	13428	32446	0.413875	ACT	T	20106	50830	0.395566	0.163715	1.10043	0.0957013	0.0631999
CAGAGA	QR	108	556	notICP_notACP	0.195691	CAG	Q	13428	32446	0.413875	AGA	R	35852	55522	0.645732	0.267252	0.732234	-0.311656	-1.80507
CAGAGC	QS	38	280	notICP_notACP	0.13879	CAG	Q	13428	32446	0.413875	AGC	S	8999	25860	0.348014	0.144034	0.963589	-0.0370901	-0.326619
CAGAGG	QR	45	313	notICP_notACP	0.146497	CAG	Q	13428	32446	0.413875	AGG	R	8204	25142	0.326333	0.135061	1.08467	0.0812757	0.0108592
CAGAGT	QS	59	364	notICP_notACP	0.164384	CAG	Q	13428	32446	0.413875	AGT	S	16788	37836	0.443719	0.183644	0.89512	-0.110798	-0.660281
CAGATA	QI	149	570	ACP	0.262697	CAG	Q	13428	32446	0.413875	ATA	I	25626	47588	0.538507	0.222874	1.17868	0.164393	0.424226
CAGATC	QI	112	418	notICP_notACP	0.26969	CAG	Q	13428	32446	0.413875	ATC	I	20467	43622	0.469202	0.194191	1.38879	0.32843	1.16086
CAGATG	QM	180	498	notICP_notACP	0.362725	CAG	Q	13428	32446	0.413875	ATG	M	43668	53336	0.818737	0.338855	1.07044	0.0680742	-0.0662318
CAGATT	QI	159	788	notICP_notACP	0.202788	CAG	Q	13428	32446	0.413875	ATT	I	38580	78407	0.492054	0.203649	0.995774	-0.00423503	-0.334698
CAGCAA	QQ	431	1820	notICP_notACP	0.237232	CAG	Q	13428	32446	0.413875	CAA	Q	46302	70814	0.653859	0.270616	0.876639	-0.13166	-1.06997
CAGCAC	QH	63	299	notICP_notACP	0.213333	CAG	Q	13428	32446	0.413875	CAC	H	8730	19655	0.44419	0.183839	1.16043	0.148795	0.28489
CAGCAG	QQ	315	1262	notICP_notACP	0.250198	CAG	Q	13428	32446	0.413875	CAG	Q	13428	32446	0.413875	0.171292	1.46065	0.37888	1.26269
CAGCAT	QH	162	603	notICP_notACP	0.269868	CAG	Q	13428	32446	0.413875	CAT	H	20356	35624	0.571425	0.236498	1.1411	0.13199	0.277806
CAGCCA	QP	113	519	notICP_notACP	0.219231	CAG	Q	13428	32446	0.413875	CCA	P	26347	45613	0.57763	0.239066	0.917029	-0.0866166	-0.757976
CAGCCC	QP	35	218	notICP_notACP	0.164384	CAG	Q	13428	32446	0.413875	CCC	P	7034	18030	0.390161	0.161478	1.01799	0.0178335	-0.195811
CAGCCG	QP	49	241	notICP_notACP	0.206612	CAG	Q	13428	32446	0.413875	CCG	P	4108	13896	0.295675	0.122373	1.68838	0.52377	1.44251
CAGCCT	QP	74	435	notICP_notACP	0.172018	CAG	Q	13428	32446	0.413875	CCT	P	16306	34904	0.467182	0.193355	0.88965	-0.116927	-0.715704
CAGCGA	QR	24	147	notICP_notACP	0.168919	CAG	Q	13428	32446	0.413875	CGA	R	2913	7749	0.376	0.155617	1.08548	0.0820211	0.014953
CAGCGC	QR	27	124	notICP_notACP	0.224	CAG	Q	13428	32446	0.413875	CGC	R	2203	6629	0.332428	0.137584	1.6281	0.487413	1.46098
CAGCGG	QR	22	111	notICP_notACP	0.205357	CAG	Q	13428	32446	0.413875	CGG	R	1203	4558	0.264093	0.109301	1.87881	0.630641	1.69207
CAGCGT	QR	62	268	notICP_notACP	0.234201	CAG	Q	13428	32446	0.413875	CGT	R	10324	15885	0.649943	0.268995	0.87065	-0.138515	-1.0948
CAGCTA	QL	63	557	notICP_notACP	0.114695	CAG	Q	13428	32446	0.413875	CTA	L	9227	35298	0.261424	0.108197	1.06006	0.0583279	-0.0429318
CAGCTC	QL	33	223	notICP_notACP	0.151786	CAG	Q	13428	32446	0.413875	CTC	L	4081	13850	0.294708	0.121972	1.24443	0.218676	0.38769
CAGCTG	QL	70	479	notICP_notACP	0.147917	CAG	Q	13428	32446	0.413875	CTG	L	7779	28028	0.27757	0.114879	1.28759	0.252769	0.461288
CAGCTT	QL	79	454	notICP_notACP	0.175824	CAG	Q	13428	32446	0.413875	CTT	L	14717	31219	0.471429	0.195112	0.901143	-0.104092	-0.678725
CAGGAA	QE	292	1415	notICP_notACP	0.206921	CAG	Q	13428	32446	0.413875	GAA	E	78190	120703	0.647791	0.268105	0.771792	-0.259041	-1.60516
CAGGAC	QD	191	679	notICP_notACP	0.282353	CAG	Q	13428	32446	0.413875	GAC	D	24592	52640	0.467183	0.193355	1.46028	0.378627	1.42394
CAGGAG	QE	118	691	notICP_notACP	0.171965	CAG	Q	13428	32446	0.413875	GAG	E	20559	51502	0.3992	0.165219	1.04083	0.0400216	-0.127168
CAGGAT	QD	245	1130	notICP_notACP	0.217507	CAG	Q	13428	32446	0.413875	GAT	D	57951	100782	0.575018	0.237985	0.91395	-0.0899799	-0.768759
CAGGCA	QA	91	515	notICP_notACP	0.178295	CAG	Q	13428	32446	0.413875	GCA	A	17523	42026	0.41697	0.172573	1.03315	0.0326142	-0.158536
CAGGCC	QA	65	320	notICP_notACP	0.205607	CAG	Q	13428	32446	0.413875	GCC	A	13146	31476	0.41767	0.172863	1.18942	0.173469	0.365057
CAGGCG	QA	38	246	notICP_notACP	0.157895	CAG	Q	13428	32446	0.413875	GCG	A	3767	16123	0.233689	0.096718	1.63253	0.490129	1.03534
CAGGCT	QA	85	540	notICP_notACP	0.158965	CAG	Q	13428	32446	0.413875	GCT	A	23604	51765	0.455994	0.188725	0.842311	-0.171606	-0.871816
CAGGGA	QG	62	355	notICP_notACP	0.176966	CAG	Q	13428	32446	0.413875	GGA	G	10757	28683	0.375052	0.155225	1.14006	0.131085	0.17923
CAGGGC	QG	71	304	notICP_notACP	0.236066	CAG	Q	13428	32446	0.413875	GGC	G	8586	25403	0.338018	0.139897	1.68742	0.523203	1.64648
CAGGGG	QG	28	155	notICP_notACP	0.185897	CAG	Q	13428	32446	0.413875	GGG	G	5894	15990	0.368645	0.152573	1.21842	0.197553	0.407994
CAGGGT	QG	52	439	notICP_notACP	0.120455	CAG	Q	13428	32446	0.413875	GGT	G	35674	58480	0.610027	0.252475	0.477095	-0.74004	-2.95445
CAGGTA	QV	43	388	notICP_notACP	0.113111	CAG	Q	13428	32446	0.413875	GTA	V	10026	31168	0.321698	0.133143	0.849544	-0.163056	-0.596381
CAGGTC	QV	58	284	notICP_notACP	0.207018	CAG	Q	13428	32446	0.413875	GTC	V	11719	28668	0.408804	0.169194	1.22355	0.201759	0.469291
CAGGTG	QV	75	359	notICP_notACP	0.211111	CAG	Q	13428	32446	0.413875	GTG	V	12130	28290	0.428794	0.177467	1.18958	0.1736	0.375318
CAGGTT	QV	81	530	notICP_notACP	0.154426	CAG	Q	13428	32446	0.413875	GTT	V	25540	55927	0.456676	0.189007	0.817037	-0.202071	-0.965759
CAGTAC	QY	194	591	notICP_notACP	0.329392	CAG	Q	13428	32446	0.413875	TAC	Y	21773	36955	0.589187	0.24385	1.3508	0.300696	1.27808
CAGTAT	QY	162	734	notICP_notACP	0.221769	CAG	Q	13428	32446	0.413875	TAT	Y	27761	48823	0.568614	0.235335	0.942353	-0.059375	-0.630571
CAGTCA	QS	58	512	notICP_notACP	0.11501	CAG	Q	13428	32446	0.413875	TCA	S	21103	49070	0.430071	0.177995	0.646139	-0.436741	-1.49939
CAGTCC	QS	47	285	notICP_notACP	0.167832	CAG	Q	13428	32446	0.413875	TCC	S	14722	36317	0.405391	0.167781	1.0003	0.000303231	-0.261012
CAGTCG	QS	45	255	notICP_notACP	0.179688	CAG	Q	13428	32446	0.413875	TCG	S	7066	22592	0.312796	0.129458	1.38799	0.327859	0.771907
CAGTCT	QS	92	504	notICP_notACP	0.184158	CAG	Q	13428	32446	0.413875	TCT	S	27571	60396	0.456513	0.188939	0.974697	-0.0256288	-0.387749
CAGTGC	QC	32	139	notICP_notACP	0.235714	CAG	Q	13428	32446	0.413875	TGC	C	5697	11938	0.477259	0.197526	1.19333	0.176752	0.432123
CAGTGG	QW	120	302	notICP_notACP	0.39934	CAG	Q	13428	32446	0.413875	TGG	W	25727	26517	0.970209	0.401545	0.994508	-0.00550696	-0.669798
CAGTGT	QC	47	190	notICP_notACP	0.251309	CAG	Q	13428	32446	0.413875	TGT	C	12628	20036	0.630284	0.260859	0.963391	-0.0372962	-0.592539
CAGTTA	QL	123	950	notICP_notACP	0.130389	CAG	Q	13428	32446	0.413875	TTA	L	26723	69586	0.384037	0.158943	0.820349	-0.198025	-0.801936
CAGTTC	QF	185	637	notICP_notACP	0.291536	CAG	Q	13428	32446	0.413875	TTC	F	27429	46741	0.586838	0.242878	1.20034	0.182606	0.564337
CAGTTG	QL	200	955	notICP_notACP	0.210251	CAG	Q	13428	32446	0.413875	TTG	L	33989	70717	0.480641	0.198925	1.05693	0.0553722	-0.0910013
CAGTTT	QF	306	1051	notICP_notACP	0.291825	CAG	Q	13428	32446	0.413875	TTT	F	38251	68035	0.562232	0.232694	1.25412	0.226432	0.783339
CATAAA	HK	351	1082	notICP_notACP	0.325023	CAT	H	20356	35624	0.571425	AAA	K	61593	111466	0.552576	0.315756	1.02935	0.0289279	-0.313349
CATAAC	HN	162	687	notICP_notACP	0.236919	CAT	H	20356	35624	0.571425	AAC	N	31602	64209	0.492182	0.281245	0.842393	-0.171509	-1.29877
CATAAG	HK	178	742	notICP_notACP	0.240915	CAT	H	20356	35624	0.571425	AAG	K	45152	80849	0.558479	0.319128	0.754916	-0.281149	-2.01508
CATAAT	HN	283	1123	notICP_notACP	0.252669	CAT	H	20356	35624	0.571425	AAT	N	46076	96103	0.479449	0.273969	0.922254	-0.080935	-0.840877
CATACA	HT	127	536	notICP_notACP	0.238361	CAT	H	20356	35624	0.571425	ACA	T	18968	46079	0.411654	0.235229	1.01332	0.0132279	-0.30658
CATACC	HT	60	354	notICP_notACP	0.171831	CAT	H	20356	35624	0.571425	ACC	T	11154	31095	0.358728	0.204986	0.838258	-0.17643	-0.96305
CATACG	HT	29	222	notICP_notACP	0.134529	CAT	H	20356	35624	0.571425	ACG	T	5541	21323	0.259895	0.14851	0.905857	-0.0988738	-0.503036
CATACT	HT	120	549	notICP_notACP	0.22	CAT	H	20356	35624	0.571425	ACT	T	20106	50830	0.395566	0.226036	0.973296	-0.0270665	-0.470018
CATAGA	HR	252	628	notICP_notACP	0.402226	CAT	H	20356	35624	0.571425	AGA	R	35852	55522	0.645732	0.368987	1.09008	0.0862511	0.0683804
CATAGC	HS	51	267	notICP_notACP	0.19403	CAT	H	20356	35624	0.571425	AGC	S	8999	25860	0.348014	0.198864	0.975691	-0.024609	-0.404281
CATAGG	HR	43	278	notICP_notACP	0.157706	CAT	H	20356	35624	0.571425	AGG	R	8204	25142	0.326333	0.186475	0.845723	-0.167564	-0.849087
CATAGT	HS	95	399	notICP_notACP	0.24	CAT	H	20356	35624	0.571425	AGT	S	16788	37836	0.443719	0.253552	0.946551	-0.05493	-0.65874
CATATA	HI	198	571	notICP_notACP	0.347902	CAT	H	20356	35624	0.571425	ATA	I	25626	47588	0.538507	0.307716	1.13059	0.122744	0.298791
CATATC	HI	134	606	notICP_notACP	0.222405	CAT	H	20356	35624	0.571425	ATC	I	20467	43622	0.469202	0.268114	0.829519	-0.186909	-1.30507
CATATG	HM	292	586	notICP_notACP	0.499148	CAT	H	20356	35624	0.571425	ATG	M	43668	53336	0.818737	0.467847	1.06691	0.0647624	-0.123554
CATATT	HI	332	1083	notICP_notACP	0.307196	CAT	H	20356	35624	0.571425	ATT	I	38580	78407	0.492054	0.281172	1.09255	0.0885181	0.0655964
CATCAA	HQ	358	922	notICP_notACP	0.388949	CAT	H	20356	35624	0.571425	CAA	Q	46302	70814	0.653859	0.373631	1.041	0.04018	-0.286387
CATCAC	HH	101	399	notICP_notACP	0.255	CAT	H	20356	35624	0.571425	CAC	H	8730	19655	0.44419	0.253821	1.00464	0.0046338	-0.373493
CATCAG	HQ	63	404	notICP_notACP	0.158025	CAT	H	20356	35624	0.571425	CAG	Q	13428	32446	0.413875	0.236498	0.668185	-0.40319	-1.8911
CATCAT	HH	210	698	notICP_notACP	0.30186	CAT	H	20356	35624	0.571425	CAT	H	20356	35624	0.571425	0.326526	0.924459	-0.078547	-0.988225
CATCCA	HP	325	811	notICP_notACP	0.401478	CAT	H	20356	35624	0.571425	CCA	P	26347	45613	0.57763	0.330072	1.21633	0.195842	0.869312
CATCCC	HP	51	255	notICP_notACP	0.203125	CAT	H	20356	35624	0.571425	CCC	P	7034	18030	0.390161	0.222948	0.911088	-0.0931161	-0.732556
CATCCG	HP	67	307	notICP_notACP	0.220779	CAT	H	20356	35624	0.571425	CCG	P	4108	13896	0.295675	0.168956	1.30673	0.267524	0.741141
CATCCT	HP	231	661	notICP_notACP	0.350453	CAT	H	20356	35624	0.571425	CCT	P	16306	34904	0.467182	0.266959	1.31276	0.27213	1.20227
CATCGA	HR	32	127	notICP_notACP	0.257812	CAT	H	20356	35624	0.571425	CGA	R	2913	7749	0.376	0.214856	1.19993	0.182266	0.497529
CATCGC	HR	33	131	notICP_notACP	0.257576	CAT	H	20356	35624	0.571425	CGC	R	2203	6629	0.332428	0.189958	1.35596	0.304512	1.01465
CATCGG	HR	16	73	notICP_notACP	0.22973	CAT	H	20356	35624	0.571425	CGG	R	1203	4558	0.264093	0.150909	1.5223	0.420225	1.29287
CATCGT	HR	137	310	notICP_notACP	0.44373	CAT	H	20356	35624	0.571425	CGT	R	10324	15885	0.649943	0.371394	1.19477	0.177954	0.822826
CATCTA	HL	63	433	notICP_notACP	0.147465	CAT	H	20356	35624	0.571425	CTA	L	9227	35298	0.261424	0.149384	0.987157	-0.0129264	-0.270476
CATCTC	HL	27	207	notICP_notACP	0.134615	CAT	H	20356	35624	0.571425	CTC	L	4081	13850	0.294708	0.168403	0.799363	-0.22394	-0.918201
CATCTG	HL	56	332	notICP_notACP	0.171171	CAT	H	20356	35624	0.571425	CTG	L	7779	28028	0.27757	0.15861	1.07919	0.0762149	-0.00408865
CATCTT	HL	159	436	notICP_notACP	0.366133	CAT	H	20356	35624	0.571425	CTT	L	14717	31219	0.471429	0.269386	1.35914	0.306851	1.4555
CATGAA	HE	610	1573	notICP_notACP	0.388183	CAT	H	20356	35624	0.571425	GAA	E	78190	120703	0.647791	0.370164	1.04868	0.0475311	-0.228595
CATGAC	HD	156	723	notICP_notACP	0.216851	CAT	H	20356	35624	0.571425	GAC	D	24592	52640	0.467183	0.26696	0.812297	-0.207889	-1.38861
CATGAG	HE	120	643	notICP_notACP	0.187888	CAT	H	20356	35624	0.571425	GAG	E	20559	51502	0.3992	0.228113	0.823664	-0.193993	-1.13626
CATGAT	HD	449	1411	notICP_notACP	0.318697	CAT	H	20356	35624	0.571425	GAT	D	57951	100782	0.575018	0.328579	0.969924	-0.0305374	-0.704735
CATGCA	HA	157	557	notICP_notACP	0.283154	CAT	H	20356	35624	0.571425	GCA	A	17523	42026	0.41697	0.238267	1.18839	0.1726	0.498405
CATGCC	HA	85	409	notICP_notACP	0.209756	CAT	H	20356	35624	0.571425	GCC	A	13146	31476	0.41767	0.238667	0.878865	-0.129124	-0.933341
CATGCG	HA	45	229	notICP_notACP	0.2	CAT	H	20356	35624	0.571425	GCG	A	3767	16123	0.233689	0.133536	1.49773	0.403949	1.08038
CATGCT	HA	182	643	notICP_notACP	0.284161	CAT	H	20356	35624	0.571425	GCT	A	23604	51765	0.455994	0.260566	1.09055	0.0866852	0.0506796
CATGGA	HG	109	460	notICP_notACP	0.238612	CAT	H	20356	35624	0.571425	GGA	G	10757	28683	0.375052	0.214314	1.11337	0.107395	0.136527
CATGGC	HG	64	376	notICP_notACP	0.172414	CAT	H	20356	35624	0.571425	GGC	G	8586	25403	0.338018	0.193152	0.892635	-0.113578	-0.703772
CATGGG	HG	49	282	notICP_notACP	0.176678	CAT	H	20356	35624	0.571425	GGG	G	5894	15990	0.368645	0.210653	0.838719	-0.17588	-0.987789
CATGGT	HG	317	828	notICP_notACP	0.383595	CAT	H	20356	35624	0.571425	GGT	G	35674	58480	0.610027	0.348585	1.10044	0.0957058	0.134599
CATGTA	HV	95	419	notICP_notACP	0.228571	CAT	H	20356	35624	0.571425	GTA	V	10026	31168	0.321698	0.183826	1.24341	0.217859	0.580667
CATGTC	HV	98	370	notICP_notACP	0.266846	CAT	H	20356	35624	0.571425	GTC	V	11719	28668	0.408804	0.233601	1.14232	0.13306	0.279936
CATGTG	HV	93	370	notICP_notACP	0.253369	CAT	H	20356	35624	0.571425	GTG	V	12130	28290	0.428794	0.245023	1.03406	0.0334951	-0.220766
CATGTT	HV	242	806	notICP_notACP	0.301115	CAT	H	20356	35624	0.571425	GTT	V	25540	55927	0.456676	0.260956	1.15389	0.143141	0.371286
CATTAC	HY	162	484	notICP_notACP	0.336082	CAT	H	20356	35624	0.571425	TAC	Y	21773	36955	0.589187	0.336676	0.998237	-0.00176447	-0.537247
CATTAT	HY	324	806	notICP_notACP	0.402726	CAT	H	20356	35624	0.571425	TAT	Y	27761	48823	0.568614	0.32492	1.23946	0.214678	1.00147
CATTCA	HS	228	771	notICP_notACP	0.296632	CAT	H	20356	35624	0.571425	TCA	S	21103	49070	0.430071	0.245753	1.20703	0.188166	0.602914
CATTCC	HS	149	560	notICP_notACP	0.26738	CAT	H	20356	35624	0.571425	TCC	S	14722	36317	0.405391	0.231651	1.15424	0.14344	0.331141
CATTCG	HS	74	375	notICP_notACP	0.199468	CAT	H	20356	35624	0.571425	TCG	S	7066	22592	0.312796	0.178739	1.11597	0.109726	0.12287
CATTCT	HS	288	998	notICP_notACP	0.289289	CAT	H	20356	35624	0.571425	TCT	S	27571	60396	0.456513	0.260863	1.10897	0.103433	0.143912
CATTGC	HC	46	172	notICP_notACP	0.271676	CAT	H	20356	35624	0.571425	TGC	C	5697	11938	0.477259	0.272718	0.996181	-0.00382607	-0.446059
CATTGG	HW	232	413	notICP_notACP	0.562802	CAT	H	20356	35624	0.571425	TGG	W	25727	26517	0.970209	0.554401	1.01515	0.0150391	-0.702815
CATTGT	HC	146	359	notICP_notACP	0.408333	CAT	H	20356	35624	0.571425	TGT	C	12628	20036	0.630284	0.36016	1.13376	0.125536	0.371795
CATTTA	HL	377	1230	notICP_notACP	0.307067	CAT	H	20356	35624	0.571425	TTA	L	26723	69586	0.384037	0.219448	1.39927	0.335951	1.35647
CATTTC	HF	336	766	notICP_notACP	0.439374	CAT	H	20356	35624	0.571425	TTC	F	27429	46741	0.586838	0.335334	1.31026	0.270225	1.49395
CATTTG	HL	461	1281	notICP_notACP	0.360374	CAT	H	20356	35624	0.571425	TTG	L	33989	70717	0.480641	0.27465	1.31212	0.271645	1.23352
CATTTT	HF	373	1021	notICP_notACP	0.365949	CAT	H	20356	35624	0.571425	TTT	F	38251	68035	0.562232	0.321273	1.13906	0.130203	0.364693
CCAAAA	PK	511	1778	notICP_notACP	0.287802	CCA	P	26347	45613	0.57763	AAA	K	61593	111466	0.552576	0.319184	0.90168	-0.103496	-1.107
CCAAAC	PN	363	1135	notICP_notACP	0.320423	CCA	P	26347	45613	0.57763	AAC	N	31602	64209	0.492182	0.284299	1.12706	0.119614	0.256578
CCAAAG	PK	704	1627	notICP_notACP	0.433047	CCA	P	26347	45613	0.57763	AAG	K	45152	80849	0.558479	0.322594	1.34239	0.294451	1.6382
CCAAAT	PN	509	1710	notICP_notACP	0.298071	CCA	P	26347	45613	0.57763	AAT	N	46076	96103	0.479449	0.276944	1.07629	0.0735168	-0.0227562
CCAACA	PT	260	904	notICP_notACP	0.288398	CCA	P	26347	45613	0.57763	ACA	T	18968	46079	0.411654	0.237783	1.21286	0.192981	0.610225
CCAACC	PT	126	579	notICP_notACP	0.218966	CCA	P	26347	45613	0.57763	ACC	T	11154	31095	0.358728	0.207212	1.05672	0.0551727	-0.0956394
CCAACG	PT	54	395	notICP_notACP	0.138889	CCA	P	26347	45613	0.57763	ACG	T	5541	21323	0.259895	0.150123	0.925167	-0.077781	-0.452282
CCAACT	PT	309	1106	notICP_notACP	0.280036	CCA	P	26347	45613	0.57763	ACT	T	20106	50830	0.395566	0.22849	1.22559	0.203424	0.642795
CCAAGA	PR	752	1306	notICP_notACP	0.576129	CCA	P	26347	45613	0.57763	AGA	R	35852	55522	0.645732	0.372994	1.5446	0.434768	3.35682
CCAAGC	PS	123	500	notICP_notACP	0.247505	CCA	P	26347	45613	0.57763	AGC	S	8999	25860	0.348014	0.201023	1.23122	0.208009	0.587481
CCAAGG	PR	119	524	notICP_notACP	0.228571	CCA	P	26347	45613	0.57763	AGG	R	8204	25142	0.326333	0.1885	1.21258	0.192752	0.482733
CCAAGT	PS	268	781	notICP_notACP	0.34399	CCA	P	26347	45613	0.57763	AGT	S	16788	37836	0.443719	0.256305	1.34211	0.294243	1.30018
CCAATA	PI	292	919	notICP_notACP	0.318478	CCA	P	26347	45613	0.57763	ATA	I	25626	47588	0.538507	0.311058	1.02386	0.0235764	-0.341826
CCAATC	PI	200	666	notICP_notACP	0.301349	CCA	P	26347	45613	0.57763	ATC	I	20467	43622	0.469202	0.271025	1.11189	0.106059	0.164842
CCAATG	PM	452	865	notICP_notACP	0.523095	CCA	P	26347	45613	0.57763	ATG	M	43668	53336	0.818737	0.472927	1.10608	0.100821	0.234372
CCAATT	PI	429	1335	notICP_notACP	0.321856	CCA	P	26347	45613	0.57763	ATT	I	38580	78407	0.492054	0.284225	1.1324	0.124338	0.285925
CCACAA	PQ	449	1218	notICP_notACP	0.369155	CCA	P	26347	45613	0.57763	CAA	Q	46302	70814	0.653859	0.377688	0.977407	-0.0228521	-0.755257
CCACAC	PH	72	298	notICP_notACP	0.244147	CCA	P	26347	45613	0.57763	CAC	H	8730	19655	0.44419	0.256577	0.951554	-0.0496591	-0.64171
CCACAG	PQ	130	634	notICP_notACP	0.206299	CCA	P	26347	45613	0.57763	CAG	Q	13428	32446	0.413875	0.239066	0.862937	-0.147414	-1.00875
CCACAT	PH	182	546	notICP_notACP	0.334552	CCA	P	26347	45613	0.57763	CAT	H	20356	35624	0.571425	0.330072	1.01357	0.0134825	-0.42854
CCACCA	PP	427	1163	notICP_notACP	0.367698	CCA	P	26347	45613	0.57763	CCA	P	26347	45613	0.57763	0.333656	1.10203	0.0971502	0.139127
CCACCC	PP	41	282	notICP_notACP	0.14841	CCA	P	26347	45613	0.57763	CCC	P	7034	18030	0.390161	0.225369	0.65852	-0.41776	-1.84434
CCACCG	PP	45	329	notICP_notACP	0.139394	CCA	P	26347	45613	0.57763	CCG	P	4108	13896	0.295675	0.170791	0.816168	-0.203136	-0.87556
CCACCT	PP	235	753	notICP_notACP	0.312997	CCA	P	26347	45613	0.57763	CCT	P	16306	34904	0.467182	0.269858	1.15986	0.148297	0.415171
CCACGA	PR	24	113	notICP_notACP	0.219298	CCA	P	26347	45613	0.57763	CGA	R	2913	7749	0.376	0.217189	1.00971	0.00966583	-0.298243
CCACGC	PR	21	111	notICP_notACP	0.196429	CCA	P	26347	45613	0.57763	CGC	R	2203	6629	0.332428	0.19202	1.02296	0.0226968	-0.214366
CCACGG	PR	11	78	notICP_notACP	0.151899	CCA	P	26347	45613	0.57763	CGG	R	1203	4558	0.264093	0.152548	0.995744	-0.00426493	-0.250801
CCACGT	PR	103	232	notICP_notACP	0.446352	CCA	P	26347	45613	0.57763	CGT	R	10324	15885	0.649943	0.375427	1.18892	0.173045	0.789167
CCACTA	PL	71	593	notICP_notACP	0.121212	CCA	P	26347	45613	0.57763	CTA	L	9227	35298	0.261424	0.151006	0.802697	-0.219779	-0.813582
CCACTC	PL	11	170	notICP_notACP	0.0701754	CCA	P	26347	45613	0.57763	CTC	L	4081	13850	0.294708	0.170232	0.412234	-0.886164	-2.20617
CCACTG	PL	40	455	notICP_notACP	0.0899123	CCA	P	26347	45613	0.57763	CTG	L	7779	28028	0.27757	0.160332	0.560786	-0.578415	-1.61599
CCACTT	PL	107	447	notICP_notACP	0.241071	CCA	P	26347	45613	0.57763	CTT	L	14717	31219	0.471429	0.272311	0.885279	-0.121852	-1.03104
CCAGAA	PE	942	2252	notICP_notACP	0.418553	CCA	P	26347	45613	0.57763	GAA	E	78190	120703	0.647791	0.374183	1.11858	0.112057	0.276127
CCAGAC	PD	166	665	notICP_notACP	0.250751	CCA	P	26347	45613	0.57763	GAC	D	24592	52640	0.467183	0.269859	0.929192	-0.0734401	-0.791953
CCAGAG	PE	165	921	notICP_notACP	0.180043	CCA	P	26347	45613	0.57763	GAG	E	20559	51502	0.3992	0.23059	0.780795	-0.247443	-1.34029
CCAGAT	PD	490	1481	notICP_notACP	0.331309	CCA	P	26347	45613	0.57763	GAT	D	57951	100782	0.575018	0.332147	0.997476	-0.00252675	-0.534919
CCAGCA	PA	168	726	notICP_notACP	0.232462	CCA	P	26347	45613	0.57763	GCA	A	17523	42026	0.41697	0.240854	0.965157	-0.0354645	-0.538849
CCAGCC	PA	70	363	notICP_notACP	0.195055	CCA	P	26347	45613	0.57763	GCC	A	13146	31476	0.41767	0.241259	0.808489	-0.212588	-1.27274
CCAGCG	PA	27	227	notICP_notACP	0.122807	CCA	P	26347	45613	0.57763	GCG	A	3767	16123	0.233689	0.134986	0.909778	-0.0945543	-0.44696
CCAGCT	PA	264	774	notICP_notACP	0.341935	CCA	P	26347	45613	0.57763	GCT	A	23604	51765	0.455994	0.263396	1.29818	0.260964	1.11177
CCAGGA	PG	91	423	notICP_notACP	0.216981	CCA	P	26347	45613	0.57763	GGA	G	10757	28683	0.375052	0.216641	1.00157	0.00156725	-0.331707
CCAGGC	PG	84	392	notICP_notACP	0.216285	CCA	P	26347	45613	0.57763	GGC	G	8586	25403	0.338018	0.195249	1.10774	0.102321	0.103047
CCAGGG	PG	30	206	notICP_notACP	0.149758	CCA	P	26347	45613	0.57763	GGG	G	5894	15990	0.368645	0.21294	0.703289	-0.351988	-1.55776
CCAGGT	PG	435	923	notICP_notACP	0.471861	CCA	P	26347	45613	0.57763	GGT	G	35674	58480	0.610027	0.35237	1.33911	0.292004	1.76699
CCAGTA	PV	90	573	notICP_notACP	0.158537	CCA	P	26347	45613	0.57763	GTA	V	10026	31168	0.321698	0.185822	0.853163	-0.158805	-0.819305
CCAGTC	PV	98	389	notICP_notACP	0.253846	CCA	P	26347	45613	0.57763	GTC	V	11719	28668	0.408804	0.236137	1.07499	0.072315	-0.0253226
CCAGTG	PV	90	470	notICP_notACP	0.193206	CCA	P	26347	45613	0.57763	GTG	V	12130	28290	0.428794	0.247684	0.78005	-0.248397	-1.44323
CCAGTT	PV	223	854	notICP_notACP	0.261988	CCA	P	26347	45613	0.57763	GTT	V	25540	55927	0.456676	0.26379	0.99317	-0.00685296	-0.446858
CCATAC	PY	233	624	notICP_notACP	0.3744	CCA	P	26347	45613	0.57763	TAC	Y	21773	36955	0.589187	0.340332	1.1001	0.0954032	0.129216
CCATAT	PY	292	913	notICP_notACP	0.320569	CCA	P	26347	45613	0.57763	TAT	Y	27761	48823	0.568614	0.328448	0.976011	-0.0242818	-0.665687
CCATCA	PS	219	890	notICP_notACP	0.246914	CCA	P	26347	45613	0.57763	TCA	S	21103	49070	0.430071	0.248422	0.99393	-0.00608893	-0.417167
CCATCC	PS	150	575	notICP_notACP	0.262153	CCA	P	26347	45613	0.57763	TCC	S	14722	36317	0.405391	0.234166	1.11952	0.112897	0.177069
CCATCG	PS	79	447	notICP_notACP	0.178571	CCA	P	26347	45613	0.57763	TCG	S	7066	22592	0.312796	0.18068	0.988328	-0.0117402	-0.323037
CCATCT	PS	359	1151	notICP_notACP	0.3125	CCA	P	26347	45613	0.57763	TCT	S	27571	60396	0.456513	0.263695	1.18508	0.16981	0.534667
CCATGC	PC	53	175	notICP_notACP	0.306818	CCA	P	26347	45613	0.57763	TGC	C	5697	11938	0.477259	0.275679	1.11295	0.107017	0.173373
CCATGG	PW	341	493	notICP_notACP	0.692308	CCA	P	26347	45613	0.57763	TGG	W	25727	26517	0.970209	0.560421	1.23533	0.211341	1.68247
CCATGT	PC	107	235	notICP_notACP	0.457627	CCA	P	26347	45613	0.57763	TGT	C	12628	20036	0.630284	0.364071	1.25697	0.228707	1.24577
CCATTA	PL	352	1337	notICP_notACP	0.263827	CCA	P	26347	45613	0.57763	TTA	L	26723	69586	0.384037	0.221831	1.18931	0.173375	0.467989
CCATTC	PF	298	767	notICP_notACP	0.389323	CCA	P	26347	45613	0.57763	TTC	F	27429	46741	0.586838	0.338975	1.14853	0.138482	0.447035
CCATTG	PL	449	1312	notICP_notACP	0.342727	CCA	P	26347	45613	0.57763	TTG	L	33989	70717	0.480641	0.277633	1.23446	0.210634	0.828789
CCATTT	PF	533	1397	notICP_notACP	0.381974	CCA	P	26347	45613	0.57763	TTT	F	38251	68035	0.562232	0.324762	1.17617	0.162261	0.602357
CCCAAA	PK	204	862	notICP_notACP	0.237543	CCC	P	7034	18030	0.390161	AAA	K	61593	111466	0.552576	0.215594	1.10181	0.0969542	0.0889949
CCCAAC	PN	100	470	notICP_notACP	0.214437	CCC	P	7034	18030	0.390161	AAC	N	31602	64209	0.492182	0.19203	1.11668	0.110364	0.134661
CCCAAG	PK	207	670	notICP_notACP	0.309985	CCC	P	7034	18030	0.390161	AAG	K	45152	80849	0.558479	0.217897	1.42262	0.352503	1.44556
CCCAAT	PN	181	762	notICP_notACP	0.238532	CCC	P	7034	18030	0.390161	AAT	N	46076	96103	0.479449	0.187063	1.27515	0.24306	0.70601
CCCACA	PT	89	478	notICP_notACP	0.187891	CCC	P	7034	18030	0.390161	ACA	T	18968	46079	0.411654	0.160611	1.16985	0.156877	0.278224
CCCACC	PT	58	311	notICP_notACP	0.189103	CCC	P	7034	18030	0.390161	ACC	T	11154	31095	0.358728	0.139962	1.3511	0.30092	0.734402
CCCACG	PT	32	201	notICP_notACP	0.163366	CCC	P	7034	18030	0.390161	ACG	T	5541	21323	0.259895	0.101401	1.61109	0.476912	1.04332
CCCACT	PT	83	492	notICP_notACP	0.170385	CCC	P	7034	18030	0.390161	ACT	T	20106	50830	0.395566	0.154334	1.104	0.0989408	0.0702653
CCCAGA	PR	68	315	notICP_notACP	0.218354	CCC	P	7034	18030	0.390161	AGA	R	35852	55522	0.645732	0.25194	0.866693	-0.143071	-1.04472
CCCAGC	PS	26	187	notICP_notACP	0.143617	CCC	P	7034	18030	0.390161	AGC	S	8999	25860	0.348014	0.135782	1.0577	0.0561012	-0.0600858
CCCAGG	PR	18	151	notICP_notACP	0.125	CCC	P	7034	18030	0.390161	AGG	R	8204	25142	0.326333	0.127323	0.981758	-0.0184109	-0.243863
CCCAGT	PS	66	345	notICP_notACP	0.193642	CCC	P	7034	18030	0.390161	AGT	S	16788	37836	0.443719	0.173122	1.11853	0.112012	0.127585
CCCATA	PI	120	481	notICP_notACP	0.251037	CCC	P	7034	18030	0.390161	ATA	I	25626	47588	0.538507	0.210105	1.19482	0.177996	0.465697
CCCATC	PI	136	438	notICP_notACP	0.312073	CCC	P	7034	18030	0.390161	ATC	I	20467	43622	0.469202	0.183065	1.70472	0.533398	2.21592
CCCATG	PM	197	436	notICP_notACP	0.453089	CCC	P	7034	18030	0.390161	ATG	M	43668	53336	0.818737	0.31944	1.41839	0.34952	2.09297
CCCATT	PI	167	699	notICP_notACP	0.24	CCC	P	7034	18030	0.390161	ATT	I	38580	78407	0.492054	0.191981	1.25013	0.223244	0.631424
CCCCAA	PQ	36	366	notICP_notACP	0.100817	CCC	P	7034	18030	0.390161	CAA	Q	46302	70814	0.653859	0.25511	0.395191	-0.928385	-3.39048
CCCCAC	PH	14	107	notICP_notACP	0.138889	CCC	P	7034	18030	0.390161	CAC	H	8730	19655	0.44419	0.173306	0.801409	-0.221383	-0.938053
CCCCAG	PQ	22	187	notICP_notACP	0.12234	CCC	P	7034	18030	0.390161	CAG	Q	13428	32446	0.413875	0.161478	0.757629	-0.277561	-1.01113
CCCCAT	PH	27	217	notICP_notACP	0.12844	CCC	P	7034	18030	0.390161	CAT	H	20356	35624	0.571425	0.222948	0.576101	-0.551473	-2.18087
CCCCCA	PP	38	310	notICP_notACP	0.125402	CCC	P	7034	18030	0.390161	CCA	P	26347	45613	0.57763	0.225369	0.55643	-0.586214	-2.29052
CCCCCC	PP	5	86	notICP_notACP	0.0689655	CCC	P	7034	18030	0.390161	CCC	P	7034	18030	0.390161	0.152226	0.453047	-0.791759	-1.85233
CCCCCG	PP	2	50	notICP_notACP	0.0588235	CCC	P	7034	18030	0.390161	CCG	P	4108	13896	0.295675	0.115361	0.509908	-0.673525	-1.27654
CCCCCT	PP	22	208	notICP_notACP	0.110048	CCC	P	7034	18030	0.390161	CCT	P	16306	34904	0.467182	0.182277	0.603741	-0.50461	-1.68532
CCCCGA	PR	2	29	notICP_notACP	0.1	CCC	P	7034	18030	0.390161	CGA	R	2913	7749	0.376	0.146701	0.68166	-0.383224	-1.13472
CCCCGC	PR	3	38	notICP_notACP	0.102564	CCC	P	7034	18030	0.390161	CGC	R	2203	6629	0.332428	0.129701	0.790775	-0.234742	-0.728779
CCCCGG	PR	3	22	notICP_notACP	0.173913	CCC	P	7034	18030	0.390161	CGG	R	1203	4558	0.264093	0.103039	1.68784	0.523449	1.21352
CCCCGT	PR	18	87	notICP_notACP	0.215909	CCC	P	7034	18030	0.390161	CGT	R	10324	15885	0.649943	0.253583	0.851434	-0.160833	-1.12657
CCCCTA	PL	23	211	notICP_notACP	0.113208	CCC	P	7034	18030	0.390161	CTA	L	9227	35298	0.261424	0.101997	1.10991	0.104275	0.0581159
CCCCTC	PL	12	113	notICP_notACP	0.114035	CCC	P	7034	18030	0.390161	CTC	L	4081	13850	0.294708	0.114984	0.99175	-0.00828391	-0.197948
CCCCTG	PL	19	151	notICP_notACP	0.131579	CCC	P	7034	18030	0.390161	CTG	L	7779	28028	0.27757	0.108297	1.21498	0.19473	0.282383
CCCCTT	PL	24	196	notICP_notACP	0.126904	CCC	P	7034	18030	0.390161	CTT	L	14717	31219	0.471429	0.183933	0.689944	-0.371145	-1.39316
CCCGAA	PE	108	620	notICP_notACP	0.175523	CCC	P	7034	18030	0.390161	GAA	E	78190	120703	0.647791	0.252743	0.694473	-0.364602	-1.89215
CCCGAC	PD	32	256	notICP_notACP	0.128405	CCC	P	7034	18030	0.390161	GAC	D	24592	52640	0.467183	0.182277	0.704448	-0.35034	-1.32935
CCCGAG	PE	43	255	notICP_notACP	0.171875	CCC	P	7034	18030	0.390161	GAG	E	20559	51502	0.3992	0.155752	1.10351	0.0984996	0.06944
CCCGAT	PD	84	476	notICP_notACP	0.178197	CCC	P	7034	18030	0.390161	GAT	D	57951	100782	0.575018	0.22435	0.794283	-0.230316	-1.24534
CCCGCA	PA	25	222	notICP_notACP	0.116592	CCC	P	7034	18030	0.390161	GCA	A	17523	42026	0.41697	0.162686	0.71667	-0.33314	-1.14791
CCCGCC	PA	21	153	notICP_notACP	0.142857	CCC	P	7034	18030	0.390161	GCC	A	13146	31476	0.41767	0.162959	0.876646	-0.131652	-0.644287
CCCGCG	PA	8	56	notICP_notACP	0.157895	CCC	P	7034	18030	0.390161	GCG	A	3767	16123	0.233689	0.0911764	1.73175	0.549133	1.15145
CCCGCT	PA	37	330	notICP_notACP	0.114804	CCC	P	7034	18030	0.390161	GCT	A	23604	51765	0.455994	0.177911	0.645286	-0.438062	-1.50163
CCCGGA	PG	17	139	notICP_notACP	0.128571	CCC	P	7034	18030	0.390161	GGA	G	10757	28683	0.375052	0.146331	0.878635	-0.129386	-0.572903
CCCGGC	PG	17	130	notICP_notACP	0.137405	CCC	P	7034	18030	0.390161	GGC	G	8586	25403	0.338018	0.131881	1.04188	0.0410265	-0.0988323
CCCGGG	PG	7	58	notICP_notACP	0.135593	CCC	P	7034	18030	0.390161	GGG	G	5894	15990	0.368645	0.143831	0.942726	-0.0589796	-0.38435
CCCGGT	PG	72	304	notICP_notACP	0.239344	CCC	P	7034	18030	0.390161	GGT	G	35674	58480	0.610027	0.238009	1.00561	0.00559422	-0.34577
CCCGTA	PV	41	293	notICP_notACP	0.142857	CCC	P	7034	18030	0.390161	GTA	V	10026	31168	0.321698	0.125514	1.13818	0.129427	0.140327
CCCGTC	PV	26	210	notICP_notACP	0.127962	CCC	P	7034	18030	0.390161	GTC	V	11719	28668	0.408804	0.1595	0.802273	-0.220307	-0.860654
CCCGTG	PV	61	249	notICP_notACP	0.248	CCC	P	7034	18030	0.390161	GTG	V	12130	28290	0.428794	0.167299	1.48238	0.393648	1.30375
CCCGTT	PV	57	426	notICP_notACP	0.135831	CCC	P	7034	18030	0.390161	GTT	V	25540	55927	0.456676	0.178178	0.762337	-0.271366	-1.09943
CCCTAC	PY	47	219	notICP_notACP	0.218182	CCC	P	7034	18030	0.390161	TAC	Y	21773	36955	0.589187	0.229878	0.94912	-0.0522203	-0.585785
CCCTAT	PY	40	284	notICP_notACP	0.14386	CCC	P	7034	18030	0.390161	TAT	Y	27761	48823	0.568614	0.221851	0.648451	-0.433168	-1.85888
CCCTCA	PS	50	379	notICP_notACP	0.134211	CCC	P	7034	18030	0.390161	TCA	S	21103	49070	0.430071	0.167797	0.799839	-0.223345	-0.913346
CCCTCC	PS	68	326	notICP_notACP	0.211009	CCC	P	7034	18030	0.390161	TCC	S	14722	36317	0.405391	0.158168	1.33408	0.288244	0.77773
CCCTCG	PS	26	190	notICP_notACP	0.141361	CCC	P	7034	18030	0.390161	TCG	S	7066	22592	0.312796	0.122041	1.15831	0.146962	0.184095
CCCTCT	PS	84	574	notICP_notACP	0.147826	CCC	P	7034	18030	0.390161	TCT	S	27571	60396	0.456513	0.178114	0.829954	-0.186385	-0.865483
CCCTGC	PC	9	55	notICP_notACP	0.178571	CCC	P	7034	18030	0.390161	TGC	C	5697	11938	0.477259	0.186208	0.958988	-0.0418767	-0.438869
CCCTGG	PW	49	143	notICP_notACP	0.347222	CCC	P	7034	18030	0.390161	TGG	W	25727	26517	0.970209	0.378538	0.917272	-0.0863516	-1.1984
CCCTGT	PC	19	103	notICP_notACP	0.192308	CCC	P	7034	18030	0.390161	TGT	C	12628	20036	0.630284	0.245912	0.782017	-0.245879	-1.42353
CCCTTA	PL	83	542	notICP_notACP	0.154696	CCC	P	7034	18030	0.390161	TTA	L	26723	69586	0.384037	0.149837	1.03243	0.031918	-0.139737
CCCTTC	PF	98	373	notICP_notACP	0.264706	CCC	P	7034	18030	0.390161	TTC	F	27429	46741	0.586838	0.228962	1.15611	0.145065	0.335631
CCCTTG	PL	95	446	notICP_notACP	0.214765	CCC	P	7034	18030	0.390161	TTG	L	33989	70717	0.480641	0.187528	1.14524	0.135618	0.235364
CCCTTT	PF	138	510	notICP_notACP	0.272016	CCC	P	7034	18030	0.390161	TTT	F	38251	68035	0.562232	0.219361	1.24004	0.21514	0.678555
CCGAAA	PK	86	504	notICP_notACP	0.172277	CCG	P	4108	13896	0.295675	AAA	K	61593	111466	0.552576	0.163383	1.05444	0.0530071	-0.0826528
CCGAAC	PN	46	302	notICP_notACP	0.155116	CCG	P	4108	13896	0.295675	AAC	N	31602	64209	0.492182	0.145526	1.0659	0.063815	-0.0412834
CCGAAG	PK	62	380	notICP_notACP	0.165354	CCG	P	4108	13896	0.295675	AAG	K	45152	80849	0.558479	0.165128	1.00137	0.00136751	-0.253474
CCGAAT	PN	62	484	notICP_notACP	0.129897	CCG	P	4108	13896	0.295675	AAT	N	46076	96103	0.479449	0.141761	0.916307	-0.0874038	-0.451448
CCGACA	PT	38	229	notICP_notACP	0.169565	CCG	P	4108	13896	0.295675	ACA	T	18968	46079	0.411654	0.121716	1.39312	0.331549	0.73785
CCGACC	PT	6	97	notICP_notACP	0.0714286	CCG	P	4108	13896	0.295675	ACC	T	11154	31095	0.358728	0.106067	0.673429	-0.395373	-0.837351
CCGACG	PT	10	109	notICP_notACP	0.1	CCG	P	4108	13896	0.295675	ACG	T	5541	21323	0.259895	0.0768445	1.30133	0.263386	0.329044
CCGACT	PT	28	195	notICP_notACP	0.147959	CCG	P	4108	13896	0.295675	ACT	T	20106	50830	0.395566	0.116959	1.26505	0.235113	0.418531
CCGAGA	PR	27	175	notICP_notACP	0.159091	CCG	P	4108	13896	0.295675	AGA	R	35852	55522	0.645732	0.190927	0.833255	-0.182416	-0.915524
CCGAGC	PS	20	114	notICP_notACP	0.182609	CCG	P	4108	13896	0.295675	AGC	S	8999	25860	0.348014	0.102899	1.77464	0.573595	1.38508
CCGAGG	PR	5	112	notICP_notACP	0.0530973	CCG	P	4108	13896	0.295675	AGG	R	8204	25142	0.326333	0.0964887	0.550296	-0.597299	-0.992136
CCGAGT	PS	11	138	notICP_notACP	0.0863309	CCG	P	4108	13896	0.295675	AGT	S	16788	37836	0.443719	0.131197	0.658026	-0.41851	-1.07493
CCGATA	PI	39	285	notICP_notACP	0.13986	CCG	P	4108	13896	0.295675	ATA	I	25626	47588	0.538507	0.159223	0.878391	-0.129664	-0.624131
CCGATC	PI	31	202	notICP_notACP	0.157635	CCG	P	4108	13896	0.295675	ATC	I	20467	43622	0.469202	0.138731	1.13626	0.127745	0.149958
CCGATG	PM	70	275	notICP_notACP	0.257246	CCG	P	4108	13896	0.295675	ATG	M	43668	53336	0.818737	0.24208	1.06265	0.0607641	-0.0839173
CCGATT	PI	41	346	notICP_notACP	0.121037	CCG	P	4108	13896	0.295675	ATT	I	38580	78407	0.492054	0.145488	0.831939	-0.183996	-0.701349
CCGCAA	PQ	118	527	notICP_notACP	0.225379	CCG	P	4108	13896	0.295675	CAA	Q	46302	70814	0.653859	0.19333	1.16577	0.153385	0.319612
CCGCAC	PH	33	146	notICP_notACP	0.231293	CCG	P	4108	13896	0.295675	CAC	H	8730	19655	0.44419	0.131336	1.76107	0.565924	1.73331
CCGCAG	PQ	45	292	notICP_notACP	0.156997	CCG	P	4108	13896	0.295675	CAG	Q	13428	32446	0.413875	0.122373	1.28294	0.249154	0.480352
CCGCAT	PH	45	233	notICP_notACP	0.196581	CCG	P	4108	13896	0.295675	CAT	H	20356	35624	0.571425	0.168956	1.1635	0.151436	0.271883
CCGCCA	PP	63	375	notICP_notACP	0.170213	CCG	P	4108	13896	0.295675	CCA	P	26347	45613	0.57763	0.170791	0.996615	-0.00339044	-0.277909
CCGCCC	PP	25	146	notICP_notACP	0.176871	CCG	P	4108	13896	0.295675	CCC	P	7034	18030	0.390161	0.115361	1.53319	0.427352	1.01268
CCGCCG	PP	5	98	notICP_notACP	0.0606061	CCG	P	4108	13896	0.295675	CCG	P	4108	13896	0.295675	0.0874239	0.693244	-0.366374	-0.65658
CCGCCT	PP	40	270	notICP_notACP	0.151292	CCG	P	4108	13896	0.295675	CCT	P	16306	34904	0.467182	0.138134	1.09525	0.0909822	0.0394465
CCGCGA	PR	7	49	ACP	0.16	CCG	P	4108	13896	0.295675	CGA	R	2913	7749	0.376	0.111174	1.43919	0.364078	0.773252
CCGCGC	PR	6	46	notICP_notACP	0.148936	CCG	P	4108	13896	0.295675	CGC	R	2203	6629	0.332428	0.0982909	1.51526	0.415587	0.828649
CCGCGG	PR	4	31	notICP_notACP	0.15625	CCG	P	4108	13896	0.295675	CGG	R	1203	4558	0.264093	0.0780858	2.001	0.693649	1.39386
CCGCGT	PR	12	68	notICP_notACP	0.188406	CCG	P	4108	13896	0.295675	CGT	R	10324	15885	0.649943	0.192172	0.980401	-0.0197938	-0.373127
CCGCTA	PL	39	356	notICP_notACP	0.112045	CCG	P	4108	13896	0.295675	CTA	L	9227	35298	0.261424	0.0772966	1.44954	0.371249	0.55315
CCGCTC	PL	9	85	ACP	0.116279	CCG	P	4108	13896	0.295675	CTC	L	4081	13850	0.294708	0.0871379	1.33443	0.288501	0.429048
CCGCTG	PL	34	245	ACP	0.142276	CCG	P	4108	13896	0.295675	CTG	L	7779	28028	0.27757	0.0820705	1.73359	0.550193	1.03938
CCGCTT	PL	31	224	notICP_notACP	0.142222	CCG	P	4108	13896	0.295675	CTT	L	14717	31219	0.471429	0.13939	1.02032	0.0201165	-0.162737
CCGGAA	PE	108	641	notICP_notACP	0.169782	CCG	P	4108	13896	0.295675	GAA	E	78190	120703	0.647791	0.191536	0.886424	-0.12056	-0.720955
CCGGAC	PD	48	267	notICP_notACP	0.182836	CCG	P	4108	13896	0.295675	GAC	D	24592	52640	0.467183	0.138135	1.32361	0.28036	0.651161
CCGGAG	PE	44	349	notICP_notACP	0.128571	CCG	P	4108	13896	0.295675	GAG	E	20559	51502	0.3992	0.118034	1.08928	0.0855153	0.0200384
CCGGAT	PD	91	505	notICP_notACP	0.181818	CCG	P	4108	13896	0.295675	GAT	D	57951	100782	0.575018	0.170019	1.0694	0.0670998	-0.0366686
CCGGCA	PA	30	255	notICP_notACP	0.121094	CCG	P	4108	13896	0.295675	GCA	A	17523	42026	0.41697	0.123288	0.982204	-0.017956	-0.235067
CCGGCC	PA	12	113	notICP_notACP	0.114035	CCG	P	4108	13896	0.295675	GCC	A	13146	31476	0.41767	0.123495	0.9234	-0.0796923	-0.376289
CCGGCG	PA	9	72	notICP_notACP	0.136986	CCG	P	4108	13896	0.295675	GCG	A	3767	16123	0.233689	0.069096	1.98255	0.684383	1.20866
CCGGCT	PA	16	238	notICP_notACP	0.0711297	CCG	P	4108	13896	0.295675	GCT	A	23604	51765	0.455994	0.134826	0.527566	-0.639482	-1.44577
CCGGGA	PG	24	191	notICP_notACP	0.130208	CCG	P	4108	13896	0.295675	GGA	G	10757	28683	0.375052	0.110894	1.17417	0.160564	0.201391
CCGGGC	PG	24	166	notICP_notACP	0.149701	CCG	P	4108	13896	0.295675	GGC	G	8586	25403	0.338018	0.0999435	1.49785	0.404033	0.808844
CCGGGG	PG	10	98	notICP_notACP	0.111111	CCG	P	4108	13896	0.295675	GGG	G	5894	15990	0.368645	0.108999	1.01938	0.0191903	-0.129253
CCGGGT	PG	9	154	notICP_notACP	0.0645161	CCG	P	4108	13896	0.295675	GGT	G	35674	58480	0.610027	0.18037	0.357688	-1.02809	-2.52834
CCGGTA	PV	25	271	ACP	0.0955882	CCG	P	4108	13896	0.295675	GTA	V	10026	31168	0.321698	0.0951181	1.00494	0.00493033	-0.139415
CCGGTC	PV	16	139	notICP_notACP	0.121429	CCG	P	4108	13896	0.295675	GTC	V	11719	28668	0.408804	0.120873	1.00459	0.00458384	-0.17798
CCGGTG	PV	23	174	notICP_notACP	0.137143	CCG	P	4108	13896	0.295675	GTG	V	12130	28290	0.428794	0.126784	1.08171	0.0785407	0.00291011
CCGGTT	PV	34	284	notICP_notACP	0.122807	CCG	P	4108	13896	0.295675	GTT	V	25540	55927	0.456676	0.135028	0.909493	-0.0948677	-0.447847
CCGTAC	PY	39	201	notICP_notACP	0.19802	CCG	P	4108	13896	0.295675	TAC	Y	21773	36955	0.589187	0.174208	1.13669	0.128116	0.189732
CCGTAT	PY	49	248	notICP_notACP	0.200803	CCG	P	4108	13896	0.295675	TAT	Y	27761	48823	0.568614	0.168125	1.19437	0.177617	0.371172
CCGTCA	PS	33	238	notICP_notACP	0.142259	CCG	P	4108	13896	0.295675	TCA	S	21103	49070	0.430071	0.127161	1.11873	0.112196	0.0942201
CCGTCC	PS	17	140	notICP_notACP	0.12766	CCG	P	4108	13896	0.295675	TCC	S	14722	36317	0.405391	0.119864	1.06504	0.0630078	-0.0360028
CCGTCG	PS	12	110	notICP_notACP	0.117117	CCG	P	4108	13896	0.295675	TCG	S	7066	22592	0.312796	0.0924861	1.26632	0.236117	0.333234
CCGTCT	PS	33	234	notICP_notACP	0.144681	CCG	P	4108	13896	0.295675	TCT	S	27571	60396	0.456513	0.13498	1.07187	0.069407	-0.0226458
CCGTGC	PC	10	39	notICP_notACP	0.275	CCG	P	4108	13896	0.295675	TGC	C	5697	11938	0.477259	0.141114	1.94878	0.667204	2.37602
CCGTGG	PW	33	118	notICP_notACP	0.285714	CCG	P	4108	13896	0.295675	TGG	W	25727	26517	0.970209	0.286867	0.995982	-0.00402581	-0.470308
CCGTGT	PC	5	54	notICP_notACP	0.109091	CCG	P	4108	13896	0.295675	TGT	C	12628	20036	0.630284	0.186359	0.585379	-0.535496	-1.78943
CCGTTA	PL	54	448	notICP_notACP	0.122494	CCG	P	4108	13896	0.295675	TTA	L	26723	69586	0.384037	0.11355	1.07877	0.0758193	-0.00386704
CCGTTC	PF	55	241	notICP_notACP	0.231405	CCG	P	4108	13896	0.295675	TTC	F	27429	46741	0.586838	0.173514	1.33364	0.287913	0.851702
CCGTTG	PL	40	376	notICP_notACP	0.108753	CCG	P	4108	13896	0.295675	TTG	L	33989	70717	0.480641	0.142114	0.765255	-0.267546	-0.868859
CCGTTT	PF	76	375	notICP_notACP	0.204787	CCG	P	4108	13896	0.295675	TTT	F	38251	68035	0.562232	0.166238	1.23189	0.208551	0.487973
CCTAAA	PK	283	1047	notICP_notACP	0.270992	CCT	P	16306	34904	0.467182	AAA	K	61593	111466	0.552576	0.258154	1.04973	0.0485351	-0.15415
CCTAAC	PN	89	603	notICP_notACP	0.149007	CCT	P	16306	34904	0.467182	AAC	N	31602	64209	0.492182	0.229939	0.648028	-0.433822	-1.92853
CCTAAG	PK	99	671	notICP_notACP	0.14881	CCT	P	16306	34904	0.467182	AAG	K	45152	80849	0.558479	0.260911	0.570345	-0.561514	-2.58135
CCTAAT	PN	204	1010	notICP_notACP	0.20277	CCT	P	16306	34904	0.467182	AAT	N	46076	96103	0.479449	0.22399	0.90526	-0.0995326	-0.761294
CCTACA	PT	99	638	notICP_notACP	0.156495	CCT	P	16306	34904	0.467182	ACA	T	18968	46079	0.411654	0.192317	0.813731	-0.206126	-0.995004
CCTACC	PT	48	408	notICP_notACP	0.119804	CCT	P	16306	34904	0.467182	ACC	T	11154	31095	0.358728	0.167591	0.71486	-0.335668	-1.18841
CCTACG	PT	35	305	notICP_notACP	0.117647	CCT	P	16306	34904	0.467182	ACG	T	5541	21323	0.259895	0.121418	0.96894	-0.0315528	-0.262735
CCTACT	PT	111	660	notICP_notACP	0.16944	CCT	P	16306	34904	0.467182	ACT	T	20106	50830	0.395566	0.184801	0.916878	-0.086781	-0.586465
CCTAGA	PR	92	396	notICP_notACP	0.234257	CCT	P	16306	34904	0.467182	AGA	R	35852	55522	0.645732	0.301675	0.776521	-0.252931	-1.77848
CCTAGC	PS	31	219	notICP_notACP	0.145455	CCT	P	16306	34904	0.467182	AGC	S	8999	25860	0.348014	0.162586	0.89463	-0.111345	-0.58611
CCTAGG	PR	26	189	notICP_notACP	0.142105	CCT	P	16306	34904	0.467182	AGG	R	8204	25142	0.326333	0.152457	0.932099	-0.0703158	-0.438819
CCTAGT	PS	84	414	notICP_notACP	0.204819	CCT	P	16306	34904	0.467182	AGT	S	16788	37836	0.443719	0.207298	0.988044	-0.0120281	-0.371769
CCTATA	PI	158	565	notICP_notACP	0.280919	CCT	P	16306	34904	0.467182	ATA	I	25626	47588	0.538507	0.251581	1.11661	0.110301	0.176076
CCTATC	PI	99	519	notICP_notACP	0.192308	CCT	P	16306	34904	0.467182	ATC	I	20467	43622	0.469202	0.219203	0.877304	-0.130901	-0.86386
CCTATG	PM	139	476	notICP_notACP	0.293501	CCT	P	16306	34904	0.467182	ATG	M	43668	53336	0.818737	0.3825	0.767324	-0.264847	-2.32319
CCTATT	PI	226	967	notICP_notACP	0.234504	CCT	P	16306	34904	0.467182	ATT	I	38580	78407	0.492054	0.229879	1.02012	0.0199196	-0.269278
CCTCAA	PQ	500	1274	notICP_notACP	0.392941	CCT	P	16306	34904	0.467182	CAA	Q	46302	70814	0.653859	0.305471	1.28634	0.251804	1.21925
CCTCAC	PH	104	358	notICP_notACP	0.292479	CCT	P	16306	34904	0.467182	CAC	H	8730	19655	0.44419	0.207518	1.40942	0.343176	1.32356
CCTCAG	PQ	119	519	notICP_notACP	0.230769	CCT	P	16306	34904	0.467182	CAG	Q	13428	32446	0.413875	0.193355	1.1935	0.17689	0.423617
CCTCAT	PH	212	645	notICP_notACP	0.329721	CCT	P	16306	34904	0.467182	CAT	H	20356	35624	0.571425	0.266959	1.2351	0.211151	0.800234
CCTCCA	PP	323	934	notICP_notACP	0.346524	CCT	P	16306	34904	0.467182	CCA	P	26347	45613	0.57763	0.269858	1.2841	0.250055	1.06534
CCTCCC	PP	59	333	notICP_notACP	0.179641	CCT	P	16306	34904	0.467182	CCC	P	7034	18030	0.390161	0.182277	0.98554	-0.014566	-0.335749
CCTCCG	PP	30	247	notICP_notACP	0.125	CCT	P	16306	34904	0.467182	CCG	P	4108	13896	0.295675	0.138134	0.904916	-0.0999126	-0.470409
CCTCCT	PP	185	696	notICP_notACP	0.266858	CCT	P	16306	34904	0.467182	CCT	P	16306	34904	0.467182	0.218259	1.22266	0.201033	0.601622
CCTCGA	PR	39	156	notICP_notACP	0.254777	CCT	P	16306	34904	0.467182	CGA	R	2913	7749	0.376	0.175661	1.45039	0.371835	1.25996
CCTCGC	PR	15	114	notICP_notACP	0.13913	CCT	P	16306	34904	0.467182	CGC	R	2203	6629	0.332428	0.155305	0.895855	-0.109977	-0.556174
CCTCGG	PR	4	58	notICP_notACP	0.0847458	CCT	P	16306	34904	0.467182	CGG	R	1203	4558	0.264093	0.12338	0.68687	-0.37561	-0.941867
CCTCGT	PR	92	247	notICP_notACP	0.375	CCT	P	16306	34904	0.467182	CGT	R	10324	15885	0.649943	0.303642	1.23501	0.211076	0.90965
CCTCTA	PL	44	397	notICP_notACP	0.113065	CCT	P	16306	34904	0.467182	CTA	L	9227	35298	0.261424	0.122133	0.925759	-0.0771416	-0.366553
CCTCTC	PL	19	184	notICP_notACP	0.108108	CCT	P	16306	34904	0.467182	CTC	L	4081	13850	0.294708	0.137682	0.785199	-0.241818	-0.788514
CCTCTG	PL	36	341	notICP_notACP	0.108187	CCT	P	16306	34904	0.467182	CTG	L	7779	28028	0.27757	0.129676	0.83429	-0.181174	-0.619209
CCTCTT	PL	102	399	notICP_notACP	0.2575	CCT	P	16306	34904	0.467182	CTT	L	14717	31219	0.471429	0.220243	1.16916	0.156288	0.37858
CCTGAA	PE	722	1836	notICP_notACP	0.393576	CCT	P	16306	34904	0.467182	GAA	E	78190	120703	0.647791	0.302637	1.30049	0.262742	1.29096
CCTGAC	PD	110	589	notICP_notACP	0.188136	CCT	P	16306	34904	0.467182	GAC	D	24592	52640	0.467183	0.21826	0.86198	-0.148523	-0.925006
CCTGAG	PE	126	693	notICP_notACP	0.182997	CCT	P	16306	34904	0.467182	GAG	E	20559	51502	0.3992	0.186499	0.981222	-0.0189566	-0.359142
CCTGAT	PD	430	1373	notICP_notACP	0.313683	CCT	P	16306	34904	0.467182	GAT	D	57951	100782	0.575018	0.268638	1.16768	0.155017	0.454032
CCTGCA	PA	150	664	notICP_notACP	0.227068	CCT	P	16306	34904	0.467182	GCA	A	17523	42026	0.41697	0.194801	1.16564	0.153269	0.321536
CCTGCC	PA	84	452	notICP_notACP	0.187638	CCT	P	16306	34904	0.467182	GCC	A	13146	31476	0.41767	0.195128	0.961614	-0.0391417	-0.449954
CCTGCG	PA	25	260	notICP_notACP	0.0996169	CCT	P	16306	34904	0.467182	GCG	A	3767	16123	0.233689	0.109175	0.912448	-0.0916238	-0.355845
CCTGCT	PA	187	854	notICP_notACP	0.219883	CCT	P	16306	34904	0.467182	GCT	A	23604	51765	0.455994	0.213032	1.03216	0.0316511	-0.199812
CCTGGA	PG	78	383	notICP_notACP	0.205729	CCT	P	16306	34904	0.467182	GGA	G	10757	28683	0.375052	0.175218	1.17413	0.160531	0.318077
CCTGGC	PG	47	341	notICP_notACP	0.140351	CCT	P	16306	34904	0.467182	GGC	G	8586	25403	0.338018	0.157916	0.88877	-0.117917	-0.587221
CCTGGG	PG	35	193	notICP_notACP	0.185567	CCT	P	16306	34904	0.467182	GGG	G	5894	15990	0.368645	0.172224	1.07747	0.0746179	-0.0101912
CCTGGT	PG	281	805	notICP_notACP	0.349876	CCT	P	16306	34904	0.467182	GGT	G	35674	58480	0.610027	0.284994	1.22766	0.205111	0.813186
CCTGTA	PV	116	601	notICP_notACP	0.194352	CCT	P	16306	34904	0.467182	GTA	V	10026	31168	0.321698	0.150292	1.29317	0.257095	0.619754
CCTGTC	PV	76	425	notICP_notACP	0.180751	CCT	P	16306	34904	0.467182	GTC	V	11719	28668	0.408804	0.190986	0.946411	-0.0550787	-0.496712
CCTGTG	PV	86	496	notICP_notACP	0.17505	CCT	P	16306	34904	0.467182	GTG	V	12130	28290	0.428794	0.200325	0.873832	-0.134867	-0.802951
CCTGTT	PV	219	901	notICP_notACP	0.243902	CCT	P	16306	34904	0.467182	GTT	V	25540	55927	0.456676	0.213351	1.1432	0.133829	0.259304
CCTTAC	PY	140	464	notICP_notACP	0.303226	CCT	P	16306	34904	0.467182	TAC	Y	21773	36955	0.589187	0.275258	1.10161	0.0967695	0.112537
CCTTAT	PY	227	637	notICP_notACP	0.357367	CCT	P	16306	34904	0.467182	TAT	Y	27761	48823	0.568614	0.265646	1.34527	0.296597	1.36386
CCTTCA	PS	221	904	notICP_notACP	0.245304	CCT	P	16306	34904	0.467182	TCA	S	21103	49070	0.430071	0.200921	1.22089	0.199584	0.546933
CCTTCC	PS	142	657	notICP_notACP	0.217325	CCT	P	16306	34904	0.467182	TCC	S	14722	36317	0.405391	0.189392	1.14749	0.137578	0.245955
CCTTCG	PS	55	387	notICP_notACP	0.14433	CCT	P	16306	34904	0.467182	TCG	S	7066	22592	0.312796	0.146133	0.987663	-0.012414	-0.263156
CCTTCT	PS	238	1032	notICP_notACP	0.231365	CCT	P	16306	34904	0.467182	TCT	S	27571	60396	0.456513	0.213275	1.08482	0.0814154	0.0177746
CCTTGC	PC	26	109	notICP_notACP	0.245455	CCT	P	16306	34904	0.467182	TGC	C	5697	11938	0.477259	0.222967	1.10086	0.0960872	0.08791
CCTTGG	PW	191	332	notICP_notACP	0.576577	CCT	P	16306	34904	0.467182	TGG	W	25727	26517	0.970209	0.453264	1.27205	0.240632	1.68352
CCTTGT	PC	65	194	notICP_notACP	0.338462	CCT	P	16306	34904	0.467182	TGT	C	12628	20036	0.630284	0.294458	1.14944	0.139276	0.393533
CCTTTA	PL	243	1005	notICP_notACP	0.242545	CCT	P	16306	34904	0.467182	TTA	L	26723	69586	0.384037	0.179415	1.35186	0.301482	0.944064
CCTTTC	PF	154	567	notICP_notACP	0.272887	CCT	P	16306	34904	0.467182	TTC	F	27429	46741	0.586838	0.274161	0.995356	-0.00465487	-0.452806
CCTTTG	PL	214	938	notICP_notACP	0.228967	CCT	P	16306	34904	0.467182	TTG	L	33989	70717	0.480641	0.224547	1.01968	0.0194919	-0.264931
CCTTTT	PF	144	730	notICP_notACP	0.198358	CCT	P	16306	34904	0.467182	TTT	F	38251	68035	0.562232	0.262665	0.755177	-0.280803	-1.65722
CGAAAA	RK	85	344	notICP_notACP	0.249275	CGA	R	2913	7749	0.376	AAA	K	61593	111466	0.552576	0.207769	1.19977	0.182133	0.480475
CGAAAC	RN	28	174	notICP_notACP	0.165714	CGA	R	2913	7749	0.376	AAC	N	31602	64209	0.492182	0.18506	0.895461	-0.110417	-0.664149
CGAAAG	RK	33	207	notICP_notACP	0.163462	CGA	R	2913	7749	0.376	AAG	K	45152	80849	0.558479	0.209988	0.778433	-0.250473	-1.23017
CGAAAT	RN	79	337	notICP_notACP	0.236686	CGA	R	2913	7749	0.376	AAT	N	46076	96103	0.479449	0.180273	1.31293	0.272264	0.812488
CGAACA	RT	30	131	notICP_notACP	0.234848	CGA	R	2913	7749	0.376	ACA	T	18968	46079	0.411654	0.154782	1.51729	0.416924	1.31099
CGAACC	RT	13	81	notICP_notACP	0.170732	CGA	R	2913	7749	0.376	ACC	T	11154	31095	0.358728	0.134882	1.26579	0.235696	0.484595
CGAACG	RT	11	74	notICP_notACP	0.16	CGA	R	2913	7749	0.376	ACG	T	5541	21323	0.259895	0.0977205	1.63732	0.493062	1.05515
CGAACT	RT	16	131	notICP_notACP	0.128788	CGA	R	2913	7749	0.376	ACT	T	20106	50830	0.395566	0.148733	0.865902	-0.143984	-0.619032
CGAAGA	RR	75	225	notICP_notACP	0.336283	CGA	R	2913	7749	0.376	AGA	R	35852	55522	0.645732	0.242795	1.38505	0.325735	1.43382
CGAAGC	RS	15	81	notICP_notACP	0.195122	CGA	R	2913	7749	0.376	AGC	S	8999	25860	0.348014	0.130853	1.49115	0.399547	1.04199
CGAAGG	RR	25	118	ACP	0.218487	CGA	R	2913	7749	0.376	AGG	R	8204	25142	0.326333	0.122701	1.78064	0.576975	1.66592
CGAAGT	RS	20	138	notICP_notACP	0.151079	CGA	R	2913	7749	0.376	AGT	S	16788	37836	0.443719	0.166838	0.905542	-0.0992218	-0.566137
CGAATA	RI	117	239	ICP	0.491667	CGA	R	2913	7749	0.376	ATA	I	25626	47588	0.538507	0.202479	2.42824	0.887167	5.29188
CGAATC	RI	15	119	notICP_notACP	0.133333	CGA	R	2913	7749	0.376	ATC	I	20467	43622	0.469202	0.17642	0.755772	-0.280015	-1.11104
CGAATG	RM	54	176	notICP_notACP	0.310734	CGA	R	2913	7749	0.376	ATG	M	43668	53336	0.818737	0.307845	1.00939	0.00934139	-0.424688
CGAATT	RI	38	206	notICP_notACP	0.188406	CGA	R	2913	7749	0.376	ATT	I	38580	78407	0.492054	0.185012	1.01834	0.018175	-0.223101
CGACAA	RQ	55	197	notICP_notACP	0.282828	CGA	R	2913	7749	0.376	CAA	Q	46302	70814	0.653859	0.245851	1.15041	0.140115	0.333173
CGACAC	RH	7	49	notICP_notACP	0.16	CGA	R	2913	7749	0.376	CAC	H	8730	19655	0.44419	0.167015	0.957995	-0.0429126	-0.39685
CGACAG	RQ	27	116	notICP_notACP	0.239316	CGA	R	2913	7749	0.376	CAG	Q	13428	32446	0.413875	0.155617	1.53785	0.430388	1.38013
CGACAT	RH	27	118	notICP_notACP	0.235294	CGA	R	2913	7749	0.376	CAT	H	20356	35624	0.571425	0.214856	1.09513	0.09087	0.0608436
CGACCA	RP	21	111	notICP_notACP	0.196429	CGA	R	2913	7749	0.376	CCA	P	26347	45613	0.57763	0.217189	0.904414	-0.100468	-0.741742
CGACCC	RP	12	44	notICP_notACP	0.288889	CGA	R	2913	7749	0.376	CCC	P	7034	18030	0.390161	0.146701	1.96924	0.677648	2.52829
CGACCG	RP	8	17	ICP	0.5	CGA	R	2913	7749	0.376	CCG	P	4108	13896	0.295675	0.111174	4.49746	1.50351	7.36667
CGACCT	RP	20	90	notICP_notACP	0.230769	CGA	R	2913	7749	0.376	CCT	P	16306	34904	0.467182	0.175661	1.31372	0.272865	0.794387
CGACGA	RR	13	20	ICP	0.666667	CGA	R	2913	7749	0.376	CGA	R	2913	7749	0.376	0.141376	4.71556	1.55087	9.96589
CGACGC	RR	7	26	notICP_notACP	0.296296	CGA	R	2913	7749	0.376	CGC	R	2203	6629	0.332428	0.124993	2.3705	0.863102	3.1268
CGACGG	RR	8	19	ICP	0.45	CGA	R	2913	7749	0.376	CGG	R	1203	4558	0.264093	0.099299	4.53177	1.51111	6.64588
CGACGT	RR	10	46	notICP_notACP	0.234043	CGA	R	2913	7749	0.376	CGT	R	10324	15885	0.649943	0.244379	0.957704	-0.0432161	-0.582053
CGACTA	RL	15	133	notICP_notACP	0.119403	CGA	R	2913	7749	0.376	CTA	L	9227	35298	0.261424	0.0982954	1.21474	0.194527	0.255835
CGACTC	RL	9	39	notICP_notACP	0.25	CGA	R	2913	7749	0.376	CTC	L	4081	13850	0.294708	0.11081	2.25611	0.813642	2.52619
CGACTG	RL	21	89	ICP	0.244444	CGA	R	2913	7749	0.376	CTG	L	7779	28028	0.27757	0.104366	2.34218	0.851082	2.55348
CGACTT	RL	15	99	ACP	0.16	CGA	R	2913	7749	0.376	CTT	L	14717	31219	0.471429	0.177257	0.902643	-0.102428	-0.611454
CGAGAA	RE	80	340	notICP_notACP	0.237537	CGA	R	2913	7749	0.376	GAA	E	78190	120703	0.647791	0.24357	0.975231	-0.0250805	-0.497338
CGAGAC	RD	17	139	notICP_notACP	0.128571	CGA	R	2913	7749	0.376	GAC	D	24592	52640	0.467183	0.175661	0.731929	-0.312071	-1.18748
CGAGAG	RE	27	167	notICP_notACP	0.166667	CGA	R	2913	7749	0.376	GAG	E	20559	51502	0.3992	0.150099	1.11038	0.104699	0.0868953
CGAGAT	RD	96	296	notICP_notACP	0.326599	CGA	R	2913	7749	0.376	GAT	D	57951	100782	0.575018	0.216207	1.51059	0.4125	1.80316
CGAGCA	RA	17	111	notICP_notACP	0.160714	CGA	R	2913	7749	0.376	GCA	A	17523	42026	0.41697	0.156781	1.02509	0.0247799	-0.16854
CGAGCC	RA	12	72	notICP_notACP	0.178082	CGA	R	2913	7749	0.376	GCC	A	13146	31476	0.41767	0.157044	1.13396	0.12572	0.162751
CGAGCG	RA	10	35	ICP	0.305556	CGA	R	2913	7749	0.376	GCG	A	3767	16123	0.233689	0.087867	3.47748	1.24631	4.0843
CGAGCT	RA	11	91	notICP_notACP	0.130435	CGA	R	2913	7749	0.376	GCT	A	23604	51765	0.455994	0.171454	0.760757	-0.273441	-1.06319
CGAGGA	RG	19	114	notICP_notACP	0.173913	CGA	R	2913	7749	0.376	GGA	G	10757	28683	0.375052	0.14102	1.23325	0.209656	0.417673
CGAGGC	RG	12	77	notICP_notACP	0.166667	CGA	R	2913	7749	0.376	GGC	G	8586	25403	0.338018	0.127095	1.31136	0.271064	0.568933
CGAGGG	RG	4	43	notICP_notACP	0.113636	CGA	R	2913	7749	0.376	GGG	G	5894	15990	0.368645	0.13861	0.819825	-0.198664	-0.700756
CGAGGT	RG	13	96	notICP_notACP	0.14433	CGA	R	2913	7749	0.376	GGT	G	35674	58480	0.610027	0.22937	0.629244	-0.463236	-2.00731
CGAGTA	RV	17	107	ACP	0.166667	CGA	R	2913	7749	0.376	GTA	V	10026	31168	0.321698	0.120958	1.37788	0.320549	0.697511
CGAGTC	RV	4	59	notICP_notACP	0.0833333	CGA	R	2913	7749	0.376	GTC	V	11719	28668	0.408804	0.15371	0.542145	-0.612221	-1.60481
CGAGTG	RV	14	77	ACP	0.192308	CGA	R	2913	7749	0.376	GTG	V	12130	28290	0.428794	0.161226	1.19278	0.176287	0.350978
CGAGTT	RV	20	131	notICP_notACP	0.159091	CGA	R	2913	7749	0.376	GTT	V	25540	55927	0.456676	0.17171	0.926507	-0.0763332	-0.512856
CGATAC	RY	28	127	notICP_notACP	0.226562	CGA	R	2913	7749	0.376	TAC	Y	21773	36955	0.589187	0.221534	1.0227	0.0224431	-0.24843
CGATAT	RY	71	191	notICP_notACP	0.375	CGA	R	2913	7749	0.376	TAT	Y	27761	48823	0.568614	0.213799	1.75399	0.561891	2.79222
CGATCA	RS	25	153	notICP_notACP	0.168831	CGA	R	2913	7749	0.376	TCA	S	21103	49070	0.430071	0.161707	1.04406	0.0431157	-0.11435
CGATCC	RS	8	69	notICP_notACP	0.128571	CGA	R	2913	7749	0.376	TCC	S	14722	36317	0.405391	0.152427	0.843494	-0.170202	-0.700642
CGATCG	RS	10	70	notICP_notACP	0.15493	CGA	R	2913	7749	0.376	TCG	S	7066	22592	0.312796	0.117611	1.3173	0.275586	0.540036
CGATCT	RS	29	136	notICP_notACP	0.218978	CGA	R	2913	7749	0.376	TCT	S	27571	60396	0.456513	0.171649	1.27573	0.243521	0.649791
CGATGC	RC	12	60	notICP_notACP	0.213115	CGA	R	2913	7749	0.376	TGC	C	5697	11938	0.477259	0.17945	1.1876	0.171937	0.37263
CGATGG	RW	38	92	notICP_notACP	0.419355	CGA	R	2913	7749	0.376	TGG	W	25727	26517	0.970209	0.364799	1.14955	0.139372	0.488327
CGATGT	RC	22	74	notICP_notACP	0.306667	CGA	R	2913	7749	0.376	TGT	C	12628	20036	0.630284	0.236987	1.29402	0.257757	0.981195
CGATTA	RL	40	254	notICP_notACP	0.160784	CGA	R	2913	7749	0.376	TTA	L	26723	69586	0.384037	0.144398	1.11348	0.10749	0.0922853
CGATTC	RF	21	127	notICP_notACP	0.171875	CGA	R	2913	7749	0.376	TTC	F	27429	46741	0.586838	0.220651	0.778944	-0.249816	-1.29045
CGATTG	RL	38	181	notICP_notACP	0.214286	CGA	R	2913	7749	0.376	TTG	L	33989	70717	0.480641	0.180721	1.18573	0.170355	0.368692
CGATTT	RF	58	248	notICP_notACP	0.236948	CGA	R	2913	7749	0.376	TTT	F	38251	68035	0.562232	0.211399	1.12086	0.114092	0.16534
CGCAAA	RK	68	305	notICP_notACP	0.22549	CGC	R	2203	6629	0.332428	AAA	K	61593	111466	0.552576	0.183692	1.22755	0.205016	0.523724
CGCAAC	RN	36	161	notICP_notACP	0.228395	CGC	R	2203	6629	0.332428	AAC	N	31602	64209	0.492182	0.163615	1.39593	0.333559	1.00074
CGCAAG	RK	59	236	notICP_notACP	0.253165	CGC	R	2203	6629	0.332428	AAG	K	45152	80849	0.558479	0.185654	1.36364	0.310154	1.01928
CGCAAT	RN	33	251	notICP_notACP	0.134921	CGC	R	2203	6629	0.332428	AAT	N	46076	96103	0.479449	0.159383	0.846521	-0.166621	-0.72326
CGCACA	RT	14	102	notICP_notACP	0.145631	CGC	R	2203	6629	0.332428	ACA	T	18968	46079	0.411654	0.136845	1.0642	0.0622251	-0.0433146
CGCACC	RT	13	79	notICP_notACP	0.175	CGC	R	2203	6629	0.332428	ACC	T	11154	31095	0.358728	0.119251	1.46749	0.383553	0.894885
CGCACG	RT	8	60	notICP_notACP	0.147541	CGC	R	2203	6629	0.332428	ACG	T	5541	21323	0.259895	0.0863965	1.70772	0.535159	1.05083
CGCACT	RT	11	107	notICP_notACP	0.111111	CGC	R	2203	6629	0.332428	ACT	T	20106	50830	0.395566	0.131497	0.844969	-0.168455	-0.600676
CGCAGA	RR	30	151	notICP_notACP	0.203947	CGC	R	2203	6629	0.332428	AGA	R	35852	55522	0.645732	0.21466	0.950096	-0.0511923	-0.542941
CGCAGC	RS	12	78	notICP_notACP	0.164557	CGC	R	2203	6629	0.332428	AGC	S	8999	25860	0.348014	0.11569	1.4224	0.352344	0.766996
CGCAGG	RR	13	82	notICP_notACP	0.168675	CGC	R	2203	6629	0.332428	AGG	R	8204	25142	0.326333	0.108482	1.55486	0.441383	0.997872
CGCAGT	RS	11	117	notICP_notACP	0.101695	CGC	R	2203	6629	0.332428	AGT	S	16788	37836	0.443719	0.147505	0.689435	-0.371884	-1.1187
CGCATA	RI	37	151	notICP_notACP	0.25	CGC	R	2203	6629	0.332428	ATA	I	25626	47588	0.538507	0.179015	1.39653	0.333992	1.09703
CGCATC	RI	19	94	notICP_notACP	0.210526	CGC	R	2203	6629	0.332428	ATC	I	20467	43622	0.469202	0.155976	1.34973	0.299908	0.814297
CGCATG	RM	29	109	notICP_notACP	0.272727	CGC	R	2203	6629	0.332428	ATG	M	43668	53336	0.818737	0.272172	1.00204	0.00203973	-0.414233
CGCATT	RI	15	159	notICP_notACP	0.1	CGC	R	2203	6629	0.332428	ATT	I	38580	78407	0.492054	0.163573	0.611348	-0.492088	-1.48826
CGCCAA	RQ	56	223	notICP_notACP	0.254464	CGC	R	2203	6629	0.332428	CAA	Q	46302	70814	0.653859	0.217361	1.1707	0.1576	0.380099
CGCCAC	RH	18	86	notICP_notACP	0.218391	CGC	R	2203	6629	0.332428	CAC	H	8730	19655	0.44419	0.147661	1.479	0.391364	1.14103
CGCCAG	RQ	22	102	notICP_notACP	0.223301	CGC	R	2203	6629	0.332428	CAG	Q	13428	32446	0.413875	0.137584	1.62302	0.484288	1.44742
CGCCAT	RH	33	163	notICP_notACP	0.207317	CGC	R	2203	6629	0.332428	CAT	H	20356	35624	0.571425	0.189958	1.09139	0.0874478	0.040011
CGCCCA	RP	20	103	notICP_notACP	0.201923	CGC	R	2203	6629	0.332428	CCA	P	26347	45613	0.57763	0.19202	1.05157	0.0502848	-0.107815
CGCCCC	RP	9	53	notICP_notACP	0.185185	CGC	R	2203	6629	0.332428	CCC	P	7034	18030	0.390161	0.129701	1.42779	0.356127	0.873444
CGCCCG	RP	4	31	notICP_notACP	0.15625	CGC	R	2203	6629	0.332428	CCG	P	4108	13896	0.295675	0.0982909	1.58967	0.463526	0.970482
CGCCCT	RP	8	79	notICP_notACP	0.1125	CGC	R	2203	6629	0.332428	CCT	P	16306	34904	0.467182	0.155305	0.724383	-0.322436	-1.0726
CGCCGA	RR	8	30	ACP	0.290323	CGC	R	2203	6629	0.332428	CGA	R	2913	7749	0.376	0.124993	2.32271	0.842734	3.01096
CGCCGC	RR	5	48	notICP_notACP	0.122449	CGC	R	2203	6629	0.332428	CGC	R	2203	6629	0.332428	0.110509	1.10805	0.102601	0.0589878
CGCCGG	RR	3	29	notICP_notACP	0.133333	CGC	R	2203	6629	0.332428	CGG	R	1203	4558	0.264093	0.087792	1.51874	0.417882	0.746065
CGCCGT	RR	25	100	notICP_notACP	0.257426	CGC	R	2203	6629	0.332428	CGT	R	10324	15885	0.649943	0.21606	1.19146	0.175177	0.464802
CGCCTA	RL	5	82	notICP_notACP	0.0722892	CGC	R	2203	6629	0.332428	CTA	L	9227	35298	0.261424	0.0869047	0.831821	-0.184138	-0.419137
CGCCTC	RL	5	47	notICP_notACP	0.125	CGC	R	2203	6629	0.332428	CTC	L	4081	13850	0.294708	0.0979693	1.27591	0.24366	0.371207
CGCCTG	RL	9	85	notICP_notACP	0.116279	CGC	R	2203	6629	0.332428	CTG	L	7779	28028	0.27757	0.092272	1.26018	0.231252	0.321467
CGCCTT	RL	16	80	notICP_notACP	0.209877	CGC	R	2203	6629	0.332428	CTT	L	14717	31219	0.471429	0.156716	1.33921	0.292083	0.786187
CGCGAA	RE	37	221	notICP_notACP	0.171171	CGC	R	2203	6629	0.332428	GAA	E	78190	120703	0.647791	0.215344	0.794872	-0.229574	-1.19289
CGCGAC	RD	19	104	notICP_notACP	0.190476	CGC	R	2203	6629	0.332428	GAC	D	24592	52640	0.467183	0.155305	1.22647	0.204136	0.439538
CGCGAG	RE	30	113	notICP_notACP	0.27193	CGC	R	2203	6629	0.332428	GAG	E	20559	51502	0.3992	0.132705	2.04912	0.717412	2.49267
CGCGAT	RD	43	258	notICP_notACP	0.169884	CGC	R	2203	6629	0.332428	GAT	D	57951	100782	0.575018	0.191152	0.888738	-0.117953	-0.710932
CGCGCA	RA	6	73	notICP_notACP	0.0945946	CGC	R	2203	6629	0.332428	GCA	A	17523	42026	0.41697	0.138613	0.682438	-0.382083	-1.07007
CGCGCC	RA	7	45	notICP_notACP	0.173913	CGC	R	2203	6629	0.332428	GCC	A	13146	31476	0.41767	0.138845	1.25257	0.225195	0.463233
CGCGCG	RA	3	15	notICP_notACP	0.25	CGC	R	2203	6629	0.332428	GCG	A	3767	16123	0.233689	0.0776848	3.21813	1.1688	3.2203
CGCGCT	RA	6	88	notICP_notACP	0.0786517	CGC	R	2203	6629	0.332428	GCT	A	23604	51765	0.455994	0.151585	0.51886	-0.65612	-1.65107
CGCGGA	RG	6	67	notICP_notACP	0.102941	CGC	R	2203	6629	0.332428	GGA	G	10757	28683	0.375052	0.124678	0.825656	-0.191577	-0.616221
CGCGGC	RG	13	69	notICP_notACP	0.2	CGC	R	2203	6629	0.332428	GGC	G	8586	25403	0.338018	0.112367	1.77989	0.57655	1.52396
CGCGGG	RG	11	49	notICP_notACP	0.24	CGC	R	2203	6629	0.332428	GGG	G	5894	15990	0.368645	0.122548	1.95842	0.672136	2.08631
CGCGGT	RG	16	104	notICP_notACP	0.161905	CGC	R	2203	6629	0.332428	GGT	G	35674	58480	0.610027	0.20279	0.798385	-0.225164	-1.10954
CGCGTA	RV	7	58	notICP_notACP	0.135593	CGC	R	2203	6629	0.332428	GTA	V	10026	31168	0.321698	0.106941	1.26792	0.237378	0.388632
CGCGTC	RV	6	44	notICP_notACP	0.155556	CGC	R	2203	6629	0.332428	GTC	V	11719	28668	0.408804	0.135898	1.14465	0.135098	0.168995
CGCGTG	RV	8	57	notICP_notACP	0.155172	CGC	R	2203	6629	0.332428	GTG	V	12130	28290	0.428794	0.142543	1.0886	0.0848921	0.0223235
CGCGTT	RV	10	124	notICP_notACP	0.088	CGC	R	2203	6629	0.332428	GTT	V	25540	55927	0.456676	0.151812	0.579664	-0.545307	-1.47454
CGCTAC	RY	41	141	notICP_notACP	0.295775	CGC	R	2203	6629	0.332428	TAC	Y	21773	36955	0.589187	0.195863	1.51011	0.412185	1.63169
CGCTAT	RY	30	176	notICP_notACP	0.175141	CGC	R	2203	6629	0.332428	TAT	Y	27761	48823	0.568614	0.189023	0.926559	-0.0762778	-0.564377
CGCTCA	RS	24	142	notICP_notACP	0.174825	CGC	R	2203	6629	0.332428	TCA	S	21103	49070	0.430071	0.142968	1.22283	0.201168	0.394542
CGCTCC	RS	19	96	notICP_notACP	0.206186	CGC	R	2203	6629	0.332428	TCC	S	14722	36317	0.405391	0.134764	1.52998	0.425255	1.17461
CGCTCG	RS	13	67	notICP_notACP	0.205882	CGC	R	2203	6629	0.332428	TCG	S	7066	22592	0.312796	0.103982	1.97998	0.683085	1.81372
CGCTCT	RS	28	174	notICP_notACP	0.165714	CGC	R	2203	6629	0.332428	TCT	S	27571	60396	0.456513	0.151758	1.09197	0.0879794	0.0336729
CGCTGC	RC	13	51	notICP_notACP	0.269231	CGC	R	2203	6629	0.332428	TGC	C	5697	11938	0.477259	0.158655	1.69696	0.52884	1.89659
CGCTGG	RW	36	100	notICP_notACP	0.366337	CGC	R	2203	6629	0.332428	TGG	W	25727	26517	0.970209	0.322525	1.13584	0.127372	0.345975
CGCTGT	RC	14	73	notICP_notACP	0.202703	CGC	R	2203	6629	0.332428	TGT	C	12628	20036	0.630284	0.209524	0.967443	-0.0330992	-0.459469
CGCTTA	RL	20	171	notICP_notACP	0.122093	CGC	R	2203	6629	0.332428	TTA	L	26723	69586	0.384037	0.127665	0.956356	-0.0446254	-0.307407
CGCTTC	RF	20	96	notICP_notACP	0.216495	CGC	R	2203	6629	0.332428	TTC	F	27429	46741	0.586838	0.195082	1.10976	0.104148	0.110622
CGCTTG	RL	15	127	notICP_notACP	0.125	CGC	R	2203	6629	0.332428	TTG	L	33989	70717	0.480641	0.159779	0.782331	-0.245477	-0.923949
CGCTTT	RF	22	127	notICP_notACP	0.179688	CGC	R	2203	6629	0.332428	TTT	F	38251	68035	0.562232	0.186902	0.961401	-0.039364	-0.431759
CGGAAA	RK	30	251	notICP_notACP	0.123016	CGG	R	1203	4558	0.264093	AAA	K	61593	111466	0.552576	0.145931	0.84297	-0.170824	-0.672269
CGGAAC	RN	15	98	notICP_notACP	0.161616	CGG	R	1203	4558	0.264093	AAC	N	31602	64209	0.492182	0.129982	1.24338	0.21783	0.410494
CGGAAG	RK	20	158	notICP_notACP	0.132075	CGG	R	1203	4558	0.264093	AAG	K	45152	80849	0.558479	0.14749	0.895486	-0.110389	-0.529245
CGGAAT	RN	19	154	notICP_notACP	0.129032	CGG	R	1203	4558	0.264093	AAT	N	46076	96103	0.479449	0.126619	1.01906	0.0188781	-0.150928
CGGACA	RT	8	73	notICP_notACP	0.121622	CGG	R	1203	4558	0.264093	ACA	T	18968	46079	0.411654	0.108715	1.11872	0.112186	0.0805298
CGGACC	RT	2	32	notICP_notACP	0.0909091	CGG	R	1203	4558	0.264093	ACC	T	11154	31095	0.358728	0.0947375	0.959589	-0.04125	-0.22218
CGGACG	RT	3	32	notICP_notACP	0.121212	CGG	R	1203	4558	0.264093	ACG	T	5541	21323	0.259895	0.0686364	1.766	0.568719	0.91239
CGGACT	RT	5	50	notICP_notACP	0.117647	CGG	R	1203	4558	0.264093	ACT	T	20106	50830	0.395566	0.104466	1.12617	0.118826	0.0924808
CGGAGA	RR	9	83	notICP_notACP	0.119048	CGG	R	1203	4558	0.264093	AGA	R	35852	55522	0.645732	0.170533	0.69809	-0.359408	-1.26473
CGGAGC	RS	3	36	notICP_notACP	0.108108	CGG	R	1203	4558	0.264093	AGC	S	8999	25860	0.348014	0.0919082	1.17626	0.162342	0.170637
CGGAGG	RR	6	53	ACP	0.12963	CGG	R	1203	4558	0.264093	AGG	R	8204	25142	0.326333	0.0861824	1.50413	0.408216	0.707969
CGGAGT	RS	7	72	notICP_notACP	0.109589	CGG	R	1203	4558	0.264093	AGT	S	16788	37836	0.443719	0.117183	0.935195	-0.0670004	-0.330255
CGGATA	RI	17	87	ACP	0.204545	CGG	R	1203	4558	0.264093	ATA	I	25626	47588	0.538507	0.142216	1.43827	0.363444	0.986644
CGGATC	RI	10	55	notICP_notACP	0.196429	CGG	R	1203	4558	0.264093	ATC	I	20467	43622	0.469202	0.123913	1.58521	0.460719	1.21276
CGGATG	RM	21	76	notICP_notACP	0.285714	CGG	R	1203	4558	0.264093	ATG	M	43668	53336	0.818737	0.216223	1.32139	0.278683	1.00996
CGGATT	RI	13	110	notICP_notACP	0.126126	CGG	R	1203	4558	0.264093	ATT	I	38580	78407	0.492054	0.129948	0.970588	-0.0298529	-0.277038
CGGCAA	RQ	12	126	notICP_notACP	0.102362	CGG	R	1203	4558	0.264093	CAA	Q	46302	70814	0.653859	0.172679	0.592787	-0.52292	-1.63327
CGGCAC	RH	4	33	notICP_notACP	0.147059	CGG	R	1203	4558	0.264093	CAC	H	8730	19655	0.44419	0.117307	1.25362	0.226034	0.393769
CGGCAG	RQ	8	66	notICP_notACP	0.134328	CGG	R	1203	4558	0.264093	CAG	Q	13428	32446	0.413875	0.109301	1.22897	0.206177	0.314652
CGGCAT	RH	2	63	notICP_notACP	0.046875	CGG	R	1203	4558	0.264093	CAT	H	20356	35624	0.571425	0.150909	0.310617	-1.16919	-2.25313
CGGCCA	RP	11	69	notICP_notACP	0.171429	CGG	R	1203	4558	0.264093	CCA	P	26347	45613	0.57763	0.152548	1.12377	0.116688	0.127929
CGGCCC	RP	4	50	notICP_notACP	0.0980392	CGG	R	1203	4558	0.264093	CCC	P	7034	18030	0.390161	0.103039	0.951478	-0.049739	-0.257856
CGGCCG	RP	2	26	notICP_notACP	0.111111	CGG	R	1203	4558	0.264093	CCG	P	4108	13896	0.295675	0.0780858	1.42294	0.352723	0.518506
CGGCCT	RP	9	57	notICP_notACP	0.172414	CGG	R	1203	4558	0.264093	CCT	P	16306	34904	0.467182	0.12338	1.39743	0.334632	0.758228
CGGCGA	RR	3	17	ACP	0.222222	CGG	R	1203	4558	0.264093	CGA	R	2913	7749	0.376	0.099299	2.23791	0.805543	2.22872
CGGCGC	RR	2	18	notICP_notACP	0.157895	CGG	R	1203	4558	0.264093	CGC	R	2203	6629	0.332428	0.087792	1.79851	0.586958	1.22237
CGGCGG	RR	4	25	notICP_notACP	0.192308	CGG	R	1203	4558	0.264093	CGG	R	1203	4558	0.264093	0.0697451	2.75729	1.01425	2.26787
CGGCGT	RR	3	28	notICP_notACP	0.137931	CGG	R	1203	4558	0.264093	CGT	R	10324	15885	0.649943	0.171645	0.803581	-0.218677	-0.921838
CGGCTA	RL	9	81	notICP_notACP	0.121951	CGG	R	1203	4558	0.264093	CTA	L	9227	35298	0.261424	0.0690402	1.76638	0.568932	0.918263
CGGCTC	RL	2	25	notICP_notACP	0.115385	CGG	R	1203	4558	0.264093	CTC	L	4081	13850	0.294708	0.0778303	1.48252	0.39374	0.606733
CGGCTG	RL	10	69	notICP_notACP	0.157143	CGG	R	1203	4558	0.264093	CTG	L	7779	28028	0.27757	0.0733042	2.14371	0.762537	1.51137
CGGCTT	RL	13	94	notICP_notACP	0.147368	CGG	R	1203	4558	0.264093	CTT	L	14717	31219	0.471429	0.124501	1.18367	0.168622	0.24904
CGGGAA	RE	20	176	notICP_notACP	0.118644	CGG	R	1203	4558	0.264093	GAA	E	78190	120703	0.647791	0.171077	0.693512	-0.365987	-1.28395
CGGGAC	RD	8	84	notICP_notACP	0.105882	CGG	R	1203	4558	0.264093	GAC	D	24592	52640	0.467183	0.12338	0.858182	-0.152939	-0.531983
CGGGAG	RE	8	88	notICP_notACP	0.101124	CGG	R	1203	4558	0.264093	GAG	E	20559	51502	0.3992	0.105426	0.959191	-0.0416652	-0.248061
CGGGAT	RD	24	146	notICP_notACP	0.170068	CGG	R	1203	4558	0.264093	GAT	D	57951	100782	0.575018	0.151858	1.11991	0.113252	0.116
CGGGCA	RA	4	48	notICP_notACP	0.102041	CGG	R	1203	4558	0.264093	GCA	A	17523	42026	0.41697	0.110119	0.926642	-0.0761875	-0.328609
CGGGCC	RA	7	52	notICP_notACP	0.150943	CGG	R	1203	4558	0.264093	GCC	A	13146	31476	0.41767	0.110304	1.36843	0.313667	0.615856
CGGGCG	RA	2	24	notICP_notACP	0.12	CGG	R	1203	4558	0.264093	GCG	A	3767	16123	0.233689	0.0617156	1.9444	0.664955	1.0339
CGGGCT	RA	6	56	notICP_notACP	0.122807	CGG	R	1203	4558	0.264093	GCT	A	23604	51765	0.455994	0.120425	1.01978	0.0195878	-0.141855
CGGGGA	RG	3	46	notICP_notACP	0.0851064	CGG	R	1203	4558	0.264093	GGA	G	10757	28683	0.375052	0.0990487	0.859238	-0.151709	-0.425045
CGGGGC	RG	7	34	notICP_notACP	0.228571	CGG	R	1203	4558	0.264093	GGC	G	8586	25403	0.338018	0.0892681	2.56051	0.940205	2.56203
CGGGGG	RG	1	18	notICP_notACP	0.105263	CGG	R	1203	4558	0.264093	GGG	G	5894	15990	0.368645	0.0973565	1.08121	0.0780837	0.00130148
CGGGGT	RG	2	40	notICP_notACP	0.0731707	CGG	R	1203	4558	0.264093	GGT	G	35674	58480	0.610027	0.161104	0.454183	-0.789254	-1.95681
CGGGTA	RV	7	49	notICP_notACP	0.16	CGG	R	1203	4558	0.264093	GTA	V	10026	31168	0.321698	0.0849581	1.88328	0.633015	1.32258
CGGGTC	RV	8	36	notICP_notACP	0.243243	CGG	R	1203	4558	0.264093	GTC	V	11719	28668	0.408804	0.107962	2.25304	0.81228	2.45484
CGGGTG	RV	7	38	notICP_notACP	0.205128	CGG	R	1203	4558	0.264093	GTG	V	12130	28290	0.428794	0.113241	1.81142	0.594113	1.60508
CGGGTT	RV	3	57	notICP_notACP	0.0689655	CGG	R	1203	4558	0.264093	GTT	V	25540	55927	0.456676	0.120605	0.571829	-0.558915	-1.18975
CGGTAC	RY	23	98	notICP_notACP	0.242424	CGG	R	1203	4558	0.264093	TAC	Y	21773	36955	0.589187	0.1556	1.55799	0.443399	1.44075
CGGTAT	RY	18	134	notICP_notACP	0.140741	CGG	R	1203	4558	0.264093	TAT	Y	27761	48823	0.568614	0.150167	0.937229	-0.064828	-0.41729
CGGTCA	RS	9	96	notICP_notACP	0.103093	CGG	R	1203	4558	0.264093	TCA	S	21103	49070	0.430071	0.113579	0.907677	-0.0968663	-0.380706
CGGTCC	RS	13	75	notICP_notACP	0.184211	CGG	R	1203	4558	0.264093	TCC	S	14722	36317	0.405391	0.107061	1.72061	0.542681	1.32893
CGGTCG	RS	10	69	notICP_notACP	0.157143	CGG	R	1203	4558	0.264093	TCG	S	7066	22592	0.312796	0.0826072	1.90229	0.643058	1.31643
CGGTCT	RS	12	102	notICP_notACP	0.126214	CGG	R	1203	4558	0.264093	TCT	S	27571	60396	0.456513	0.120562	1.04688	0.045813	-0.0786619
CGGTGC	RC	4	35	notICP_notACP	0.138889	CGG	R	1203	4558	0.264093	TGC	C	5697	11938	0.477259	0.126041	1.10194	0.097068	0.0523349
CGGTGG	RW	8	35	notICP_notACP	0.25	CGG	R	1203	4558	0.264093	TGG	W	25727	26517	0.970209	0.256225	0.975703	-0.0245966	-0.520834
CGGTGT	RC	8	34	notICP_notACP	0.257143	CGG	R	1203	4558	0.264093	TGT	C	12628	20036	0.630284	0.166454	1.54483	0.434915	1.49876
CGGTTA	RL	21	154	notICP_notACP	0.141935	CGG	R	1203	4558	0.264093	TTA	L	26723	69586	0.384037	0.101422	1.39946	0.336087	0.627288
CGGTTC	RF	20	103	notICP_notACP	0.201923	CGG	R	1203	4558	0.264093	TTC	F	27429	46741	0.586838	0.15498	1.3029	0.264591	0.668332
CGGTTG	RL	24	158	notICP_notACP	0.157233	CGG	R	1203	4558	0.264093	TTG	L	33989	70717	0.480641	0.126934	1.2387	0.214059	0.38935
CGGTTT	RF	46	192	notICP_notACP	0.243523	CGG	R	1203	4558	0.264093	TTT	F	38251	68035	0.562232	0.148481	1.64009	0.494752	1.61123
CGTAAA	RK	236	591	notICP_notACP	0.400338	CGT	R	10324	15885	0.649943	AAA	K	61593	111466	0.552576	0.359143	1.1147	0.108588	0.238044
CGTAAC	RN	66	255	notICP_notACP	0.261719	CGT	R	10324	15885	0.649943	AAC	N	31602	64209	0.492182	0.31989	0.818151	-0.200708	-1.62761
CGTAAG	RK	122	371	notICP_notACP	0.330645	CGT	R	10324	15885	0.649943	AAG	K	45152	80849	0.558479	0.362979	0.91092	-0.0933006	-1.19385
CGTAAT	RN	119	405	notICP_notACP	0.295567	CGT	R	10324	15885	0.649943	AAT	N	46076	96103	0.479449	0.311615	0.948499	-0.0528743	-0.79782
CGTACA	RT	58	209	notICP_notACP	0.280952	CGT	R	10324	15885	0.649943	ACA	T	18968	46079	0.411654	0.267552	1.05009	0.0488729	-0.157921
CGTACC	RT	47	154	notICP_notACP	0.309677	CGT	R	10324	15885	0.649943	ACC	T	11154	31095	0.358728	0.233153	1.32822	0.283837	1.11992
CGTACG	RT	15	101	notICP_notACP	0.156863	CGT	R	10324	15885	0.649943	ACG	T	5541	21323	0.259895	0.168917	0.928638	-0.0740363	-0.497534
CGTACT	RT	84	240	notICP_notACP	0.352697	CGT	R	10324	15885	0.649943	ACT	T	20106	50830	0.395566	0.257095	1.37185	0.316163	1.45248
CGTAGA	RR	123	268	notICP_notACP	0.460967	CGT	R	10324	15885	0.649943	AGA	R	35852	55522	0.645732	0.419689	1.09835	0.0938104	0.145096
CGTAGC	RS	22	85	notICP_notACP	0.267442	CGT	R	10324	15885	0.649943	AGC	S	8999	25860	0.348014	0.22619	1.18238	0.167528	0.446774
CGTAGG	RR	30	125	notICP_notACP	0.246032	CGT	R	10324	15885	0.649943	AGG	R	8204	25142	0.326333	0.212098	1.15999	0.148411	0.326851
CGTAGT	RS	43	148	notICP_notACP	0.295302	CGT	R	10324	15885	0.649943	AGT	S	16788	37836	0.443719	0.288392	1.02396	0.023677	-0.316343
CGTATA	RI	110	254	notICP_notACP	0.435294	CGT	R	10324	15885	0.649943	ATA	I	25626	47588	0.538507	0.349999	1.2437	0.218092	1.10754
CGTATC	RI	101	283	notICP_notACP	0.359155	CGT	R	10324	15885	0.649943	ATC	I	20467	43622	0.469202	0.304955	1.17773	0.16359	0.57487
CGTATG	RM	146	245	notICP_notACP	0.597561	CGT	R	10324	15885	0.649943	ATG	M	43668	53336	0.818737	0.532133	1.12295	0.115963	0.437855
CGTATT	RI	206	517	notICP_notACP	0.399614	CGT	R	10324	15885	0.649943	ATT	I	38580	78407	0.492054	0.319807	1.24955	0.22278	1.04824
CGTCAA	RQ	227	457	notICP_notACP	0.497817	CGT	R	10324	15885	0.649943	CAA	Q	46302	70814	0.653859	0.424971	1.17141	0.158211	0.749037
CGTCAC	RH	52	154	notICP_notACP	0.341935	CGT	R	10324	15885	0.649943	CAC	H	8730	19655	0.44419	0.288698	1.1844	0.16924	0.581579
CGTCAG	RQ	17	137	notICP_notACP	0.130435	CGT	R	10324	15885	0.649943	CAG	Q	13428	32446	0.413875	0.268995	0.484896	-0.72382	-3.10707
CGTCAT	RH	99	239	notICP_notACP	0.416667	CGT	R	10324	15885	0.649943	CAT	H	20356	35624	0.571425	0.371394	1.1219	0.115024	0.298004
CGTCCA	RP	69	198	notICP_notACP	0.351759	CGT	R	10324	15885	0.649943	CCA	P	26347	45613	0.57763	0.375427	0.936958	-0.0651172	-1.04522
CGTCCC	RP	24	96	notICP_notACP	0.257732	CGT	R	10324	15885	0.649943	CCC	P	7034	18030	0.390161	0.253583	1.01636	0.0162297	-0.31552
CGTCCG	RP	9	63	notICP_notACP	0.15625	CGT	R	10324	15885	0.649943	CCG	P	4108	13896	0.295675	0.192172	0.813073	-0.206935	-0.996705
CGTCCT	RP	47	154	notICP_notACP	0.309677	CGT	R	10324	15885	0.649943	CCT	P	16306	34904	0.467182	0.303642	1.01988	0.0196816	-0.357112
CGTCGA	RR	20	70	notICP_notACP	0.295775	CGT	R	10324	15885	0.649943	CGA	R	2913	7749	0.376	0.244379	1.21031	0.190879	0.615082
CGTCGC	RR	15	68	notICP_notACP	0.231884	CGT	R	10324	15885	0.649943	CGC	R	2203	6629	0.332428	0.21606	1.07324	0.0706832	-0.0305135
CGTCGG	RR	8	43	notICP_notACP	0.204545	CGT	R	10324	15885	0.649943	CGG	R	1203	4558	0.264093	0.171645	1.19167	0.175359	0.369977
CGTCGT	RR	178	264	notICP_notACP	0.675472	CGT	R	10324	15885	0.649943	CGT	R	10324	15885	0.649943	0.422426	1.59903	0.469396	4.24752
CGTCTA	RL	41	223	notICP_notACP	0.1875	CGT	R	10324	15885	0.649943	CTA	L	9227	35298	0.261424	0.169911	1.10352	0.0985059	0.0757752
CGTCTC	RL	23	98	notICP_notACP	0.242424	CGT	R	10324	15885	0.649943	CTC	L	4081	13850	0.294708	0.191543	1.26564	0.235574	0.687596
CGTCTG	RL	16	144	notICP_notACP	0.117241	CGT	R	10324	15885	0.649943	CTG	L	7779	28028	0.27757	0.180405	0.64988	-0.430967	-1.5066
CGTCTT	RL	73	195	notICP_notACP	0.377551	CGT	R	10324	15885	0.649943	CTT	L	14717	31219	0.471429	0.306402	1.23221	0.208808	0.901292
CGTGAA	RE	392	760	notICP_notACP	0.516426	CGT	R	10324	15885	0.649943	GAA	E	78190	120703	0.647791	0.421028	1.22658	0.204233	1.19254
CGTGAC	RD	102	336	notICP_notACP	0.305638	CGT	R	10324	15885	0.649943	GAC	D	24592	52640	0.467183	0.303643	1.00657	0.00654957	-0.435461
CGTGAG	RE	74	281	notICP_notACP	0.265957	CGT	R	10324	15885	0.649943	GAG	E	20559	51502	0.3992	0.259457	1.02505	0.0247437	-0.279105
CGTGAT	RD	291	652	notICP_notACP	0.447167	CGT	R	10324	15885	0.649943	GAT	D	57951	100782	0.575018	0.373729	1.1965	0.179401	0.840545
CGTGCA	RA	74	257	notICP_notACP	0.290698	CGT	R	10324	15885	0.649943	GCA	A	17523	42026	0.41697	0.271007	1.07266	0.0701395	-0.0413395
CGTGCC	RA	89	244	notICP_notACP	0.367347	CGT	R	10324	15885	0.649943	GCC	A	13146	31476	0.41767	0.271462	1.35322	0.302485	1.43554
CGTGCG	RA	21	110	notICP_notACP	0.198198	CGT	R	10324	15885	0.649943	GCG	A	3767	16123	0.233689	0.151885	1.30493	0.266147	0.660958
CGTGCT	RA	144	346	notICP_notACP	0.417867	CGT	R	10324	15885	0.649943	GCT	A	23604	51765	0.455994	0.29637	1.40995	0.343554	1.89332
CGTGGA	RG	40	191	notICP_notACP	0.213542	CGT	R	10324	15885	0.649943	GGA	G	10757	28683	0.375052	0.243763	0.876023	-0.132363	-0.966708
CGTGGC	RG	42	203	notICP_notACP	0.210784	CGT	R	10324	15885	0.649943	GGC	G	8586	25403	0.338018	0.219692	0.959452	-0.0413926	-0.515808
CGTGGG	RG	44	136	notICP_notACP	0.328467	CGT	R	10324	15885	0.649943	GGG	G	5894	15990	0.368645	0.239598	1.37091	0.315473	1.34924
CGTGGT	RG	376	604	notICP_notACP	0.62314	CGT	R	10324	15885	0.649943	GGT	G	35674	58480	0.610027	0.396483	1.57167	0.452139	3.77631
CGTGTA	RV	80	260	notICP_notACP	0.310345	CGT	R	10324	15885	0.649943	GTA	V	10026	31168	0.321698	0.209085	1.4843	0.394941	1.63717
CGTGTC	RV	94	236	notICP_notACP	0.400844	CGT	R	10324	15885	0.649943	GTC	V	11719	28668	0.408804	0.265699	1.50864	0.411206	2.20588
CGTGTG	RV	67	196	notICP_notACP	0.345178	CGT	R	10324	15885	0.649943	GTG	V	12130	28290	0.428794	0.278692	1.23857	0.213954	0.854135
CGTGTT	RV	202	430	notICP_notACP	0.470998	CGT	R	10324	15885	0.649943	GTT	V	25540	55927	0.456676	0.296814	1.58685	0.461748	2.91436
CGTTAC	RY	148	337	notICP_notACP	0.440828	CGT	R	10324	15885	0.649943	TAC	Y	21773	36955	0.589187	0.382938	1.15117	0.140782	0.524652
CGTTAT	RY	164	399	notICP_notACP	0.4125	CGT	R	10324	15885	0.649943	TAT	Y	27761	48823	0.568614	0.369567	1.11617	0.109905	0.255482
CGTTCA	RS	94	288	notICP_notACP	0.32872	CGT	R	10324	15885	0.649943	TCA	S	21103	49070	0.430071	0.279522	1.17601	0.162126	0.517583
CGTTCC	RS	77	264	notICP_notACP	0.29434	CGT	R	10324	15885	0.649943	TCC	S	14722	36317	0.405391	0.263481	1.11712	0.110752	0.186977
CGTTCG	RS	21	119	notICP_notACP	0.183333	CGT	R	10324	15885	0.649943	TCG	S	7066	22592	0.312796	0.2033	0.901789	-0.103375	-0.704659
CGTTCT	RS	132	395	notICP_notACP	0.335859	CGT	R	10324	15885	0.649943	TCT	S	27571	60396	0.456513	0.296707	1.13195	0.123944	0.295912
CGTTGC	RC	38	116	notICP_notACP	0.333333	CGT	R	10324	15885	0.649943	TGC	C	5697	11938	0.477259	0.310192	1.0746	0.0719529	-0.0356053
CGTTGG	RW	144	215	notICP_notACP	0.671296	CGT	R	10324	15885	0.649943	TGG	W	25727	26517	0.970209	0.630581	1.06457	0.0625693	-0.195113
CGTTGT	RC	108	204	notICP_notACP	0.531707	CGT	R	10324	15885	0.649943	TGT	C	12628	20036	0.630284	0.409649	1.29796	0.260793	1.72732
CGTTTA	RL	150	466	notICP_notACP	0.32334	CGT	R	10324	15885	0.649943	TTA	L	26723	69586	0.384037	0.249602	1.29542	0.258836	1.04019
CGTTTC	RF	116	240	notICP_notACP	0.485477	CGT	R	10324	15885	0.649943	TTC	F	27429	46741	0.586838	0.381412	1.27284	0.241253	1.42249
CGTTTG	RL	166	442	notICP_notACP	0.376975	CGT	R	10324	15885	0.649943	TTG	L	33989	70717	0.480641	0.31239	1.20675	0.187928	0.764656
CGTTTT	RF	74	271	notICP_notACP	0.275735	CGT	R	10324	15885	0.649943	TTT	F	38251	68035	0.562232	0.365419	0.754573	-0.281603	-2.3098
CTAAAA	LK	179	1454	notICP_notACP	0.123711	CTA	L	9227	35298	0.261424	AAA	K	61593	111466	0.552576	0.144457	0.856391	-0.155028	-0.627876
CTAAAC	LN	101	800	notICP_notACP	0.127341	CTA	L	9227	35298	0.261424	AAC	N	31602	64209	0.492182	0.128668	0.989685	-0.0103689	-0.22666
CTAAAG	LK	148	1026	notICP_notACP	0.145083	CTA	L	9227	35298	0.261424	AAG	K	45152	80849	0.558479	0.146	0.99372	-0.00629975	-0.245766
CTAAAT	LN	172	1266	notICP_notACP	0.136543	CTA	L	9227	35298	0.261424	AAT	N	46076	96103	0.479449	0.125339	1.08939	0.0856137	0.0215395
CTAACA	LT	85	646	notICP_notACP	0.132921	CTA	L	9227	35298	0.261424	ACA	T	18968	46079	0.411654	0.107616	1.23514	0.211186	0.322679
CTAACC	LT	34	362	notICP_notACP	0.0964187	CTA	L	9227	35298	0.261424	ACC	T	11154	31095	0.358728	0.09378	1.02814	0.0277489	-0.0952709
CTAACG	LT	19	271	notICP_notACP	0.0735294	CTA	L	9227	35298	0.261424	ACG	T	5541	21323	0.259895	0.0679427	1.08223	0.0790203	0.00224311
CTAACT	LT	55	589	notICP_notACP	0.0949153	CTA	L	9227	35298	0.261424	ACT	T	20106	50830	0.395566	0.10341	0.917851	-0.0857202	-0.32622
CTAAGA	LR	179	855	notICP_notACP	0.21028	CTA	L	9227	35298	0.261424	AGA	R	35852	55522	0.645732	0.16881	1.24566	0.219669	0.540609
CTAAGC	LS	52	381	notICP_notACP	0.138743	CTA	L	9227	35298	0.261424	AGC	S	8999	25860	0.348014	0.0909793	1.525	0.421995	0.784195
CTAAGG	LR	48	386	notICP_notACP	0.126615	CTA	L	9227	35298	0.261424	AGG	R	8204	25142	0.326333	0.0853113	1.48415	0.394844	0.66776
CTAAGT	LS	83	532	notICP_notACP	0.157598	CTA	L	9227	35298	0.261424	AGT	S	16788	37836	0.443719	0.115999	1.35862	0.306471	0.625582
CTAATA	LI	120	658	notICP_notACP	0.183612	CTA	L	9227	35298	0.261424	ATA	I	25626	47588	0.538507	0.140779	1.30426	0.265634	0.610803
CTAATC	LI	45	466	notICP_notACP	0.0985011	CTA	L	9227	35298	0.261424	ATC	I	20467	43622	0.469202	0.122661	0.803038	-0.219354	-0.660052
CTAATG	LM	155	670	notICP_notACP	0.232489	CTA	L	9227	35298	0.261424	ATG	M	43668	53336	0.818737	0.214037	1.08621	0.082691	0.0235855
CTAATT	LI	92	805	notICP_notACP	0.115385	CTA	L	9227	35298	0.261424	ATT	I	38580	78407	0.492054	0.128635	0.896994	-0.108706	-0.457822
CTACAA	LQ	234	1162	notICP_notACP	0.202064	CTA	L	9227	35298	0.261424	CAA	Q	46302	70814	0.653859	0.170934	1.18211	0.167304	0.336752
CTACAC	LH	27	264	notICP_notACP	0.10566	CTA	L	9227	35298	0.261424	CAC	H	8730	19655	0.44419	0.116122	0.909909	-0.0944103	-0.384204
CTACAG	LQ	79	599	notICP_notACP	0.133333	CTA	L	9227	35298	0.261424	CAG	Q	13428	32446	0.413875	0.108197	1.23232	0.208901	0.318504
CTACAT	LH	73	460	notICP_notACP	0.160521	CTA	L	9227	35298	0.261424	CAT	H	20356	35624	0.571425	0.149384	1.07455	0.0719022	-0.017305
CTACCA	LP	123	746	notICP_notACP	0.165997	CTA	L	9227	35298	0.261424	CCA	P	26347	45613	0.57763	0.151006	1.09928	0.094651	0.054911
CTACCC	LP	28	321	notICP_notACP	0.0900621	CTA	L	9227	35298	0.261424	CCC	P	7034	18030	0.390161	0.101997	0.882984	-0.124449	-0.39073
CTACCG	LP	62	321	notICP_notACP	0.195652	CTA	L	9227	35298	0.261424	CCG	P	4108	13896	0.295675	0.0772966	2.53119	0.928689	2.1745
CTACCT	LP	67	512	notICP_notACP	0.132554	CTA	L	9227	35298	0.261424	CCT	P	16306	34904	0.467182	0.122133	1.08533	0.0818798	0.0113722
CTACGA	LR	35	180	notICP_notACP	0.198895	CTA	L	9227	35298	0.261424	CGA	R	2913	7749	0.376	0.0982954	2.02344	0.7048	1.79738
CTACGC	LR	9	90	notICP_notACP	0.10989	CTA	L	9227	35298	0.261424	CGC	R	2203	6629	0.332428	0.0869047	1.26449	0.234669	0.310037
CTACGG	LR	7	81	notICP_notACP	0.097561	CTA	L	9227	35298	0.261424	CGG	R	1203	4558	0.264093	0.0690402	1.4131	0.345789	0.445277
CTACGT	LR	50	238	notICP_notACP	0.213389	CTA	L	9227	35298	0.261424	CGT	R	10324	15885	0.649943	0.169911	1.25589	0.227844	0.577828
CTACTA	LL	66	669	notICP_notACP	0.1	CTA	L	9227	35298	0.261424	CTA	L	9227	35298	0.261424	0.0683424	1.46322	0.380639	0.507197
CTACTC	LL	13	213	notICP_notACP	0.0654206	CTA	L	9227	35298	0.261424	CTC	L	4081	13850	0.294708	0.0770437	0.849136	-0.163536	-0.345708
CTACTG	LL	42	562	notICP_notACP	0.0763766	CTA	L	9227	35298	0.261424	CTG	L	7779	28028	0.27757	0.0725633	1.05255	0.0512161	-0.0393636
CTACTT	LL	50	449	notICP_notACP	0.113333	CTA	L	9227	35298	0.261424	CTT	L	14717	31219	0.471429	0.123243	0.919595	-0.083822	-0.384616
CTAGAA	LE	271	1634	notICP_notACP	0.166361	CTA	L	9227	35298	0.261424	GAA	E	78190	120703	0.647791	0.169348	0.98236	-0.017797	-0.322375
CTAGAC	LD	84	651	notICP_notACP	0.130368	CTA	L	9227	35298	0.261424	GAC	D	24592	52640	0.467183	0.122133	1.06743	0.0652524	-0.0310157
CTAGAG	LE	82	684	notICP_notACP	0.121168	CTA	L	9227	35298	0.261424	GAG	E	20559	51502	0.3992	0.10436	1.16105	0.149327	0.162973
CTAGAT	LD	195	1275	notICP_notACP	0.153605	CTA	L	9227	35298	0.261424	GAT	D	57951	100782	0.575018	0.150323	1.02183	0.0215961	-0.171097
CTAGCA	LA	79	587	notICP_notACP	0.136054	CTA	L	9227	35298	0.261424	GCA	A	17523	42026	0.41697	0.109006	1.24814	0.221653	0.354318
CTAGCC	LA	45	363	notICP_notACP	0.126374	CTA	L	9227	35298	0.261424	GCC	A	13146	31476	0.41767	0.109189	1.15739	0.146163	0.162749
CTAGCG	LA	17	231	notICP_notACP	0.0775862	CTA	L	9227	35298	0.261424	GCG	A	3767	16123	0.233689	0.0610919	1.26999	0.239011	0.224467
CTAGCT	LA	65	550	notICP_notACP	0.119782	CTA	L	9227	35298	0.261424	GCT	A	23604	51765	0.455994	0.119208	1.00482	0.00480724	-0.175009
CTAGGA	LG	37	372	notICP_notACP	0.101877	CTA	L	9227	35298	0.261424	GGA	G	10757	28683	0.375052	0.0980476	1.03905	0.0383098	-0.0788515
CTAGGC	LG	27	292	notICP_notACP	0.0955631	CTA	L	9227	35298	0.261424	GGC	G	8586	25403	0.338018	0.0883659	1.08145	0.0783014	0.00158472
CTAGGG	LG	13	181	notICP_notACP	0.0769231	CTA	L	9227	35298	0.261424	GGG	G	5894	15990	0.368645	0.0963726	0.798184	-0.225416	-0.527663
CTAGGT	LG	112	646	notICP_notACP	0.174652	CTA	L	9227	35298	0.261424	GGT	G	35674	58480	0.610027	0.159476	1.09517	0.0909056	0.0452815
CTAGTA	LV	32	421	notICP_notACP	0.0781991	CTA	L	9227	35298	0.261424	GTA	V	10026	31168	0.321698	0.0840995	0.92984	-0.0727429	-0.245749
CTAGTC	LV	39	310	notICP_notACP	0.128617	CTA	L	9227	35298	0.261424	GTC	V	11719	28668	0.408804	0.106871	1.20348	0.185218	0.254828
CTAGTG	LV	37	376	notICP_notACP	0.100796	CTA	L	9227	35298	0.261424	GTG	V	12130	28290	0.428794	0.112097	0.899184	-0.106267	-0.394201
CTAGTT	LV	49	551	notICP_notACP	0.0905797	CTA	L	9227	35298	0.261424	GTT	V	25540	55927	0.456676	0.119386	0.758712	-0.276133	-0.745053
CTATAC	LY	96	493	notICP_notACP	0.196356	CTA	L	9227	35298	0.261424	TAC	Y	21773	36955	0.589187	0.154028	1.27481	0.242799	0.580334
CTATAT	LY	114	705	notICP_notACP	0.16289	CTA	L	9227	35298	0.261424	TAT	Y	27761	48823	0.568614	0.148649	1.0958	0.091483	0.0440309
CTATCA	LS	88	749	notICP_notACP	0.118667	CTA	L	9227	35298	0.261424	TCA	S	21103	49070	0.430071	0.112431	1.05546	0.0539811	-0.0546365
CTATCC	LS	71	547	notICP_notACP	0.131387	CTA	L	9227	35298	0.261424	TCC	S	14722	36317	0.405391	0.105979	1.23975	0.214906	0.32723
CTATCG	LS	46	398	notICP_notACP	0.117794	CTA	L	9227	35298	0.261424	TCG	S	7066	22592	0.312796	0.0817723	1.44052	0.365003	0.570865
CTATCT	LS	84	778	notICP_notACP	0.109114	CTA	L	9227	35298	0.261424	TCT	S	27571	60396	0.456513	0.119343	0.914289	-0.0896088	-0.384727
CTATGC	LC	13	154	notICP_notACP	0.0903226	CTA	L	9227	35298	0.261424	TGC	C	5697	11938	0.477259	0.124767	0.72393	-0.32306	-0.86279
CTATGG	LW	144	429	notICP_notACP	0.337209	CTA	L	9227	35298	0.261424	TGG	W	25727	26517	0.970209	0.253636	1.3295	0.284805	1.22463
CTATGT	LC	73	356	notICP_notACP	0.207283	CTA	L	9227	35298	0.261424	TGT	C	12628	20036	0.630284	0.164771	1.258	0.229526	0.567105
CTATTA	LL	131	1062	notICP_notACP	0.124177	CTA	L	9227	35298	0.261424	TTA	L	26723	69586	0.384037	0.100396	1.23686	0.21258	0.304385
CTATTC	LF	85	566	notICP_notACP	0.151675	CTA	L	9227	35298	0.261424	TTC	F	27429	46741	0.586838	0.153414	0.988671	-0.0113939	-0.273268
CTATTG	LL	130	961	notICP_notACP	0.136175	CTA	L	9227	35298	0.261424	TTG	L	33989	70717	0.480641	0.125651	1.08375	0.0804289	0.00786571
CTATTT	LF	133	915	notICP_notACP	0.146288	CTA	L	9227	35298	0.261424	TTT	F	38251	68035	0.562232	0.146981	0.995288	-0.00472314	-0.242949
CTCAAA	LK	124	672	notICP_notACP	0.185736	CTC	L	4081	13850	0.294708	AAA	K	61593	111466	0.552576	0.162849	1.14054	0.131503	0.189537
CTCAAC	LN	60	346	notICP_notACP	0.175793	CTC	L	4081	13850	0.294708	AAC	N	31602	64209	0.492182	0.14505	1.21194	0.192226	0.36967
CTCAAG	LK	98	451	notICP_notACP	0.219027	CTC	L	4081	13850	0.294708	AAG	K	45152	80849	0.558479	0.164588	1.33076	0.285747	0.79868
CTCAAT	LN	138	648	notICP_notACP	0.214176	CTC	L	4081	13850	0.294708	AAT	N	46076	96103	0.479449	0.141298	1.51578	0.415929	1.19264
CTCACA	LT	32	270	notICP_notACP	0.121771	CTC	L	4081	13850	0.294708	ACA	T	18968	46079	0.411654	0.121318	1.00374	0.00373206	-0.180647
CTCACC	LT	47	193	notICP_notACP	0.247423	CTC	L	4081	13850	0.294708	ACC	T	11154	31095	0.358728	0.10572	2.34036	0.850305	2.58287
CTCACG	LT	27	139	notICP_notACP	0.2	CTC	L	4081	13850	0.294708	ACG	T	5541	21323	0.259895	0.0765931	2.6112	0.95981	2.27355
CTCACT	LT	41	307	notICP_notACP	0.136364	CTC	L	4081	13850	0.294708	ACT	T	20106	50830	0.395566	0.116576	1.16974	0.156779	0.201683
CTCAGA	LR	43	228	notICP_notACP	0.19214	CTC	L	4081	13850	0.294708	AGA	R	35852	55522	0.645732	0.190302	1.00965	0.0096081	-0.261538
CTCAGC	LS	25	168	notICP_notACP	0.153846	CTC	L	4081	13850	0.294708	AGC	S	8999	25860	0.348014	0.102563	1.50002	0.40548	0.834355
CTCAGG	LR	20	120	notICP_notACP	0.173554	CTC	L	4081	13850	0.294708	AGG	R	8204	25142	0.326333	0.096173	1.8046	0.590338	1.35042
CTCAGT	LS	35	232	notICP_notACP	0.154506	CTC	L	4081	13850	0.294708	AGT	S	16788	37836	0.443719	0.130768	1.18153	0.166814	0.256154
CTCATA	LI	81	344	notICP_notACP	0.237681	CTC	L	4081	13850	0.294708	ATA	I	25626	47588	0.538507	0.158702	1.49765	0.4039	1.28377
CTCATC	LI	64	283	notICP_notACP	0.228873	CTC	L	4081	13850	0.294708	ATC	I	20467	43622	0.469202	0.138278	1.65517	0.503905	1.54094
CTCATG	LM	84	254	notICP_notACP	0.333333	CTC	L	4081	13850	0.294708	ATG	M	43668	53336	0.818737	0.241288	1.38147	0.32315	1.40819
CTCATT	LI	62	446	notICP_notACP	0.14094	CTC	L	4081	13850	0.294708	ATT	I	38580	78407	0.492054	0.145012	0.971914	-0.0284875	-0.305425
CTCCAA	LQ	30	273	notICP_notACP	0.113139	CTC	L	4081	13850	0.294708	CAA	Q	46302	70814	0.653859	0.192697	0.587132	-0.532506	-1.84374
CTCCAC	LH	7	94	notICP_notACP	0.0842105	CTC	L	4081	13850	0.294708	CAC	H	8730	19655	0.44419	0.130906	0.643288	-0.441162	-1.10996
CTCCAG	LQ	22	163	notICP_notACP	0.140244	CTC	L	4081	13850	0.294708	CAG	Q	13428	32446	0.413875	0.121972	1.1498	0.13959	0.163866
CTCCAT	LH	23	159	notICP_notACP	0.15	CTC	L	4081	13850	0.294708	CAT	H	20356	35624	0.571425	0.168403	0.890719	-0.115727	-0.619856
CTCCCA	LP	37	180	notICP_notACP	0.209945	CTC	L	4081	13850	0.294708	CCA	P	26347	45613	0.57763	0.170232	1.23329	0.209682	0.504299
CTCCCC	LP	10	99	notICP_notACP	0.11	CTC	L	4081	13850	0.294708	CCC	P	7034	18030	0.390161	0.114984	0.956658	-0.0443097	-0.276198
CTCCCG	LP	23	61	ICP	0.387097	CTC	L	4081	13850	0.294708	CCG	P	4108	13896	0.295675	0.0871379	4.44235	1.49118	5.68086
CTCCCT	LP	11	143	notICP_notACP	0.0833333	CTC	L	4081	13850	0.294708	CCT	P	16306	34904	0.467182	0.137682	0.605258	-0.502101	-1.26896
CTCCGA	LR	31	69	notICP_notACP	0.457143	CTC	L	4081	13850	0.294708	CGA	R	2913	7749	0.376	0.11081	4.12546	1.41718	6.54319
CTCCGC	LR	10	46	notICP_notACP	0.234043	CTC	L	4081	13850	0.294708	CGC	R	2203	6629	0.332428	0.0979693	2.38894	0.870849	2.48581
CTCCGG	LR	3	18	notICP_notACP	0.210526	CTC	L	4081	13850	0.294708	CGG	R	1203	4558	0.264093	0.0778303	2.70494	0.99508	2.45176
CTCCGT	LR	6	68	notICP_notACP	0.101449	CTC	L	4081	13850	0.294708	CGT	R	10324	15885	0.649943	0.191543	0.529641	-0.635556	-2.04625
CTCCTA	LL	6	178	notICP_notACP	0.0391061	CTC	L	4081	13850	0.294708	CTA	L	9227	35298	0.261424	0.0770437	0.507584	-0.678093	-0.856008
CTCCTC	LL	8	81	notICP_notACP	0.109756	CTC	L	4081	13850	0.294708	CTC	L	4081	13850	0.294708	0.0868528	1.2637	0.234046	0.308526
CTCCTG	LL	11	141	notICP_notACP	0.084507	CTC	L	4081	13850	0.294708	CTG	L	7779	28028	0.27757	0.081802	1.03307	0.0325333	-0.0752805
CTCCTT	LL	7	145	notICP_notACP	0.0547945	CTC	L	4081	13850	0.294708	CTT	L	14717	31219	0.471429	0.138934	0.394393	-0.930407	-1.84862
CTCGAA	LE	83	468	notICP_notACP	0.179104	CTC	L	4081	13850	0.294708	GAA	E	78190	120703	0.647791	0.190909	0.938166	-0.0638289	-0.527038
CTCGAC	LD	39	263	notICP_notACP	0.151515	CTC	L	4081	13850	0.294708	GAC	D	24592	52640	0.467183	0.137683	1.10047	0.0957342	0.053247
CTCGAG	LE	53	240	notICP_notACP	0.224066	CTC	L	4081	13850	0.294708	GAG	E	20559	51502	0.3992	0.117647	1.90456	0.64425	1.88001
CTCGAT	LD	103	540	notICP_notACP	0.192237	CTC	L	4081	13850	0.294708	GAT	D	57951	100782	0.575018	0.169462	1.13439	0.126097	0.177025
CTCGCA	LA	16	170	notICP_notACP	0.0994152	CTC	L	4081	13850	0.294708	GCA	A	17523	42026	0.41697	0.122884	0.809014	-0.211939	-0.647015
CTCGCC	LA	11	144	notICP_notACP	0.0827586	CTC	L	4081	13850	0.294708	GCC	A	13146	31476	0.41767	0.123091	0.672339	-0.396993	-0.974349
CTCGCG	LA	11	68	notICP_notACP	0.173913	CTC	L	4081	13850	0.294708	GCG	A	3767	16123	0.233689	0.06887	2.52524	0.926335	1.92949
CTCGCT	LA	18	186	notICP_notACP	0.101604	CTC	L	4081	13850	0.294708	GCT	A	23604	51765	0.455994	0.134385	0.756068	-0.279624	-0.84555
CTCGGA	LG	16	121	notICP_notACP	0.139344	CTC	L	4081	13850	0.294708	GGA	G	10757	28683	0.375052	0.110531	1.26068	0.231652	0.386161
CTCGGC	LG	13	125	notICP_notACP	0.111111	CTC	L	4081	13850	0.294708	GGC	G	8586	25403	0.338018	0.0996165	1.11539	0.109203	0.0673523
CTCGGG	LG	10	75	notICP_notACP	0.144737	CTC	L	4081	13850	0.294708	GGG	G	5894	15990	0.368645	0.108643	1.33223	0.286854	0.530304
CTCGGT	LG	40	288	notICP_notACP	0.141869	CTC	L	4081	13850	0.294708	GGT	G	35674	58480	0.610027	0.17978	0.789123	-0.236833	-1.01593
CTCGTA	LV	11	167	notICP_notACP	0.0714286	CTC	L	4081	13850	0.294708	GTA	V	10026	31168	0.321698	0.0948069	0.753411	-0.283144	-0.601408
CTCGTC	LV	21	125	notICP_notACP	0.174603	CTC	L	4081	13850	0.294708	GTC	V	11719	28668	0.408804	0.120478	1.44926	0.371051	0.86149
CTCGTG	LV	25	138	notICP_notACP	0.18705	CTC	L	4081	13850	0.294708	GTG	V	12130	28290	0.428794	0.126369	1.48019	0.392173	0.979429
CTCGTT	LV	34	257	notICP_notACP	0.135659	CTC	L	4081	13850	0.294708	GTT	V	25540	55927	0.456676	0.134586	1.00797	0.00793899	-0.18936
CTCTAC	LY	37	213	notICP_notACP	0.17757	CTC	L	4081	13850	0.294708	TAC	Y	21773	36955	0.589187	0.173638	1.02264	0.0223919	-0.194895
CTCTAT	LY	45	293	notICP_notACP	0.156463	CTC	L	4081	13850	0.294708	TAT	Y	27761	48823	0.568614	0.167575	0.933687	-0.0686142	-0.477174
CTCTCA	LS	23	273	notICP_notACP	0.0875912	CTC	L	4081	13850	0.294708	TCA	S	21103	49070	0.430071	0.126745	0.691081	-0.369498	-0.95721
CTCTCC	LS	29	260	notICP_notACP	0.114943	CTC	L	4081	13850	0.294708	TCC	S	14722	36317	0.405391	0.119472	0.962087	-0.0386501	-0.2744
CTCTCG	LS	25	162	notICP_notACP	0.159509	CTC	L	4081	13850	0.294708	TCG	S	7066	22592	0.312796	0.0921835	1.73034	0.548321	1.16166
CTCTCT	LS	49	387	notICP_notACP	0.128866	CTC	L	4081	13850	0.294708	TCT	S	27571	60396	0.456513	0.134538	0.957841	-0.0430733	-0.320081
CTCTGC	LC	16	105	notICP_notACP	0.160377	CTC	L	4081	13850	0.294708	TGC	C	5697	11938	0.477259	0.140652	1.14024	0.13124	0.162884
CTCTGG	LW	38	133	notICP_notACP	0.291045	CTC	L	4081	13850	0.294708	TGG	W	25727	26517	0.970209	0.285928	1.01789	0.0177361	-0.347271
CTCTGT	LC	16	142	notICP_notACP	0.118881	CTC	L	4081	13850	0.294708	TGT	C	12628	20036	0.630284	0.18575	0.640007	-0.446276	-1.5868
CTCTTA	LL	34	350	notICP_notACP	0.0997151	CTC	L	4081	13850	0.294708	TTA	L	26723	69586	0.384037	0.113179	0.88104	-0.126652	-0.437829
CTCTTC	LF	49	349	notICP_notACP	0.142857	CTC	L	4081	13850	0.294708	TTC	F	27429	46741	0.586838	0.172946	0.826022	-0.191134	-0.853559
CTCTTG	LL	70	356	notICP_notACP	0.19888	CTC	L	4081	13850	0.294708	TTG	L	33989	70717	0.480641	0.141649	1.40403	0.339348	0.88865
CTCTTT	LF	52	414	notICP_notACP	0.127711	CTC	L	4081	13850	0.294708	TTT	F	38251	68035	0.562232	0.165694	0.770762	-0.260375	-0.995329
CTGAAA	LK	207	1477	notICP_notACP	0.140731	CTG	L	7779	28028	0.27757	AAA	K	61593	111466	0.552576	0.153378	0.91754	-0.0860596	-0.484777
CTGAAC	LN	117	734	notICP_notACP	0.160544	CTG	L	7779	28028	0.27757	AAC	N	31602	64209	0.492182	0.136615	1.17516	0.161404	0.250719
CTGAAG	LK	112	926	notICP_notACP	0.121899	CTG	L	7779	28028	0.27757	AAG	K	45152	80849	0.558479	0.155017	0.786358	-0.240344	-0.884307
CTGAAT	LN	133	1078	notICP_notACP	0.124189	CTG	L	7779	28028	0.27757	AAT	N	46076	96103	0.479449	0.133081	0.933187	-0.0691498	-0.38024
CTGACA	LT	47	415	notICP_notACP	0.115385	CTG	L	7779	28028	0.27757	ACA	T	18968	46079	0.411654	0.114263	1.00982	0.00977205	-0.156667
CTGACC	LT	37	265	notICP_notACP	0.142857	CTG	L	7779	28028	0.27757	ACC	T	11154	31095	0.358728	0.099572	1.43471	0.360965	0.683918
CTGACG	LT	16	236	notICP_notACP	0.07173	CTG	L	7779	28028	0.27757	ACG	T	5541	21323	0.259895	0.072139	0.99433	-0.00568569	-0.12058
CTGACT	LT	43	414	notICP_notACP	0.106024	CTG	L	7779	28028	0.27757	ACT	T	20106	50830	0.395566	0.109797	0.965637	-0.0349671	-0.24462
CTGAGA	LR	53	505	notICP_notACP	0.106719	CTG	L	7779	28028	0.27757	AGA	R	35852	55522	0.645732	0.179236	0.595413	-0.518499	-1.68615
CTGAGC	LS	31	234	notICP_notACP	0.13617	CTG	L	7779	28028	0.27757	AGC	S	8999	25860	0.348014	0.0965982	1.40966	0.343345	0.616553
CTGAGG	LR	28	267	notICP_notACP	0.108209	CTG	L	7779	28028	0.27757	AGG	R	8204	25142	0.326333	0.0905802	1.19462	0.177828	0.200418
CTGAGT	LS	35	317	notICP_notACP	0.113208	CTG	L	7779	28028	0.27757	AGT	S	16788	37836	0.443719	0.123163	0.919169	-0.0842855	-0.385385
CTGATA	LI	120	544	ICP	0.222018	CTG	L	7779	28028	0.27757	ATA	I	25626	47588	0.538507	0.149473	1.48534	0.395643	1.17342
CTGATC	LI	93	449	notICP_notACP	0.208889	CTG	L	7779	28028	0.27757	ATC	I	20467	43622	0.469202	0.130236	1.60392	0.472452	1.32189
CTGATG	LM	109	474	notICP_notACP	0.231579	CTG	L	7779	28028	0.27757	ATG	M	43668	53336	0.818737	0.227257	1.01902	0.0188407	-0.271054
CTGATT	LI	83	726	notICP_notACP	0.115543	CTG	L	7779	28028	0.27757	ATT	I	38580	78407	0.492054	0.136579	0.845979	-0.16726	-0.621215
CTGCAA	LQ	130	879	notICP_notACP	0.148864	CTG	L	7779	28028	0.27757	CAA	Q	46302	70814	0.653859	0.181491	0.820225	-0.198177	-0.916138
CTGCAC	LH	31	238	notICP_notACP	0.133891	CTG	L	7779	28028	0.27757	CAC	H	8730	19655	0.44419	0.123294	1.08595	0.0824584	0.0129823
CTGCAG	LQ	71	433	notICP_notACP	0.165899	CTG	L	7779	28028	0.27757	CAG	Q	13428	32446	0.413875	0.114879	1.44411	0.367496	0.810002
CTGCAT	LH	98	443	notICP_notACP	0.222973	CTG	L	7779	28028	0.27757	CAT	H	20356	35624	0.571425	0.15861	1.40579	0.340601	1.00047
CTGCCA	LP	56	468	notICP_notACP	0.121535	CTG	L	7779	28028	0.27757	CCA	P	26347	45613	0.57763	0.160332	0.75802	-0.277046	-1.00274
CTGCCC	LP	84	321	notICP_notACP	0.263975	CTG	L	7779	28028	0.27757	CCC	P	7034	18030	0.390161	0.108297	2.43751	0.890978	2.84987
CTGCCG	LP	44	191	ICP	0.234375	CTG	L	7779	28028	0.27757	CCG	P	4108	13896	0.295675	0.0820705	2.85578	1.04934	2.8254
CTGCCT	LP	33	337	notICP_notACP	0.100592	CTG	L	7779	28028	0.27757	CCT	P	16306	34904	0.467182	0.129676	0.775718	-0.253966	-0.766503
CTGCGA	LR	35	150	ICP	0.238411	CTG	L	7779	28028	0.27757	CGA	R	2913	7749	0.376	0.104366	2.28437	0.826089	2.43647
CTGCGC	LR	25	98	ACP	0.262626	CTG	L	7779	28028	0.27757	CGC	R	2203	6629	0.332428	0.092272	2.84622	1.04599	3.15949
CTGCGG	LR	13	90	notICP_notACP	0.153846	CTG	L	7779	28028	0.27757	CGG	R	1203	4558	0.264093	0.0733042	2.09874	0.741335	1.44743
CTGCGT	LR	20	159	notICP_notACP	0.13125	CTG	L	7779	28028	0.27757	CGT	R	10324	15885	0.649943	0.180405	0.727532	-0.318098	-1.23494
CTGCTA	LL	44	493	notICP_notACP	0.0910931	CTG	L	7779	28028	0.27757	CTA	L	9227	35298	0.261424	0.0725633	1.25536	0.227423	0.246026
CTGCTC	LL	29	173	notICP_notACP	0.172414	CTG	L	7779	28028	0.27757	CTC	L	4081	13850	0.294708	0.081802	2.1077	0.745596	1.62944
CTGCTG	LL	72	419	notICP_notACP	0.17381	CTG	L	7779	28028	0.27757	CTG	L	7779	28028	0.27757	0.0770449	2.25595	0.813571	1.75619
CTGCTT	LL	49	358	notICP_notACP	0.139276	CTG	L	7779	28028	0.27757	CTT	L	14717	31219	0.471429	0.130854	1.06436	0.0623716	-0.0410224
CTGGAA	LE	231	1351	notICP_notACP	0.171598	CTG	L	7779	28028	0.27757	GAA	E	78190	120703	0.647791	0.179807	0.954342	-0.0467328	-0.439982
CTGGAC	LD	143	666	notICP_notACP	0.215892	CTG	L	7779	28028	0.27757	GAC	D	24592	52640	0.467183	0.129676	1.66486	0.50974	1.46944
CTGGAG	LE	107	653	notICP_notACP	0.165138	CTG	L	7779	28028	0.27757	GAG	E	20559	51502	0.3992	0.110806	1.49033	0.399	0.880596
CTGGAT	LD	198	1122	notICP_notACP	0.177204	CTG	L	7779	28028	0.27757	GAT	D	57951	100782	0.575018	0.159607	1.11025	0.104584	0.092003
CTGGCA	LA	70	525	notICP_notACP	0.134981	CTG	L	7779	28028	0.27757	GCA	A	17523	42026	0.41697	0.115738	1.16626	0.153803	0.192432
CTGGCC	LA	78	405	notICP_notACP	0.194581	CTG	L	7779	28028	0.27757	GCC	A	13146	31476	0.41767	0.115933	1.6784	0.517842	1.34415
CTGGCG	LA	29	255	notICP_notACP	0.117188	CTG	L	7779	28028	0.27757	GCG	A	3767	16123	0.233689	0.064865	1.80664	0.591468	0.913371
CTGGCT	LA	65	481	notICP_notACP	0.136929	CTG	L	7779	28028	0.27757	GCT	A	23604	51765	0.455994	0.12657	1.08185	0.078669	0.00324576
CTGGGA	LG	33	361	notICP_notACP	0.0939227	CTG	L	7779	28028	0.27757	GGA	G	10757	28683	0.375052	0.104103	0.902208	-0.102911	-0.359987
CTGGGC	LG	69	321	notICP_notACP	0.217391	CTG	L	7779	28028	0.27757	GGC	G	8586	25403	0.338018	0.0938234	2.31703	0.840284	2.24977
CTGGGG	LG	13	175	notICP_notACP	0.0795455	CTG	L	7779	28028	0.27757	GGG	G	5894	15990	0.368645	0.102325	0.777383	-0.251822	-0.601528
CTGGGT	LG	76	524	notICP_notACP	0.146667	CTG	L	7779	28028	0.27757	GGT	G	35674	58480	0.610027	0.169325	0.866184	-0.143658	-0.70381
CTGGTA	LV	39	455	notICP_notACP	0.0877193	CTG	L	7779	28028	0.27757	GTA	V	10026	31168	0.321698	0.0892936	0.98237	-0.0177874	-0.169965
CTGGTC	LV	53	330	notICP_notACP	0.163142	CTG	L	7779	28028	0.27757	GTC	V	11719	28668	0.408804	0.113472	1.43773	0.363069	0.786038
CTGGTG	LV	71	382	notICP_notACP	0.18799	CTG	L	7779	28028	0.27757	GTG	V	12130	28290	0.428794	0.11902	1.57948	0.457094	1.15163
CTGGTT	LV	62	483	notICP_notACP	0.130165	CTG	L	7779	28028	0.27757	GTT	V	25540	55927	0.456676	0.12676	1.02687	0.0265133	-0.131895
CTGTAC	LY	79	384	notICP_notACP	0.207792	CTG	L	7779	28028	0.27757	TAC	Y	21773	36955	0.589187	0.16354	1.27059	0.239478	0.602771
CTGTAT	LY	65	475	notICP_notACP	0.138655	CTG	L	7779	28028	0.27757	TAT	Y	27761	48823	0.568614	0.15783	0.878512	-0.129526	-0.618299
CTGTCA	LS	36	437	notICP_notACP	0.0844749	CTG	L	7779	28028	0.27757	TCA	S	21103	49070	0.430071	0.119375	0.707646	-0.345812	-0.863199
CTGTCC	LS	42	296	notICP_notACP	0.144781	CTG	L	7779	28028	0.27757	TCC	S	14722	36317	0.405391	0.112524	1.28667	0.252054	0.449825
CTGTCG	LS	27	244	notICP_notACP	0.114286	CTG	L	7779	28028	0.27757	TCG	S	7066	22592	0.312796	0.0868227	1.31631	0.274834	0.396997
CTGTCT	LS	38	416	notICP_notACP	0.0935252	CTG	L	7779	28028	0.27757	TCT	S	27571	60396	0.456513	0.126714	0.73808	-0.303703	-0.841484
CTGTGC	LC	30	149	notICP_notACP	0.206667	CTG	L	7779	28028	0.27757	TGC	C	5697	11938	0.477259	0.132473	1.56007	0.44473	1.23194
CTGTGG	LW	51	222	notICP_notACP	0.233184	CTG	L	7779	28028	0.27757	TGG	W	25727	26517	0.970209	0.269301	0.865887	-0.144001	-1.12092
CTGTGT	LC	30	196	notICP_notACP	0.15736	CTG	L	7779	28028	0.27757	TGT	C	12628	20036	0.630284	0.174948	0.899471	-0.105948	-0.61425
CTGTTA	LL	38	631	notICP_notACP	0.0617089	CTG	L	7779	28028	0.27757	TTA	L	26723	69586	0.384037	0.106597	0.578898	-0.546629	-1.03695
CTGTTC	LF	95	441	notICP_notACP	0.217195	CTG	L	7779	28028	0.27757	TTC	F	27429	46741	0.586838	0.162889	1.33339	0.287727	0.798767
CTGTTG	LL	98	682	notICP_notACP	0.144949	CTG	L	7779	28028	0.27757	TTG	L	33989	70717	0.480641	0.133411	1.08648	0.0829421	0.0154069
CTGTTT	LF	100	634	notICP_notACP	0.159055	CTG	L	7779	28028	0.27757	TTT	F	38251	68035	0.562232	0.156058	1.0192	0.01902	-0.185581
CTTAAA	LK	95	663	notICP_notACP	0.144578	CTT	L	14717	31219	0.471429	AAA	K	61593	111466	0.552576	0.2605	0.555003	-0.588782	-2.65479
CTTAAC	LN	51	438	notICP_notACP	0.118451	CTT	L	14717	31219	0.471429	AAC	N	31602	64209	0.492182	0.232029	0.510502	-0.672361	-2.56487
CTTAAG	LK	45	430	notICP_notACP	0.106729	CTT	L	14717	31219	0.471429	AAG	K	45152	80849	0.558479	0.263283	0.405376	-0.90294	-3.4471
CTTAAT	LN	95	621	notICP_notACP	0.154341	CTT	L	14717	31219	0.471429	AAT	N	46076	96103	0.479449	0.226026	0.682845	-0.381487	-1.7431
CTTACA	LT	49	358	notICP_notACP	0.139276	CTT	L	14717	31219	0.471429	ACA	T	18968	46079	0.411654	0.194065	0.717675	-0.331739	-1.36554
CTTACC	LT	36	269	notICP_notACP	0.137037	CTT	L	14717	31219	0.471429	ACC	T	11154	31095	0.358728	0.169115	0.810321	-0.210325	-0.886141
CTTACG	LT	24	176	notICP_notACP	0.141243	CTT	L	14717	31219	0.471429	ACG	T	5541	21323	0.259895	0.122522	1.1528	0.142192	0.171722
CTTACT	LT	76	437	notICP_notACP	0.175799	CTT	L	14717	31219	0.471429	ACT	T	20106	50830	0.395566	0.186481	0.942719	-0.0589874	-0.498347
CTTAGA	LR	61	291	notICP_notACP	0.212329	CTT	L	14717	31219	0.471429	AGA	R	35852	55522	0.645732	0.304417	0.697494	-0.360262	-2.26117
CTTAGC	LS	21	126	notICP_notACP	0.173228	CTT	L	14717	31219	0.471429	AGC	S	8999	25860	0.348014	0.164064	1.05586	0.0543545	-0.0784739
CTTAGG	LR	9	108	notICP_notACP	0.0917431	CTT	L	14717	31219	0.471429	AGG	R	8204	25142	0.326333	0.153843	0.596343	-0.516939	-1.4445
CTTAGT	LS	31	192	notICP_notACP	0.165803	CTT	L	14717	31219	0.471429	AGT	S	16788	37836	0.443719	0.209182	0.792627	-0.232403	-1.16787
CTTATA	LI	88	350	notICP_notACP	0.253561	CTT	L	14717	31219	0.471429	ATA	I	25626	47588	0.538507	0.253867	0.998794	-0.00120701	-0.402366
CTTATC	LI	101	430	notICP_notACP	0.236659	CTT	L	14717	31219	0.471429	ATC	I	20467	43622	0.469202	0.221195	1.06991	0.0675742	-0.0455293
CTTATG	LM	91	326	notICP_notACP	0.281346	CTT	L	14717	31219	0.471429	ATG	M	43668	53336	0.818737	0.385976	0.728919	-0.316192	-2.63176
CTTATT	LI	161	778	notICP_notACP	0.207959	CTT	L	14717	31219	0.471429	ATT	I	38580	78407	0.492054	0.231968	0.896496	-0.109261	-0.827834
CTTCAA	LQ	262	926	notICP_notACP	0.283711	CTT	L	14717	31219	0.471429	CAA	Q	46302	70814	0.653859	0.308248	0.920399	-0.0829478	-0.957171
CTTCAC	LH	56	244	notICP_notACP	0.232653	CTT	L	14717	31219	0.471429	CAC	H	8730	19655	0.44419	0.209404	1.11103	0.105283	0.123863
CTTCAG	LQ	37	322	notICP_notACP	0.117647	CTT	L	14717	31219	0.471429	CAG	Q	13428	32446	0.413875	0.195112	0.60297	-0.505887	-1.80692
CTTCAT	LH	130	482	notICP_notACP	0.271222	CTT	L	14717	31219	0.471429	CAT	H	20356	35624	0.571425	0.269386	1.00681	0.00679116	-0.385062
CTTCCA	LP	178	623	notICP_notACP	0.286859	CTT	L	14717	31219	0.471429	CCA	P	26347	45613	0.57763	0.272311	1.05342	0.0520454	-0.14311
CTTCCC	LP	47	311	notICP_notACP	0.153846	CTT	L	14717	31219	0.471429	CCC	P	7034	18030	0.390161	0.183933	0.836424	-0.17862	-0.870682
CTTCCG	LP	42	195	notICP_notACP	0.219388	CTT	L	14717	31219	0.471429	CCG	P	4108	13896	0.295675	0.13939	1.57392	0.453566	1.33369
CTTCCT	LP	117	524	notICP_notACP	0.224762	CTT	L	14717	31219	0.471429	CCT	P	16306	34904	0.467182	0.220243	1.02052	0.0203097	-0.25629
CTTCGA	LR	97	208	notICP_notACP	0.4689	CTT	L	14717	31219	0.471429	CGA	R	2913	7749	0.376	0.177257	2.64531	0.972787	5.37885
CTTCGC	LR	14	86	notICP_notACP	0.172414	CTT	L	14717	31219	0.471429	CGC	R	2203	6629	0.332428	0.156716	1.10017	0.0954607	0.0596934
CTTCGG	LR	14	85	notICP_notACP	0.174419	CTT	L	14717	31219	0.471429	CGG	R	1203	4558	0.264093	0.124501	1.40094	0.337145	0.773609
CTTCGT	LR	80	213	notICP_notACP	0.378505	CTT	L	14717	31219	0.471429	CGT	R	10324	15885	0.649943	0.306402	1.23532	0.211331	0.919786
CTTCTA	LL	73	517	notICP_notACP	0.142857	CTT	L	14717	31219	0.471429	CTA	L	9227	35298	0.261424	0.123243	1.15915	0.14769	0.187922
CTTCTC	LL	31	240	notICP_notACP	0.13278	CTT	L	14717	31219	0.471429	CTC	L	4081	13850	0.294708	0.138934	0.955708	-0.045303	-0.336287
CTTCTG	LL	41	375	notICP_notACP	0.111702	CTT	L	14717	31219	0.471429	CTG	L	7779	28028	0.27757	0.130854	0.853638	-0.158248	-0.575742
CTTCTT	LL	130	494	notICP_notACP	0.264646	CTT	L	14717	31219	0.471429	CTT	L	14717	31219	0.471429	0.222245	1.19079	0.174615	0.475222
CTTGAA	LE	337	1173	notICP_notACP	0.287905	CTT	L	14717	31219	0.471429	GAA	E	78190	120703	0.647791	0.305387	0.942752	-0.0589517	-0.81591
CTTGAC	LD	109	615	notICP_notACP	0.178571	CTT	L	14717	31219	0.471429	GAC	D	24592	52640	0.467183	0.220244	0.810791	-0.209745	-1.15205
CTTGAG	LE	74	435	notICP_notACP	0.172018	CTT	L	14717	31219	0.471429	GAG	E	20559	51502	0.3992	0.188194	0.914047	-0.0898738	-0.607566
CTTGAT	LD	361	1207	notICP_notACP	0.299669	CTT	L	14717	31219	0.471429	GAT	D	57951	100782	0.575018	0.27108	1.10546	0.100265	0.131108
CTTGCA	LA	102	478	notICP_notACP	0.215031	CTT	L	14717	31219	0.471429	GCA	A	17523	42026	0.41697	0.196572	1.09391	0.089757	0.0510221
CTTGCC	LA	107	412	notICP_notACP	0.261501	CTT	L	14717	31219	0.471429	GCC	A	13146	31476	0.41767	0.196902	1.32808	0.283735	0.945271
CTTGCG	LA	22	209	notICP_notACP	0.109524	CTT	L	14717	31219	0.471429	GCG	A	3767	16123	0.233689	0.110168	0.994156	-0.00586115	-0.184518
CTTGCT	LA	154	618	notICP_notACP	0.250404	CTT	L	14717	31219	0.471429	GCT	A	23604	51765	0.455994	0.214969	1.16484	0.152583	0.351489
CTTGGA	LG	100	421	notICP_notACP	0.239336	CTT	L	14717	31219	0.471429	GGA	G	10757	28683	0.375052	0.17681	1.35363	0.302793	0.936434
CTTGGC	LG	48	308	notICP_notACP	0.158576	CTT	L	14717	31219	0.471429	GGC	G	8586	25403	0.338018	0.159351	0.995136	-0.00487609	-0.263866
CTTGGG	LG	30	211	notICP_notACP	0.146226	CTT	L	14717	31219	0.471429	GGG	G	5894	15990	0.368645	0.17379	0.841399	-0.17269	-0.805901
CTTGGT	LG	269	741	notICP_notACP	0.363881	CTT	L	14717	31219	0.471429	GGT	G	35674	58480	0.610027	0.287584	1.2653	0.235312	1.03051
CTTGTA	LV	72	366	notICP_notACP	0.19891	CTT	L	14717	31219	0.471429	GTA	V	10026	31168	0.321698	0.151658	1.31157	0.271228	0.67952
CTTGTC	LV	75	327	notICP_notACP	0.231707	CTT	L	14717	31219	0.471429	GTC	V	11719	28668	0.408804	0.192722	1.20229	0.184227	0.455077
CTTGTG	LV	74	380	notICP_notACP	0.19685	CTT	L	14717	31219	0.471429	GTG	V	12130	28290	0.428794	0.202146	0.973805	-0.026544	-0.418347
CTTGTT	LV	209	689	notICP_notACP	0.304348	CTT	L	14717	31219	0.471429	GTT	V	25540	55927	0.456676	0.21529	1.41366	0.346184	1.39085
CTTTAC	LY	232	671	notICP_notACP	0.346726	CTT	L	14717	31219	0.471429	TAC	Y	21773	36955	0.589187	0.27776	1.2483	0.221779	0.903692
CTTTAT	LY	328	952	notICP_notACP	0.345226	CTT	L	14717	31219	0.471429	TAT	Y	27761	48823	0.568614	0.268061	1.28786	0.252984	1.07782
CTTTCA	LS	247	868	notICP_notACP	0.285386	CTT	L	14717	31219	0.471429	TCA	S	21103	49070	0.430071	0.202748	1.40759	0.341879	1.28595
CTTTCC	LS	184	736	notICP_notACP	0.251018	CTT	L	14717	31219	0.471429	TCC	S	14722	36317	0.405391	0.191113	1.31345	0.272658	0.863263
CTTTCG	LS	59	420	notICP_notACP	0.142518	CTT	L	14717	31219	0.471429	TCG	S	7066	22592	0.312796	0.147461	0.966478	-0.0340965	-0.326128
CTTTCT	LS	288	1081	notICP_notACP	0.267098	CTT	L	14717	31219	0.471429	TCT	S	27571	60396	0.456513	0.215213	1.24109	0.215987	0.670106
CTTTGC	LC	75	239	notICP_notACP	0.316667	CTT	L	14717	31219	0.471429	TGC	C	5697	11938	0.477259	0.224994	1.40745	0.341777	1.42642
CTTTGG	LW	250	434	notICP_notACP	0.577011	CTT	L	14717	31219	0.471429	TGG	W	25727	26517	0.970209	0.457384	1.26155	0.232338	1.60563
CTTTGT	LC	171	414	notICP_notACP	0.414458	CTT	L	14717	31219	0.471429	TGT	C	12628	20036	0.630284	0.297134	1.39485	0.332788	1.81121
CTTTTA	LL	349	1408	notICP_notACP	0.248403	CTT	L	14717	31219	0.471429	TTA	L	26723	69586	0.384037	0.181046	1.37204	0.316301	1.0235
CTTTTC	LF	514	1145	notICP_notACP	0.449389	CTT	L	14717	31219	0.471429	TTC	F	27429	46741	0.586838	0.276652	1.62438	0.485127	2.91778
CTTTTG	LL	395	1378	notICP_notACP	0.287165	CTT	L	14717	31219	0.471429	TTG	L	33989	70717	0.480641	0.226588	1.26734	0.236922	0.820896
CTTTTT	LF	219	1014	notICP_notACP	0.216749	CTT	L	14717	31219	0.471429	TTT	F	38251	68035	0.562232	0.265052	0.817759	-0.201188	-1.35061
GAAAAA	EK	1795	5528	notICP_notACP	0.324833	GAA	E	78190	120703	0.647791	AAA	K	61593	111466	0.552576	0.357954	0.907471	-0.0970942	-1.20127
GAAAAC	EN	1127	3370	notICP_notACP	0.334619	GAA	E	78190	120703	0.647791	AAC	N	31602	64209	0.492182	0.318831	1.04952	0.0483303	-0.19171
GAAAAG	EK	1812	4487	notICP_notACP	0.403966	GAA	E	78190	120703	0.647791	AAG	K	45152	80849	0.558479	0.361778	1.11661	0.110301	0.253203
GAAAAT	EN	1522	5343	notICP_notACP	0.284993	GAA	E	78190	120703	0.647791	AAT	N	46076	96103	0.479449	0.310583	0.917605	-0.0859886	-0.981255
GAAACA	ET	601	2238	notICP_notACP	0.26887	GAA	E	78190	120703	0.647791	ACA	T	18968	46079	0.411654	0.266666	1.00827	0.00823249	-0.373664
GAAACC	ET	309	1324	notICP_notACP	0.233962	GAA	E	78190	120703	0.647791	ACC	T	11154	31095	0.358728	0.232381	1.00681	0.00678264	-0.332205
GAAACG	ET	183	1082	notICP_notACP	0.169898	GAA	E	78190	120703	0.647791	ACG	T	5541	21323	0.259895	0.168358	1.00915	0.00910998	-0.23302
GAAACT	ET	718	2480	notICP_notACP	0.289802	GAA	E	78190	120703	0.647791	ACT	T	20106	50830	0.395566	0.256244	1.13096	0.123069	0.250642
GAAAGA	ER	1488	2959	notICP_notACP	0.503041	GAA	E	78190	120703	0.647791	AGA	R	35852	55522	0.645732	0.4183	1.20258	0.184472	0.990131
GAAAGC	ES	294	1326	notICP_notACP	0.222306	GAA	E	78190	120703	0.647791	AGC	S	8999	25860	0.348014	0.225441	0.986095	-0.0140025	-0.412827
GAAAGG	ER	306	1312	notICP_notACP	0.233816	GAA	E	78190	120703	0.647791	AGG	R	8204	25142	0.326333	0.211396	1.10606	0.1008	0.104668
GAAAGT	ES	617	2052	notICP_notACP	0.301023	GAA	E	78190	120703	0.647791	AGT	S	16788	37836	0.443719	0.287437	1.04726	0.0461813	-0.185392
GAAATA	EI	838	2417	notICP_notACP	0.346981	GAA	E	78190	120703	0.647791	ATA	I	25626	47588	0.538507	0.34884	0.994671	-0.00534345	-0.580783
GAAATC	EI	679	2013	notICP_notACP	0.337637	GAA	E	78190	120703	0.647791	ATC	I	20467	43622	0.469202	0.303945	1.11085	0.105123	0.178735
GAAATG	EM	1520	2502	notICP_notACP	0.607671	GAA	E	78190	120703	0.647791	ATG	M	43668	53336	0.818737	0.530371	1.14575	0.136057	0.670829
GAAATT	EI	1335	3944	notICP_notACP	0.338657	GAA	E	78190	120703	0.647791	ATT	I	38580	78407	0.492054	0.318749	1.06246	0.0605839	-0.111678
GAACAA	EQ	1275	2965	notICP_notACP	0.430209	GAA	E	78190	120703	0.647791	CAA	Q	46302	70814	0.653859	0.423564	1.01569	0.0155667	-0.532552
GAACAC	EH	203	741	notICP_notACP	0.274933	GAA	E	78190	120703	0.647791	CAC	H	8730	19655	0.44419	0.287742	0.955482	-0.0455398	-0.697738
GAACAG	EQ	342	1374	notICP_notACP	0.249455	GAA	E	78190	120703	0.647791	CAG	Q	13428	32446	0.413875	0.268105	0.930437	-0.0721004	-0.780328
GAACAT	EH	397	1239	notICP_notACP	0.320968	GAA	E	78190	120703	0.647791	CAT	H	20356	35624	0.571425	0.370164	0.867096	-0.142605	-1.53206
GAACCA	EP	491	1298	notICP_notACP	0.378753	GAA	E	78190	120703	0.647791	CCA	P	26347	45613	0.57763	0.374183	1.01221	0.0121377	-0.495695
GAACCC	EP	77	464	notICP_notACP	0.167742	GAA	E	78190	120703	0.647791	CCC	P	7034	18030	0.390161	0.252743	0.663685	-0.409947	-2.04305
GAACCG	EP	79	420	notICP_notACP	0.190024	GAA	E	78190	120703	0.647791	CCG	P	4108	13896	0.295675	0.191536	0.992105	-0.00792618	-0.328417
GAACCT	EP	344	1191	notICP_notACP	0.28943	GAA	E	78190	120703	0.647791	CCT	P	16306	34904	0.467182	0.302637	0.95636	-0.0446211	-0.728701
GAACGA	ER	68	356	notICP_notACP	0.193277	GAA	E	78190	120703	0.647791	CGA	R	2913	7749	0.376	0.24357	0.79352	-0.231276	-1.35563
GAACGC	ER	42	266	notICP_notACP	0.161049	GAA	E	78190	120703	0.647791	CGC	R	2203	6629	0.332428	0.215344	0.747866	-0.290531	-1.38919
GAACGG	ER	38	231	notICP_notACP	0.168103	GAA	E	78190	120703	0.647791	CGG	R	1203	4558	0.264093	0.171077	0.982618	-0.0175351	-0.324813
GAACGT	ER	368	742	notICP_notACP	0.496635	GAA	E	78190	120703	0.647791	CGT	R	10324	15885	0.649943	0.421028	1.17958	0.165157	0.808759
GAACTA	EL	363	1882	notICP_notACP	0.193309	GAA	E	78190	120703	0.647791	CTA	L	9227	35298	0.261424	0.169348	1.14149	0.132331	0.200206
GAACTC	EL	63	522	notICP_notACP	0.122371	GAA	E	78190	120703	0.647791	CTC	L	4081	13850	0.294708	0.190909	0.64099	-0.444741	-1.62724
GAACTG	EL	265	1399	notICP_notACP	0.19	GAA	E	78190	120703	0.647791	CTG	L	7779	28028	0.27757	0.179807	1.05669	0.0551389	-0.0831152
GAACTT	EL	353	1301	notICP_notACP	0.271889	GAA	E	78190	120703	0.647791	CTT	L	14717	31219	0.471429	0.305387	0.89031	-0.116186	-1.12648
GAAGAA	EE	3360	7701	notICP_notACP	0.43638	GAA	E	78190	120703	0.647791	GAA	E	78190	120703	0.647791	0.419634	1.03991	0.0391319	-0.330522
GAAGAC	ED	828	2742	notICP_notACP	0.302224	GAA	E	78190	120703	0.647791	GAC	D	24592	52640	0.467183	0.302637	0.998634	-0.00136719	-0.480602
GAAGAG	EE	862	3327	notICP_notACP	0.259315	GAA	E	78190	120703	0.647791	GAG	E	20559	51502	0.3992	0.258598	1.00277	0.00276722	-0.389918
GAAGAT	ED	1958	5394	notICP_notACP	0.363114	GAA	E	78190	120703	0.647791	GAT	D	57951	100782	0.575018	0.372491	0.974825	-0.0254971	-0.763515
GAAGCA	EA	443	1673	notICP_notACP	0.265233	GAA	E	78190	120703	0.647791	GCA	A	17523	42026	0.41697	0.27011	0.981946	-0.0182191	-0.516359
GAAGCC	EA	345	1277	notICP_notACP	0.270736	GAA	E	78190	120703	0.647791	GCC	A	13146	31476	0.41767	0.270563	1.00064	0.000637381	-0.419153
GAAGCG	EA	104	667	notICP_notACP	0.157186	GAA	E	78190	120703	0.647791	GCG	A	3767	16123	0.233689	0.151382	1.03834	0.0376234	-0.123837
GAAGCT	EA	858	2437	notICP_notACP	0.352338	GAA	E	78190	120703	0.647791	GCT	A	23604	51765	0.455994	0.295389	1.19279	0.176297	0.643111
GAAGGA	EG	231	1119	notICP_notACP	0.207143	GAA	E	78190	120703	0.647791	GGA	G	10757	28683	0.375052	0.242956	0.852595	-0.15947	-1.07388
GAAGGC	EG	185	971	notICP_notACP	0.191358	GAA	E	78190	120703	0.647791	GGC	G	8586	25403	0.338018	0.218965	0.873921	-0.134765	-0.877289
GAAGGG	EG	113	632	notICP_notACP	0.180095	GAA	E	78190	120703	0.647791	GGG	G	5894	15990	0.368645	0.238805	0.75415	-0.282164	-1.51144
GAAGGT	EG	1208	2476	notICP_notACP	0.48809	GAA	E	78190	120703	0.647791	GGT	G	35674	58480	0.610027	0.39517	1.23514	0.211184	1.18487
GAAGTA	EV	289	1411	notICP_notACP	0.205382	GAA	E	78190	120703	0.647791	GTA	V	10026	31168	0.321698	0.208393	0.985553	-0.0145522	-0.3838
GAAGTC	EV	348	1142	notICP_notACP	0.305337	GAA	E	78190	120703	0.647791	GTC	V	11719	28668	0.408804	0.26482	1.153	0.142367	0.372197
GAAGTG	EV	364	1287	notICP_notACP	0.283385	GAA	E	78190	120703	0.647791	GTG	V	12130	28290	0.428794	0.277769	1.02022	0.0200177	-0.324836
[truncated: 1,722 more rows]
