# Supplementary material for: Conservation of location of several specific inhibitory codon pairs in the Saccharomyces sensu stricto yeasts reveals translational selection
Source: Nucleic Acids Res. 2018 Dec 21;47(3):1164–77. doi: 10.1093/nar/gky1262 (PMC6379720; doi:10.1093/nar/gky1262)
Supplement: Supplementary Data [file gky1262_supplemental_files.zip › Ghoneim_Supplemental_TablesS7.xlsx]

## Sheet: README
Column Label	Description
Codon_pair	Codon pair
Dipeptide	Dipeptide corresponding to the codon pair
Conserved_count	number of conserved occurances of the codon pair across the alignment of ORFs
Scer_count	number of occurances of the codon pair in S. cerevisae reference ORFs
IsICP	ICP (Inhibitory Codon Pair), ACP (Alternative Codon Pair), or notACP_notICP
Codon_pair_Consv_rate	conservation rate of the codon pair (Conserved_count/Scer_count)
Codon_1	identity of 5' codon in the codon pair
aa_1	Amino acid of the 5' codon in the codon pair
Codon1_count	number of conserved occurances of Codon_1 across the alignment of ORFs
Scer_Codon1_count	number of occurances of Codon_1 in S. cerevisae reference ORFs
Codon1_cons	conservation rate of the Codon_1 (Codon1_count/Scer_Codon1_count)
Codon_2	identity of 3' codon in the codon pair
aa_2	Amino acid of the 3' codon in the codon pair
Codon2_count	number of conserved occurances of Codon_2 across the alignment of ORFs
Scer_Codon2_count	number of occurances of Codon_2 in S. cerevisae reference ORFs
Codon2_cons	conservation rate of the Codon_2 (Codon2_count/Scer_Codon2_count)
Cons_Rate_product	Codon1_cons*Codon2_cons
Normalized_conservation_score	Codon_pair_Consv_rate/Cons_Rate_product
sigma_norm_cons_rate	Standard deviation from the best fit line for codon pair conservation rate versus codon conservation rate product
Sheets	Description
Skud_Smik - Supp TableS7	Pariwise aligments from S. kudriavzevii and S. mikatae
File created 2018_01_17

## Sheet: Skud_Smik - Supp TableS7
Codon_pair	Dipeptide	Conserved_count	Skud_count	IsICP	Codon_pair_Consv_rate	Codon_1	aa_1	Codon1_count	Skud_codon1_count	Codon1_cons	Codon_2	aa_2	Codon2_count	Skud_codon2_count	Codon2_cons	Cons_Rate_product	Normalized_conservation_score	Log(Consv_rate/Cons_Rate_product)	sigma_norm_cons_rate
AAAAAA	KK	1491	4393	notICP_notACP	0.339404	AAA	K	65976	103606	0.636797	AAA	K	65976	103606	0.636797	0.405511	0.836978	-0.177957	-1.9056
AAAAAC	KN	740	2653	notICP_notACP	0.27893	AAA	K	65976	103606	0.636797	AAC	N	32489	65972	0.492467	0.313601	0.88944	-0.117163	-1.10637
AAAAAG	KK	1150	3435	notICP_notACP	0.334789	AAA	K	65976	103606	0.636797	AAG	K	46919	83915	0.559125	0.356049	0.940288	-0.0615691	-0.851908
AAAAAT	KN	1243	3972	notICP_notACP	0.312941	AAA	K	65976	103606	0.636797	AAT	N	53911	90477	0.595853	0.379438	0.824749	-0.192677	-1.88668
AAAACA	KT	522	1570	notICP_notACP	0.332484	AAA	K	65976	103606	0.636797	ACA	T	21454	41836	0.512812	0.326557	1.01815	0.017987	-0.213651
AAAACC	KT	196	1127	notICP_notACP	0.173913	AAA	K	65976	103606	0.636797	ACC	T	11745	33915	0.346307	0.220527	0.788624	-0.237466	-1.2744
AAAACG	KT	120	874	notICP_notACP	0.1373	AAA	K	65976	103606	0.636797	ACG	T	6516	23587	0.276254	0.175918	0.780477	-0.247849	-1.0486
AAAACT	KT	520	1705	notICP_notACP	0.304985	AAA	K	65976	103606	0.636797	ACT	T	23672	46914	0.504583	0.321317	0.949173	-0.0521642	-0.705063
AAAAGA	KR	1397	3057	notICP_notACP	0.456984	AAA	K	65976	103606	0.636797	AGA	R	37515	56301	0.666329	0.424316	1.07699	0.0741687	0.27981
AAAAGC	KS	276	1155	notICP_notACP	0.238961	AAA	K	65976	103606	0.636797	AGC	S	10066	26996	0.37287	0.237443	1.0064	0.00637475	-0.217663
AAAAGG	KR	381	1494	notICP_notACP	0.25502	AAA	K	65976	103606	0.636797	AGG	R	9514	25824	0.368417	0.234607	1.08701	0.0834311	0.207203
AAAAGT	KS	551	1644	notICP_notACP	0.335158	AAA	K	65976	103606	0.636797	AGT	S	19102	36706	0.520405	0.331393	1.01136	0.0112986	-0.267032
AAAATA	KI	868	2108	notICP_notACP	0.411765	AAA	K	65976	103606	0.636797	ATA	I	28224	44693	0.631508	0.402143	1.02393	0.0236452	-0.211231
AAAATC	KI	543	2036	notICP_notACP	0.266699	AAA	K	65976	103606	0.636797	ATC	I	21682	50049	0.433215	0.27587	0.966756	-0.0338088	-0.497038
AAAATG	KM	1121	1961	notICP_notACP	0.571647	AAA	K	65976	103606	0.636797	ATG	M	44908	53970	0.832092	0.529874	1.07884	0.0758832	0.371282
AAAATT	KI	1125	3098	notICP_notACP	0.363138	AAA	K	65976	103606	0.636797	ATT	I	43772	72100	0.607101	0.3866	0.93931	-0.0626098	-0.933449
AAACAA	KQ	934	2270	notICP_notACP	0.411454	AAA	K	65976	103606	0.636797	CAA	Q	47769	68588	0.696463	0.443506	0.927731	-0.0750138	-1.18551
AAACAC	KH	181	708	notICP_notACP	0.25565	AAA	K	65976	103606	0.636797	CAC	H	9279	20418	0.454452	0.289394	0.883398	-0.12398	-1.06001
AAACAG	KQ	371	1314	notICP_notACP	0.282344	AAA	K	65976	103606	0.636797	CAG	Q	15519	34630	0.448137	0.285373	0.989387	-0.0106697	-0.369967
AAACAT	KH	443	1159	notICP_notACP	0.382226	AAA	K	65976	103606	0.636797	CAT	H	22988	35025	0.656331	0.41795	0.914526	-0.0893491	-1.24041
AAACCA	KP	647	1635	notICP_notACP	0.395719	AAA	K	65976	103606	0.636797	CCA	P	27334	42864	0.637691	0.40608	0.974485	-0.0258466	-0.661571
AAACCC	KP	109	583	notICP_notACP	0.186964	AAA	K	65976	103606	0.636797	CCC	P	7510	21139	0.355268	0.226233	0.826421	-0.190651	-1.11645
AAACCG	KP	124	695	notICP_notACP	0.178417	AAA	K	65976	103606	0.636797	CCG	P	4683	15878	0.294936	0.187815	0.949965	-0.0513305	-0.408801
AAACCT	KP	430	1200	notICP_notACP	0.358333	AAA	K	65976	103606	0.636797	CCT	P	18255	31698	0.575904	0.366734	0.977094	-0.0231729	-0.576107
AAACGA	KR	97	353	notICP_notACP	0.274788	AAA	K	65976	103606	0.636797	CGA	R	3616	7881	0.458825	0.292178	0.940478	-0.0613665	-0.697843
AAACGC	KR	60	268	notICP_notACP	0.223881	AAA	K	65976	103606	0.636797	CGC	R	2444	7101	0.344177	0.219171	1.02149	0.0212614	-0.127053
AAACGG	KR	51	235	notICP_notACP	0.217021	AAA	K	65976	103606	0.636797	CGG	R	1436	5002	0.287085	0.182815	1.18711	0.171521	0.570033
AAACGT	KR	244	578	notICP_notACP	0.422145	AAA	K	65976	103606	0.636797	CGT	R	10699	15601	0.685789	0.436709	0.966652	-0.0339167	-0.78784
AAACTA	KL	507	1955	notICP_notACP	0.259335	AAA	K	65976	103606	0.636797	CTA	L	10977	34038	0.322493	0.205362	1.26282	0.233345	0.987469
AAACTC	KL	128	655	notICP_notACP	0.19542	AAA	K	65976	103606	0.636797	CTC	L	5161	15635	0.330093	0.210202	0.929676	-0.0729191	-0.552748
AAACTG	KL	358	1867	notICP_notACP	0.191751	AAA	K	65976	103606	0.636797	CTG	L	9352	35004	0.267169	0.170133	1.12707	0.119621	0.302428
AAACTT	KL	401	1193	notICP_notACP	0.336127	AAA	K	65976	103606	0.636797	CTT	L	16918	29196	0.579463	0.369	0.910914	-0.0933072	-1.1249
AAAGAA	KE	1930	4611	notICP_notACP	0.418564	AAA	K	65976	103606	0.636797	GAA	E	80947	116321	0.695893	0.443143	0.944536	-0.0570616	-1.01826
AAAGAC	KD	492	1890	notICP_notACP	0.260317	AAA	K	65976	103606	0.636797	GAC	D	25198	56376	0.446963	0.284625	0.914598	-0.0892703	-0.844266
AAAGAG	KE	688	2406	notICP_notACP	0.285952	AAA	K	65976	103606	0.636797	GAG	E	23822	53751	0.443192	0.282223	1.01321	0.0131249	-0.215763
AAAGAT	KD	1449	3518	notICP_notACP	0.411882	AAA	K	65976	103606	0.636797	GAT	D	65301	97685	0.668485	0.42569	0.967564	-0.0329741	-0.759297
AAAGCA	KA	353	1198	notICP_notACP	0.294658	AAA	K	65976	103606	0.636797	GCA	A	19821	39440	0.502561	0.320029	0.920721	-0.082598	-0.905534
AAAGCC	KA	215	1030	notICP_notACP	0.208738	AAA	K	65976	103606	0.636797	GCC	A	13901	37123	0.374458	0.238454	0.875381	-0.133096	-0.916101
AAAGCG	KA	65	484	notICP_notACP	0.134298	AAA	K	65976	103606	0.636797	GCG	A	4484	18382	0.243934	0.155337	0.864558	-0.145537	-0.634316
AAAGCT	KA	543	1597	notICP_notACP	0.340013	AAA	K	65976	103606	0.636797	GCT	A	26147	48625	0.537728	0.342423	0.99296	-0.00706528	-0.416617
AAAGGA	KG	206	758	notICP_notACP	0.271768	AAA	K	65976	103606	0.636797	GGA	G	12955	26514	0.48861	0.311145	0.873443	-0.135312	-1.20883
AAAGGC	KG	143	805	notICP_notACP	0.17764	AAA	K	65976	103606	0.636797	GGC	G	9294	29115	0.319217	0.203276	0.873883	-0.134809	-0.787756
AAAGGG	KG	98	485	notICP_notACP	0.202062	AAA	K	65976	103606	0.636797	GGG	G	6361	17953	0.354314	0.225626	0.89556	-0.110306	-0.765166
AAAGGT	KG	671	1618	notICP_notACP	0.41471	AAA	K	65976	103606	0.636797	GGT	G	36951	56648	0.652291	0.415377	0.998393	-0.00160879	-0.454992
AAAGTA	KV	340	1268	notICP_notACP	0.268139	AAA	K	65976	103606	0.636797	GTA	V	11957	28057	0.426168	0.271383	0.988047	-0.012025	-0.35995
AAAGTC	KV	341	1330	notICP_notACP	0.256391	AAA	K	65976	103606	0.636797	GTC	V	12572	33631	0.373822	0.238049	1.07705	0.0742286	0.157321
AAAGTG	KV	415	1407	notICP_notACP	0.294954	AAA	K	65976	103606	0.636797	GTG	V	13729	31479	0.436132	0.277728	1.06203	0.0601779	0.0903613
AAAGTT	KV	889	2265	notICP_notACP	0.392494	AAA	K	65976	103606	0.636797	GTT	V	29055	51412	0.56514	0.35988	1.09063	0.0867524	0.346901
AAATAC	KY	650	1818	notICP_notACP	0.357536	AAA	K	65976	103606	0.636797	TAC	Y	21835	38051	0.573835	0.365417	0.978433	-0.0218025	-0.563106
AAATAT	KY	900	2216	notICP_notACP	0.406137	AAA	K	65976	103606	0.636797	TAT	Y	31878	46512	0.685372	0.436443	0.930563	-0.0719659	-1.13903
AAATCA	KS	771	2006	notICP_notACP	0.384347	AAA	K	65976	103606	0.636797	TCA	S	24739	45894	0.539046	0.343263	1.11969	0.113048	0.553593
AAATCC	KS	338	1366	notICP_notACP	0.247438	AAA	K	65976	103606	0.636797	TCC	S	15983	40829	0.391462	0.249282	0.992603	-0.00742499	-0.305282
AAATCG	KS	214	1011	notICP_notACP	0.211672	AAA	K	65976	103606	0.636797	TCG	S	8132	25573	0.317992	0.202496	1.04531	0.0443152	-0.00968068
AAATCT	KS	741	1990	notICP_notACP	0.372362	AAA	K	65976	103606	0.636797	TCT	S	31620	54769	0.577334	0.367645	1.01283	0.0127494	-0.28419
AAATGC	KC	176	549	notICP_notACP	0.320583	AAA	K	65976	103606	0.636797	TGC	C	6011	12787	0.470087	0.29935	1.07093	0.0685277	0.156912
AAATGG	KW	950	1392	notICP_notACP	0.682471	AAA	K	65976	103606	0.636797	TGG	W	25848	26445	0.977425	0.622421	1.09648	0.0921032	0.681289
AAATGT	KC	425	879	notICP_notACP	0.483504	AAA	K	65976	103606	0.636797	TGT	C	13398	19411	0.690227	0.439535	1.10004	0.0953429	0.516022
AAATTA	KL	812	2673	notICP_notACP	0.303779	AAA	K	65976	103606	0.636797	TTA	L	29901	60149	0.497115	0.316562	0.959619	-0.0412193	-0.620801
AAATTC	KF	668	2159	notICP_notACP	0.309403	AAA	K	65976	103606	0.636797	TTC	F	28096	52551	0.534643	0.340459	0.908781	-0.0956511	-1.0541
AAATTG	KL	897	3020	notICP_notACP	0.29702	AAA	K	65976	103606	0.636797	TTG	L	37865	74534	0.508023	0.323508	0.918123	-0.0854239	-0.934143
AAATTT	KF	1094	2773	notICP_notACP	0.394519	AAA	K	65976	103606	0.636797	TTT	F	41807	62204	0.672095	0.427988	0.921798	-0.0814293	-1.20072
AACAAA	NK	957	2657	notICP_notACP	0.360181	AAC	N	32489	65972	0.492467	AAA	K	65976	103606	0.636797	0.313601	1.14853	0.138483	0.707722
AACAAC	NN	634	2453	notICP_notACP	0.258459	AAC	N	32489	65972	0.492467	AAC	N	32489	65972	0.492467	0.242523	1.06571	0.0636396	0.0988485
AACAAG	NK	892	2514	notICP_notACP	0.354813	AAC	N	32489	65972	0.492467	AAG	K	46919	83915	0.559125	0.27535	1.28859	0.253546	1.48243
AACAAT	NN	850	2842	notICP_notACP	0.299085	AAC	N	32489	65972	0.492467	AAT	N	53911	90477	0.595853	0.293438	1.01925	0.019063	-0.184801
AACACA	NT	269	1072	notICP_notACP	0.250933	AAC	N	32489	65972	0.492467	ACA	T	21454	41836	0.512812	0.252543	0.993625	-0.00639502	-0.303508
AACACC	NT	185	979	notICP_notACP	0.188968	AAC	N	32489	65972	0.492467	ACC	T	11745	33915	0.346307	0.170545	1.10803	0.102583	0.230658
AACACG	NT	95	600	notICP_notACP	0.158333	AAC	N	32489	65972	0.492467	ACG	T	6516	23587	0.276254	0.136046	1.16382	0.151711	0.353475
AACACT	NT	332	1261	notICP_notACP	0.263283	AAC	N	32489	65972	0.492467	ACT	T	23672	46914	0.504583	0.24849	1.05953	0.0578267	0.067011
AACAGA	NR	504	1316	notICP_notACP	0.382979	AAC	N	32489	65972	0.492467	AGA	R	37515	56301	0.666329	0.328145	1.1671	0.154524	0.876611
AACAGC	NS	168	1016	notICP_notACP	0.165354	AAC	N	32489	65972	0.492467	AGC	S	10066	26996	0.37287	0.183626	0.900495	-0.104811	-0.602499
AACAGG	NR	126	616	notICP_notACP	0.204545	AAC	N	32489	65972	0.492467	AGG	R	9514	25824	0.368417	0.181433	1.12739	0.119904	0.323805
AACAGT	NS	270	1121	notICP_notACP	0.240856	AAC	N	32489	65972	0.492467	AGT	S	19102	36706	0.520405	0.256282	0.939809	-0.0620784	-0.615938
AACATA	NI	307	1010	notICP_notACP	0.30396	AAC	N	32489	65972	0.492467	ATA	I	28224	44693	0.631508	0.310997	0.977375	-0.0228848	-0.486594
AACATC	NI	368	1496	notICP_notACP	0.245989	AAC	N	32489	65972	0.492467	ATC	I	21682	50049	0.433215	0.213344	1.15302	0.142382	0.502834
AACATG	NM	560	1323	notICP_notACP	0.42328	AAC	N	32489	65972	0.492467	ATG	M	44908	53970	0.832092	0.409777	1.03295	0.0324208	-0.13267
AACATT	NI	584	1821	notICP_notACP	0.320703	AAC	N	32489	65972	0.492467	ATT	I	43772	72100	0.607101	0.298977	1.07267	0.0701484	0.168312
AACCAA	NQ	584	1586	notICP_notACP	0.368222	AAC	N	32489	65972	0.492467	CAA	Q	47769	68588	0.696463	0.342985	1.07358	0.0710001	0.200086
AACCAC	NH	130	567	notICP_notACP	0.229277	AAC	N	32489	65972	0.492467	CAC	H	9279	20418	0.454452	0.223802	1.02446	0.0241671	-0.114885
AACCAG	NQ	169	762	notICP_notACP	0.221785	AAC	N	32489	65972	0.492467	CAG	Q	15519	34630	0.448137	0.220693	1.00495	0.00493628	-0.209437
AACCAT	NH	280	854	notICP_notACP	0.327869	AAC	N	32489	65972	0.492467	CAT	H	22988	35025	0.656331	0.323221	1.01438	0.014277	-0.238677
AACCCA	NP	364	952	notICP_notACP	0.382353	AAC	N	32489	65972	0.492467	CCA	P	27334	42864	0.637691	0.314042	1.21752	0.196819	1.19246
AACCCC	NP	62	396	notICP_notACP	0.156566	AAC	N	32489	65972	0.492467	CCC	P	7510	21139	0.355268	0.174957	0.894879	-0.111067	-0.595994
AACCCG	NP	66	401	notICP_notACP	0.164589	AAC	N	32489	65972	0.492467	CCG	P	4683	15878	0.294936	0.145246	1.13317	0.125018	0.277968
AACCCT	NP	210	745	notICP_notACP	0.281879	AAC	N	32489	65972	0.492467	CCT	P	18255	31698	0.575904	0.283613	0.993885	-0.00613328	-0.339201
AACCGA	NR	18	138	notICP_notACP	0.130435	AAC	N	32489	65972	0.492467	CGA	R	3616	7881	0.458825	0.225956	0.577258	-0.549467	-2.37209
AACCGC	NR	37	194	notICP_notACP	0.190722	AAC	N	32489	65972	0.492467	CGC	R	2444	7101	0.344177	0.169496	1.12523	0.117988	0.294336
AACCGG	NR	8	125	notICP_notACP	0.064	AAC	N	32489	65972	0.492467	CGG	R	1436	5002	0.287085	0.14138	0.452681	-0.792567	-1.87745
AACCGT	NR	122	362	notICP_notACP	0.337017	AAC	N	32489	65972	0.492467	CGT	R	10699	15601	0.685789	0.337728	0.997893	-0.00210959	-0.373707
AACCTA	NL	107	732	notICP_notACP	0.146175	AAC	N	32489	65972	0.492467	CTA	L	10977	34038	0.322493	0.158817	0.920399	-0.0829475	-0.450518
AACCTC	NL	58	351	notICP_notACP	0.165242	AAC	N	32489	65972	0.492467	CTC	L	5161	15635	0.330093	0.16256	1.0165	0.0163673	-0.112336
AACCTG	NL	120	850	notICP_notACP	0.141176	AAC	N	32489	65972	0.492467	CTG	L	9352	35004	0.267169	0.131572	1.073	0.0704563	0.0750402
AACCTT	NL	174	641	notICP_notACP	0.271451	AAC	N	32489	65972	0.492467	CTT	L	16918	29196	0.579463	0.285366	0.951237	-0.0499917	-0.613025
AACGAA	NE	925	2735	notICP_notACP	0.338208	AAC	N	32489	65972	0.492467	GAA	E	80947	116321	0.695893	0.342704	0.986882	-0.0132051	-0.463464
AACGAC	ND	365	1601	notICP_notACP	0.227983	AAC	N	32489	65972	0.492467	GAC	D	25198	56376	0.446963	0.220114	1.03575	0.0351214	-0.0575367
AACGAG	NE	294	1312	notICP_notACP	0.224085	AAC	N	32489	65972	0.492467	GAG	E	23822	53751	0.443192	0.218257	1.0267	0.0263534	-0.101112
AACGAT	ND	786	2552	notICP_notACP	0.307994	AAC	N	32489	65972	0.492467	GAT	D	65301	97685	0.668485	0.329207	0.935563	-0.0666063	-0.822409
AACGCA	NA	153	780	notICP_notACP	0.196154	AAC	N	32489	65972	0.492467	GCA	A	19821	39440	0.502561	0.247494	0.792559	-0.232489	-1.40849
AACGCC	NA	130	836	notICP_notACP	0.155502	AAC	N	32489	65972	0.492467	GCC	A	13901	37123	0.374458	0.184408	0.843252	-0.170489	-0.84075
AACGCG	NA	36	333	notICP_notACP	0.108108	AAC	N	32489	65972	0.492467	GCG	A	4484	18382	0.243934	0.120129	0.89993	-0.105438	-0.395675
AACGCT	NA	224	1007	notICP_notACP	0.222443	AAC	N	32489	65972	0.492467	GCT	A	26147	48625	0.537728	0.264813	0.840001	-0.174353	-1.22655
AACGGA	NG	119	633	notICP_notACP	0.187994	AAC	N	32489	65972	0.492467	GGA	G	12955	26514	0.48861	0.240624	0.781276	-0.246827	-1.43001
AACGGC	NG	115	798	notICP_notACP	0.14411	AAC	N	32489	65972	0.492467	GGC	G	9294	29115	0.319217	0.157204	0.916711	-0.0869632	-0.458889
AACGGG	NG	80	483	notICP_notACP	0.165631	AAC	N	32489	65972	0.492467	GGG	G	6361	17953	0.354314	0.174488	0.949244	-0.0520895	-0.382601
AACGGT	NG	451	1385	notICP_notACP	0.325632	AAC	N	32489	65972	0.492467	GGT	G	36951	56648	0.652291	0.321232	1.0137	0.0136047	-0.242097
AACGTA	NV	101	557	notICP_notACP	0.181329	AAC	N	32489	65972	0.492467	GTA	V	11957	28057	0.426168	0.209874	0.86399	-0.146195	-0.85968
AACGTC	NV	203	1020	notICP_notACP	0.19902	AAC	N	32489	65972	0.492467	GTC	V	12572	33631	0.373822	0.184095	1.08107	0.0779531	0.138183
AACGTG	NV	133	675	notICP_notACP	0.197037	AAC	N	32489	65972	0.492467	GTG	V	13729	31479	0.436132	0.21478	0.917388	-0.0862245	-0.623711
AACGTT	NV	399	1391	notICP_notACP	0.286844	AAC	N	32489	65972	0.492467	GTT	V	29055	51412	0.56514	0.278313	1.03065	0.0301931	-0.10439
AACTAC	NY	416	1102	notICP_notACP	0.377495	AAC	N	32489	65972	0.492467	TAC	Y	21835	38051	0.573835	0.282595	1.33582	0.289545	1.81944
AACTAT	NY	483	1333	notICP_notACP	0.362341	AAC	N	32489	65972	0.492467	TAT	Y	31878	46512	0.685372	0.337523	1.07353	0.0709524	0.196513
AACTCA	NS	260	1041	notICP_notACP	0.24976	AAC	N	32489	65972	0.492467	TCA	S	24739	45894	0.539046	0.265462	0.940848	-0.0609732	-0.631841
AACTCC	NS	242	1124	notICP_notACP	0.215302	AAC	N	32489	65972	0.492467	TCC	S	15983	40829	0.391462	0.192782	1.11682	0.110484	0.298567
AACTCG	NS	98	639	notICP_notACP	0.153365	AAC	N	32489	65972	0.492467	TCG	S	8132	25573	0.317992	0.1566	0.979339	-0.0208779	-0.238156
AACTCT	NS	453	1414	notICP_notACP	0.320368	AAC	N	32489	65972	0.492467	TCT	S	31620	54769	0.577334	0.284318	1.1268	0.119378	0.503661
AACTGC	NC	63	312	notICP_notACP	0.201923	AAC	N	32489	65972	0.492467	TGC	C	6011	12787	0.470087	0.231502	0.87223	-0.136702	-0.905679
AACTGG	NW	434	793	notICP_notACP	0.547289	AAC	N	32489	65972	0.492467	TGG	W	25848	26445	0.977425	0.481349	1.13699	0.128384	0.962254
AACTGT	NC	237	551	notICP_notACP	0.430127	AAC	N	32489	65972	0.492467	TGT	C	13398	19411	0.690227	0.339914	1.2654	0.235389	1.65406
AACTTA	NL	266	1192	notICP_notACP	0.223154	AAC	N	32489	65972	0.492467	TTA	L	29901	60149	0.497115	0.244813	0.911531	-0.0926298	-0.74294
AACTTC	NF	382	1351	notICP_notACP	0.282754	AAC	N	32489	65972	0.492467	TTC	F	28096	52551	0.534643	0.263294	1.07391	0.071306	0.155527
AACTTG	NL	601	1804	notICP_notACP	0.333149	AAC	N	32489	65972	0.492467	TTG	L	37865	74534	0.508023	0.250184	1.33161	0.28639	1.58727
AACTTT	NF	463	1358	notICP_notACP	0.340943	AAC	N	32489	65972	0.492467	TTT	F	41807	62204	0.672095	0.330984	1.03009	0.0296431	-0.128334
AAGAAA	KK	2124	5095	notICP_notACP	0.416879	AAG	K	46919	83915	0.559125	AAA	K	65976	103606	0.636797	0.356049	1.17085	0.157727	0.980919
AAGAAC	KN	723	2334	notICP_notACP	0.309769	AAG	K	46919	83915	0.559125	AAC	N	32489	65972	0.492467	0.27535	1.125	0.117781	0.476724
AAGAAG	KK	1683	4096	notICP_notACP	0.410889	AAG	K	46919	83915	0.559125	AAG	K	46919	83915	0.559125	0.312621	1.31433	0.27333	1.8628
AAGAAT	KN	844	2766	notICP_notACP	0.305134	AAG	K	46919	83915	0.559125	AAT	N	53911	90477	0.595853	0.333157	0.915887	-0.0878622	-0.978636
AAGACA	KT	440	1422	notICP_notACP	0.309423	AAG	K	46919	83915	0.559125	ACA	T	21454	41836	0.512812	0.286726	1.07916	0.0761829	0.202979
AAGACC	KT	309	1160	notICP_notACP	0.266379	AAG	K	46919	83915	0.559125	ACC	T	11745	33915	0.346307	0.193629	1.37572	0.318977	1.41915
AAGACG	KT	146	757	notICP_notACP	0.192867	AAG	K	46919	83915	0.559125	ACG	T	6516	23587	0.276254	0.154461	1.24865	0.22206	0.693842
AAGACT	KT	480	1508	notICP_notACP	0.318302	AAG	K	46919	83915	0.559125	ACT	T	23672	46914	0.504583	0.282125	1.12823	0.120651	0.508824
AAGAGA	KR	1068	2399	notICP_notACP	0.445185	AAG	K	46919	83915	0.559125	AGA	R	37515	56301	0.666329	0.372562	1.19493	0.178089	1.22675
AAGAGC	KS	203	853	notICP_notACP	0.237984	AAG	K	46919	83915	0.559125	AGC	S	10066	26996	0.37287	0.208481	1.14151	0.132353	0.437819
AAGAGG	KR	268	1127	notICP_notACP	0.237799	AAG	K	46919	83915	0.559125	AGG	R	9514	25824	0.368417	0.205991	1.15442	0.143594	0.491937
AAGAGT	KS	286	1073	notICP_notACP	0.266542	AAG	K	46919	83915	0.559125	AGT	S	19102	36706	0.520405	0.290972	0.916042	-0.0876931	-0.853714
AAGATA	KI	511	1335	notICP_notACP	0.382772	AAG	K	46919	83915	0.559125	ATA	I	28224	44693	0.631508	0.353092	1.08406	0.0807089	0.288553
AAGATC	KI	506	1637	notICP_notACP	0.309102	AAG	K	46919	83915	0.559125	ATC	I	21682	50049	0.433215	0.242222	1.27611	0.243818	1.2366
AAGATG	KM	642	1264	notICP_notACP	0.507911	AAG	K	46919	83915	0.559125	ATG	M	44908	53970	0.832092	0.465244	1.09171	0.0877458	0.459724
AAGATT	KI	811	2304	notICP_notACP	0.351997	AAG	K	46919	83915	0.559125	ATT	I	43772	72100	0.607101	0.339446	1.03697	0.0363074	-0.0794139
AAGCAA	KQ	1054	2452	notICP_notACP	0.429853	AAG	K	46919	83915	0.559125	CAA	Q	47769	68588	0.696463	0.38941	1.10386	0.0988108	0.490399
AAGCAC	KH	255	801	notICP_notACP	0.318352	AAG	K	46919	83915	0.559125	CAC	H	9279	20418	0.454452	0.254096	1.25288	0.225447	1.16544
AAGCAG	KQ	307	1203	notICP_notACP	0.255195	AAG	K	46919	83915	0.559125	CAG	Q	15519	34630	0.448137	0.250565	1.01848	0.018311	-0.162087
AAGCAT	KH	458	1180	notICP_notACP	0.388136	AAG	K	46919	83915	0.559125	CAT	H	22988	35025	0.656331	0.366971	1.05767	0.0560709	0.0837332
AAGCCA	KP	486	1327	notICP_notACP	0.36624	AAG	K	46919	83915	0.559125	CCA	P	27334	42864	0.637691	0.356549	1.02718	0.0268152	-0.161403
AAGCCC	KP	121	562	notICP_notACP	0.215302	AAG	K	46919	83915	0.559125	CCC	P	7510	21139	0.355268	0.198639	1.08389	0.0805546	0.161589
AAGCCG	KP	67	500	notICP_notACP	0.134	AAG	K	46919	83915	0.559125	CCG	P	4683	15878	0.294936	0.164906	0.812582	-0.207538	-0.864761
AAGCCT	KP	280	921	notICP_notACP	0.304017	AAG	K	46919	83915	0.559125	CCT	P	18255	31698	0.575904	0.322002	0.944146	-0.0574742	-0.742707
AAGCGA	KR	54	230	notICP_notACP	0.234783	AAG	K	46919	83915	0.559125	CGA	R	3616	7881	0.458825	0.256541	0.915187	-0.0886272	-0.757591
AAGCGC	KR	42	217	notICP_notACP	0.193548	AAG	K	46919	83915	0.559125	CGC	R	2444	7101	0.344177	0.192438	1.00577	0.00575351	-0.179093
AAGCGG	KR	38	168	notICP_notACP	0.22619	AAG	K	46919	83915	0.559125	CGG	R	1436	5002	0.287085	0.160517	1.40914	0.34298	1.29623
AAGCGT	KR	196	461	notICP_notACP	0.425163	AAG	K	46919	83915	0.559125	CGT	R	10699	15601	0.685789	0.383442	1.10881	0.103283	0.525242
AAGCTA	KL	240	1153	notICP_notACP	0.208153	AAG	K	46919	83915	0.559125	CTA	L	10977	34038	0.322493	0.180314	1.15439	0.143573	0.430519
AAGCTC	KL	90	489	notICP_notACP	0.184049	AAG	K	46919	83915	0.559125	CTC	L	5161	15635	0.330093	0.184563	0.997214	-0.00278952	-0.20702
AAGCTG	KL	206	1213	notICP_notACP	0.169827	AAG	K	46919	83915	0.559125	CTG	L	9352	35004	0.267169	0.149381	1.13687	0.128278	0.298223
AAGCTT	KL	313	934	notICP_notACP	0.335118	AAG	K	46919	83915	0.559125	CTT	L	16918	29196	0.579463	0.323992	1.03434	0.033762	-0.094868
AAGGAA	KE	1750	4393	notICP_notACP	0.398361	AAG	K	46919	83915	0.559125	GAA	E	80947	116321	0.695893	0.389092	1.02382	0.0235441	-0.205275
AAGGAC	KD	615	2197	notICP_notACP	0.279927	AAG	K	46919	83915	0.559125	GAC	D	25198	56376	0.446963	0.249908	1.12012	0.113435	0.405453
AAGGAG	KE	529	2093	notICP_notACP	0.252747	AAG	K	46919	83915	0.559125	GAG	E	23822	53751	0.443192	0.2478	1.01997	0.0197691	-0.152076
AAGGAT	KD	1097	3071	notICP_notACP	0.357213	AAG	K	46919	83915	0.559125	GAT	D	65301	97685	0.668485	0.373767	0.955709	-0.0453017	-0.765611
AAGGCA	KA	460	1454	notICP_notACP	0.316369	AAG	K	46919	83915	0.559125	GCA	A	19821	39440	0.502561	0.280994	1.12589	0.118573	0.492089
AAGGCC	KA	306	1289	notICP_notACP	0.237393	AAG	K	46919	83915	0.559125	GCC	A	13901	37123	0.374458	0.209369	1.13385	0.125621	0.403878
AAGGCG	KA	91	643	notICP_notACP	0.141524	AAG	K	46919	83915	0.559125	GCG	A	4484	18382	0.243934	0.13639	1.03764	0.0369529	-0.0298697
AAGGCT	KA	571	1647	notICP_notACP	0.346691	AAG	K	46919	83915	0.559125	GCT	A	26147	48625	0.537728	0.300657	1.15311	0.142463	0.709256
AAGGGA	KG	241	872	notICP_notACP	0.276376	AAG	K	46919	83915	0.559125	GGA	G	12955	26514	0.48861	0.273194	1.01165	0.0115803	-0.218399
AAGGGC	KG	213	1037	notICP_notACP	0.2054	AAG	K	46919	83915	0.559125	GGC	G	9294	29115	0.319217	0.178482	1.15082	0.140471	0.411897
AAGGGG	KG	84	456	notICP_notACP	0.184211	AAG	K	46919	83915	0.559125	GGG	G	6361	17953	0.354314	0.198106	0.929859	-0.0727227	-0.520132
AAGGGT	KG	673	1703	notICP_notACP	0.395185	AAG	K	46919	83915	0.559125	GGT	G	36951	56648	0.652291	0.364713	1.08355	0.0802443	0.293949
AAGGTA	KV	120	647	notICP_notACP	0.185471	AAG	K	46919	83915	0.559125	GTA	V	11957	28057	0.426168	0.238281	0.778371	-0.250552	-1.43154
AAGGTC	KV	262	1005	notICP_notACP	0.260697	AAG	K	46919	83915	0.559125	GTC	V	12572	33631	0.373822	0.209013	1.24727	0.220959	0.932485
AAGGTG	KV	131	696	notICP_notACP	0.188218	AAG	K	46919	83915	0.559125	GTG	V	13729	31479	0.436132	0.243852	0.771854	-0.25896	-1.5005
AAGGTT	KV	454	1352	notICP_notACP	0.335799	AAG	K	46919	83915	0.559125	GTT	V	29055	51412	0.56514	0.315984	1.06271	0.0608196	0.107618
AAGTAC	KY	443	1301	notICP_notACP	0.340507	AAG	K	46919	83915	0.559125	TAC	Y	21835	38051	0.573835	0.320846	1.06128	0.0594761	0.0990529
AAGTAT	KY	525	1478	notICP_notACP	0.35521	AAG	K	46919	83915	0.559125	TAT	Y	31878	46512	0.685372	0.383209	0.926936	-0.0758709	-1.03113
AAGTCA	KS	247	979	notICP_notACP	0.252298	AAG	K	46919	83915	0.559125	TCA	S	24739	45894	0.539046	0.301395	0.837103	-0.177808	-1.41549
AAGTCC	KS	188	810	notICP_notACP	0.232099	AAG	K	46919	83915	0.559125	TCC	S	15983	40829	0.391462	0.218876	1.06041	0.0586563	0.0633225
AAGTCG	KS	89	547	notICP_notACP	0.162706	AAG	K	46919	83915	0.559125	TCG	S	8132	25573	0.317992	0.177797	0.91512	-0.0887006	-0.52532
AAGTCT	KS	318	1077	notICP_notACP	0.295265	AAG	K	46919	83915	0.559125	TCT	S	31620	54769	0.577334	0.322802	0.914693	-0.0891671	-0.956828
AAGTGC	KC	72	314	notICP_notACP	0.229299	AAG	K	46919	83915	0.559125	TGC	C	6011	12787	0.470087	0.262837	0.8724	-0.136507	-1.02727
AAGTGG	KW	267	594	notICP_notACP	0.449495	AAG	K	46919	83915	0.559125	TGG	W	25848	26445	0.977425	0.546503	0.822493	-0.195415	-2.7449
AAGTGT	KC	139	426	notICP_notACP	0.326291	AAG	K	46919	83915	0.559125	TGT	C	13398	19411	0.690227	0.385923	0.845481	-0.167849	-1.74029
AAGTTA	KL	300	1375	notICP_notACP	0.218182	AAG	K	46919	83915	0.559125	TTA	L	29901	60149	0.497115	0.27795	0.784968	-0.242112	-1.62892
AAGTTC	KF	469	1546	notICP_notACP	0.303364	AAG	K	46919	83915	0.559125	TTC	F	28096	52551	0.534643	0.298932	1.01482	0.0147151	-0.217775
AAGTTG	KL	533	1868	notICP_notACP	0.285332	AAG	K	46919	83915	0.559125	TTG	L	37865	74534	0.508023	0.284049	1.00452	0.00450767	-0.272292
AAGTTT	KF	751	2018	notICP_notACP	0.372151	AAG	K	46919	83915	0.559125	TTT	F	41807	62204	0.672095	0.375785	0.990328	-0.00971936	-0.479289
AATAAA	NK	1319	3334	notICP_notACP	0.395621	AAT	N	53911	90477	0.595853	AAA	K	65976	103606	0.636797	0.379438	1.04265	0.0417664	-0.0406818
AATAAC	NN	587	2439	notICP_notACP	0.240672	AAT	N	53911	90477	0.595853	AAC	N	32489	65972	0.492467	0.293438	0.820182	-0.198229	-1.48898
AATAAG	NK	636	2157	notICP_notACP	0.294854	AAT	N	53911	90477	0.595853	AAG	K	46919	83915	0.559125	0.333157	0.885031	-0.122132	-1.20815
AATAAT	NN	1291	3893	notICP_notACP	0.331621	AAT	N	53911	90477	0.595853	AAT	N	53911	90477	0.595853	0.355041	0.934036	-0.0682407	-0.899057
AATACA	NT	375	1349	notICP_notACP	0.277984	AAT	N	53911	90477	0.595853	ACA	T	21454	41836	0.512812	0.305561	0.90975	-0.0945856	-0.939443
AATACC	NT	192	1023	notICP_notACP	0.187683	AAT	N	53911	90477	0.595853	ACC	T	11745	33915	0.346307	0.206348	0.909547	-0.0948085	-0.635349
AATACG	NT	106	721	notICP_notACP	0.147018	AAT	N	53911	90477	0.595853	ACG	T	6516	23587	0.276254	0.164607	0.893147	-0.113004	-0.5671
AATACT	NT	350	1441	notICP_notACP	0.242887	AAT	N	53911	90477	0.595853	ACT	T	23672	46914	0.504583	0.300657	0.807853	-0.213375	-1.60838
AATAGA	NR	617	1485	notICP_notACP	0.415488	AAT	N	53911	90477	0.595853	AGA	R	37515	56301	0.666329	0.397034	1.04648	0.0454316	-0.00863085
AATAGC	NS	236	1160	notICP_notACP	0.203448	AAT	N	53911	90477	0.595853	AGC	S	10066	26996	0.37287	0.222176	0.915709	-0.088057	-0.653519
AATAGG	NR	197	718	notICP_notACP	0.274373	AAT	N	53911	90477	0.595853	AGG	R	9514	25824	0.368417	0.219522	1.24986	0.223035	0.992073
AATAGT	NS	389	1455	notICP_notACP	0.267354	AAT	N	53911	90477	0.595853	AGT	S	19102	36706	0.520405	0.310085	0.862195	-0.148274	-1.28259
AATATA	NI	575	1543	notICP_notACP	0.372651	AAT	N	53911	90477	0.595853	ATA	I	28224	44693	0.631508	0.376286	0.990339	-0.00970847	-0.479837
AATATC	NI	434	1665	notICP_notACP	0.260661	AAT	N	53911	90477	0.595853	ATC	I	21682	50049	0.433215	0.258133	1.00979	0.00974537	-0.217047
AATATG	NM	761	1554	notICP_notACP	0.489704	AAT	N	53911	90477	0.595853	ATG	M	44908	53970	0.832092	0.495805	0.987696	-0.0123807	-0.661502
AATATT	NI	949	2571	notICP_notACP	0.369117	AAT	N	53911	90477	0.595853	ATT	I	43772	72100	0.607101	0.361743	1.02038	0.0201794	-0.218623
AATCAA	NQ	764	1950	notICP_notACP	0.391795	AAT	N	53911	90477	0.595853	CAA	Q	47769	68588	0.696463	0.41499	0.944108	-0.057515	-0.957541
AATCAC	NH	127	615	notICP_notACP	0.206504	AAT	N	53911	90477	0.595853	CAC	H	9279	20418	0.454452	0.270787	0.762608	-0.271011	-1.72213
AATCAG	NQ	171	819	notICP_notACP	0.208791	AAT	N	53911	90477	0.595853	CAG	Q	15519	34630	0.448137	0.267024	0.781919	-0.246004	-1.58307
AATCAT	NH	357	1104	notICP_notACP	0.32337	AAT	N	53911	90477	0.595853	CAT	H	22988	35025	0.656331	0.391077	0.826869	-0.190109	-1.92604
AATCCA	NP	549	1476	notICP_notACP	0.371951	AAT	N	53911	90477	0.595853	CCA	P	27334	42864	0.637691	0.37997	0.978895	-0.0213305	-0.581614
AATCCC	NP	102	597	notICP_notACP	0.170854	AAT	N	53911	90477	0.595853	CCC	P	7510	21139	0.355268	0.211687	0.807107	-0.214299	-1.13595
AATCCG	NP	96	540	notICP_notACP	0.177778	AAT	N	53911	90477	0.595853	CCG	P	4683	15878	0.294936	0.175739	1.0116	0.0115358	-0.140667
AATCCT	NP	402	1105	notICP_notACP	0.363801	AAT	N	53911	90477	0.595853	CCT	P	18255	31698	0.575904	0.343154	1.06017	0.0584272	0.0974153
AATCGA	NR	55	220	notICP_notACP	0.25	AAT	N	53911	90477	0.595853	CGA	R	3616	7881	0.458825	0.273392	0.914437	-0.0894469	-0.811933
AATCGC	NR	34	197	notICP_notACP	0.172589	AAT	N	53911	90477	0.595853	CGC	R	2444	7101	0.344177	0.205079	0.841573	-0.172482	-0.94268
AATCGG	NR	24	109	notICP_notACP	0.220183	AAT	N	53911	90477	0.595853	CGG	R	1436	5002	0.287085	0.171061	1.28717	0.252443	0.915529
AATCGT	NR	150	362	notICP_notACP	0.414365	AAT	N	53911	90477	0.595853	CGT	R	10699	15601	0.685789	0.40863	1.01403	0.013937	-0.304892
AATCTA	NL	183	997	notICP_notACP	0.183551	AAT	N	53911	90477	0.595853	CTA	L	10977	34038	0.322493	0.192158	0.955206	-0.0458281	-0.395767
AATCTC	NL	80	523	notICP_notACP	0.152964	AAT	N	53911	90477	0.595853	CTC	L	5161	15635	0.330093	0.196687	0.777702	-0.251412	-1.18459
AATCTG	NL	130	1018	notICP_notACP	0.127701	AAT	N	53911	90477	0.595853	CTG	L	9352	35004	0.267169	0.159194	0.802176	-0.220427	-0.871792
AATCTT	NL	328	930	notICP_notACP	0.352688	AAT	N	53911	90477	0.595853	CTT	L	16918	29196	0.579463	0.345275	1.02147	0.0212437	-0.200294
AATGAA	NE	2197	5011	notICP_notACP	0.438435	AAT	N	53911	90477	0.595853	GAA	E	80947	116321	0.695893	0.41465	1.05736	0.0557774	0.0917391
AATGAC	ND	678	2523	notICP_notACP	0.268728	AAT	N	53911	90477	0.595853	GAC	D	25198	56376	0.446963	0.266324	1.00902	0.00898339	-0.228508
AATGAG	NE	561	2135	notICP_notACP	0.262763	AAT	N	53911	90477	0.595853	GAG	E	23822	53751	0.443192	0.264077	0.995025	-0.00498714	-0.309116
AATGAT	ND	1600	4259	notICP_notACP	0.375675	AAT	N	53911	90477	0.595853	GAT	D	65301	97685	0.668485	0.398319	0.943151	-0.058529	-0.927585
AATGCA	NA	497	1600	notICP_notACP	0.310625	AAT	N	53911	90477	0.595853	GCA	A	19821	39440	0.502561	0.299452	1.03731	0.0366308	-0.0678149
AATGCC	NA	363	1448	notICP_notACP	0.250691	AAT	N	53911	90477	0.595853	GCC	A	13901	37123	0.374458	0.223122	1.12356	0.116501	0.379132
AATGCG	NA	120	765	notICP_notACP	0.156863	AAT	N	53911	90477	0.595853	GCG	A	4484	18382	0.243934	0.145349	1.07921	0.0762335	0.103072
AATGCT	NA	610	1845	notICP_notACP	0.330623	AAT	N	53911	90477	0.595853	GCT	A	26147	48625	0.537728	0.320407	1.03189	0.0313889	-0.111357
AATGGA	NG	368	1238	notICP_notACP	0.297254	AAT	N	53911	90477	0.595853	GGA	G	12955	26514	0.48861	0.29114	1.021	0.0207827	-0.17195
AATGGC	NG	263	1308	notICP_notACP	0.20107	AAT	N	53911	90477	0.595853	GGC	G	9294	29115	0.319217	0.190206	1.05712	0.0555451	0.0410391
AATGGG	NG	207	890	notICP_notACP	0.232584	AAT	N	53911	90477	0.595853	GGG	G	6361	17953	0.354314	0.211119	1.10167	0.0968301	0.255575
AATGGT	NG	867	2234	notICP_notACP	0.388093	AAT	N	53911	90477	0.595853	GGT	G	36951	56648	0.652291	0.38867	0.998516	-0.0014849	-0.424664
AATGTA	NV	205	949	notICP_notACP	0.216017	AAT	N	53911	90477	0.595853	GTA	V	11957	28057	0.426168	0.253934	0.850682	-0.161716	-1.1156
AATGTC	NV	293	1230	notICP_notACP	0.238211	AAT	N	53911	90477	0.595853	GTC	V	12572	33631	0.373822	0.222743	1.06945	0.0671404	0.109373
AATGTG	NV	248	1008	notICP_notACP	0.246032	AAT	N	53911	90477	0.595853	GTG	V	13729	31479	0.436132	0.259871	0.946747	-0.0547233	-0.584308
AATGTT	NV	725	2013	notICP_notACP	0.360159	AAT	N	53911	90477	0.595853	GTT	V	29055	51412	0.56514	0.336741	1.06954	0.0672324	0.166089
AATTAC	NY	315	1033	notICP_notACP	0.304937	AAT	N	53911	90477	0.595853	TAC	Y	21835	38051	0.573835	0.341921	0.891834	-0.114476	-1.18801
AATTAT	NY	585	1537	notICP_notACP	0.380612	AAT	N	53911	90477	0.595853	TAT	Y	31878	46512	0.685372	0.408381	0.932002	-0.0704205	-1.05267
AATTCA	NS	566	1752	notICP_notACP	0.323059	AAT	N	53911	90477	0.595853	TCA	S	24739	45894	0.539046	0.321193	1.00581	0.00579539	-0.298617
AATTCC	NS	317	1390	notICP_notACP	0.228058	AAT	N	53911	90477	0.595853	TCC	S	15983	40829	0.391462	0.233254	0.977723	-0.0225292	-0.363145
AATTCG	NS	179	876	notICP_notACP	0.204338	AAT	N	53911	90477	0.595853	TCG	S	8132	25573	0.317992	0.189476	1.07844	0.0755111	0.131068
AATTCT	NS	592	1855	notICP_notACP	0.319137	AAT	N	53911	90477	0.595853	TCT	S	31620	54769	0.577334	0.344006	0.927709	-0.0750377	-0.919711
AATTGC	NC	103	399	notICP_notACP	0.258145	AAT	N	53911	90477	0.595853	TGC	C	6011	12787	0.470087	0.280103	0.92161	-0.0816334	-0.787003
AATTGG	NW	509	836	notICP_notACP	0.608852	AAT	N	53911	90477	0.595853	TGG	W	25848	26445	0.977425	0.582402	1.04542	0.0444144	-0.0264942
AATTGT	NC	222	585	notICP_notACP	0.379487	AAT	N	53911	90477	0.595853	TGT	C	13398	19411	0.690227	0.411274	0.922711	-0.0804389	-1.14544
AATTTA	NL	648	2065	notICP_notACP	0.313801	AAT	N	53911	90477	0.595853	TTA	L	29901	60149	0.497115	0.296208	1.0594	0.0576992	0.078986
AATTTC	NF	602	1787	notICP_notACP	0.336877	AAT	N	53911	90477	0.595853	TTC	F	28096	52551	0.534643	0.318568	1.05747	0.055882	0.0712679
AATTTG	NL	781	2449	notICP_notACP	0.318906	AAT	N	53911	90477	0.595853	TTG	L	37865	74534	0.508023	0.302707	1.05351	0.0521294	0.0409504
AATTTT	NF	849	2219	notICP_notACP	0.382605	AAT	N	53911	90477	0.595853	TTT	F	41807	62204	0.672095	0.40047	0.95539	-0.0456361	-0.823164
ACAAAA	TK	486	1612	notICP_notACP	0.301489	ACA	T	21454	41836	0.512812	AAA	K	65976	103606	0.636797	0.326557	0.923235	-0.079872	-0.90568
ACAAAC	TN	284	1149	notICP_notACP	0.247171	ACA	T	21454	41836	0.512812	AAC	N	32489	65972	0.492467	0.252543	0.978731	-0.0214981	-0.387488
ACAAAG	TK	401	1409	notICP_notACP	0.284599	ACA	T	21454	41836	0.512812	AAG	K	46919	83915	0.559125	0.286726	0.992581	-0.00744631	-0.351273
ACAAAT	TN	518	1709	notICP_notACP	0.303101	ACA	T	21454	41836	0.512812	AAT	N	53911	90477	0.595853	0.305561	0.991951	-0.0080812	-0.378645
ACAACA	TT	245	857	notICP_notACP	0.285881	ACA	T	21454	41836	0.512812	ACA	T	21454	41836	0.512812	0.262976	1.0871	0.0835125	0.232778
ACAACC	TT	77	477	notICP_notACP	0.161426	ACA	T	21454	41836	0.512812	ACC	T	11745	33915	0.346307	0.17759	0.908977	-0.0954352	-0.549063
ACAACG	TT	60	424	notICP_notACP	0.141509	ACA	T	21454	41836	0.512812	ACG	T	6516	23587	0.276254	0.141666	0.998893	-0.00110777	-0.153595
ACAACT	TT	171	713	notICP_notACP	0.239832	ACA	T	21454	41836	0.512812	ACT	T	23672	46914	0.504583	0.258756	0.926864	-0.0759485	-0.696672
ACAAGA	TR	682	1444	notICP_notACP	0.472299	ACA	T	21454	41836	0.512812	AGA	R	37515	56301	0.666329	0.341702	1.3822	0.323675	2.55382
ACAAGC	TS	123	573	notICP_notACP	0.21466	ACA	T	21454	41836	0.512812	AGC	S	10066	26996	0.37287	0.191212	1.12263	0.11567	0.320925
ACAAGG	TR	126	569	notICP_notACP	0.221441	ACA	T	21454	41836	0.512812	AGG	R	9514	25824	0.368417	0.188929	1.17209	0.158787	0.525739
ACAAGT	TS	263	807	notICP_notACP	0.325898	ACA	T	21454	41836	0.512812	AGT	S	19102	36706	0.520405	0.26687	1.22119	0.199824	1.03518
ACAATA	TI	301	875	notICP_notACP	0.344	ACA	T	21454	41836	0.512812	ATA	I	28224	44693	0.631508	0.323845	1.06224	0.0603767	0.106892
ACAATC	TI	159	675	notICP_notACP	0.235556	ACA	T	21454	41836	0.512812	ATC	I	21682	50049	0.433215	0.222158	1.06031	0.0585577	0.0637532
ACAATG	TM	423	877	notICP_notACP	0.482326	ACA	T	21454	41836	0.512812	ATG	M	44908	53970	0.832092	0.426707	1.13035	0.122524	0.789725
ACAATT	TI	319	1003	notICP_notACP	0.318046	ACA	T	21454	41836	0.512812	ATT	I	43772	72100	0.607101	0.311329	1.02158	0.0213461	-0.179875
ACACAA	TQ	272	803	notICP_notACP	0.33873	ACA	T	21454	41836	0.512812	CAA	Q	47769	68588	0.696463	0.357155	0.948412	-0.0529658	-0.789767
ACACAC	TH	78	330	notICP_notACP	0.236364	ACA	T	21454	41836	0.512812	CAC	H	9279	20418	0.454452	0.233048	1.01423	0.0141254	-0.172891
ACACAG	TQ	138	505	notICP_notACP	0.273267	ACA	T	21454	41836	0.512812	CAG	Q	15519	34630	0.448137	0.22981	1.1891	0.173197	0.726785
ACACAT	TH	186	554	notICP_notACP	0.33574	ACA	T	21454	41836	0.512812	CAT	H	22988	35025	0.656331	0.336574	0.997521	-0.00248216	-0.375224
ACACCA	TP	291	852	notICP_notACP	0.341549	ACA	T	21454	41836	0.512812	CCA	P	27334	42864	0.637691	0.327016	1.04444	0.0434838	-0.0219763
ACACCC	TP	48	330	notICP_notACP	0.145455	ACA	T	21454	41836	0.512812	CCC	P	7510	21139	0.355268	0.182185	0.798387	-0.225161	-1.01311
ACACCG	TP	46	362	notICP_notACP	0.127072	ACA	T	21454	41836	0.512812	CCG	P	4683	15878	0.294936	0.151247	0.840162	-0.174161	-0.699999
ACACCT	TP	194	651	notICP_notACP	0.298003	ACA	T	21454	41836	0.512812	CCT	P	18255	31698	0.575904	0.29533	1.00905	0.00900919	-0.253223
ACACGA	TR	31	124	notICP_notACP	0.25	ACA	T	21454	41836	0.512812	CGA	R	3616	7881	0.458825	0.235291	1.06251	0.0606381	0.079122
ACACGC	TR	15	84	notICP_notACP	0.178571	ACA	T	21454	41836	0.512812	CGC	R	2444	7101	0.344177	0.176498	1.01175	0.0116791	-0.140703
ACACGG	TR	7	62	notICP_notACP	0.112903	ACA	T	21454	41836	0.512812	CGG	R	1436	5002	0.287085	0.147221	0.766898	-0.265402	-0.922182
ACACGT	TR	69	172	notICP_notACP	0.401163	ACA	T	21454	41836	0.512812	CGT	R	10699	15601	0.685789	0.351681	1.1407	0.131643	0.732179
ACACTA	TL	71	491	notICP_notACP	0.144603	ACA	T	21454	41836	0.512812	CTA	L	10977	34038	0.322493	0.165378	0.874378	-0.134243	-0.639061
ACACTC	TL	25	186	notICP_notACP	0.134409	ACA	T	21454	41836	0.512812	CTC	L	5161	15635	0.330093	0.169275	0.794023	-0.230643	-0.957816
ACACTG	TL	59	477	notICP_notACP	0.12369	ACA	T	21454	41836	0.512812	CTG	L	9352	35004	0.267169	0.137008	0.902794	-0.102261	-0.442507
ACACTT	TL	105	398	notICP_notACP	0.263819	ACA	T	21454	41836	0.512812	CTT	L	16918	29196	0.579463	0.297156	0.887815	-0.118992	-1.05913
ACAGAA	TE	628	1672	notICP_notACP	0.375598	ACA	T	21454	41836	0.512812	GAA	E	80947	116321	0.695893	0.356862	1.0525	0.0511695	0.0402226
ACAGAC	TD	177	798	notICP_notACP	0.221805	ACA	T	21454	41836	0.512812	GAC	D	25198	56376	0.446963	0.229208	0.967699	-0.0328339	-0.408141
ACAGAG	TE	189	778	notICP_notACP	0.242931	ACA	T	21454	41836	0.512812	GAG	E	23822	53751	0.443192	0.227274	1.06889	0.0666193	0.108771
ACAGAT	TD	584	1622	notICP_notACP	0.360049	ACA	T	21454	41836	0.512812	GAT	D	65301	97685	0.668485	0.342807	1.0503	0.0490725	0.0217637
ACAGCA	TA	218	753	notICP_notACP	0.289509	ACA	T	21454	41836	0.512812	GCA	A	19821	39440	0.502561	0.257719	1.12335	0.116314	0.436713
ACAGCC	TA	56	437	notICP_notACP	0.128146	ACA	T	21454	41836	0.512812	GCC	A	13901	37123	0.374458	0.192026	0.667337	-0.404459	-1.62969
ACAGCG	TA	48	359	notICP_notACP	0.133705	ACA	T	21454	41836	0.512812	GCG	A	4484	18382	0.243934	0.125092	1.06885	0.0665811	0.0597539
ACAGCT	TA	148	671	notICP_notACP	0.220566	ACA	T	21454	41836	0.512812	GCT	A	26147	48625	0.537728	0.275753	0.799869	-0.223307	-1.52431
ACAGGA	TG	157	540	notICP_notACP	0.290741	ACA	T	21454	41836	0.512812	GGA	G	12955	26514	0.48861	0.250565	1.16034	0.148714	0.631535
ACAGGC	TG	76	462	notICP_notACP	0.164502	ACA	T	21454	41836	0.512812	GGC	G	9294	29115	0.319217	0.163698	1.00491	0.00489903	-0.155486
ACAGGG	TG	58	309	notICP_notACP	0.187702	ACA	T	21454	41836	0.512812	GGG	G	6361	17953	0.354314	0.181696	1.03305	0.0325195	-0.0584128
ACAGGT	TG	315	893	notICP_notACP	0.352744	ACA	T	21454	41836	0.512812	GGT	G	36951	56648	0.652291	0.334503	1.05453	0.0530961	0.0528616
ACAGTA	TV	149	546	notICP_notACP	0.272894	ACA	T	21454	41836	0.512812	GTA	V	11957	28057	0.426168	0.218544	1.24869	0.222095	0.981919
ACAGTC	TV	61	382	notICP_notACP	0.159686	ACA	T	21454	41836	0.512812	GTC	V	12572	33631	0.373822	0.1917	0.832998	-0.182724	-0.917887
ACAGTG	TV	141	568	notICP_notACP	0.248239	ACA	T	21454	41836	0.512812	GTG	V	13729	31479	0.436132	0.223654	1.10993	0.104295	0.311968
ACAGTT	TV	182	698	notICP_notACP	0.260745	ACA	T	21454	41836	0.512812	GTT	V	29055	51412	0.56514	0.289811	0.899708	-0.105685	-0.955999
ACATAC	TY	136	478	notICP_notACP	0.284519	ACA	T	21454	41836	0.512812	TAC	Y	21835	38051	0.573835	0.294269	0.966865	-0.0336966	-0.529476
ACATAT	TY	255	692	notICP_notACP	0.368497	ACA	T	21454	41836	0.512812	TAT	Y	31878	46512	0.685372	0.351467	1.04846	0.0473179	0.00786502
ACATCA	TS	238	879	notICP_notACP	0.270762	ACA	T	21454	41836	0.512812	TCA	S	24739	45894	0.539046	0.276429	0.979498	-0.0207147	-0.419404
ACATCC	TS	104	568	notICP_notACP	0.183099	ACA	T	21454	41836	0.512812	TCC	S	15983	40829	0.391462	0.200746	0.912089	-0.0920175	-0.606708
ACATCG	TS	77	468	notICP_notACP	0.16453	ACA	T	21454	41836	0.512812	TCG	S	8132	25573	0.317992	0.16307	1.00895	0.00891344	-0.140172
ACATCT	TS	243	880	notICP_notACP	0.276136	ACA	T	21454	41836	0.512812	TCT	S	31620	54769	0.577334	0.296064	0.932692	-0.0696799	-0.758591
ACATGC	TC	64	216	notICP_notACP	0.296296	ACA	T	21454	41836	0.512812	TGC	C	6011	12787	0.470087	0.241066	1.22911	0.206289	0.977716
ACATGG	TW	274	453	notICP_notACP	0.604857	ACA	T	21454	41836	0.512812	TGG	W	25848	26445	0.977425	0.501235	1.20673	0.187916	1.7825
ACATGT	TC	126	307	notICP_notACP	0.410423	ACA	T	21454	41836	0.512812	TGT	C	13398	19411	0.690227	0.353957	1.15953	0.148015	0.885719
ACATTA	TL	259	1022	notICP_notACP	0.253425	ACA	T	21454	41836	0.512812	TTA	L	29901	60149	0.497115	0.254927	0.994108	-0.00590971	-0.303627
ACATTC	TF	164	669	notICP_notACP	0.245142	ACA	T	21454	41836	0.512812	TTC	F	28096	52551	0.534643	0.274171	0.894121	-0.111915	-0.93861
ACATTG	TL	227	1010	notICP_notACP	0.224752	ACA	T	21454	41836	0.512812	TTG	L	37865	74534	0.508023	0.26052	0.862706	-0.147681	-1.0746
ACATTT	TF	361	1085	notICP_notACP	0.332719	ACA	T	21454	41836	0.512812	TTT	F	41807	62204	0.672095	0.344658	0.965359	-0.0352557	-0.631731
ACCAAA	TK	412	1626	notICP_notACP	0.253383	ACC	T	11745	33915	0.346307	AAA	K	65976	103606	0.636797	0.220527	1.14899	0.138879	0.499914
ACCAAC	TN	264	1056	notICP_notACP	0.25	ACC	T	11745	33915	0.346307	AAC	N	32489	65972	0.492467	0.170545	1.46589	0.382464	1.59331
ACCAAG	TK	502	1543	notICP_notACP	0.32534	ACC	T	11745	33915	0.346307	AAG	K	46919	83915	0.559125	0.193629	1.68023	0.518928	2.73557
ACCAAT	TN	263	1261	notICP_notACP	0.208565	ACC	T	11745	33915	0.346307	AAT	N	53911	90477	0.595853	0.206348	1.01074	0.0106846	-0.169133
ACCACA	TT	163	802	notICP_notACP	0.203242	ACC	T	11745	33915	0.346307	ACA	T	21454	41836	0.512812	0.17759	1.14444	0.134917	0.384568
ACCACC	TT	129	856	notICP_notACP	0.150701	ACC	T	11745	33915	0.346307	ACC	T	11745	33915	0.346307	0.119928	1.25659	0.228402	0.559993
ACCACG	TT	61	489	notICP_notACP	0.124744	ACC	T	11745	33915	0.346307	ACG	T	6516	23587	0.276254	0.0956686	1.30392	0.265376	0.547814
ACCACT	TT	234	991	notICP_notACP	0.236125	ACC	T	11745	33915	0.346307	ACT	T	23672	46914	0.504583	0.174741	1.35129	0.30106	1.1854
ACCAGA	TR	233	746	notICP_notACP	0.312332	ACC	T	11745	33915	0.346307	AGA	R	37515	56301	0.666329	0.230754	1.35353	0.302714	1.57691
ACCAGC	TS	52	421	notICP_notACP	0.123515	ACC	T	11745	33915	0.346307	AGC	S	10066	26996	0.37287	0.129127	0.956539	-0.044434	-0.262108
ACCAGG	TR	52	384	notICP_notACP	0.135417	ACC	T	11745	33915	0.346307	AGG	R	9514	25824	0.368417	0.127585	1.06138	0.0595708	0.039675
ACCAGT	TS	93	526	notICP_notACP	0.176806	ACC	T	11745	33915	0.346307	AGT	S	19102	36706	0.520405	0.18022	0.981057	-0.0191248	-0.267162
ACCATA	TI	221	768	notICP_notACP	0.28776	ACC	T	11745	33915	0.346307	ATA	I	28224	44693	0.631508	0.218696	1.3158	0.274447	1.3103
ACCATC	TI	232	1023	notICP_notACP	0.226784	ACC	T	11745	33915	0.346307	ATC	I	21682	50049	0.433215	0.150026	1.51164	0.413192	1.55483
ACCATG	TM	299	784	notICP_notACP	0.381378	ACC	T	11745	33915	0.346307	ATG	M	44908	53970	0.832092	0.288159	1.3235	0.280277	1.77598
ACCATT	TI	407	1357	notICP_notACP	0.299926	ACC	T	11745	33915	0.346307	ATT	I	43772	72100	0.607101	0.210243	1.42657	0.355271	1.7796
ACCCAA	TQ	131	636	notICP_notACP	0.205975	ACC	T	11745	33915	0.346307	CAA	Q	47769	68588	0.696463	0.24119	0.853994	-0.157831	-1.04178
ACCCAC	TH	33	225	notICP_notACP	0.146667	ACC	T	11745	33915	0.346307	CAC	H	9279	20418	0.454452	0.15738	0.931928	-0.0705	-0.405934
ACCCAG	TQ	46	306	notICP_notACP	0.150327	ACC	T	11745	33915	0.346307	CAG	Q	15519	34630	0.448137	0.155193	0.968643	-0.0318587	-0.273074
ACCCAT	TH	69	368	notICP_notACP	0.1875	ACC	T	11745	33915	0.346307	CAT	H	22988	35025	0.656331	0.227292	0.82493	-0.192457	-1.12925
ACCCCA	TP	136	550	notICP_notACP	0.247273	ACC	T	11745	33915	0.346307	CCA	P	27334	42864	0.637691	0.220837	1.11971	0.113067	0.356258
ACCCCC	TP	28	235	notICP_notACP	0.119149	ACC	T	11745	33915	0.346307	CCC	P	7510	21139	0.355268	0.123032	0.968442	-0.032067	-0.217038
ACCCCG	TP	19	207	notICP_notACP	0.0917874	ACC	T	11745	33915	0.346307	CCG	P	4683	15878	0.294936	0.102139	0.898656	-0.106854	-0.339322
ACCCCT	TP	62	361	notICP_notACP	0.171745	ACC	T	11745	33915	0.346307	CCT	P	18255	31698	0.575904	0.199439	0.861139	-0.149499	-0.829633
ACCCGA	TR	6	67	notICP_notACP	0.0895522	ACC	T	11745	33915	0.346307	CGA	R	3616	7881	0.458825	0.158894	0.563596	-0.573417	-1.71654
ACCCGC	TR	4	66	notICP_notACP	0.0606061	ACC	T	11745	33915	0.346307	CGC	R	2444	7101	0.344177	0.119191	0.508479	-0.676331	-1.4343
ACCCGG	TR	5	33	notICP_notACP	0.151515	ACC	T	11745	33915	0.346307	CGG	R	1436	5002	0.287085	0.0994196	1.524	0.421336	1.0578
ACCCGT	TR	44	136	notICP_notACP	0.323529	ACC	T	11745	33915	0.346307	CGT	R	10699	15601	0.685789	0.237494	1.36227	0.309149	1.6693
ACCCTA	TL	22	310	notICP_notACP	0.0709677	ACC	T	11745	33915	0.346307	CTA	L	10977	34038	0.322493	0.111681	0.635448	-0.453425	-1.02734
ACCCTC	TL	12	144	notICP_notACP	0.0833333	ACC	T	11745	33915	0.346307	CTC	L	5161	15635	0.330093	0.114313	0.72899	-0.316095	-0.812804
ACCCTG	TL	15	258	notICP_notACP	0.0581395	ACC	T	11745	33915	0.346307	CTG	L	9352	35004	0.267169	0.0925226	0.628382	-0.464607	-0.865696
ACCCTT	TL	56	286	notICP_notACP	0.195804	ACC	T	11745	33915	0.346307	CTT	L	16918	29196	0.579463	0.200672	0.975742	-0.0245568	-0.321292
ACCGAA	TE	184	995	notICP_notACP	0.184925	ACC	T	11745	33915	0.346307	GAA	E	80947	116321	0.695893	0.240993	0.767345	-0.264818	-1.50716
ACCGAC	TD	71	522	notICP_notACP	0.136015	ACC	T	11745	33915	0.346307	GAC	D	25198	56376	0.446963	0.154786	0.878729	-0.129279	-0.583096
ACCGAG	TE	68	503	notICP_notACP	0.135189	ACC	T	11745	33915	0.346307	GAG	E	23822	53751	0.443192	0.15348	0.880822	-0.1269	-0.571003
ACCGAT	TD	212	969	notICP_notACP	0.218782	ACC	T	11745	33915	0.346307	GAT	D	65301	97685	0.668485	0.231501	0.945059	-0.0565079	-0.529245
ACCGCA	TA	73	528	notICP_notACP	0.138258	ACC	T	11745	33915	0.346307	GCA	A	19821	39440	0.502561	0.17404	0.7944	-0.230169	-0.983312
ACCGCC	TA	70	526	notICP_notACP	0.13308	ACC	T	11745	33915	0.346307	GCC	A	13901	37123	0.374458	0.129677	1.02624	0.0258997	-0.0614236
ACCGCG	TA	18	235	notICP_notACP	0.0765957	ACC	T	11745	33915	0.346307	GCG	A	4484	18382	0.243934	0.0844761	0.906715	-0.0979276	-0.265446
ACCGCT	TA	134	729	notICP_notACP	0.183813	ACC	T	11745	33915	0.346307	GCT	A	26147	48625	0.537728	0.186219	0.987083	-0.0130008	-0.250999
ACCGGA	TG	27	286	notICP_notACP	0.0944056	ACC	T	11745	33915	0.346307	GGA	G	12955	26514	0.48861	0.169209	0.557923	-0.583534	-1.84941
ACCGGC	TG	25	323	notICP_notACP	0.0773994	ACC	T	11745	33915	0.346307	GGC	G	9294	29115	0.319217	0.110547	0.700149	-0.356462	-0.857208
ACCGGG	TG	21	196	notICP_notACP	0.107143	ACC	T	11745	33915	0.346307	GGG	G	6361	17953	0.354314	0.122701	0.8732	-0.135591	-0.477375
ACCGGT	TG	226	859	notICP_notACP	0.263097	ACC	T	11745	33915	0.346307	GGT	G	36951	56648	0.652291	0.225893	1.1647	0.15246	0.591314
ACCGTA	TV	56	366	notICP_notACP	0.153005	ACC	T	11745	33915	0.346307	GTA	V	11957	28057	0.426168	0.147585	1.03673	0.0360694	-0.0353409
ACCGTC	TV	80	533	notICP_notACP	0.150094	ACC	T	11745	33915	0.346307	GTC	V	12572	33631	0.373822	0.129457	1.15941	0.147911	0.323598
ACCGTG	TV	76	501	notICP_notACP	0.151697	ACC	T	11745	33915	0.346307	GTG	V	13729	31479	0.436132	0.151036	1.00438	0.00436729	-0.14526
ACCGTT	TV	132	719	notICP_notACP	0.183588	ACC	T	11745	33915	0.346307	GTT	V	29055	51412	0.56514	0.195712	0.938053	-0.0639486	-0.478039
ACCTAC	TY	101	423	notICP_notACP	0.238771	ACC	T	11745	33915	0.346307	TAC	Y	21835	38051	0.573835	0.198723	1.20152	0.183591	0.683598
ACCTAT	TY	121	488	notICP_notACP	0.247951	ACC	T	11745	33915	0.346307	TAT	Y	31878	46512	0.685372	0.237349	1.04467	0.0436991	-0.0147585
ACCTCA	TS	92	540	notICP_notACP	0.17037	ACC	T	11745	33915	0.346307	TCA	S	24739	45894	0.539046	0.186676	0.912655	-0.0913973	-0.561824
ACCTCC	TS	78	527	notICP_notACP	0.148008	ACC	T	11745	33915	0.346307	TCC	S	15983	40829	0.391462	0.135566	1.09178	0.087805	0.134153
ACCTCG	TS	35	309	notICP_notACP	0.113269	ACC	T	11745	33915	0.346307	TCG	S	8132	25573	0.317992	0.110123	1.02857	0.0281668	-0.0464346
ACCTCT	TS	112	728	notICP_notACP	0.153846	ACC	T	11745	33915	0.346307	TCT	S	31620	54769	0.577334	0.199935	0.769482	-0.262038	-1.24084
ACCTGC	TC	23	147	notICP_notACP	0.156463	ACC	T	11745	33915	0.346307	TGC	C	6011	12787	0.470087	0.162794	0.961106	-0.0396707	-0.313846
ACCTGG	TW	100	306	notICP_notACP	0.326797	ACC	T	11745	33915	0.346307	TGG	W	25848	26445	0.977425	0.338489	0.965459	-0.0351513	-0.619661
ACCTGT	TC	63	218	notICP_notACP	0.288991	ACC	T	11745	33915	0.346307	TGT	C	13398	19411	0.690227	0.23903	1.20901	0.189804	0.862214
ACCTTA	TL	114	671	notICP_notACP	0.169896	ACC	T	11745	33915	0.346307	TTA	L	29901	60149	0.497115	0.172155	0.986879	-0.013208	-0.232828
ACCTTC	TF	100	523	notICP_notACP	0.191205	ACC	T	11745	33915	0.346307	TTC	F	28096	52551	0.534643	0.18515	1.0327	0.0321754	-0.0609923
ACCTTG	TL	125	719	notICP_notACP	0.173853	ACC	T	11745	33915	0.346307	TTG	L	37865	74534	0.508023	0.175932	0.988181	-0.0118896	-0.232823
ACCTTT	TF	134	647	notICP_notACP	0.20711	ACC	T	11745	33915	0.346307	TTT	F	41807	62204	0.672095	0.232751	0.889833	-0.116721	-0.819091
ACGAAA	TK	181	940	notICP_notACP	0.192553	ACG	T	6516	23587	0.276254	AAA	K	65976	103606	0.636797	0.175918	1.09456	0.0903564	0.185039
ACGAAC	TN	77	599	notICP_notACP	0.128548	ACG	T	6516	23587	0.276254	AAC	N	32489	65972	0.492467	0.136046	0.944885	-0.0566923	-0.31155
ACGAAG	TK	104	727	notICP_notACP	0.143054	ACG	T	6516	23587	0.276254	AAG	K	46919	83915	0.559125	0.154461	0.92615	-0.0767189	-0.418329
ACGAAT	TN	117	795	notICP_notACP	0.14717	ACG	T	6516	23587	0.276254	AAT	N	53911	90477	0.595853	0.164607	0.894069	-0.111972	-0.563711
ACGACA	TT	68	437	notICP_notACP	0.155606	ACG	T	6516	23587	0.276254	ACA	T	21454	41836	0.512812	0.141666	1.0984	0.0938556	0.161148
ACGACC	TT	14	205	notICP_notACP	0.0682927	ACG	T	6516	23587	0.276254	ACC	T	11745	33915	0.346307	0.0956686	0.713846	-0.337088	-0.712581
ACGACG	TT	23	285	notICP_notACP	0.0807018	ACG	T	6516	23587	0.276254	ACG	T	6516	23587	0.276254	0.0763162	1.05747	0.0558751	0.0170605
ACGACT	TT	43	351	notICP_notACP	0.122507	ACG	T	6516	23587	0.276254	ACT	T	23672	46914	0.504583	0.139393	0.878862	-0.129128	-0.524694
ACGAGA	TR	79	457	notICP_notACP	0.172867	ACG	T	6516	23587	0.276254	AGA	R	37515	56301	0.666329	0.184076	0.939104	-0.0628291	-0.445299
ACGAGC	TS	34	238	notICP_notACP	0.142857	ACG	T	6516	23587	0.276254	AGC	S	10066	26996	0.37287	0.103007	1.38687	0.32705	0.780603
ACGAGG	TR	31	259	notICP_notACP	0.119691	ACG	T	6516	23587	0.276254	AGG	R	9514	25824	0.368417	0.101777	1.17602	0.162134	0.292146
ACGAGT	TS	42	292	notICP_notACP	0.143836	ACG	T	6516	23587	0.276254	AGT	S	19102	36706	0.520405	0.143764	1.0005	0.000498026	-0.150716
ACGATA	TI	89	446	notICP_notACP	0.199552	ACG	T	6516	23587	0.276254	ATA	I	28224	44693	0.631508	0.174457	1.14385	0.134397	0.375461
ACGATC	TI	37	313	notICP_notACP	0.118211	ACG	T	6516	23587	0.276254	ATC	I	21682	50049	0.433215	0.119677	0.987746	-0.0123302	-0.15954
ACGATG	TM	103	442	notICP_notACP	0.233032	ACG	T	6516	23587	0.276254	ATG	M	44908	53970	0.832092	0.229869	1.01376	0.0136665	-0.17292
ACGATT	TI	81	503	notICP_notACP	0.161034	ACG	T	6516	23587	0.276254	ATT	I	43772	72100	0.607101	0.167714	0.960169	-0.0406463	-0.32684
ACGCAA	TQ	122	565	notICP_notACP	0.215929	ACG	T	6516	23587	0.276254	CAA	Q	47769	68588	0.696463	0.192401	1.12229	0.115371	0.321478
ACGCAC	TH	26	198	notICP_notACP	0.131313	ACG	T	6516	23587	0.276254	CAC	H	9279	20418	0.454452	0.125544	1.04595	0.0449276	-0.00420695
ACGCAG	TQ	65	380	notICP_notACP	0.171053	ACG	T	6516	23587	0.276254	CAG	Q	15519	34630	0.448137	0.1238	1.38169	0.323306	0.92385
ACGCAT	TH	99	398	notICP_notACP	0.248744	ACG	T	6516	23587	0.276254	CAT	H	22988	35025	0.656331	0.181314	1.37189	0.316193	1.3134
ACGCCA	TP	92	536	notICP_notACP	0.171642	ACG	T	6516	23587	0.276254	CCA	P	27334	42864	0.637691	0.176165	0.974326	-0.0260096	-0.287626
ACGCCC	TP	36	285	notICP_notACP	0.126316	ACG	T	6516	23587	0.276254	CCC	P	7510	21139	0.355268	0.098144	1.28705	0.252349	0.525008
ACGCCG	TP	47	235	notICP_notACP	0.2	ACG	T	6516	23587	0.276254	CCG	P	4683	15878	0.294936	0.0814773	2.45467	0.897993	2.55993
ACGCCT	TP	58	427	notICP_notACP	0.135831	ACG	T	6516	23587	0.276254	CCT	P	18255	31698	0.575904	0.159096	0.853772	-0.158091	-0.687979
ACGCGA	TR	16	69	notICP_notACP	0.231884	ACG	T	6516	23587	0.276254	CGA	R	3616	7881	0.458825	0.126752	1.82943	0.604004	2.21298
ACGCGC	TR	11	45	notICP_notACP	0.244444	ACG	T	6516	23587	0.276254	CGC	R	2444	7101	0.344177	0.0950802	2.57093	0.944267	3.23411
ACGCGG	TR	3	36	notICP_notACP	0.0833333	ACG	T	6516	23587	0.276254	CGG	R	1436	5002	0.287085	0.0793084	1.05075	0.0495047	0.00583903
ACGCGT	TR	15	86	notICP_notACP	0.174419	ACG	T	6516	23587	0.276254	CGT	R	10699	15601	0.685789	0.189452	0.920648	-0.0826773	-0.53637
ACGCTA	TL	53	427	notICP_notACP	0.124122	ACG	T	6516	23587	0.276254	CTA	L	10977	34038	0.322493	0.0890898	1.39322	0.331618	0.687768
ACGCTC	TL	17	138	notICP_notACP	0.123188	ACG	T	6516	23587	0.276254	CTC	L	5161	15635	0.330093	0.0911894	1.35091	0.300776	0.617827
ACGCTG	TL	64	451	notICP_notACP	0.141907	ACG	T	6516	23587	0.276254	CTG	L	9352	35004	0.267169	0.0738066	1.92269	0.653723	1.44227
ACGCTT	TL	57	301	notICP_notACP	0.189369	ACG	T	6516	23587	0.276254	CTT	L	16918	29196	0.579463	0.160079	1.18297	0.16803	0.484353
ACGGAA	TE	162	907	notICP_notACP	0.178611	ACG	T	6516	23587	0.276254	GAA	E	80947	116321	0.695893	0.192243	0.929088	-0.0735521	-0.508048
ACGGAC	TD	64	448	notICP_notACP	0.142857	ACG	T	6516	23587	0.276254	GAC	D	25198	56376	0.446963	0.123475	1.15697	0.145804	0.301917
ACGGAG	TE	76	503	notICP_notACP	0.151093	ACG	T	6516	23587	0.276254	GAG	E	23822	53751	0.443192	0.122433	1.23409	0.210331	0.510175
ACGGAT	TD	170	834	notICP_notACP	0.203837	ACG	T	6516	23587	0.276254	GAT	D	65301	97685	0.668485	0.184672	1.10378	0.0987407	0.232245
ACGGCA	TA	69	491	notICP_notACP	0.14053	ACG	T	6516	23587	0.276254	GCA	A	19821	39440	0.502561	0.138834	1.01221	0.0121359	-0.109245
ACGGCC	TA	22	279	notICP_notACP	0.078853	ACG	T	6516	23587	0.276254	GCC	A	13901	37123	0.374458	0.103445	0.762267	-0.271458	-0.658672
ACGGCG	TA	30	246	notICP_notACP	0.121951	ACG	T	6516	23587	0.276254	GCG	A	4484	18382	0.243934	0.0673878	1.80969	0.593157	1.14684
ACGGCT	TA	45	333	notICP_notACP	0.135135	ACG	T	6516	23587	0.276254	GCT	A	26147	48625	0.537728	0.148549	0.909699	-0.0946416	-0.456883
ACGGGA	TG	41	295	notICP_notACP	0.138983	ACG	T	6516	23587	0.276254	GGA	G	12955	26514	0.48861	0.13498	1.02965	0.0292228	-0.0536409
ACGGGC	TG	40	328	notICP_notACP	0.121951	ACG	T	6516	23587	0.276254	GGC	G	9294	29115	0.319217	0.0881849	1.3829	0.324185	0.660469
ACGGGG	TG	26	228	notICP_notACP	0.114035	ACG	T	6516	23587	0.276254	GGG	G	6361	17953	0.354314	0.0978806	1.16504	0.152758	0.256977
ACGGGT	TG	56	388	notICP_notACP	0.14433	ACG	T	6516	23587	0.276254	GGT	G	36951	56648	0.652291	0.180198	0.800952	-0.221955	-0.991742
ACGGTA	TV	39	327	notICP_notACP	0.119266	ACG	T	6516	23587	0.276254	GTA	V	11957	28057	0.426168	0.117731	1.01304	0.0129578	-0.0904514
ACGGTC	TV	23	230	notICP_notACP	0.1	ACG	T	6516	23587	0.276254	GTC	V	12572	33631	0.373822	0.10327	0.968338	-0.0321739	-0.182415
ACGGTG	TV	60	382	notICP_notACP	0.157068	ACG	T	6516	23587	0.276254	GTG	V	13729	31479	0.436132	0.120483	1.30365	0.265169	0.68918
ACGGTT	TV	57	435	notICP_notACP	0.131034	ACG	T	6516	23587	0.276254	GTT	V	29055	51412	0.56514	0.156122	0.839307	-0.175179	-0.725542
ACGTAC	TY	82	354	notICP_notACP	0.231638	ACG	T	6516	23587	0.276254	TAC	Y	21835	38051	0.573835	0.158524	1.46122	0.379271	1.46447
ACGTAT	TY	100	470	notICP_notACP	0.212766	ACG	T	6516	23587	0.276254	TAT	Y	31878	46512	0.685372	0.189337	1.12374	0.116667	0.322509
ACGTCA	TS	64	428	notICP_notACP	0.149533	ACG	T	6516	23587	0.276254	TCA	S	24739	45894	0.539046	0.148914	1.00416	0.00414835	-0.14395
ACGTCC	TS	43	336	notICP_notACP	0.127976	ACG	T	6516	23587	0.276254	TCC	S	15983	40829	0.391462	0.108143	1.1834	0.168391	0.328242
ACGTCG	TS	20	242	notICP_notACP	0.0826446	ACG	T	6516	23587	0.276254	TCG	S	8132	25573	0.317992	0.0878464	0.940785	-0.0610402	-0.209212
ACGTCT	TS	57	444	notICP_notACP	0.128378	ACG	T	6516	23587	0.276254	TCT	S	31620	54769	0.577334	0.159491	0.804927	-0.217004	-0.863621
ACGTGC	TC	24	114	notICP_notACP	0.210526	ACG	T	6516	23587	0.276254	TGC	C	6011	12787	0.470087	0.129863	1.62114	0.483128	1.66337
ACGTGG	TW	68	222	notICP_notACP	0.306306	ACG	T	6516	23587	0.276254	TGG	W	25848	26445	0.977425	0.270017	1.13439	0.126099	0.524143
ACGTGT	TC	33	148	notICP_notACP	0.222973	ACG	T	6516	23587	0.276254	TGT	C	13398	19411	0.690227	0.190678	1.16937	0.156465	0.51903
ACGTTA	TL	63	512	notICP_notACP	0.123047	ACG	T	6516	23587	0.276254	TTA	L	29901	60149	0.497115	0.13733	0.895994	-0.109822	-0.464399
ACGTTC	TF	77	445	notICP_notACP	0.173034	ACG	T	6516	23587	0.276254	TTC	F	28096	52551	0.534643	0.147697	1.17154	0.158323	0.409208
ACGTTG	TL	111	654	notICP_notACP	0.169725	ACG	T	6516	23587	0.276254	TTG	L	37865	74534	0.508023	0.140343	1.20935	0.190086	0.507306
ACGTTT	TF	140	665	notICP_notACP	0.210526	ACG	T	6516	23587	0.276254	TTT	F	41807	62204	0.672095	0.185669	1.13388	0.125646	0.358279
ACTAAA	TK	375	1385	notICP_notACP	0.270758	ACT	T	23672	46914	0.504583	AAA	K	65976	103606	0.636797	0.321317	0.842651	-0.171202	-1.46925
ACTAAC	TN	139	675	notICP_notACP	0.205926	ACT	T	23672	46914	0.504583	AAC	N	32489	65972	0.492467	0.24849	0.828709	-0.187887	-1.2136
ACTAAG	TK	203	913	notICP_notACP	0.222344	ACT	T	23672	46914	0.504583	AAG	K	46919	83915	0.559125	0.282125	0.788104	-0.238125	-1.63364
ACTAAT	TN	350	1294	notICP_notACP	0.270479	ACT	T	23672	46914	0.504583	AAT	N	53911	90477	0.595853	0.300657	0.899626	-0.105776	-0.992326
ACTACA	TT	230	908	notICP_notACP	0.253304	ACT	T	23672	46914	0.504583	ACA	T	21454	41836	0.512812	0.258756	0.978929	-0.0212957	-0.395877
ACTACC	TT	97	646	notICP_notACP	0.150155	ACT	T	23672	46914	0.504583	ACC	T	11745	33915	0.346307	0.174741	0.859301	-0.151636	-0.734059
ACTACG	TT	66	428	notICP_notACP	0.154206	ACT	T	23672	46914	0.504583	ACG	T	6516	23587	0.276254	0.139393	1.10627	0.10099	0.183037
ACTACT	TT	223	943	notICP_notACP	0.236479	ACT	T	23672	46914	0.504583	ACT	T	23672	46914	0.504583	0.254604	0.928813	-0.0738481	-0.674414
ACTAGA	TR	197	629	notICP_notACP	0.313196	ACT	T	23672	46914	0.504583	AGA	R	37515	56301	0.666329	0.336218	0.931524	-0.0709329	-0.870245
ACTAGC	TS	53	321	notICP_notACP	0.165109	ACT	T	23672	46914	0.504583	AGC	S	10066	26996	0.37287	0.188144	0.877568	-0.130601	-0.713632
ACTAGG	TR	45	293	notICP_notACP	0.153584	ACT	T	23672	46914	0.504583	AGG	R	9514	25824	0.368417	0.185897	0.826176	-0.190947	-0.918411
ACTAGT	TS	128	532	notICP_notACP	0.240602	ACT	T	23672	46914	0.504583	AGT	S	19102	36706	0.520405	0.262588	0.916271	-0.0874428	-0.76909
ACTATA	TI	255	767	notICP_notACP	0.332464	ACT	T	23672	46914	0.504583	ATA	I	28224	44693	0.631508	0.318648	1.04336	0.0424442	-0.0291351
ACTATC	TI	154	691	notICP_notACP	0.222865	ACT	T	23672	46914	0.504583	ATC	I	21682	50049	0.433215	0.218593	1.01954	0.0193561	-0.136207
ACTATG	TM	210	618	notICP_notACP	0.339806	ACT	T	23672	46914	0.504583	ATG	M	44908	53970	0.832092	0.419859	0.809333	-0.211545	-2.23218
ACTATT	TI	343	1127	notICP_notACP	0.304348	ACT	T	23672	46914	0.504583	ATT	I	43772	72100	0.607101	0.306333	0.99352	-0.00650114	-0.368874
ACTCAA	TQ	503	1263	notICP_notACP	0.398258	ACT	T	23672	46914	0.504583	CAA	Q	47769	68588	0.696463	0.351423	1.13327	0.125109	0.673353
ACTCAC	TH	90	367	notICP_notACP	0.245232	ACT	T	23672	46914	0.504583	CAC	H	9279	20418	0.454452	0.229309	1.06944	0.0671341	0.112563
ACTCAG	TQ	109	505	notICP_notACP	0.215842	ACT	T	23672	46914	0.504583	CAG	Q	15519	34630	0.448137	0.226122	0.954534	-0.046532	-0.469113
ACTCAT	TH	201	573	notICP_notACP	0.350785	ACT	T	23672	46914	0.504583	CAT	H	22988	35025	0.656331	0.331173	1.05922	0.0575322	0.0870014
ACTCCA	TP	403	1107	notICP_notACP	0.364047	ACT	T	23672	46914	0.504583	CCA	P	27334	42864	0.637691	0.321768	1.1314	0.123452	0.603051
ACTCCC	TP	56	408	notICP_notACP	0.137255	ACT	T	23672	46914	0.504583	CCC	P	7510	21139	0.355268	0.179262	0.765667	-0.267008	-1.12781
ACTCCG	TP	64	357	notICP_notACP	0.179272	ACT	T	23672	46914	0.504583	CCG	P	4683	15878	0.294936	0.14882	1.20462	0.186166	0.522226
ACTCCT	TP	171	633	notICP_notACP	0.270142	ACT	T	23672	46914	0.504583	CCT	P	18255	31698	0.575904	0.290591	0.92963	-0.0729691	-0.76444
ACTCGA	TR	26	117	notICP_notACP	0.222222	ACT	T	23672	46914	0.504583	CGA	R	3616	7881	0.458825	0.231515	0.95986	-0.0409678	-0.452771
ACTCGC	TR	12	93	notICP_notACP	0.129032	ACT	T	23672	46914	0.504583	CGC	R	2444	7101	0.344177	0.173666	0.742992	-0.29707	-1.18053
ACTCGG	TR	9	57	notICP_notACP	0.157895	ACT	T	23672	46914	0.504583	CGG	R	1436	5002	0.287085	0.144858	1.08999	0.0861729	0.13759
ACTCGT	TR	103	217	notICP_notACP	0.474654	ACT	T	23672	46914	0.504583	CGT	R	10699	15601	0.685789	0.346038	1.37168	0.31604	2.505
ACTCTA	TL	92	610	notICP_notACP	0.15082	ACT	T	23672	46914	0.504583	CTA	L	10977	34038	0.322493	0.162724	0.926842	-0.0759718	-0.438195
ACTCTC	TL	29	236	notICP_notACP	0.122881	ACT	T	23672	46914	0.504583	CTC	L	5161	15635	0.330093	0.166559	0.737764	-0.304131	-1.15166
ACTCTG	TL	67	556	notICP_notACP	0.120504	ACT	T	23672	46914	0.504583	CTG	L	9352	35004	0.267169	0.134809	0.893883	-0.11218	-0.462227
ACTCTT	TL	157	511	notICP_notACP	0.307241	ACT	T	23672	46914	0.504583	CTT	L	16918	29196	0.579463	0.292387	1.0508	0.049553	0.021858
ACTGAA	TE	694	1958	notICP_notACP	0.354443	ACT	T	23672	46914	0.504583	GAA	E	80947	116321	0.695893	0.351136	1.00942	0.00937535	-0.298175
ACTGAC	TD	169	804	notICP_notACP	0.210199	ACT	T	23672	46914	0.504583	GAC	D	25198	56376	0.446963	0.22553	0.932022	-0.0703984	-0.581239
ACTGAG	TE	149	764	notICP_notACP	0.195026	ACT	T	23672	46914	0.504583	GAG	E	23822	53751	0.443192	0.223627	0.872105	-0.136846	-0.875497
ACTGAT	TD	548	1580	notICP_notACP	0.346835	ACT	T	23672	46914	0.504583	GAT	D	65301	97685	0.668485	0.337306	1.02825	0.0278591	-0.144613
ACTGCA	TA	284	965	notICP_notACP	0.294301	ACT	T	23672	46914	0.504583	GCA	A	19821	39440	0.502561	0.253584	1.16057	0.148908	0.640418
ACTGCC	TA	174	865	notICP_notACP	0.201156	ACT	T	23672	46914	0.504583	GCC	A	13901	37123	0.374458	0.188945	1.06463	0.062625	0.0724517
ACTGCG	TA	52	451	notICP_notACP	0.115299	ACT	T	23672	46914	0.504583	GCG	A	4484	18382	0.243934	0.123085	0.936745	-0.065344	-0.304238
ACTGCT	TA	380	1188	notICP_notACP	0.319865	ACT	T	23672	46914	0.504583	GCT	A	26147	48625	0.537728	0.271328	1.17889	0.164571	0.796222
ACTGGA	TG	123	502	notICP_notACP	0.24502	ACT	T	23672	46914	0.504583	GGA	G	12955	26514	0.48861	0.246544	0.993818	-0.00620146	-0.29524
ACTGGC	TG	82	524	notICP_notACP	0.156489	ACT	T	23672	46914	0.504583	GGC	G	9294	29115	0.319217	0.161071	0.971548	-0.0288647	-0.272973
ACTGGG	TG	70	386	notICP_notACP	0.181347	ACT	T	23672	46914	0.504583	GGG	G	6361	17953	0.354314	0.178781	1.01435	0.0142527	-0.132116
ACTGGT	TG	586	1339	notICP_notACP	0.43764	ACT	T	23672	46914	0.504583	GGT	G	36951	56648	0.652291	0.329135	1.32967	0.284929	2.07387
ACTGTA	TV	152	636	notICP_notACP	0.238994	ACT	T	23672	46914	0.504583	GTA	V	11957	28057	0.426168	0.215037	1.11141	0.105626	0.307049
ACTGTC	TV	160	721	notICP_notACP	0.221914	ACT	T	23672	46914	0.504583	GTC	V	12572	33631	0.373822	0.188624	1.17649	0.162534	0.54342
ACTGTG	TV	149	638	notICP_notACP	0.233542	ACT	T	23672	46914	0.504583	GTG	V	13729	31479	0.436132	0.220065	1.06124	0.0594415	0.0677588
ACTGTT	TV	417	1186	notICP_notACP	0.351602	ACT	T	23672	46914	0.504583	GTT	V	29055	51412	0.56514	0.28516	1.233	0.209449	1.18132
ACTTAC	TY	182	549	notICP_notACP	0.331512	ACT	T	23672	46914	0.504583	TAC	Y	21835	38051	0.573835	0.289547	1.14493	0.135345	0.630169
ACTTAT	TY	278	731	notICP_notACP	0.380301	ACT	T	23672	46914	0.504583	TAT	Y	31878	46512	0.685372	0.345827	1.09969	0.0950251	0.403308
ACTTCA	TS	364	1196	notICP_notACP	0.304348	ACT	T	23672	46914	0.504583	TCA	S	24739	45894	0.539046	0.271994	1.11895	0.112393	0.434199
ACTTCC	TS	222	963	notICP_notACP	0.23053	ACT	T	23672	46914	0.504583	TCC	S	15983	40829	0.391462	0.197525	1.16709	0.154514	0.527618
ACTTCG	TS	79	573	notICP_notACP	0.137871	ACT	T	23672	46914	0.504583	TCG	S	8132	25573	0.317992	0.160453	0.859259	-0.151684	-0.67419
ACTTCT	TS	435	1369	notICP_notACP	0.31775	ACT	T	23672	46914	0.504583	TCT	S	31620	54769	0.577334	0.291313	1.09075	0.0868679	0.281626
ACTTGC	TC	52	188	notICP_notACP	0.276596	ACT	T	23672	46914	0.504583	TGC	C	6011	12787	0.470087	0.237198	1.1661	0.153663	0.628331
ACTTGG	TW	263	466	notICP_notACP	0.564378	ACT	T	23672	46914	0.504583	TGG	W	25848	26445	0.977425	0.493192	1.14434	0.134825	1.06684
ACTTGT	TC	123	320	notICP_notACP	0.384375	ACT	T	23672	46914	0.504583	TGT	C	13398	19411	0.690227	0.348277	1.10365	0.0986211	0.43697
ACTTTA	TL	581	1692	notICP_notACP	0.343381	ACT	T	23672	46914	0.504583	TTA	L	29901	60149	0.497115	0.250836	1.36894	0.31404	1.80048
ACTTTC	TF	440	1206	notICP_notACP	0.364842	ACT	T	23672	46914	0.504583	TTC	F	28096	52551	0.534643	0.269771	1.35241	0.30189	1.83683
ACTTTG	TL	774	2059	notICP_notACP	0.375911	ACT	T	23672	46914	0.504583	TTG	L	37865	74534	0.508023	0.25634	1.46645	0.382848	2.39807
ACTTTT	TF	447	1248	notICP_notACP	0.358173	ACT	T	23672	46914	0.504583	TTT	F	41807	62204	0.672095	0.339128	1.05616	0.0546398	0.0659274
AGAAAA	RK	950	2427	notICP_notACP	0.39143	AGA	R	37515	56301	0.666329	AAA	K	65976	103606	0.636797	0.424316	0.922495	-0.0806736	-1.18382
AGAAAC	RN	697	1717	notICP_notACP	0.405941	AGA	R	37515	56301	0.666329	AAC	N	32489	65972	0.492467	0.328145	1.23708	0.212752	1.38928
AGAAAG	RK	926	2152	notICP_notACP	0.430297	AGA	R	37515	56301	0.666329	AAG	K	46919	83915	0.559125	0.372562	1.15497	0.144074	0.894344
AGAAAT	RN	887	2142	notICP_notACP	0.414099	AGA	R	37515	56301	0.666329	AAT	N	53911	90477	0.595853	0.397034	1.04298	0.0420823	-0.0396484
AGAACA	RT	409	1009	notICP_notACP	0.405352	AGA	R	37515	56301	0.666329	ACA	T	21454	41836	0.512812	0.341702	1.18627	0.170818	1.05909
AGAACC	RT	208	752	notICP_notACP	0.276596	AGA	R	37515	56301	0.666329	ACC	T	11745	33915	0.346307	0.230754	1.19866	0.181203	0.779017
AGAACG	RT	88	486	notICP_notACP	0.18107	AGA	R	37515	56301	0.666329	ACG	T	6516	23587	0.276254	0.184076	0.983669	-0.0164653	-0.262141
AGAACT	RT	423	1057	notICP_notACP	0.400189	AGA	R	37515	56301	0.666329	ACT	T	23672	46914	0.504583	0.336218	1.19027	0.174177	1.07206
AGAAGA	RR	1369	2269	notICP_notACP	0.603349	AGA	R	37515	56301	0.666329	AGA	R	37515	56301	0.666329	0.443995	1.35891	0.306684	3.08751
AGAAGC	RS	190	641	notICP_notACP	0.296412	AGA	R	37515	56301	0.666329	AGC	S	10066	26996	0.37287	0.248454	1.19302	0.176491	0.807516
AGAAGG	RR	292	946	notICP_notACP	0.308668	AGA	R	37515	56301	0.666329	AGG	R	9514	25824	0.368417	0.245487	1.25737	0.229023	1.15055
AGAAGT	RS	372	923	notICP_notACP	0.403034	AGA	R	37515	56301	0.666329	AGT	S	19102	36706	0.520405	0.346761	1.16228	0.150383	0.889002
AGAATA	RI	561	1186	notICP_notACP	0.473019	AGA	R	37515	56301	0.666329	ATA	I	28224	44693	0.631508	0.420792	1.12411	0.116995	0.720229
AGAATC	RI	377	1104	notICP_notACP	0.341486	AGA	R	37515	56301	0.666329	ATC	I	21682	50049	0.433215	0.288664	1.18299	0.168042	0.873507
AGAATG	RM	720	1203	notICP_notACP	0.598504	AGA	R	37515	56301	0.666329	ATG	M	44908	53970	0.832092	0.554447	1.07946	0.0764613	0.396224
AGAATT	RI	744	1681	notICP_notACP	0.442594	AGA	R	37515	56301	0.666329	ATT	I	43772	72100	0.607101	0.404529	1.0941	0.089928	0.421271
AGACAA	RQ	642	1357	notICP_notACP	0.473102	AGA	R	37515	56301	0.666329	CAA	Q	47769	68588	0.696463	0.464074	1.01946	0.0192688	-0.290091
AGACAC	RH	156	446	notICP_notACP	0.349776	AGA	R	37515	56301	0.666329	CAC	H	9279	20418	0.454452	0.302815	1.15508	0.144172	0.727674
AGACAG	RQ	213	705	notICP_notACP	0.302128	AGA	R	37515	56301	0.666329	CAG	Q	15519	34630	0.448137	0.298607	1.01179	0.0117211	-0.237764
AGACAT	RH	283	662	notICP_notACP	0.427492	AGA	R	37515	56301	0.666329	CAT	H	22988	35025	0.656331	0.437333	0.9775	-0.0227575	-0.683047
AGACCA	RP	396	834	notICP_notACP	0.47482	AGA	R	37515	56301	0.666329	CCA	P	27334	42864	0.637691	0.424912	1.11745	0.111053	0.664103
AGACCC	RP	61	355	notICP_notACP	0.171831	AGA	R	37515	56301	0.666329	CCC	P	7510	21139	0.355268	0.236725	0.725867	-0.320388	-1.69969
AGACCG	RP	55	305	notICP_notACP	0.180328	AGA	R	37515	56301	0.666329	CCG	P	4683	15878	0.294936	0.196525	0.917584	-0.0860116	-0.569841
AGACCT	RP	237	574	notICP_notACP	0.412892	AGA	R	37515	56301	0.666329	CCT	P	18255	31698	0.575904	0.383742	1.07596	0.0732168	0.244274
AGACGA	RR	67	172	notICP_notACP	0.389535	AGA	R	37515	56301	0.666329	CGA	R	3616	7881	0.458825	0.305729	1.27412	0.242256	1.54723
AGACGC	RR	31	169	notICP_notACP	0.183432	AGA	R	37515	56301	0.666329	CGC	R	2444	7101	0.344177	0.229335	0.799842	-0.22334	-1.26785
AGACGG	RR	18	116	notICP_notACP	0.155172	AGA	R	37515	56301	0.666329	CGG	R	1436	5002	0.287085	0.191293	0.811176	-0.209271	-1.00914
AGACGT	RR	209	384	notICP_notACP	0.544271	AGA	R	37515	56301	0.666329	CGT	R	10699	15601	0.685789	0.456961	1.19107	0.174848	1.46521
AGACTA	RL	142	745	notICP_notACP	0.190604	AGA	R	37515	56301	0.666329	CTA	L	10977	34038	0.322493	0.214886	0.887	-0.11991	-0.769814
AGACTC	RL	48	237	notICP_notACP	0.202532	AGA	R	37515	56301	0.666329	CTC	L	5161	15635	0.330093	0.21995	0.920806	-0.0825061	-0.621942
AGACTG	RL	103	625	notICP_notACP	0.1648	AGA	R	37515	56301	0.666329	CTG	L	9352	35004	0.267169	0.178023	0.925724	-0.0771791	-0.483837
AGACTT	RL	147	436	notICP_notACP	0.337156	AGA	R	37515	56301	0.666329	CTT	L	16918	29196	0.579463	0.386113	0.873205	-0.135585	-1.50214
AGAGAA	RE	1214	2489	notICP_notACP	0.487746	AGA	R	37515	56301	0.666329	GAA	E	80947	116321	0.695893	0.463694	1.05187	0.0505701	0.0457348
AGAGAC	RD	413	1191	notICP_notACP	0.346767	AGA	R	37515	56301	0.666329	GAC	D	25198	56376	0.446963	0.297825	1.16433	0.152149	0.777203
AGAGAG	RE	336	1131	notICP_notACP	0.297082	AGA	R	37515	56301	0.666329	GAG	E	23822	53751	0.443192	0.295312	1.006	0.00597788	-0.273344
AGAGAT	RD	932	1987	notICP_notACP	0.469049	AGA	R	37515	56301	0.666329	GAT	D	65301	97685	0.668485	0.445431	1.05302	0.0516637	0.0553797
AGAGCA	RA	298	793	notICP_notACP	0.375788	AGA	R	37515	56301	0.666329	GCA	A	19821	39440	0.502561	0.334871	1.12219	0.11528	0.558766
AGAGCC	RA	197	705	notICP_notACP	0.279433	AGA	R	37515	56301	0.666329	GCC	A	13901	37123	0.374458	0.249512	1.11992	0.113253	0.403678
AGAGCG	RA	59	327	notICP_notACP	0.180428	AGA	R	37515	56301	0.666329	GCG	A	4484	18382	0.243934	0.162541	1.11005	0.104405	0.227167
AGAGCT	RA	486	1057	notICP_notACP	0.459792	AGA	R	37515	56301	0.666329	GCT	A	26147	48625	0.537728	0.358304	1.28325	0.249393	1.88631
AGAGGA	RG	196	525	notICP_notACP	0.373333	AGA	R	37515	56301	0.666329	GGA	G	12955	26514	0.48861	0.325575	1.14669	0.136879	0.721358
AGAGGC	RG	163	617	notICP_notACP	0.264182	AGA	R	37515	56301	0.666329	GGC	G	9294	29115	0.319217	0.212704	1.24202	0.216737	0.923991
AGAGGG	RG	67	312	notICP_notACP	0.214744	AGA	R	37515	56301	0.666329	GGG	G	6361	17953	0.354314	0.23609	0.909584	-0.0947675	-0.726728
AGAGGT	RG	727	1313	notICP_notACP	0.553694	AGA	R	37515	56301	0.666329	GGT	G	36951	56648	0.652291	0.434641	1.27391	0.242092	2.1976
AGAGTA	RV	185	618	notICP_notACP	0.299353	AGA	R	37515	56301	0.666329	GTA	V	11957	28057	0.426168	0.283968	1.05418	0.0527601	0.0426292
AGAGTC	RV	148	569	notICP_notACP	0.260105	AGA	R	37515	56301	0.666329	GTC	V	12572	33631	0.373822	0.249088	1.04423	0.0432794	-0.0179264
AGAGTG	RV	181	578	notICP_notACP	0.313149	AGA	R	37515	56301	0.666329	GTG	V	13729	31479	0.436132	0.290608	1.07757	0.0747049	0.195385
AGAGTT	RV	431	983	notICP_notACP	0.438454	AGA	R	37515	56301	0.666329	GTT	V	29055	51412	0.56514	0.37657	1.16434	0.152151	0.982716
AGATAC	RY	313	786	notICP_notACP	0.398219	AGA	R	37515	56301	0.666329	TAC	Y	21835	38051	0.573835	0.382363	1.04147	0.040631	-0.0510961
AGATAT	RY	386	892	notICP_notACP	0.432735	AGA	R	37515	56301	0.666329	TAT	Y	31878	46512	0.685372	0.456683	0.947562	-0.0538631	-1.01852
AGATCA	RS	361	993	notICP_notACP	0.363545	AGA	R	37515	56301	0.666329	TCA	S	24739	45894	0.539046	0.359182	1.01215	0.0120722	-0.283148
AGATCC	RS	183	659	notICP_notACP	0.277693	AGA	R	37515	56301	0.666329	TCC	S	15983	40829	0.391462	0.260843	1.0646	0.062601	0.0998726
AGATCG	RS	95	495	notICP_notACP	0.191919	AGA	R	37515	56301	0.666329	TCG	S	8132	25573	0.317992	0.211887	0.905762	-0.0989792	-0.670313
AGATCT	RS	401	988	notICP_notACP	0.40587	AGA	R	37515	56301	0.666329	TCT	S	31620	54769	0.577334	0.384694	1.05505	0.0535847	0.0652195
AGATGC	RC	69	234	notICP_notACP	0.294872	AGA	R	37515	56301	0.666329	TGC	C	6011	12787	0.470087	0.313233	0.941383	-0.0604053	-0.741804
AGATGG	RW	411	599	notICP_notACP	0.686144	AGA	R	37515	56301	0.666329	TGG	W	25848	26445	0.977425	0.651287	1.05352	0.0521369	0.0882216
AGATGT	RC	177	374	notICP_notACP	0.473262	AGA	R	37515	56301	0.666329	TGT	C	13398	19411	0.690227	0.459919	1.02901	0.0285999	-0.189355
AGATTA	RL	563	1472	notICP_notACP	0.382473	AGA	R	37515	56301	0.666329	TTA	L	29901	60149	0.497115	0.331243	1.15466	0.143807	0.79287
AGATTC	RF	338	988	notICP_notACP	0.342105	AGA	R	37515	56301	0.666329	TTC	F	28096	52551	0.534643	0.356248	0.960301	-0.0405084	-0.693201
AGATTG	RL	469	1402	notICP_notACP	0.334522	AGA	R	37515	56301	0.666329	TTG	L	37865	74534	0.508023	0.338511	0.988217	-0.0118527	-0.447698
AGATTT	RF	608	1367	notICP_notACP	0.44477	AGA	R	37515	56301	0.666329	TTT	F	41807	62204	0.672095	0.447837	0.993152	-0.00687199	-0.542951
AGCAAA	SK	299	1192	notICP_notACP	0.250839	AGC	S	10066	26996	0.37287	AAA	K	65976	103606	0.636797	0.237443	1.05642	0.0548852	0.0475339
AGCAAC	SN	175	968	notICP_notACP	0.180785	AGC	S	10066	26996	0.37287	AAC	N	32489	65972	0.492467	0.183626	0.984529	-0.015592	-0.257977
AGCAAG	SK	194	926	notICP_notACP	0.209503	AGC	S	10066	26996	0.37287	AAG	K	46919	83915	0.559125	0.208481	1.0049	0.00489089	-0.19806
AGCAAT	SN	253	1211	notICP_notACP	0.208918	AGC	S	10066	26996	0.37287	AAT	N	53911	90477	0.595853	0.222176	0.940329	-0.0615258	-0.531391
AGCACA	ST	119	568	notICP_notACP	0.209507	AGC	S	10066	26996	0.37287	ACA	T	21454	41836	0.512812	0.191212	1.09568	0.0913735	0.205882
AGCACC	ST	48	439	notICP_notACP	0.109339	AGC	S	10066	26996	0.37287	ACC	T	11745	33915	0.346307	0.129127	0.846755	-0.166343	-0.578616
AGCACG	ST	43	319	notICP_notACP	0.134796	AGC	S	10066	26996	0.37287	ACG	T	6516	23587	0.276254	0.103007	1.30862	0.268969	0.600628
AGCACT	ST	130	594	notICP_notACP	0.218855	AGC	S	10066	26996	0.37287	ACT	T	23672	46914	0.504583	0.188144	1.16323	0.151204	0.486357
AGCAGA	SR	132	492	notICP_notACP	0.268293	AGC	S	10066	26996	0.37287	AGA	R	37515	56301	0.666329	0.248454	1.07985	0.0768199	0.1797
AGCAGC	SS	84	613	notICP_notACP	0.137031	AGC	S	10066	26996	0.37287	AGC	S	10066	26996	0.37287	0.139032	0.985607	-0.0144975	-0.19198
AGCAGG	SR	61	326	notICP_notACP	0.187117	AGC	S	10066	26996	0.37287	AGG	R	9514	25824	0.368417	0.137372	1.36212	0.309042	0.96511
AGCAGT	SS	146	682	notICP_notACP	0.214076	AGC	S	10066	26996	0.37287	AGT	S	19102	36706	0.520405	0.194044	1.10324	0.0982495	0.241683
AGCATA	SI	189	613	notICP_notACP	0.30832	AGC	S	10066	26996	0.37287	ATA	I	28224	44693	0.631508	0.235471	1.30938	0.269552	1.37702
AGCATC	SI	104	508	notICP_notACP	0.204724	AGC	S	10066	26996	0.37287	ATC	I	21682	50049	0.433215	0.161533	1.26738	0.236955	0.79319
AGCATG	SM	167	517	notICP_notACP	0.323017	AGC	S	10066	26996	0.37287	ATG	M	44908	53970	0.832092	0.310262	1.04111	0.0402886	-0.0439309
AGCATT	SI	197	755	notICP_notACP	0.260927	AGC	S	10066	26996	0.37287	ATT	I	43772	72100	0.607101	0.22637	1.15266	0.142071	0.531724
AGCCAA	SQ	112	550	notICP_notACP	0.203636	AGC	S	10066	26996	0.37287	CAA	Q	47769	68588	0.696463	0.25969	0.784151	-0.243153	-1.52665
AGCCAC	SH	38	203	notICP_notACP	0.187192	AGC	S	10066	26996	0.37287	CAC	H	9279	20418	0.454452	0.169452	1.10469	0.0995686	0.216563
AGCCAG	SQ	36	301	notICP_notACP	0.119601	AGC	S	10066	26996	0.37287	CAG	Q	15519	34630	0.448137	0.167097	0.71576	-0.334411	-1.23747
AGCCAT	SH	77	393	notICP_notACP	0.195929	AGC	S	10066	26996	0.37287	CAT	H	22988	35025	0.656331	0.244726	0.800604	-0.222389	-1.34878
AGCCCA	SP	69	289	notICP_notACP	0.238754	AGC	S	10066	26996	0.37287	CCA	P	27334	42864	0.637691	0.237776	1.00411	0.00410608	-0.230076
AGCCCC	SP	19	199	notICP_notACP	0.0954774	AGC	S	10066	26996	0.37287	CCC	P	7510	21139	0.355268	0.132469	0.720755	-0.327456	-0.966249
AGCCCG	SP	25	127	notICP_notACP	0.19685	AGC	S	10066	26996	0.37287	CCG	P	4683	15878	0.294936	0.109973	1.78999	0.58221	1.82319
AGCCCT	SP	71	278	notICP_notACP	0.255396	AGC	S	10066	26996	0.37287	CCT	P	18255	31698	0.575904	0.214737	1.18934	0.173399	0.680268
AGCCGA	SR	17	81	notICP_notACP	0.209877	AGC	S	10066	26996	0.37287	CGA	R	3616	7881	0.458825	0.171082	1.22676	0.204376	0.684903
AGCCGC	SR	16	89	notICP_notACP	0.179775	AGC	S	10066	26996	0.37287	CGC	R	2444	7101	0.344177	0.128333	1.40085	0.337077	1.01258
AGCCGG	SR	9	44	notICP_notACP	0.204545	AGC	S	10066	26996	0.37287	CGG	R	1436	5002	0.287085	0.107045	1.91083	0.647537	2.06347
AGCCGT	SR	30	131	notICP_notACP	0.229008	AGC	S	10066	26996	0.37287	CGT	R	10699	15601	0.685789	0.25571	0.895574	-0.11029	-0.86711
AGCCTA	SL	13	214	notICP_notACP	0.0607477	AGC	S	10066	26996	0.37287	CTA	L	10977	34038	0.322493	0.120248	0.505187	-0.682826	-1.45586
AGCCTC	SL	13	136	notICP_notACP	0.0955882	AGC	S	10066	26996	0.37287	CTC	L	5161	15635	0.330093	0.123082	0.776624	-0.252799	-0.744248
AGCCTG	SL	19	238	notICP_notACP	0.0798319	AGC	S	10066	26996	0.37287	CTG	L	9352	35004	0.267169	0.0996195	0.801369	-0.221434	-0.547341
AGCCTT	SL	33	213	notICP_notACP	0.15493	AGC	S	10066	26996	0.37287	CTT	L	16918	29196	0.579463	0.216064	0.717053	-0.332606	-1.59387
AGCGAA	SE	238	1010	notICP_notACP	0.235644	AGC	S	10066	26996	0.37287	GAA	E	80947	116321	0.695893	0.259478	0.908146	-0.0963506	-0.807057
AGCGAC	SD	112	623	notICP_notACP	0.179775	AGC	S	10066	26996	0.37287	GAC	D	25198	56376	0.446963	0.166659	1.0787	0.0757566	0.11627
AGCGAG	SE	100	547	notICP_notACP	0.182815	AGC	S	10066	26996	0.37287	GAG	E	23822	53751	0.443192	0.165253	1.10628	0.100999	0.217033
AGCGAT	SD	253	1068	notICP_notACP	0.236891	AGC	S	10066	26996	0.37287	GAT	D	65301	97685	0.668485	0.249258	0.950386	-0.0508876	-0.540198
AGCGCA	SA	70	396	notICP_notACP	0.176768	AGC	S	10066	26996	0.37287	GCA	A	19821	39440	0.502561	0.18739	0.943315	-0.0583551	-0.435698
AGCGCC	SA	54	385	notICP_notACP	0.14026	AGC	S	10066	26996	0.37287	GCC	A	13901	37123	0.374458	0.139624	1.00455	0.00454195	-0.133738
AGCGCG	SA	24	155	notICP_notACP	0.154839	AGC	S	10066	26996	0.37287	GCG	A	4484	18382	0.243934	0.0909558	1.70235	0.53201	1.32995
AGCGCT	SA	88	475	notICP_notACP	0.185263	AGC	S	10066	26996	0.37287	GCT	A	26147	48625	0.537728	0.200502	0.923994	-0.0790494	-0.552676
AGCGGA	SG	56	333	notICP_notACP	0.168168	AGC	S	10066	26996	0.37287	GGA	G	12955	26514	0.48861	0.182188	0.923048	-0.0800744	-0.506044
AGCGGC	SG	54	407	notICP_notACP	0.132678	AGC	S	10066	26996	0.37287	GGC	G	9294	29115	0.319217	0.119026	1.11469	0.108581	0.178695
AGCGGG	SG	29	253	notICP_notACP	0.114625	AGC	S	10066	26996	0.37287	GGG	G	6361	17953	0.354314	0.132113	0.867624	-0.141997	-0.530438
AGCGGT	SG	92	528	notICP_notACP	0.174242	AGC	S	10066	26996	0.37287	GGT	G	36951	56648	0.652291	0.24322	0.716399	-0.333518	-1.79774
AGCGTA	SV	55	317	notICP_notACP	0.173502	AGC	S	10066	26996	0.37287	GTA	V	11957	28057	0.426168	0.158905	1.09185	0.087878	0.157532
AGCGTC	SV	42	348	notICP_notACP	0.12069	AGC	S	10066	26996	0.37287	GTC	V	12572	33631	0.373822	0.139387	0.865861	-0.144031	-0.565131
AGCGTG	SV	50	282	notICP_notACP	0.177305	AGC	S	10066	26996	0.37287	GTG	V	13729	31479	0.436132	0.162621	1.0903	0.0864515	0.155564
AGCGTT	SV	80	483	notICP_notACP	0.165631	AGC	S	10066	26996	0.37287	GTT	V	29055	51412	0.56514	0.210724	0.786012	-0.240784	-1.23004
AGCTAC	SY	88	329	notICP_notACP	0.267477	AGC	S	10066	26996	0.37287	TAC	Y	21835	38051	0.573835	0.213966	1.25009	0.223218	0.968051
AGCTAT	SY	111	424	notICP_notACP	0.261792	AGC	S	10066	26996	0.37287	TAT	Y	31878	46512	0.685372	0.255555	1.02441	0.0241163	-0.131481
AGCTCA	SS	146	561	notICP_notACP	0.26025	AGC	S	10066	26996	0.37287	TCA	S	24739	45894	0.539046	0.200994	1.29481	0.258364	1.11004
AGCTCC	SS	82	467	notICP_notACP	0.175589	AGC	S	10066	26996	0.37287	TCC	S	15983	40829	0.391462	0.145964	1.20296	0.184782	0.506777
AGCTCG	SS	49	286	notICP_notACP	0.171329	AGC	S	10066	26996	0.37287	TCG	S	8132	25573	0.317992	0.11857	1.44496	0.368084	1.05233
AGCTCT	SS	161	653	notICP_notACP	0.246554	AGC	S	10066	26996	0.37287	TCT	S	31620	54769	0.577334	0.215271	1.14532	0.135687	0.470398
AGCTGC	SC	21	124	notICP_notACP	0.169355	AGC	S	10066	26996	0.37287	TGC	C	6011	12787	0.470087	0.175281	0.966189	-0.0343959	-0.318027
AGCTGG	SW	73	189	notICP_notACP	0.386243	AGC	S	10066	26996	0.37287	TGG	W	25848	26445	0.977425	0.364452	1.05979	0.0580716	0.100395
AGCTGT	SC	42	173	notICP_notACP	0.242775	AGC	S	10066	26996	0.37287	TGT	C	13398	19411	0.690227	0.257365	0.943308	-0.0583622	-0.598434
AGCTTA	SL	92	458	notICP_notACP	0.200873	AGC	S	10066	26996	0.37287	TTA	L	29901	60149	0.497115	0.185359	1.0837	0.0803776	0.149993
AGCTTC	SF	92	438	notICP_notACP	0.210046	AGC	S	10066	26996	0.37287	TTC	F	28096	52551	0.534643	0.199352	1.05364	0.0522519	0.0275427
AGCTTG	SL	95	511	notICP_notACP	0.18591	AGC	S	10066	26996	0.37287	TTG	L	37865	74534	0.508023	0.189427	0.981435	-0.0187392	-0.27921
AGCTTT	SF	134	512	notICP_notACP	0.261719	AGC	S	10066	26996	0.37287	TTT	F	41807	62204	0.672095	0.250604	1.04435	0.043396	-0.0173544
AGGAAA	RK	513	1656	notICP_notACP	0.309783	AGG	R	9514	25824	0.368417	AAA	K	65976	103606	0.636797	0.234607	1.32043	0.27796	1.42988
AGGAAC	RN	108	646	notICP_notACP	0.167183	AGG	R	9514	25824	0.368417	AAC	N	32489	65972	0.492467	0.181433	0.921457	-0.0817995	-0.510392
AGGAAG	RK	208	1030	notICP_notACP	0.201942	AGG	R	9514	25824	0.368417	AAG	K	46919	83915	0.559125	0.205991	0.980341	-0.0198544	-0.308657
AGGAAT	RN	143	775	notICP_notACP	0.184516	AGG	R	9514	25824	0.368417	AAT	N	53911	90477	0.595853	0.219522	0.840534	-0.173717	-1.01416
AGGACA	RT	90	448	notICP_notACP	0.200893	AGG	R	9514	25824	0.368417	ACA	T	21454	41836	0.512812	0.188929	1.06333	0.0614024	0.0669586
AGGACC	RT	44	296	notICP_notACP	0.148649	AGG	R	9514	25824	0.368417	ACC	T	11745	33915	0.346307	0.127585	1.16509	0.1528	0.335105
AGGACG	RT	31	246	notICP_notACP	0.126016	AGG	R	9514	25824	0.368417	ACG	T	6516	23587	0.276254	0.101777	1.23817	0.213631	0.433367
AGGACT	RT	66	359	notICP_notACP	0.183844	AGG	R	9514	25824	0.368417	ACT	T	23672	46914	0.504583	0.185897	0.988957	-0.0111045	-0.242789
AGGAGA	RR	133	627	notICP_notACP	0.212121	AGG	R	9514	25824	0.368417	AGA	R	37515	56301	0.666329	0.245487	0.864083	-0.146086	-1.00504
AGGAGC	RS	24	234	notICP_notACP	0.102564	AGG	R	9514	25824	0.368417	AGC	S	10066	26996	0.37287	0.137372	0.746618	-0.292202	-0.922689
AGGAGG	RR	53	320	notICP_notACP	0.165625	AGG	R	9514	25824	0.368417	AGG	R	9514	25824	0.368417	0.135731	1.22024	0.199051	0.523636
AGGAGT	RS	58	256	notICP_notACP	0.226562	AGG	R	9514	25824	0.368417	AGT	S	19102	36706	0.520405	0.191726	1.1817	0.166953	0.574659
AGGATA	RI	160	598	notICP_notACP	0.267559	AGG	R	9514	25824	0.368417	ATA	I	28224	44693	0.631508	0.232658	1.15001	0.139767	0.532717
AGGATC	RI	60	381	notICP_notACP	0.15748	AGG	R	9514	25824	0.368417	ATC	I	21682	50049	0.433215	0.159604	0.986694	-0.0133948	-0.216511
AGGATG	RM	132	395	notICP_notACP	0.334177	AGG	R	9514	25824	0.368417	ATG	M	44908	53970	0.832092	0.306557	1.0901	0.0862684	0.291889
AGGATT	RI	108	580	notICP_notACP	0.186207	AGG	R	9514	25824	0.368417	ATT	I	43772	72100	0.607101	0.223666	0.832521	-0.183297	-1.07333
AGGCAA	RQ	190	720	notICP_notACP	0.263889	AGG	R	9514	25824	0.368417	CAA	Q	47769	68588	0.696463	0.256589	1.02845	0.0280535	-0.108862
AGGCAC	RH	39	218	notICP_notACP	0.178899	AGG	R	9514	25824	0.368417	CAC	H	9279	20418	0.454452	0.167428	1.06851	0.0662696	0.0787319
AGGCAG	RQ	71	400	notICP_notACP	0.1775	AGG	R	9514	25824	0.368417	CAG	Q	15519	34630	0.448137	0.165101	1.0751	0.0724105	0.1019
AGGCAT	RH	122	407	notICP_notACP	0.299754	AGG	R	9514	25824	0.368417	CAT	H	22988	35025	0.656331	0.241804	1.23966	0.214838	1.03768
AGGCCA	RP	88	438	notICP_notACP	0.200913	AGG	R	9514	25824	0.368417	CCA	P	27334	42864	0.637691	0.234936	0.855182	-0.156441	-1.00854
AGGCCC	RP	50	260	notICP_notACP	0.192308	AGG	R	9514	25824	0.368417	CCC	P	7510	21139	0.355268	0.130887	1.46927	0.384765	1.23267
AGGCCG	RP	22	191	notICP_notACP	0.115183	AGG	R	9514	25824	0.368417	CCG	P	4683	15878	0.294936	0.10866	1.06004	0.0583045	0.030531
AGGCCT	RP	83	378	notICP_notACP	0.219577	AGG	R	9514	25824	0.368417	CCT	P	18255	31698	0.575904	0.212173	1.0349	0.0343009	-0.059485
AGGCGA	RR	38	129	ICP	0.294574	AGG	R	9514	25824	0.368417	CGA	R	3616	7881	0.458825	0.169039	1.74264	0.5554	2.62371
AGGCGC	RR	14	97	notICP_notACP	0.14433	AGG	R	9514	25824	0.368417	CGC	R	2444	7101	0.344177	0.126801	1.13824	0.129486	0.257033
AGGCGG	RR	20	81	ICP	0.246914	AGG	R	9514	25824	0.368417	CGG	R	1436	5002	0.287085	0.105767	2.3345	0.847799	3.03931
AGGCGT	RR	50	197	notICP_notACP	0.253807	AGG	R	9514	25824	0.368417	CGT	R	10699	15601	0.685789	0.252656	1.00455	0.00454391	-0.241994
AGGCTA	RL	64	465	notICP_notACP	0.137634	AGG	R	9514	25824	0.368417	CTA	L	10977	34038	0.322493	0.118812	1.15842	0.147061	0.294375
AGGCTC	RL	37	208	notICP_notACP	0.177885	AGG	R	9514	25824	0.368417	CTC	L	5161	15635	0.330093	0.121612	1.46273	0.380301	1.12756
AGGCTG	RL	58	463	notICP_notACP	0.12527	AGG	R	9514	25824	0.368417	CTG	L	9352	35004	0.267169	0.0984298	1.27268	0.241128	0.494976
AGGCTT	RL	74	352	notICP_notACP	0.210227	AGG	R	9514	25824	0.368417	CTT	L	16918	29196	0.579463	0.213484	0.984745	-0.0153726	-0.298895
AGGGAA	RE	267	1125	notICP_notACP	0.237333	AGG	R	9514	25824	0.368417	GAA	E	80947	116321	0.695893	0.256379	0.925713	-0.0771908	-0.696858
AGGGAC	RD	104	601	notICP_notACP	0.173045	AGG	R	9514	25824	0.368417	GAC	D	25198	56376	0.446963	0.164669	1.05087	0.0496148	0.0125487
AGGGAG	RE	108	549	notICP_notACP	0.196721	AGG	R	9514	25824	0.368417	GAG	E	23822	53751	0.443192	0.163279	1.20481	0.186325	0.573665
AGGGAT	RD	196	849	notICP_notACP	0.23086	AGG	R	9514	25824	0.368417	GAT	D	65301	97685	0.668485	0.246281	0.937382	-0.064664	-0.605247
AGGGCA	RA	92	430	notICP_notACP	0.213953	AGG	R	9514	25824	0.368417	GCA	A	19821	39440	0.502561	0.185152	1.15556	0.144582	0.446886
AGGGCC	RA	66	388	notICP_notACP	0.170103	AGG	R	9514	25824	0.368417	GCC	A	13901	37123	0.374458	0.137957	1.23302	0.209465	0.57157
AGGGCG	RA	21	177	notICP_notACP	0.118644	AGG	R	9514	25824	0.368417	GCG	A	4484	18382	0.243934	0.0898695	1.32018	0.277769	0.547233
AGGGCT	RA	112	477	notICP_notACP	0.234801	AGG	R	9514	25824	0.368417	GCT	A	26147	48625	0.537728	0.198108	1.18522	0.169926	0.609349
AGGGGA	RG	39	259	notICP_notACP	0.150579	AGG	R	9514	25824	0.368417	GGA	G	12955	26514	0.48861	0.180012	0.836494	-0.178535	-0.847868
AGGGGC	RG	35	246	notICP_notACP	0.142276	AGG	R	9514	25824	0.368417	GGC	G	9294	29115	0.319217	0.117605	1.20978	0.190441	0.426239
AGGGGG	RG	10	119	notICP_notACP	0.0840336	AGG	R	9514	25824	0.368417	GGG	G	6361	17953	0.354314	0.130535	0.643762	-0.440427	-1.17654
AGGGGT	RG	65	320	notICP_notACP	0.203125	AGG	R	9514	25824	0.368417	GGT	G	36951	56648	0.652291	0.240315	0.845244	-0.16813	-1.08495
AGGGTA	RV	37	227	notICP_notACP	0.162996	AGG	R	9514	25824	0.368417	GTA	V	11957	28057	0.426168	0.157008	1.03814	0.0374291	-0.0326525
AGGGTC	RV	42	255	notICP_notACP	0.164706	AGG	R	9514	25824	0.368417	GTC	V	12572	33631	0.373822	0.137722	1.19593	0.178922	0.456547
AGGGTG	RV	47	262	notICP_notACP	0.179389	AGG	R	9514	25824	0.368417	GTG	V	13729	31479	0.436132	0.160678	1.11645	0.110153	0.247521
AGGGTT	RV	76	368	notICP_notACP	0.206522	AGG	R	9514	25824	0.368417	GTT	V	29055	51412	0.56514	0.208207	0.991904	-0.00812868	-0.258226
AGGTAC	RY	72	372	notICP_notACP	0.193548	AGG	R	9514	25824	0.368417	TAC	Y	21835	38051	0.573835	0.211411	0.915509	-0.0882747	-0.622794
AGGTAT	RY	127	449	notICP_notACP	0.282851	AGG	R	9514	25824	0.368417	TAT	Y	31878	46512	0.685372	0.252503	1.12019	0.113498	0.410063
AGGTCA	RS	111	499	notICP_notACP	0.222445	AGG	R	9514	25824	0.368417	TCA	S	24739	45894	0.539046	0.198594	1.1201	0.113417	0.322114
AGGTCC	RS	52	322	notICP_notACP	0.161491	AGG	R	9514	25824	0.368417	TCC	S	15983	40829	0.391462	0.144221	1.11974	0.113099	0.232775
AGGTCG	RS	35	246	notICP_notACP	0.142276	AGG	R	9514	25824	0.368417	TCG	S	8132	25573	0.317992	0.117154	1.21444	0.194287	0.436796
AGGTCT	RS	96	424	notICP_notACP	0.226415	AGG	R	9514	25824	0.368417	TCT	S	31620	54769	0.577334	0.2127	1.06448	0.0624891	0.0808738
AGGTGC	RC	21	117	notICP_notACP	0.179487	AGG	R	9514	25824	0.368417	TGC	C	6011	12787	0.470087	0.173188	1.03637	0.0357263	-0.042847
AGGTGG	RW	72	210	notICP_notACP	0.342857	AGG	R	9514	25824	0.368417	TGG	W	25848	26445	0.977425	0.3601	0.952117	-0.0490676	-0.766497
AGGTGT	RC	41	146	notICP_notACP	0.280822	AGG	R	9514	25824	0.368417	TGT	C	13398	19411	0.690227	0.254291	1.10433	0.0992398	0.322928
AGGTTA	RL	109	577	notICP_notACP	0.188908	AGG	R	9514	25824	0.368417	TTA	L	29901	60149	0.497115	0.183146	1.03146	0.0309784	-0.0653836
AGGTTC	RF	106	517	notICP_notACP	0.205029	AGG	R	9514	25824	0.368417	TTC	F	28096	52551	0.534643	0.196971	1.04091	0.040093	-0.0287852
AGGTTG	RL	119	626	notICP_notACP	0.190096	AGG	R	9514	25824	0.368417	TTG	L	37865	74534	0.508023	0.187164	1.01566	0.0155412	-0.132846
AGGTTT	RF	248	793	notICP_notACP	0.312736	AGG	R	9514	25824	0.368417	TTT	F	41807	62204	0.672095	0.247611	1.26301	0.233501	1.19171
AGTAAA	SK	465	1386	notICP_notACP	0.335498	AGT	S	19102	36706	0.520405	AAA	K	65976	103606	0.636797	0.331393	1.01239	0.0123116	-0.259448
AGTAAC	SN	199	960	notICP_notACP	0.207292	AGT	S	19102	36706	0.520405	AAC	N	32489	65972	0.492467	0.256282	0.808841	-0.212152	-1.36534
AGTAAG	SK	187	833	notICP_notACP	0.22449	AGT	S	19102	36706	0.520405	AAG	K	46919	83915	0.559125	0.290972	0.771517	-0.259396	-1.79262
AGTAAT	SN	398	1460	notICP_notACP	0.272603	AGT	S	19102	36706	0.520405	AAT	N	53911	90477	0.595853	0.310085	0.879122	-0.128831	-1.1654
AGTACA	ST	150	619	notICP_notACP	0.242326	AGT	S	19102	36706	0.520405	ACA	T	21454	41836	0.512812	0.26687	0.908031	-0.0964767	-0.830731
AGTACC	ST	59	412	notICP_notACP	0.143204	AGT	S	19102	36706	0.520405	ACC	T	11745	33915	0.346307	0.18022	0.794606	-0.229909	-1.0174
AGTACG	ST	42	337	notICP_notACP	0.124629	AGT	S	19102	36706	0.520405	ACG	T	6516	23587	0.276254	0.143764	0.8669	-0.142831	-0.57954
AGTACT	ST	140	632	notICP_notACP	0.221519	AGT	S	19102	36706	0.520405	ACT	T	23672	46914	0.504583	0.262588	0.8436	-0.170077	-1.19514
AGTAGA	SR	183	587	notICP_notACP	0.311755	AGT	S	19102	36706	0.520405	AGA	R	37515	56301	0.666329	0.346761	0.899047	-0.10642	-1.14898
AGTAGC	SS	90	526	notICP_notACP	0.171103	AGT	S	19102	36706	0.520405	AGC	S	10066	26996	0.37287	0.194044	0.881774	-0.125819	-0.717786
AGTAGG	SR	71	311	notICP_notACP	0.228296	AGT	S	19102	36706	0.520405	AGG	R	9514	25824	0.368417	0.191726	1.19074	0.174574	0.613358
AGTAGT	SS	184	682	notICP_notACP	0.269795	AGT	S	19102	36706	0.520405	AGT	S	19102	36706	0.520405	0.270822	0.996208	-0.00379952	-0.309861
AGTATA	SI	302	742	notICP_notACP	0.407008	AGT	S	19102	36706	0.520405	ATA	I	28224	44693	0.631508	0.32864	1.23846	0.213869	1.40153
AGTATC	SI	138	585	notICP_notACP	0.235897	AGT	S	19102	36706	0.520405	ATC	I	21682	50049	0.433215	0.225448	1.04635	0.0453091	-0.00554568
AGTATG	SM	234	519	notICP_notACP	0.450867	AGT	S	19102	36706	0.520405	ATG	M	44908	53970	0.832092	0.433025	1.0412	0.0403768	-0.0604256
AGTATT	SI	323	944	notICP_notACP	0.342161	AGT	S	19102	36706	0.520405	ATT	I	43772	72100	0.607101	0.315939	1.083	0.079733	0.250732
AGTCAA	SQ	222	690	notICP_notACP	0.321739	AGT	S	19102	36706	0.520405	CAA	Q	47769	68588	0.696463	0.362443	0.887696	-0.119126	-1.2928
AGTCAC	SH	46	217	notICP_notACP	0.211982	AGT	S	19102	36706	0.520405	CAC	H	9279	20418	0.454452	0.236499	0.896331	-0.109446	-0.797971
AGTCAG	SQ	65	299	notICP_notACP	0.217391	AGT	S	19102	36706	0.520405	CAG	Q	15519	34630	0.448137	0.233213	0.932157	-0.0702538	-0.600338
AGTCAT	SH	129	418	notICP_notACP	0.308612	AGT	S	19102	36706	0.520405	CAT	H	22988	35025	0.656331	0.341558	0.903543	-0.101432	-1.09745
AGTCCA	SP	111	378	notICP_notACP	0.293651	AGT	S	19102	36706	0.520405	CCA	P	27334	42864	0.637691	0.331858	0.884869	-0.122316	-1.20465
AGTCCC	SP	45	243	notICP_notACP	0.185185	AGT	S	19102	36706	0.520405	CCC	P	7510	21139	0.355268	0.184883	1.00163	0.00163244	-0.189136
AGTCCG	SP	20	129	notICP_notACP	0.155039	AGT	S	19102	36706	0.520405	CCG	P	4683	15878	0.294936	0.153486	1.01011	0.0100626	-0.127958
AGTCCT	SP	86	325	notICP_notACP	0.264615	AGT	S	19102	36706	0.520405	CCT	P	18255	31698	0.575904	0.299703	0.882924	-0.124516	-1.10094
AGTCGA	SR	34	120	notICP_notACP	0.283333	AGT	S	19102	36706	0.520405	CGA	R	3616	7881	0.458825	0.238775	1.18661	0.171102	0.741874
AGTCGC	SR	22	97	notICP_notACP	0.226804	AGT	S	19102	36706	0.520405	CGC	R	2444	7101	0.344177	0.179111	1.26627	0.236078	0.875066
AGTCGG	SR	11	56	notICP_notACP	0.196429	AGT	S	19102	36706	0.520405	CGG	R	1436	5002	0.287085	0.149401	1.31478	0.273667	0.891703
AGTCGT	SR	45	154	notICP_notACP	0.292208	AGT	S	19102	36706	0.520405	CGT	R	10699	15601	0.685789	0.356888	0.818765	-0.199958	-1.82224
AGTCTA	SL	46	379	notICP_notACP	0.121372	AGT	S	19102	36706	0.520405	CTA	L	10977	34038	0.322493	0.167827	0.723198	-0.324072	-1.215
AGTCTC	SL	35	213	notICP_notACP	0.164319	AGT	S	19102	36706	0.520405	CTC	L	5161	15635	0.330093	0.171782	0.956557	-0.0444153	-0.348621
AGTCTG	SL	34	313	notICP_notACP	0.108626	AGT	S	19102	36706	0.520405	CTG	L	9352	35004	0.267169	0.139036	0.781279	-0.246823	-0.826274
AGTCTT	SL	131	378	notICP_notACP	0.346561	AGT	S	19102	36706	0.520405	CTT	L	16918	29196	0.579463	0.301556	1.14924	0.139104	0.685337
AGTGAA	SE	645	1821	notICP_notACP	0.354201	AGT	S	19102	36706	0.520405	GAA	E	80947	116321	0.695893	0.362147	0.97806	-0.0221846	-0.561089
AGTGAC	SD	265	930	notICP_notACP	0.284946	AGT	S	19102	36706	0.520405	GAC	D	25198	56376	0.446963	0.232602	1.22504	0.202971	0.922248
AGTGAG	SE	188	826	notICP_notACP	0.227603	AGT	S	19102	36706	0.520405	GAG	E	23822	53751	0.443192	0.230639	0.986835	-0.0132529	-0.312153
AGTGAT	SD	605	1702	notICP_notACP	0.355464	AGT	S	19102	36706	0.520405	GAT	D	65301	97685	0.668485	0.347883	1.02179	0.021557	-0.199321
AGTGCA	SA	212	710	notICP_notACP	0.298592	AGT	S	19102	36706	0.520405	GCA	A	19821	39440	0.502561	0.261535	1.14169	0.132507	0.55026
AGTGCC	SA	131	608	notICP_notACP	0.215461	AGT	S	19102	36706	0.520405	GCC	A	13901	37123	0.374458	0.19487	1.10566	0.100446	0.253265
AGTGCG	SA	61	357	notICP_notACP	0.170868	AGT	S	19102	36706	0.520405	GCG	A	4484	18382	0.243934	0.126945	1.34601	0.297142	0.846185
AGTGCT	SA	230	765	notICP_notACP	0.300654	AGT	S	19102	36706	0.520405	GCT	A	26147	48625	0.537728	0.279836	1.07439	0.071754	0.168306
AGTGGA	SG	167	618	notICP_notACP	0.270227	AGT	S	19102	36706	0.520405	GGA	G	12955	26514	0.48861	0.254275	1.06273	0.0608436	0.0867458
AGTGGC	SG	81	537	notICP_notACP	0.150838	AGT	S	19102	36706	0.520405	GGC	G	9294	29115	0.319217	0.166122	0.907994	-0.0965173	-0.517253
AGTGGG	SG	102	426	notICP_notACP	0.239437	AGT	S	19102	36706	0.520405	GGG	G	6361	17953	0.354314	0.184387	1.29856	0.261252	1.03374
AGTGGT	SG	335	967	notICP_notACP	0.346432	AGT	S	19102	36706	0.520405	GGT	G	36951	56648	0.652291	0.339456	1.02055	0.0203432	-0.203887
AGTGTA	SV	121	465	notICP_notACP	0.260215	AGT	S	19102	36706	0.520405	GTA	V	11957	28057	0.426168	0.22178	1.1733	0.159822	0.623161
AGTGTC	SV	133	509	notICP_notACP	0.261297	AGT	S	19102	36706	0.520405	GTC	V	12572	33631	0.373822	0.194539	1.34316	0.295024	1.28439
AGTGTG	SV	98	428	notICP_notACP	0.228972	AGT	S	19102	36706	0.520405	GTG	V	13729	31479	0.436132	0.226965	1.00884	0.00880174	-0.195666
AGTGTT	SV	242	772	notICP_notACP	0.313472	AGT	S	19102	36706	0.520405	GTT	V	29055	51412	0.56514	0.294102	1.06586	0.0637814	0.120864
AGTTAC	SY	134	417	notICP_notACP	0.321343	AGT	S	19102	36706	0.520405	TAC	Y	21835	38051	0.573835	0.298627	1.07607	0.0733139	0.19079
AGTTAT	SY	238	600	notICP_notACP	0.396667	AGT	S	19102	36706	0.520405	TAT	Y	31878	46512	0.685372	0.356671	1.11214	0.106282	0.515095
AGTTCA	SS	270	876	notICP_notACP	0.308219	AGT	S	19102	36706	0.520405	TCA	S	24739	45894	0.539046	0.280523	1.09873	0.0941565	0.321169
AGTTCC	SS	126	622	notICP_notACP	0.202572	AGT	S	19102	36706	0.520405	TCC	S	15983	40829	0.391462	0.203719	0.994372	-0.00564404	-0.241436
AGTTCG	SS	61	396	notICP_notACP	0.15404	AGT	S	19102	36706	0.520405	TCG	S	8132	25573	0.317992	0.165485	0.930845	-0.0716629	-0.430841
AGTTCT	SS	276	875	notICP_notACP	0.315429	AGT	S	19102	36706	0.520405	TCT	S	31620	54769	0.577334	0.300448	1.04986	0.0486587	0.0161593
AGTTGC	SC	55	190	notICP_notACP	0.289474	AGT	S	19102	36706	0.520405	TGC	C	6011	12787	0.470087	0.244636	1.18328	0.168294	0.741909
AGTTGG	SW	207	370	notICP_notACP	0.559459	AGT	S	19102	36706	0.520405	TGG	W	25848	26445	0.977425	0.508657	1.09988	0.0951969	0.595348
AGTTGT	SC	120	305	notICP_notACP	0.393443	AGT	S	19102	36706	0.520405	TGT	C	13398	19411	0.690227	0.359198	1.09534	0.0910616	0.384016
AGTTTA	SL	303	887	notICP_notACP	0.341601	AGT	S	19102	36706	0.520405	TTA	L	29901	60149	0.497115	0.258702	1.32044	0.277968	1.5768
AGTTTC	SF	241	737	notICP_notACP	0.327001	AGT	S	19102	36706	0.520405	TTC	F	28096	52551	0.534643	0.278231	1.17529	0.161513	0.794116
AGTTTG	SL	302	1025	notICP_notACP	0.294634	AGT	S	19102	36706	0.520405	TTG	L	37865	74534	0.508023	0.264378	1.11444	0.108355	0.395424
AGTTTT	SF	372	947	notICP_notACP	0.392819	AGT	S	19102	36706	0.520405	TTT	F	41807	62204	0.672095	0.349762	1.12311	0.116097	0.590778
ATAAAA	IK	674	1818	notICP_notACP	0.370737	ATA	I	28224	44693	0.631508	AAA	K	65976	103606	0.636797	0.402143	0.921904	-0.0813138	-1.12725
ATAAAC	IN	425	1231	notICP_notACP	0.345248	ATA	I	28224	44693	0.631508	AAC	N	32489	65972	0.492467	0.310997	1.11013	0.10448	0.435227
ATAAAG	IK	452	1355	notICP_notACP	0.333579	ATA	I	28224	44693	0.631508	AAG	K	46919	83915	0.559125	0.353092	0.944737	-0.0568487	-0.809759
ATAAAT	IN	600	1662	notICP_notACP	0.361011	ATA	I	28224	44693	0.631508	AAT	N	53911	90477	0.595853	0.376286	0.959405	-0.041442	-0.73972
ATAACA	IT	329	849	notICP_notACP	0.387515	ATA	I	28224	44693	0.631508	ACA	T	21454	41836	0.512812	0.323845	1.19661	0.179489	1.07844
ATAACC	IT	107	518	notICP_notACP	0.206564	ATA	I	28224	44693	0.631508	ACC	T	11745	33915	0.346307	0.218696	0.944526	-0.0570724	-0.502575
ATAACG	IT	120	542	notICP_notACP	0.221402	ATA	I	28224	44693	0.631508	ACG	T	6516	23587	0.276254	0.174457	1.2691	0.238305	0.863319
ATAACT	IT	201	705	notICP_notACP	0.285106	ATA	I	28224	44693	0.631508	ACT	T	23672	46914	0.504583	0.318648	0.894737	-0.111225	-1.08649
ATAAGA	IR	460	1040	notICP_notACP	0.442308	ATA	I	28224	44693	0.631508	AGA	R	37515	56301	0.666329	0.420792	1.05113	0.0498662	0.0345491
ATAAGC	IS	143	519	notICP_notACP	0.27553	ATA	I	28224	44693	0.631508	AGC	S	10066	26996	0.37287	0.235471	1.17012	0.15711	0.644926
ATAAGG	IR	157	532	notICP_notACP	0.295113	ATA	I	28224	44693	0.631508	AGG	R	9514	25824	0.368417	0.232658	1.26844	0.237786	1.14792
ATAAGT	IS	206	628	notICP_notACP	0.328025	ATA	I	28224	44693	0.631508	AGT	S	19102	36706	0.520405	0.32864	0.998129	-0.0018726	-0.361916
ATAATA	II	456	981	notICP_notACP	0.464832	ATA	I	28224	44693	0.631508	ATA	I	28224	44693	0.631508	0.398803	1.16557	0.153209	1.0517
ATAATC	II	174	734	notICP_notACP	0.237057	ATA	I	28224	44693	0.631508	ATC	I	21682	50049	0.433215	0.273579	0.866503	-0.143289	-1.10528
ATAATG	IM	537	960	notICP_notACP	0.559375	ATA	I	28224	44693	0.631508	ATG	M	44908	53970	0.832092	0.525473	1.06452	0.0625214	0.200201
ATAATT	II	324	1000	notICP_notACP	0.324	ATA	I	28224	44693	0.631508	ATT	I	43772	72100	0.607101	0.383389	0.845094	-0.168308	-1.73218
ATACAA	IQ	344	850	notICP_notACP	0.404706	ATA	I	28224	44693	0.631508	CAA	Q	47769	68588	0.696463	0.439822	0.920158	-0.0832098	-1.25002
ATACAC	IH	68	292	notICP_notACP	0.232877	ATA	I	28224	44693	0.631508	CAC	H	9279	20418	0.454452	0.28699	0.811445	-0.208939	-1.51225
ATACAG	IQ	188	578	ACP	0.32526	ATA	I	28224	44693	0.631508	CAG	Q	15519	34630	0.448137	0.283003	1.14932	0.139168	0.643634
ATACAT	IH	197	505	notICP_notACP	0.390099	ATA	I	28224	44693	0.631508	CAT	H	22988	35025	0.656331	0.414479	0.94118	-0.0606207	-0.983454
ATACCA	IP	387	858	notICP_notACP	0.451049	ATA	I	28224	44693	0.631508	CCA	P	27334	42864	0.637691	0.402707	1.12004	0.113366	0.65266
ATACCC	IP	115	391	notICP_notACP	0.294118	ATA	I	28224	44693	0.631508	CCC	P	7510	21139	0.355268	0.224354	1.31095	0.270753	1.3199
ATACCG	IP	204	527	notICP_notACP	0.387097	ATA	I	28224	44693	0.631508	CCG	P	4683	15878	0.294936	0.186255	2.07832	0.731559	4.28686
ATACCT	IP	247	614	notICP_notACP	0.40228	ATA	I	28224	44693	0.631508	CCT	P	18255	31698	0.575904	0.363688	1.10611	0.100852	0.476323
ATACGA	IR	107	252	ICP	0.424603	ATA	I	28224	44693	0.631508	CGA	R	3616	7881	0.458825	0.289752	1.4654	0.38213	2.70383
ATACGC	IR	31	118	notICP_notACP	0.262712	ATA	I	28224	44693	0.631508	CGC	R	2444	7101	0.344177	0.217351	1.2087	0.189546	0.782501
ATACGG	IR	54	156	ICP	0.346154	ATA	I	28224	44693	0.631508	CGG	R	1436	5002	0.287085	0.181297	1.90932	0.646749	3.48868
ATACGT	IR	86	197	notICP_notACP	0.436548	ATA	I	28224	44693	0.631508	CGT	R	10699	15601	0.685789	0.433082	1.008	0.00797251	-0.381444
ATACTA	IL	184	685	notICP_notACP	0.268613	ATA	I	28224	44693	0.631508	CTA	L	10977	34038	0.322493	0.203657	1.31895	0.276837	1.23451
ATACTC	IL	45	240	notICP_notACP	0.1875	ATA	I	28224	44693	0.631508	CTC	L	5161	15635	0.330093	0.208456	0.899469	-0.105951	-0.688746
ATACTG	IL	155	713	ACP	0.217391	ATA	I	28224	44693	0.631508	CTG	L	9352	35004	0.267169	0.16872	1.28848	0.25346	0.907933
ATACTT	IL	189	538	notICP_notACP	0.351301	ATA	I	28224	44693	0.631508	CTT	L	16918	29196	0.579463	0.365936	0.960008	-0.0408138	-0.714446
ATAGAA	IE	694	1607	notICP_notACP	0.431861	ATA	I	28224	44693	0.631508	GAA	E	80947	116321	0.695893	0.439462	0.982702	-0.0174492	-0.635326
ATAGAC	ID	253	849	notICP_notACP	0.297998	ATA	I	28224	44693	0.631508	GAC	D	25198	56376	0.446963	0.282261	1.05575	0.0542534	0.0523012
ATAGAG	IE	284	892	notICP_notACP	0.318386	ATA	I	28224	44693	0.631508	GAG	E	23822	53751	0.443192	0.279879	1.13758	0.128905	0.563203
ATAGAT	ID	733	1629	notICP_notACP	0.449969	ATA	I	28224	44693	0.631508	GAT	D	65301	97685	0.668485	0.422154	1.06589	0.063809	0.173765
ATAGCA	IA	211	641	notICP_notACP	0.329173	ATA	I	28224	44693	0.631508	GCA	A	19821	39440	0.502561	0.317371	1.03719	0.0365114	-0.0727502
ATAGCC	IA	98	422	notICP_notACP	0.232227	ATA	I	28224	44693	0.631508	GCC	A	13901	37123	0.374458	0.236473	0.982045	-0.0181177	-0.345334
ATAGCG	IA	71	336	notICP_notACP	0.21131	ATA	I	28224	44693	0.631508	GCG	A	4484	18382	0.243934	0.154047	1.37173	0.316069	1.1153
ATAGCT	IA	172	556	notICP_notACP	0.309353	ATA	I	28224	44693	0.631508	GCT	A	26147	48625	0.537728	0.339579	0.910987	-0.0932263	-1.03465
ATAGGA	IG	106	389	notICP_notACP	0.272494	ATA	I	28224	44693	0.631508	GGA	G	12955	26514	0.48861	0.308561	0.88311	-0.124305	-1.13219
ATAGGC	IG	69	370	notICP_notACP	0.186486	ATA	I	28224	44693	0.631508	GGC	G	9294	29115	0.319217	0.201588	0.925087	-0.0778678	-0.550752
ATAGGG	IG	71	276	notICP_notACP	0.257246	ATA	I	28224	44693	0.631508	GGG	G	6361	17953	0.354314	0.223752	1.14969	0.139495	0.51076
ATAGGT	IG	221	587	notICP_notACP	0.376491	ATA	I	28224	44693	0.631508	GGT	G	36951	56648	0.652291	0.411927	0.913973	-0.0899539	-1.22762
ATAGTA	IV	140	528	notICP_notACP	0.265152	ATA	I	28224	44693	0.631508	GTA	V	11957	28057	0.426168	0.269129	0.985222	-0.0148884	-0.373936
ATAGTC	IV	106	409	notICP_notACP	0.259169	ATA	I	28224	44693	0.631508	GTC	V	12572	33631	0.373822	0.236072	1.09784	0.0933443	0.265576
ATAGTG	IV	165	567	notICP_notACP	0.291005	ATA	I	28224	44693	0.631508	GTG	V	13729	31479	0.436132	0.275421	1.05658	0.0550407	0.0561466
ATAGTT	IV	160	577	notICP_notACP	0.277296	ATA	I	28224	44693	0.631508	GTT	V	29055	51412	0.56514	0.356891	0.776978	-0.252343	-2.15522
ATATAC	IY	312	761	notICP_notACP	0.409987	ATA	I	28224	44693	0.631508	TAC	Y	21835	38051	0.573835	0.362382	1.13137	0.123427	0.678943
ATATAT	IY	433	961	notICP_notACP	0.450572	ATA	I	28224	44693	0.631508	TAT	Y	31878	46512	0.685372	0.432818	1.04102	0.0402018	-0.0621578
ATATCA	IS	467	1183	notICP_notACP	0.394759	ATA	I	28224	44693	0.631508	TCA	S	24739	45894	0.539046	0.340412	1.15965	0.148118	0.852737
ATATCC	IS	225	804	notICP_notACP	0.279851	ATA	I	28224	44693	0.631508	TCC	S	15983	40829	0.391462	0.247211	1.13203	0.124012	0.46682
ATATCG	IS	187	720	notICP_notACP	0.259722	ATA	I	28224	44693	0.631508	TCG	S	8132	25573	0.317992	0.200814	1.29334	0.257232	1.10247
ATATCT	IS	430	1170	notICP_notACP	0.367521	ATA	I	28224	44693	0.631508	TCT	S	31620	54769	0.577334	0.364591	1.00804	0.0080049	-0.320854
ATATGC	IC	88	281	notICP_notACP	0.313167	ATA	I	28224	44693	0.631508	TGC	C	6011	12787	0.470087	0.296864	1.05492	0.0534643	0.049487
ATATGG	IW	438	613	notICP_notACP	0.714519	ATA	I	28224	44693	0.631508	TGG	W	25848	26445	0.977425	0.617252	1.15758	0.146332	1.51771
ATATGT	IC	192	435	notICP_notACP	0.441379	ATA	I	28224	44693	0.631508	TGT	C	13398	19411	0.690227	0.435884	1.01261	0.012528	-0.339122
ATATTA	IL	323	1068	notICP_notACP	0.302434	ATA	I	28224	44693	0.631508	TTA	L	29901	60149	0.497115	0.313933	0.963374	-0.0373136	-0.589323
ATATTC	IF	373	1017	notICP_notACP	0.366765	ATA	I	28224	44693	0.631508	TTC	F	28096	52551	0.534643	0.337631	1.08629	0.0827671	0.292755
ATATTG	IL	301	1116	notICP_notACP	0.269713	ATA	I	28224	44693	0.631508	TTG	L	37865	74534	0.508023	0.320821	0.840697	-0.173523	-1.48098
ATATTT	IF	525	1301	notICP_notACP	0.403536	ATA	I	28224	44693	0.631508	TTT	F	41807	62204	0.672095	0.424434	0.950763	-0.0504905	-0.916265
ATCAAA	IK	974	2924	notICP_notACP	0.333105	ATC	I	21682	50049	0.433215	AAA	K	65976	103606	0.636797	0.27587	1.20747	0.188528	0.985604
ATCAAC	IN	580	1906	notICP_notACP	0.304302	ATC	I	21682	50049	0.433215	AAC	N	32489	65972	0.492467	0.213344	1.42634	0.355115	1.80478
ATCAAG	IK	903	2621	notICP_notACP	0.344525	ATC	I	21682	50049	0.433215	AAG	K	46919	83915	0.559125	0.242222	1.42235	0.352313	2.02749
ATCAAT	IN	722	2267	notICP_notACP	0.318483	ATC	I	21682	50049	0.433215	AAT	N	53911	90477	0.595853	0.258133	1.23379	0.210094	1.07394
ATCACA	IT	212	848	notICP_notACP	0.25	ATC	I	21682	50049	0.433215	ACA	T	21454	41836	0.512812	0.222158	1.12532	0.118072	0.386254
ATCACC	IT	200	904	notICP_notACP	0.221239	ATC	I	21682	50049	0.433215	ACC	T	11745	33915	0.346307	0.150026	1.47468	0.388438	1.43103
ATCACG	IT	84	540	notICP_notACP	0.155556	ATC	I	21682	50049	0.433215	ACG	T	6516	23587	0.276254	0.119677	1.29979	0.262203	0.674253
ATCACT	IT	341	1190	notICP_notACP	0.286555	ATC	I	21682	50049	0.433215	ACT	T	23672	46914	0.504583	0.218593	1.3109	0.270717	1.28578
ATCAGA	IR	466	1247	notICP_notACP	0.373697	ATC	I	21682	50049	0.433215	AGA	R	37515	56301	0.666329	0.288664	1.29457	0.258181	1.59269
ATCAGC	IS	99	575	notICP_notACP	0.172174	ATC	I	21682	50049	0.433215	AGC	S	10066	26996	0.37287	0.161533	1.06587	0.0637952	0.0664364
ATCAGG	IR	114	546	notICP_notACP	0.208791	ATC	I	21682	50049	0.433215	AGG	R	9514	25824	0.368417	0.159604	1.30818	0.268639	0.929105
ATCAGT	IS	182	683	notICP_notACP	0.266471	ATC	I	21682	50049	0.433215	AGT	S	19102	36706	0.520405	0.225448	1.18197	0.167179	0.677079
ATCATA	II	334	1000	notICP_notACP	0.334	ATC	I	21682	50049	0.433215	ATA	I	28224	44693	0.631508	0.273579	1.22085	0.19955	1.05916
ATCATC	II	368	1434	notICP_notACP	0.256625	ATC	I	21682	50049	0.433215	ATC	I	21682	50049	0.433215	0.187676	1.36738	0.3129	1.34059
ATCATG	IM	515	1219	notICP_notACP	0.422477	ATC	I	21682	50049	0.433215	ATG	M	44908	53970	0.832092	0.360475	1.172	0.158713	1.00241
ATCATT	II	477	1659	notICP_notACP	0.287523	ATC	I	21682	50049	0.433215	ATT	I	43772	72100	0.607101	0.263006	1.09322	0.089126	0.26874
ATCCAA	IQ	228	946	notICP_notACP	0.241015	ATC	I	21682	50049	0.433215	CAA	Q	47769	68588	0.696463	0.301719	0.798807	-0.224636	-1.67499
ATCCAC	IH	59	310	notICP_notACP	0.190323	ATC	I	21682	50049	0.433215	CAC	H	9279	20418	0.454452	0.196876	0.966715	-0.0338517	-0.354895
ATCCAG	IQ	119	588	notICP_notACP	0.202381	ATC	I	21682	50049	0.433215	CAG	Q	15519	34630	0.448137	0.19414	1.04245	0.0415719	-0.0216939
ATCCAT	IH	173	615	notICP_notACP	0.281301	ATC	I	21682	50049	0.433215	CAT	H	22988	35025	0.656331	0.284333	0.989336	-0.0107208	-0.368941
ATCCCA	IP	231	795	notICP_notACP	0.290566	ATC	I	21682	50049	0.433215	CCA	P	27334	42864	0.637691	0.276258	1.05179	0.0504967	0.0267712
ATCCCC	IP	64	412	notICP_notACP	0.15534	ATC	I	21682	50049	0.433215	CCC	P	7510	21139	0.355268	0.153907	1.00931	0.00926405	-0.13108
ATCCCG	IP	38	278	notICP_notACP	0.136691	ATC	I	21682	50049	0.433215	CCG	P	4683	15878	0.294936	0.127771	1.06981	0.0674807	0.0637776
ATCCCT	IP	101	479	notICP_notACP	0.210856	ATC	I	21682	50049	0.433215	CCT	P	18255	31698	0.575904	0.24949	0.845146	-0.168245	-1.12692
ATCCGA	IR	17	104	notICP_notACP	0.163462	ATC	I	21682	50049	0.433215	CGA	R	3616	7881	0.458825	0.19877	0.822365	-0.195571	-0.998925
ATCCGC	IR	21	139	notICP_notACP	0.151079	ATC	I	21682	50049	0.433215	CGC	R	2444	7101	0.344177	0.149103	1.01326	0.0131682	-0.113845
ATCCGG	IR	16	83	notICP_notACP	0.192771	ATC	I	21682	50049	0.433215	CGG	R	1436	5002	0.287085	0.12437	1.54998	0.438245	1.39543
ATCCGT	IR	80	251	notICP_notACP	0.318725	ATC	I	21682	50049	0.433215	CGT	R	10699	15601	0.685789	0.297095	1.07281	0.0702785	0.168178
ATCCTA	IL	62	535	notICP_notACP	0.115888	ATC	I	21682	50049	0.433215	CTA	L	10977	34038	0.322493	0.139709	0.829496	-0.186937	-0.679867
ATCCTC	IL	49	314	notICP_notACP	0.156051	ATC	I	21682	50049	0.433215	CTC	L	5161	15635	0.330093	0.143001	1.09126	0.087329	0.139852
ATCCTG	IL	80	632	notICP_notACP	0.126582	ATC	I	21682	50049	0.433215	CTG	L	9352	35004	0.267169	0.115742	1.09366	0.0895295	0.119405
ATCCTT	IL	93	506	notICP_notACP	0.183794	ATC	I	21682	50049	0.433215	CTT	L	16918	29196	0.579463	0.251032	0.732155	-0.311764	-1.76718
ATCGAA	IE	517	1965	notICP_notACP	0.263104	ATC	I	21682	50049	0.433215	GAA	E	80947	116321	0.695893	0.301472	0.872733	-0.136126	-1.17603
ATCGAC	ID	206	1048	notICP_notACP	0.196565	ATC	I	21682	50049	0.433215	GAC	D	25198	56376	0.446963	0.193631	1.01515	0.0150363	-0.139653
ATCGAG	IE	204	938	notICP_notACP	0.217484	ATC	I	21682	50049	0.433215	GAG	E	23822	53751	0.443192	0.191998	1.13274	0.124643	0.365618
ATCGAT	ID	524	1831	notICP_notACP	0.286182	ATC	I	21682	50049	0.433215	GAT	D	65301	97685	0.668485	0.289598	0.988205	-0.0118651	-0.383088
ATCGCA	IA	71	489	notICP_notACP	0.145194	ATC	I	21682	50049	0.433215	GCA	A	19821	39440	0.502561	0.217717	0.666894	-0.405124	-1.84988
ATCGCC	IA	83	549	notICP_notACP	0.151184	ATC	I	21682	50049	0.433215	GCC	A	13901	37123	0.374458	0.162221	0.931963	-0.0704618	-0.418292
ATCGCG	IA	34	261	notICP_notACP	0.130268	ATC	I	21682	50049	0.433215	GCG	A	4484	18382	0.243934	0.105676	1.23271	0.209217	0.437105
ATCGCT	IA	121	652	notICP_notACP	0.185583	ATC	I	21682	50049	0.433215	GCT	A	26147	48625	0.537728	0.232952	0.796657	-0.227331	-1.30441
ATCGGA	IG	76	374	notICP_notACP	0.203209	ATC	I	21682	50049	0.433215	GGA	G	12955	26514	0.48861	0.211673	0.96001	-0.0408113	-0.413256
ATCGGC	IG	63	505	notICP_notACP	0.124752	ATC	I	21682	50049	0.433215	GGC	G	9294	29115	0.319217	0.13829	0.90211	-0.103019	-0.44876
ATCGGG	IG	54	291	notICP_notACP	0.185567	ATC	I	21682	50049	0.433215	GGG	G	6361	17953	0.354314	0.153494	1.20895	0.189753	0.553461
ATCGGT	IG	265	981	notICP_notACP	0.270133	ATC	I	21682	50049	0.433215	GGT	G	36951	56648	0.652291	0.282583	0.955942	-0.0450586	-0.577365
ATCGTA	IV	52	395	notICP_notACP	0.131646	ATC	I	21682	50049	0.433215	GTA	V	11957	28057	0.426168	0.184623	0.713052	-0.338201	-1.37842
ATCGTC	IV	98	652	notICP_notACP	0.150307	ATC	I	21682	50049	0.433215	GTC	V	12572	33631	0.373822	0.161945	0.928132	-0.0745808	-0.431433
ATCGTG	IV	106	541	notICP_notACP	0.195933	ATC	I	21682	50049	0.433215	GTG	V	13729	31479	0.436132	0.188939	1.03702	0.0363502	-0.0440155
ATCGTT	IV	157	791	notICP_notACP	0.198483	ATC	I	21682	50049	0.433215	GTT	V	29055	51412	0.56514	0.244828	0.810705	-0.209851	-1.29412
ATCTAC	IY	175	632	notICP_notACP	0.276899	ATC	I	21682	50049	0.433215	TAC	Y	21835	38051	0.573835	0.248594	1.11386	0.10783	0.368572
ATCTAT	IY	165	651	notICP_notACP	0.253456	ATC	I	21682	50049	0.433215	TAT	Y	31878	46512	0.685372	0.296914	0.853636	-0.15825	-1.28484
ATCTCA	IS	123	653	notICP_notACP	0.188361	ATC	I	21682	50049	0.433215	TCA	S	24739	45894	0.539046	0.233523	0.806607	-0.214919	-1.25574
ATCTCC	IS	155	770	notICP_notACP	0.201299	ATC	I	21682	50049	0.433215	TCC	S	15983	40829	0.391462	0.169587	1.18699	0.171422	0.528343
ATCTCG	IS	68	402	notICP_notACP	0.169154	ATC	I	21682	50049	0.433215	TCG	S	8132	25573	0.317992	0.137759	1.2279	0.205306	0.555009
ATCTCT	IS	208	840	notICP_notACP	0.247619	ATC	I	21682	50049	0.433215	TCT	S	31620	54769	0.577334	0.25011	0.990041	-0.0100092	-0.320601
ATCTGC	IC	51	254	notICP_notACP	0.200787	ATC	I	21682	50049	0.433215	TGC	C	6011	12787	0.470087	0.203649	0.985949	-0.0141506	-0.27965
ATCTGG	IW	200	459	notICP_notACP	0.43573	ATC	I	21682	50049	0.433215	TGG	W	25848	26445	0.977425	0.423436	1.02903	0.0286211	-0.174128
ATCTGT	IC	117	377	notICP_notACP	0.310345	ATC	I	21682	50049	0.433215	TGT	C	13398	19411	0.690227	0.299017	1.03788	0.0371833	-0.0638889
ATCTTA	IL	195	938	notICP_notACP	0.207889	ATC	I	21682	50049	0.433215	TTA	L	29901	60149	0.497115	0.215358	0.965318	-0.0352974	-0.394928
ATCTTC	IF	264	996	notICP_notACP	0.26506	ATC	I	21682	50049	0.433215	TTC	F	28096	52551	0.534643	0.231615	1.1444	0.134879	0.501329
ATCTTG	IL	337	1330	notICP_notACP	0.253383	ATC	I	21682	50049	0.433215	TTG	L	37865	74534	0.508023	0.220083	1.15131	0.140897	0.510312
ATCTTT	IF	264	911	notICP_notACP	0.289791	ATC	I	21682	50049	0.433215	TTT	F	41807	62204	0.672095	0.291162	0.995293	-0.00471818	-0.33908
ATGAAA	MK	1285	2329	notICP_notACP	0.551739	ATG	M	44908	53970	0.832092	AAA	K	65976	103606	0.636797	0.529874	1.04126	0.0404363	-0.0732071
ATGAAC	MN	718	1559	notICP_notACP	0.460552	ATG	M	44908	53970	0.832092	AAC	N	32489	65972	0.492467	0.409777	1.12391	0.116811	0.699483
ATGAAG	MK	807	1727	notICP_notACP	0.467284	ATG	M	44908	53970	0.832092	AAG	K	46919	83915	0.559125	0.465244	1.00439	0.00437665	-0.447355
ATGAAT	MN	1033	2026	notICP_notACP	0.509872	ATG	M	44908	53970	0.832092	AAT	N	53911	90477	0.595853	0.495805	1.02837	0.0279773	-0.211219
ATGACA	MT	444	936	notICP_notACP	0.474359	ATG	M	44908	53970	0.832092	ACA	T	21454	41836	0.512812	0.426707	1.11167	0.105868	0.611843
ATGACC	MT	222	722	notICP_notACP	0.307479	ATG	M	44908	53970	0.832092	ACC	T	11745	33915	0.346307	0.288159	1.06705	0.0648944	0.126058
ATGACG	MT	135	529	notICP_notACP	0.255198	ATG	M	44908	53970	0.832092	ACG	T	6516	23587	0.276254	0.229869	1.11019	0.104534	0.321998
ATGACT	MT	488	972	notICP_notACP	0.502058	ATG	M	44908	53970	0.832092	ACT	T	23672	46914	0.504583	0.419859	1.19578	0.178795	1.3904
ATGAGA	MR	706	1135	notICP_notACP	0.622026	ATG	M	44908	53970	0.832092	AGA	R	37515	56301	0.666329	0.554447	1.12189	0.115011	0.921414
ATGAGC	MS	239	672	notICP_notACP	0.355655	ATG	M	44908	53970	0.832092	AGC	S	10066	26996	0.37287	0.310262	1.1463	0.136543	0.684762
ATGAGG	MR	166	554	notICP_notACP	0.299639	ATG	M	44908	53970	0.832092	AGG	R	9514	25824	0.368417	0.306557	0.977434	-0.0228246	-0.479244
ATGAGT	MS	514	940	notICP_notACP	0.546809	ATG	M	44908	53970	0.832092	AGT	S	19102	36706	0.520405	0.433025	1.26276	0.233303	2.08165
ATGATA	MI	510	924	notICP_notACP	0.551948	ATG	M	44908	53970	0.832092	ATA	I	28224	44693	0.631508	0.525473	1.05038	0.0491552	0.0343801
ATGATC	MI	360	922	notICP_notACP	0.390456	ATG	M	44908	53970	0.832092	ATC	I	21682	50049	0.433215	0.360475	1.08317	0.0798913	0.287456
ATGATG	MM	874	1155	notICP_notACP	0.75671	ATG	M	44908	53970	0.832092	ATG	M	44908	53970	0.832092	0.692377	1.09292	0.0888495	0.7028
ATGATT	MI	764	1441	notICP_notACP	0.530187	ATG	M	44908	53970	0.832092	ATT	I	43772	72100	0.607101	0.505164	1.04954	0.0483473	0.0234831
ATGCAA	MQ	757	1294	notICP_notACP	0.585008	ATG	M	44908	53970	0.832092	CAA	Q	47769	68588	0.696463	0.579521	1.00947	0.00942286	-0.491494
ATGCAC	MH	138	337	notICP_notACP	0.409496	ATG	M	44908	53970	0.832092	CAC	H	9279	20418	0.454452	0.378146	1.0829	0.0796462	0.299306
ATGCAG	MQ	209	590	notICP_notACP	0.354237	ATG	M	44908	53970	0.832092	CAG	Q	15519	34630	0.448137	0.372892	0.949974	-0.0513206	-0.811564
ATGCAT	MH	355	617	notICP_notACP	0.575365	ATG	M	44908	53970	0.832092	CAT	H	22988	35025	0.656331	0.546128	1.05353	0.0521509	0.0741564
ATGCCA	MP	421	782	notICP_notACP	0.538363	ATG	M	44908	53970	0.832092	CCA	P	27334	42864	0.637691	0.530618	1.0146	0.0144914	-0.389248
ATGCCC	MP	179	504	notICP_notACP	0.355159	ATG	M	44908	53970	0.832092	CCC	P	7510	21139	0.355268	0.295615	1.20142	0.183506	1.01623
ATGCCG	MP	63	266	notICP_notACP	0.236842	ATG	M	44908	53970	0.832092	CCG	P	4683	15878	0.294936	0.245414	0.965071	-0.0355536	-0.4514
ATGCCT	MP	309	607	notICP_notACP	0.509061	ATG	M	44908	53970	0.832092	CCT	P	18255	31698	0.575904	0.479205	1.0623	0.0604394	0.158886
ATGCGA	MR	39	125	notICP_notACP	0.312	ATG	M	44908	53970	0.832092	CGA	R	3616	7881	0.458825	0.381785	0.817215	-0.201853	-1.96257
ATGCGC	MR	41	131	notICP_notACP	0.312977	ATG	M	44908	53970	0.832092	CGC	R	2444	7101	0.344177	0.286387	1.09285	0.0887867	0.290259
ATGCGG	MR	18	95	notICP_notACP	0.189474	ATG	M	44908	53970	0.832092	CGG	R	1436	5002	0.287085	0.238881	0.793171	-0.231716	-1.35621
ATGCGT	MR	141	230	notICP_notACP	0.613043	ATG	M	44908	53970	0.832092	CGT	R	10699	15601	0.685789	0.57064	1.07431	0.0716777	0.342163
ATGCTA	ML	296	849	notICP_notACP	0.348645	ATG	M	44908	53970	0.832092	CTA	L	10977	34038	0.322493	0.268343	1.29925	0.261788	1.5086
ATGCTC	ML	103	403	notICP_notACP	0.255583	ATG	M	44908	53970	0.832092	CTC	L	5161	15635	0.330093	0.274667	0.930518	-0.0720136	-0.717101
ATGCTG	ML	215	784	notICP_notACP	0.274235	ATG	M	44908	53970	0.832092	CTG	L	9352	35004	0.267169	0.22231	1.23357	0.209914	0.923797
ATGCTT	ML	404	773	notICP_notACP	0.522639	ATG	M	44908	53970	0.832092	CTT	L	16918	29196	0.579463	0.482166	1.08394	0.0806018	0.392785
ATGGAA	ME	1408	2379	notICP_notACP	0.591845	ATG	M	44908	53970	0.832092	GAA	E	80947	116321	0.695893	0.579047	1.0221	0.0218614	-0.327745
ATGGAC	MD	614	1382	notICP_notACP	0.444284	ATG	M	44908	53970	0.832092	GAC	D	25198	56376	0.446963	0.371914	1.19459	0.177799	1.22175
ATGGAG	ME	435	1144	notICP_notACP	0.380245	ATG	M	44908	53970	0.832092	GAG	E	23822	53751	0.443192	0.368776	1.0311	0.030625	-0.134655
ATGGAT	MD	1314	2168	notICP_notACP	0.606089	ATG	M	44908	53970	0.832092	GAT	D	65301	97685	0.668485	0.556241	1.08961	0.0858239	0.52361
ATGGCA	MA	544	1067	notICP_notACP	0.509841	ATG	M	44908	53970	0.832092	GCA	A	19821	39440	0.502561	0.418177	1.2192	0.198194	1.60352
ATGGCC	MA	342	906	notICP_notACP	0.377483	ATG	M	44908	53970	0.832092	GCC	A	13901	37123	0.374458	0.311583	1.2115	0.19186	1.14123
ATGGCG	MA	104	471	notICP_notACP	0.220807	ATG	M	44908	53970	0.832092	GCG	A	4484	18382	0.243934	0.202976	1.08785	0.0842016	0.183064
ATGGCT	MA	581	1172	notICP_notACP	0.495734	ATG	M	44908	53970	0.832092	GCT	A	26147	48625	0.537728	0.447439	1.10794	0.1025	0.604229
ATGGGA	MG	288	631	notICP_notACP	0.456418	ATG	M	44908	53970	0.832092	GGA	G	12955	26514	0.48861	0.406568	1.12261	0.115658	0.68225
ATGGGC	MG	237	713	notICP_notACP	0.332398	ATG	M	44908	53970	0.832092	GGC	G	9294	29115	0.319217	0.265618	1.25142	0.224276	1.20959
ATGGGG	MG	191	471	notICP_notACP	0.40552	ATG	M	44908	53970	0.832092	GGG	G	6361	17953	0.354314	0.294822	1.37548	0.318799	2.1592
ATGGGT	MG	754	1260	notICP_notACP	0.598413	ATG	M	44908	53970	0.832092	GGT	G	36951	56648	0.652291	0.542766	1.10252	0.0976017	0.667363
ATGGTA	MV	224	599	notICP_notACP	0.373957	ATG	M	44908	53970	0.832092	GTA	V	11957	28057	0.426168	0.354611	1.05455	0.0531181	0.0562228
ATGGTC	MV	230	712	notICP_notACP	0.323034	ATG	M	44908	53970	0.832092	GTC	V	12572	33631	0.373822	0.311054	1.03851	0.0377899	-0.0620871
ATGGTG	MV	244	669	notICP_notACP	0.364723	ATG	M	44908	53970	0.832092	GTG	V	13729	31479	0.436132	0.362902	1.00502	0.00500682	-0.343818
ATGGTT	MV	595	1106	notICP_notACP	0.537975	ATG	M	44908	53970	0.832092	GTT	V	29055	51412	0.56514	0.470249	1.14402	0.13455	1.01389
ATGTAC	MY	339	681	notICP_notACP	0.497797	ATG	M	44908	53970	0.832092	TAC	Y	21835	38051	0.573835	0.477484	1.04254	0.0416634	-0.0523395
ATGTAT	MY	482	821	notICP_notACP	0.587089	ATG	M	44908	53970	0.832092	TAT	Y	31878	46512	0.685372	0.570292	1.02945	0.0290276	-0.229192
ATGTCA	MS	510	988	notICP_notACP	0.516194	ATG	M	44908	53970	0.832092	TCA	S	24739	45894	0.539046	0.448536	1.15084	0.140494	1.03538
ATGTCC	MS	313	795	notICP_notACP	0.393711	ATG	M	44908	53970	0.832092	TCC	S	15983	40829	0.391462	0.325732	1.20869	0.18954	1.17264
ATGTCG	MS	152	547	notICP_notACP	0.277879	ATG	M	44908	53970	0.832092	TCG	S	8132	25573	0.317992	0.264598	1.05019	0.0489743	0.0161892
ATGTCT	MS	661	1162	notICP_notACP	0.568847	ATG	M	44908	53970	0.832092	TCT	S	31620	54769	0.577334	0.480395	1.18412	0.169003	1.46589
ATGTGC	MC	142	302	notICP_notACP	0.470199	ATG	M	44908	53970	0.832092	TGC	C	6011	12787	0.470087	0.391155	1.20208	0.18405	1.35037
ATGTGG	MW	369	429	notICP_notACP	0.86014	ATG	M	44908	53970	0.832092	TGG	W	25848	26445	0.977425	0.813307	1.05758	0.055986	0.183945
ATGTGT	MC	232	375	notICP_notACP	0.618667	ATG	M	44908	53970	0.832092	TGT	C	13398	19411	0.690227	0.574332	1.07719	0.0743582	0.381353
ATGTTA	ML	289	808	notICP_notACP	0.357673	ATG	M	44908	53970	0.832092	TTA	L	29901	60149	0.497115	0.413646	0.864685	-0.14539	-1.68795
ATGTTC	MF	434	928	notICP_notACP	0.467672	ATG	M	44908	53970	0.832092	TTC	F	28096	52551	0.534643	0.444872	1.05125	0.0499821	0.0377367
ATGTTG	ML	437	1003	notICP_notACP	0.435693	ATG	M	44908	53970	0.832092	TTG	L	37865	74534	0.508023	0.422722	1.03068	0.030223	-0.158264
ATGTTT	MF	857	1310	notICP_notACP	0.654198	ATG	M	44908	53970	0.832092	TTT	F	41807	62204	0.672095	0.559245	1.16979	0.156823	1.52752
ATTAAA	IK	441	1732	notICP_notACP	0.254619	ATT	I	43772	72100	0.607101	AAA	K	65976	103606	0.636797	0.3866	0.65861	-0.417623	-3.35634
ATTAAC	IN	265	1090	notICP_notACP	0.243119	ATT	I	43772	72100	0.607101	AAC	N	32489	65972	0.492467	0.298977	0.81317	-0.206815	-1.56389
ATTAAG	IK	285	1173	notICP_notACP	0.242967	ATT	I	43772	72100	0.607101	AAG	K	46919	83915	0.559125	0.339446	0.715775	-0.334389	-2.51372
ATTAAT	IN	475	1627	notICP_notACP	0.291948	ATT	I	43772	72100	0.607101	AAT	N	53911	90477	0.595853	0.361743	0.80706	-0.214357	-1.94156
ATTACA	IT	275	897	notICP_notACP	0.306577	ATT	I	43772	72100	0.607101	ACA	T	21454	41836	0.512812	0.311329	0.984739	-0.015379	-0.435929
ATTACC	IT	162	791	notICP_notACP	0.204804	ATT	I	43772	72100	0.607101	ACC	T	11745	33915	0.346307	0.210243	0.974128	-0.0262122	-0.344193
ATTACG	IT	65	421	notICP_notACP	0.154394	ATT	I	43772	72100	0.607101	ACG	T	6516	23587	0.276254	0.167714	0.92058	-0.0827508	-0.47508
ATTACT	IT	348	1156	notICP_notACP	0.301038	ATT	I	43772	72100	0.607101	ACT	T	23672	46914	0.504583	0.306333	0.982715	-0.0174356	-0.442771
ATTAGA	IR	464	1145	notICP_notACP	0.40524	ATT	I	43772	72100	0.607101	AGA	R	37515	56301	0.666329	0.404529	1.00176	0.00175578	-0.412719
ATTAGC	IS	81	454	notICP_notACP	0.178414	ATT	I	43772	72100	0.607101	AGC	S	10066	26996	0.37287	0.22637	0.788153	-0.238063	-1.31054
ATTAGG	IR	105	485	notICP_notACP	0.216495	ATT	I	43772	72100	0.607101	AGG	R	9514	25824	0.368417	0.223666	0.967936	-0.0325889	-0.397089
ATTAGT	IS	215	681	notICP_notACP	0.315712	ATT	I	43772	72100	0.607101	AGT	S	19102	36706	0.520405	0.315939	0.999283	-0.000717389	-0.33979
ATTATA	II	344	1021	notICP_notACP	0.336925	ATT	I	43772	72100	0.607101	ATA	I	28224	44693	0.631508	0.383389	0.878805	-0.129192	-1.44361
ATTATC	II	324	1207	notICP_notACP	0.268434	ATT	I	43772	72100	0.607101	ATC	I	21682	50049	0.433215	0.263006	1.02064	0.0204301	-0.157448
ATTATG	IM	435	994	notICP_notACP	0.437626	ATT	I	43772	72100	0.607101	ATG	M	44908	53970	0.832092	0.505164	0.866304	-0.143519	-2.04314
ATTATT	II	649	1811	notICP_notACP	0.358366	ATT	I	43772	72100	0.607101	ATT	I	43772	72100	0.607101	0.368572	0.972308	-0.0280823	-0.618372
ATTCAA	IQ	1043	2220	notICP_notACP	0.46982	ATT	I	43772	72100	0.607101	CAA	Q	47769	68588	0.696463	0.422824	1.11115	0.105394	0.601311
ATTCAC	IH	193	598	notICP_notACP	0.322742	ATT	I	43772	72100	0.607101	CAC	H	9279	20418	0.454452	0.275898	1.16979	0.156822	0.753578
ATTCAG	IQ	220	887	notICP_notACP	0.248027	ATT	I	43772	72100	0.607101	CAG	Q	15519	34630	0.448137	0.272065	0.911647	-0.0925025	-0.824937
ATTCAT	IH	498	1137	notICP_notACP	0.437995	ATT	I	43772	72100	0.607101	CAT	H	22988	35025	0.656331	0.398459	1.09922	0.094601	0.460541
ATTCCA	IP	704	1595	notICP_notACP	0.441379	ATT	I	43772	72100	0.607101	CCA	P	27334	42864	0.637691	0.387143	1.14009	0.13111	0.800757
ATTCCC	IP	150	695	notICP_notACP	0.215827	ATT	I	43772	72100	0.607101	CCC	P	7510	21139	0.355268	0.215683	1.00067	0.000667359	-0.225298
ATTCCG	IP	94	513	notICP_notACP	0.183236	ATT	I	43772	72100	0.607101	CCG	P	4683	15878	0.294936	0.179056	1.02334	0.0230742	-0.0963886
ATTCCT	IP	507	1194	notICP_notACP	0.424623	ATT	I	43772	72100	0.607101	CCT	P	18255	31698	0.575904	0.349632	1.21449	0.194321	1.3039
ATTCGA	IR	47	206	notICP_notACP	0.228155	ATT	I	43772	72100	0.607101	CGA	R	3616	7881	0.458825	0.278553	0.819073	-0.199583	-1.42035
ATTCGC	IR	38	194	notICP_notACP	0.195876	ATT	I	43772	72100	0.607101	CGC	R	2444	7101	0.344177	0.20895	0.93743	-0.0646127	-0.51328
ATTCGG	IR	18	121	notICP_notACP	0.14876	ATT	I	43772	72100	0.607101	CGG	R	1436	5002	0.287085	0.17429	0.853523	-0.158383	-0.754651
ATTCGT	IR	246	468	notICP_notACP	0.525641	ATT	I	43772	72100	0.607101	CGT	R	10699	15601	0.685789	0.416344	1.26252	0.233108	1.99917
ATTCTA	IL	204	1082	notICP_notACP	0.18854	ATT	I	43772	72100	0.607101	CTA	L	10977	34038	0.322493	0.195786	0.962991	-0.0377114	-0.369209
ATTCTC	IL	103	464	notICP_notACP	0.221983	ATT	I	43772	72100	0.607101	CTC	L	5161	15635	0.330093	0.2004	1.1077	0.102286	0.269564
ATTCTG	IL	137	892	notICP_notACP	0.153587	ATT	I	43772	72100	0.607101	CTG	L	9352	35004	0.267169	0.162199	0.946908	-0.0545534	-0.364115
ATTCTT	IL	458	1078	notICP_notACP	0.424861	ATT	I	43772	72100	0.607101	CTT	L	16918	29196	0.579463	0.351793	1.2077	0.18872	1.25867
ATTGAA	IE	1786	3635	notICP_notACP	0.491334	ATT	I	43772	72100	0.607101	GAA	E	80947	116321	0.695893	0.422478	1.16298	0.150988	1.08975
ATTGAC	ID	601	1809	notICP_notACP	0.332228	ATT	I	43772	72100	0.607101	GAC	D	25198	56376	0.446963	0.271352	1.22434	0.202404	1.07168
ATTGAG	IE	383	1442	notICP_notACP	0.265603	ATT	I	43772	72100	0.607101	GAG	E	23822	53751	0.443192	0.269062	0.987144	-0.0129389	-0.362294
ATTGAT	ID	1573	3295	notICP_notACP	0.47739	ATT	I	43772	72100	0.607101	GAT	D	65301	97685	0.668485	0.405838	1.17631	0.162379	1.16755
ATTGCA	IA	538	1431	notICP_notACP	0.375961	ATT	I	43772	72100	0.607101	GCA	A	19821	39440	0.502561	0.305105	1.23223	0.208828	1.25874
ATTGCC	IA	491	1555	notICP_notACP	0.315756	ATT	I	43772	72100	0.607101	GCC	A	13901	37123	0.374458	0.227334	1.38895	0.328549	1.73333
ATTGCG	IA	104	623	notICP_notACP	0.166934	ATT	I	43772	72100	0.607101	GCG	A	4484	18382	0.243934	0.148093	1.12723	0.119761	0.263769
ATTGCT	IA	765	1813	notICP_notACP	0.421953	ATT	I	43772	72100	0.607101	GCT	A	26147	48625	0.537728	0.326455	1.29253	0.256601	1.7863
ATTGGA	IG	263	809	notICP_notACP	0.325093	ATT	I	43772	72100	0.607101	GGA	G	12955	26514	0.48861	0.296636	1.09593	0.0916059	0.32108
ATTGGC	IG	179	888	notICP_notACP	0.201577	ATT	I	43772	72100	0.607101	GGC	G	9294	29115	0.319217	0.193797	1.04014	0.0393582	-0.0316295
ATTGGG	IG	161	576	notICP_notACP	0.279514	ATT	I	43772	72100	0.607101	GGG	G	6361	17953	0.354314	0.215104	1.29943	0.261928	1.21017
ATTGGT	IG	973	1995	notICP_notACP	0.487719	ATT	I	43772	72100	0.607101	GGT	G	36951	56648	0.652291	0.396007	1.23159	0.208308	1.6281
ATTGTA	IV	290	932	notICP_notACP	0.311159	ATT	I	43772	72100	0.607101	GTA	V	11957	28057	0.426168	0.258727	1.20265	0.184529	0.896521
ATTGTC	IV	414	1308	notICP_notACP	0.316514	ATT	I	43772	72100	0.607101	GTC	V	12572	33631	0.373822	0.226948	1.39466	0.332647	1.75929
ATTGTG	IV	292	960	notICP_notACP	0.304167	ATT	I	43772	72100	0.607101	GTG	V	13729	31479	0.436132	0.264776	1.14877	0.13869	0.598941
ATTGTT	IV	837	1894	notICP_notACP	0.441922	ATT	I	43772	72100	0.607101	GTT	V	29055	51412	0.56514	0.343097	1.28804	0.253119	1.84294
ATTTAC	IY	369	1010	notICP_notACP	0.365347	ATT	I	43772	72100	0.607101	TAC	Y	21835	38051	0.573835	0.348376	1.04871	0.0475639	0.00980219
ATTTAT	IY	539	1248	notICP_notACP	0.431891	ATT	I	43772	72100	0.607101	TAT	Y	31878	46512	0.685372	0.41609	1.03798	0.0372719	-0.0880485
ATTTCA	IS	476	1402	notICP_notACP	0.339515	ATT	I	43772	72100	0.607101	TCA	S	24739	45894	0.539046	0.327256	1.03746	0.0367759	-0.0730113
ATTTCC	IS	351	1317	notICP_notACP	0.266515	ATT	I	43772	72100	0.607101	TCC	S	15983	40829	0.391462	0.237657	1.12143	0.114601	0.392513
ATTTCG	IS	135	641	notICP_notACP	0.210608	ATT	I	43772	72100	0.607101	TCG	S	8132	25573	0.317992	0.193053	1.09094	0.0870352	0.18742
ATTTCT	IS	671	1824	notICP_notACP	0.367873	ATT	I	43772	72100	0.607101	TCT	S	31620	54769	0.577334	0.3505	1.04957	0.0483762	0.0165307
ATTTGC	IC	154	446	notICP_notACP	0.345291	ATT	I	43772	72100	0.607101	TGC	C	6011	12787	0.470087	0.28539	1.20989	0.190531	1.03505
ATTTGG	IW	552	842	notICP_notACP	0.655582	ATT	I	43772	72100	0.607101	TGG	W	25848	26445	0.977425	0.593396	1.1048	0.0996616	0.759735
ATTTGT	IC	261	602	notICP_notACP	0.433555	ATT	I	43772	72100	0.607101	TGT	C	13398	19411	0.690227	0.419038	1.03464	0.0340571	-0.119842
ATTTTA	IL	654	2010	notICP_notACP	0.325373	ATT	I	43772	72100	0.607101	TTA	L	29901	60149	0.497115	0.301799	1.07811	0.0752099	0.206578
ATTTTC	IF	674	1782	notICP_notACP	0.378227	ATT	I	43772	72100	0.607101	TTC	F	28096	52551	0.534643	0.324582	1.16527	0.152955	0.853831
ATTTTG	IL	735	2263	notICP_notACP	0.32479	ATT	I	43772	72100	0.607101	TTG	L	37865	74534	0.508023	0.308422	1.05307	0.0517117	0.038694
ATTTTT	IF	677	1666	notICP_notACP	0.406363	ATT	I	43772	72100	0.607101	TTT	F	41807	62204	0.672095	0.40803	0.995914	-0.00409433	-0.469523
CAAAAA	QK	945	2434	notICP_notACP	0.38825	CAA	Q	47769	68588	0.696463	AAA	K	65976	103606	0.636797	0.443506	0.875411	-0.133061	-1.70358
CAAAAC	QN	605	1778	notICP_notACP	0.34027	CAA	Q	47769	68588	0.696463	AAC	N	32489	65972	0.492467	0.342985	0.992085	-0.00794642	-0.423997
CAAAAG	QK	991	2257	notICP_notACP	0.439078	CAA	Q	47769	68588	0.696463	AAG	K	46919	83915	0.559125	0.38941	1.12755	0.120045	0.696371
CAAAAT	QN	965	2536	notICP_notACP	0.380521	CAA	Q	47769	68588	0.696463	AAT	N	53911	90477	0.595853	0.41499	0.91694	-0.0867134	-1.20926
CAAACA	QT	439	1154	notICP_notACP	0.380416	CAA	Q	47769	68588	0.696463	ACA	T	21454	41836	0.512812	0.357155	1.06513	0.0630968	0.140959
CAAACC	QT	209	800	notICP_notACP	0.26125	CAA	Q	47769	68588	0.696463	ACC	T	11745	33915	0.346307	0.24119	1.08317	0.079893	0.192344
CAAACG	QT	128	584	notICP_notACP	0.219178	CAA	Q	47769	68588	0.696463	ACG	T	6516	23587	0.276254	0.192401	1.13918	0.130305	0.394015
CAAACT	QT	482	1225	notICP_notACP	0.393469	CAA	Q	47769	68588	0.696463	ACT	T	23672	46914	0.504583	0.351423	1.11965	0.113012	0.566436
CAAAGA	QR	1015	1904	notICP_notACP	0.533088	CAA	Q	47769	68588	0.696463	AGA	R	37515	56301	0.666329	0.464074	1.14871	0.138644	1.04921
CAAAGC	QS	189	779	notICP_notACP	0.242619	CAA	Q	47769	68588	0.696463	AGC	S	10066	26996	0.37287	0.25969	0.934262	-0.067998	-0.65629
CAAAGG	QR	238	843	notICP_notACP	0.282325	CAA	Q	47769	68588	0.696463	AGG	R	9514	25824	0.368417	0.256589	1.1003	0.0955843	0.302761
CAAAGT	QS	491	1144	notICP_notACP	0.429196	CAA	Q	47769	68588	0.696463	AGT	S	19102	36706	0.520405	0.362443	1.18417	0.169046	1.10638
CAAATA	QI	575	1288	notICP_notACP	0.446429	CAA	Q	47769	68588	0.696463	ATA	I	28224	44693	0.631508	0.439822	1.01502	0.014909	-0.318481
CAAATC	QI	394	1253	notICP_notACP	0.314445	CAA	Q	47769	68588	0.696463	ATC	I	21682	50049	0.433215	0.301719	1.04218	0.0413158	-0.0355138
CAAATG	QM	928	1461	notICP_notACP	0.635181	CAA	Q	47769	68588	0.696463	ATG	M	44908	53970	0.832092	0.579521	1.09605	0.0917084	0.628731
CAAATT	QI	818	1854	notICP_notACP	0.441208	CAA	Q	47769	68588	0.696463	ATT	I	43772	72100	0.607101	0.422824	1.04348	0.042562	-0.0374997
CAACAA	QQ	1220	2903	notICP_notACP	0.420255	CAA	Q	47769	68588	0.696463	CAA	Q	47769	68588	0.696463	0.485061	0.866397	-0.143412	-1.96083
CAACAC	QH	137	486	notICP_notACP	0.281893	CAA	Q	47769	68588	0.696463	CAC	H	9279	20418	0.454452	0.316509	0.890632	-0.115824	-1.1082
CAACAG	QQ	470	1720	notICP_notACP	0.273256	CAA	Q	47769	68588	0.696463	CAG	Q	15519	34630	0.448137	0.312111	0.875508	-0.132951	-1.1982
CAACAT	QH	355	801	notICP_notACP	0.443196	CAA	Q	47769	68588	0.696463	CAT	H	22988	35025	0.656331	0.45711	0.96956	-0.0309127	-0.794965
CAACCA	QP	433	1010	notICP_notACP	0.428713	CAA	Q	47769	68588	0.696463	CCA	P	27334	42864	0.637691	0.444128	0.96529	-0.0353262	-0.814726
CAACCC	QP	56	360	notICP_notACP	0.155556	CAA	Q	47769	68588	0.696463	CCC	P	7510	21139	0.355268	0.247431	0.628683	-0.464127	-2.31344
CAACCG	QP	90	457	notICP_notACP	0.196937	CAA	Q	47769	68588	0.696463	CCG	P	4683	15878	0.294936	0.205412	0.958738	-0.0421374	-0.406867
CAACCT	QP	327	777	notICP_notACP	0.420849	CAA	Q	47769	68588	0.696463	CCT	P	18255	31698	0.575904	0.401096	1.04925	0.0480751	0.0160875
CAACGA	QR	79	258	notICP_notACP	0.306202	CAA	Q	47769	68588	0.696463	CGA	R	3616	7881	0.458825	0.319555	0.958213	-0.0426847	-0.636696
CAACGC	QR	42	172	notICP_notACP	0.244186	CAA	Q	47769	68588	0.696463	CGC	R	2444	7101	0.344177	0.239706	1.01869	0.0185154	-0.153948
CAACGG	QR	40	175	notICP_notACP	0.228571	CAA	Q	47769	68588	0.696463	CGG	R	1436	5002	0.287085	0.199944	1.14318	0.133811	0.427322
CAACGT	QR	224	448	notICP_notACP	0.5	CAA	Q	47769	68588	0.696463	CGT	R	10699	15601	0.685789	0.477627	1.04684	0.0457783	-0.00651308
CAACTA	QL	266	1005	notICP_notACP	0.264677	CAA	Q	47769	68588	0.696463	CTA	L	10977	34038	0.322493	0.224604	1.17841	0.16417	0.656734
CAACTC	QL	74	346	notICP_notACP	0.213873	CAA	Q	47769	68588	0.696463	CTC	L	5161	15635	0.330093	0.229897	0.930297	-0.0722514	-0.601351
CAACTG	QL	205	1136	notICP_notACP	0.180458	CAA	Q	47769	68588	0.696463	CTG	L	9352	35004	0.267169	0.186074	0.969819	-0.0306458	-0.322527
CAACTT	QL	258	698	notICP_notACP	0.369628	CAA	Q	47769	68588	0.696463	CTT	L	16918	29196	0.579463	0.403574	0.915884	-0.0878652	-1.18551
CAAGAA	QE	1777	3361	notICP_notACP	0.528712	CAA	Q	47769	68588	0.696463	GAA	E	80947	116321	0.695893	0.484664	1.09088	0.0869877	0.469962
CAAGAC	QD	417	1340	notICP_notACP	0.311194	CAA	Q	47769	68588	0.696463	GAC	D	25198	56376	0.446963	0.311293	0.999681	-0.000319063	-0.332027
CAAGAG	QE	545	1636	notICP_notACP	0.33313	CAA	Q	47769	68588	0.696463	GAG	E	23822	53751	0.443192	0.308667	1.07925	0.0762697	0.219157
CAAGAT	QD	1188	2492	notICP_notACP	0.476726	CAA	Q	47769	68588	0.696463	GAT	D	65301	97685	0.668485	0.465575	1.02395	0.023667	-0.244319
CAAGCA	QA	308	865	notICP_notACP	0.356069	CAA	Q	47769	68588	0.696463	GCA	A	19821	39440	0.502561	0.350015	1.0173	0.0171495	-0.235659
CAAGCC	QA	221	757	notICP_notACP	0.291942	CAA	Q	47769	68588	0.696463	GCC	A	13901	37123	0.374458	0.260796	1.11943	0.112816	0.419083
CAAGCG	QA	82	464	notICP_notACP	0.176724	CAA	Q	47769	68588	0.696463	GCG	A	4484	18382	0.243934	0.169891	1.04022	0.0394318	-0.0274375
CAAGCT	QA	542	1175	notICP_notACP	0.461277	CAA	Q	47769	68588	0.696463	GCT	A	26147	48625	0.537728	0.374507	1.23169	0.208387	1.54051
CAAGGA	QG	209	602	notICP_notACP	0.347176	CAA	Q	47769	68588	0.696463	GGA	G	12955	26514	0.48861	0.340299	1.02021	0.0200086	-0.206987
CAAGGC	QG	164	675	notICP_notACP	0.242963	CAA	Q	47769	68588	0.696463	GGC	G	9294	29115	0.319217	0.222323	1.09284	0.0887789	0.225287
CAAGGG	QG	84	366	notICP_notACP	0.229508	CAA	Q	47769	68588	0.696463	GGG	G	6361	17953	0.354314	0.246767	0.930062	-0.0725042	-0.646772
CAAGGT	QG	821	1496	notICP_notACP	0.548797	CAA	Q	47769	68588	0.696463	GGT	G	36951	56648	0.652291	0.454297	1.20801	0.188978	1.62858
CAAGTA	QV	227	743	notICP_notACP	0.305518	CAA	Q	47769	68588	0.696463	GTA	V	11957	28057	0.426168	0.29681	1.02934	0.0289159	-0.120045
CAAGTC	QV	222	824	notICP_notACP	0.269417	CAA	Q	47769	68588	0.696463	GTC	V	12572	33631	0.373822	0.260353	1.03482	0.0342237	-0.0734572
CAAGTG	QV	299	903	notICP_notACP	0.331118	CAA	Q	47769	68588	0.696463	GTG	V	13729	31479	0.436132	0.30375	1.0901	0.086272	0.289243
CAAGTT	QV	503	1192	notICP_notACP	0.42198	CAA	Q	47769	68588	0.696463	GTT	V	29055	51412	0.56514	0.393599	1.07211	0.069624	0.216639
CAATAC	QY	363	935	notICP_notACP	0.388235	CAA	Q	47769	68588	0.696463	TAC	Y	21835	38051	0.573835	0.399655	0.971426	-0.0289898	-0.678392
CAATAT	QY	547	1185	notICP_notACP	0.461603	CAA	Q	47769	68588	0.696463	TAT	Y	31878	46512	0.685372	0.477336	0.967041	-0.0335143	-0.856987
CAATCA	QS	364	1007	notICP_notACP	0.36147	CAA	Q	47769	68588	0.696463	TCA	S	24739	45894	0.539046	0.375426	0.962826	-0.0378829	-0.709356
CAATCC	QS	201	745	notICP_notACP	0.269799	CAA	Q	47769	68588	0.696463	TCC	S	15983	40829	0.391462	0.272639	0.989583	-0.0104717	-0.352266
CAATCG	QS	122	576	notICP_notACP	0.211806	CAA	Q	47769	68588	0.696463	TCG	S	8132	25573	0.317992	0.221469	0.956365	-0.0446157	-0.450407
CAATCT	QS	454	1115	notICP_notACP	0.407175	CAA	Q	47769	68588	0.696463	TCT	S	31620	54769	0.577334	0.402092	1.01264	0.0125627	-0.312516
CAATGC	QC	103	283	notICP_notACP	0.363958	CAA	Q	47769	68588	0.696463	TGC	C	6011	12787	0.470087	0.327398	1.11167	0.105861	0.469392
CAATGG	QW	543	758	notICP_notACP	0.716359	CAA	Q	47769	68588	0.696463	TGG	W	25848	26445	0.977425	0.68074	1.05232	0.0510005	0.0740248
CAATGT	QC	242	452	notICP_notACP	0.535398	CAA	Q	47769	68588	0.696463	TGT	C	13398	19411	0.690227	0.480718	1.11375	0.107731	0.711539
CAATTA	QL	616	1701	notICP_notACP	0.36214	CAA	Q	47769	68588	0.696463	TTA	L	29901	60149	0.497115	0.346223	1.04597	0.044949	-0.0114292
CAATTC	QF	397	1129	notICP_notACP	0.351639	CAA	Q	47769	68588	0.696463	TTC	F	28096	52551	0.534643	0.372359	0.944354	-0.0572537	-0.857124
CAATTG	QL	780	2103	notICP_notACP	0.370899	CAA	Q	47769	68588	0.696463	TTG	L	37865	74534	0.508023	0.353819	1.04827	0.0471426	0.00646601
CAATTT	QF	719	1544	notICP_notACP	0.465674	CAA	Q	47769	68588	0.696463	TTT	F	41807	62204	0.672095	0.468089	0.994839	-0.00517416	-0.549867
CACAAA	HK	264	766	notICP_notACP	0.344648	CAC	H	9279	20418	0.454452	AAA	K	65976	103606	0.636797	0.289394	1.19093	0.174734	0.927043
CACAAC	HN	148	570	notICP_notACP	0.259649	CAC	H	9279	20418	0.454452	AAC	N	32489	65972	0.492467	0.223802	1.16017	0.148568	0.563235
CACAAG	HK	323	799	notICP_notACP	0.404255	CAC	H	9279	20418	0.454452	AAG	K	46919	83915	0.559125	0.254096	1.59096	0.464336	3.0834
CACAAT	HN	203	709	notICP_notACP	0.286319	CAC	H	9279	20418	0.454452	AAT	N	53911	90477	0.595853	0.270787	1.05736	0.0557747	0.0598925
CACACA	HT	86	365	notICP_notACP	0.235616	CAC	H	9279	20418	0.454452	ACA	T	21454	41836	0.512812	0.233048	1.01102	0.0109591	-0.189574
CACACC	HT	55	279	notICP_notACP	0.197133	CAC	H	9279	20418	0.454452	ACC	T	11745	33915	0.346307	0.15738	1.25259	0.225214	0.720817
CACACG	HT	32	206	notICP_notACP	0.15534	CAC	H	9279	20418	0.454452	ACG	T	6516	23587	0.276254	0.125544	1.23733	0.212958	0.532235
CACACT	HT	111	375	notICP_notACP	0.296	CAC	H	9279	20418	0.454452	ACT	T	23672	46914	0.504583	0.229309	1.29084	0.25529	1.24607
CACAGA	HR	202	493	notICP_notACP	0.409736	CAC	H	9279	20418	0.454452	AGA	R	37515	56301	0.666329	0.302815	1.35309	0.302393	2.06641
CACAGC	HS	39	202	notICP_notACP	0.193069	CAC	H	9279	20418	0.454452	AGC	S	10066	26996	0.37287	0.169452	1.13938	0.130482	0.347782
CACAGG	HR	38	214	notICP_notACP	0.17757	CAC	H	9279	20418	0.454452	AGG	R	9514	25824	0.368417	0.167428	1.06058	0.0588131	0.0490596
CACAGT	HS	61	277	notICP_notACP	0.220217	CAC	H	9279	20418	0.454452	AGT	S	19102	36706	0.520405	0.236499	0.931151	-0.0713334	-0.614108
CACATA	HI	89	324	notICP_notACP	0.274691	CAC	H	9279	20418	0.454452	ATA	I	28224	44693	0.631508	0.28699	0.957146	-0.0437999	-0.578656
CACATC	HI	124	504	notICP_notACP	0.246032	CAC	H	9279	20418	0.454452	ATC	I	21682	50049	0.433215	0.196876	1.24968	0.222888	0.888921
CACATG	HM	178	426	notICP_notACP	0.41784	CAC	H	9279	20418	0.454452	ATG	M	44908	53970	0.832092	0.378146	1.10497	0.0998197	0.485621
CACATT	HI	181	603	notICP_notACP	0.300166	CAC	H	9279	20418	0.454452	ATT	I	43772	72100	0.607101	0.275898	1.08796	0.0843026	0.24951
CACCAA	HQ	142	524	notICP_notACP	0.270992	CAC	H	9279	20418	0.454452	CAA	Q	47769	68588	0.696463	0.316509	0.856192	-0.155261	-1.35158
CACCAC	HH	58	273	notICP_notACP	0.212454	CAC	H	9279	20418	0.454452	CAC	H	9279	20418	0.454452	0.206527	1.0287	0.0282974	-0.086465
CACCAG	HQ	64	302	notICP_notACP	0.211921	CAC	H	9279	20418	0.454452	CAG	Q	15519	34630	0.448137	0.203657	1.04058	0.0397744	-0.0312699
CACCAT	HH	128	413	notICP_notACP	0.309927	CAC	H	9279	20418	0.454452	CAT	H	22988	35025	0.656331	0.298271	1.03908	0.0383355	-0.0557613
CACCCA	HP	112	341	notICP_notACP	0.328446	CAC	H	9279	20418	0.454452	CCA	P	27334	42864	0.637691	0.2898	1.13335	0.12518	0.555803
CACCCC	HP	17	141	notICP_notACP	0.120567	CAC	H	9279	20418	0.454452	CCC	P	7510	21139	0.355268	0.161452	0.746769	-0.291999	-1.08388
CACCCG	HP	23	132	notICP_notACP	0.174242	CAC	H	9279	20418	0.454452	CCG	P	4683	15878	0.294936	0.134034	1.29998	0.262351	0.755715
CACCCT	HP	56	230	notICP_notACP	0.243478	CAC	H	9279	20418	0.454452	CCT	P	18255	31698	0.575904	0.261721	0.930298	-0.07225	-0.684585
CACCGA	HR	10	63	notICP_notACP	0.15873	CAC	H	9279	20418	0.454452	CGA	R	3616	7881	0.458825	0.208514	0.761245	-0.2728	-1.33244
CACCGC	HR	16	85	notICP_notACP	0.188235	CAC	H	9279	20418	0.454452	CGC	R	2444	7101	0.344177	0.156412	1.20346	0.1852	0.544805
CACCGG	HR	10	50	notICP_notACP	0.2	CAC	H	9279	20418	0.454452	CGG	R	1436	5002	0.287085	0.130466	1.53296	0.427202	1.41425
CACCGT	HR	46	171	notICP_notACP	0.269006	CAC	H	9279	20418	0.454452	CGT	R	10699	15601	0.685789	0.311658	0.863143	-0.147174	-1.2825
CACCTA	HL	15	176	notICP_notACP	0.0852273	CAC	H	9279	20418	0.454452	CTA	L	10977	34038	0.322493	0.146557	0.581528	-0.542095	-1.52459
CACCTC	HL	13	110	notICP_notACP	0.118182	CAC	H	9279	20418	0.454452	CTC	L	5161	15635	0.330093	0.150011	0.787819	-0.238486	-0.869589
CACCTG	HL	31	231	notICP_notACP	0.134199	CAC	H	9279	20418	0.454452	CTG	L	9352	35004	0.267169	0.121416	1.10529	0.100105	0.156778
CACCTT	HL	44	189	notICP_notACP	0.232804	CAC	H	9279	20418	0.454452	CTT	L	16918	29196	0.579463	0.263338	0.884051	-0.123241	-0.960729
CACGAA	HE	287	853	notICP_notACP	0.33646	CAC	H	9279	20418	0.454452	GAA	E	80947	116321	0.695893	0.31625	1.0639	0.0619447	0.116156
CACGAC	HD	96	465	notICP_notACP	0.206452	CAC	H	9279	20418	0.454452	GAC	D	25198	56376	0.446963	0.203123	1.01639	0.0162528	-0.140895
CACGAG	HE	81	386	notICP_notACP	0.209845	CAC	H	9279	20418	0.454452	GAG	E	23822	53751	0.443192	0.201409	1.04188	0.0410276	-0.0250571
CACGAT	HD	243	761	notICP_notACP	0.319317	CAC	H	9279	20418	0.454452	GAT	D	65301	97685	0.668485	0.303795	1.05109	0.0498318	0.0246983
CACGCA	HA	53	227	notICP_notACP	0.23348	CAC	H	9279	20418	0.454452	GCA	A	19821	39440	0.502561	0.22839	1.02229	0.0220435	-0.128321
CACGCC	HA	40	246	notICP_notACP	0.162602	CAC	H	9279	20418	0.454452	GCC	A	13901	37123	0.374458	0.170173	0.955507	-0.0455131	-0.349344
CACGCG	HA	8	101	notICP_notACP	0.0792079	CAC	H	9279	20418	0.454452	GCG	A	4484	18382	0.243934	0.110856	0.714509	-0.336159	-0.824065
CACGCT	HA	47	255	notICP_notACP	0.184314	CAC	H	9279	20418	0.454452	GCT	A	26147	48625	0.537728	0.244371	0.754236	-0.28205	-1.59981
CACGGA	HG	44	198	notICP_notACP	0.222222	CAC	H	9279	20418	0.454452	GGA	G	12955	26514	0.48861	0.22205	1.00078	0.000776767	-0.231405
CACGGC	HG	33	261	notICP_notACP	0.126437	CAC	H	9279	20418	0.454452	GGC	G	9294	29115	0.319217	0.145069	0.871565	-0.137465	-0.569693
CACGGG	HG	19	132	notICP_notACP	0.143939	CAC	H	9279	20418	0.454452	GGG	G	6361	17953	0.354314	0.161019	0.89393	-0.112128	-0.551925
CACGGT	HG	175	469	notICP_notACP	0.373134	CAC	H	9279	20418	0.454452	GGT	G	36951	56648	0.652291	0.296435	1.25874	0.23011	1.39839
CACGTA	HV	41	192	notICP_notACP	0.213542	CAC	H	9279	20418	0.454452	GTA	V	11957	28057	0.426168	0.193673	1.10259	0.0976611	0.238415
CACGTC	HV	74	317	notICP_notACP	0.233438	CAC	H	9279	20418	0.454452	GTC	V	12572	33631	0.373822	0.169884	1.3741	0.317803	1.23899
CACGTG	HV	66	221	notICP_notACP	0.298643	CAC	H	9279	20418	0.454452	GTG	V	13729	31479	0.436132	0.198201	1.50677	0.409965	2.03256
CACGTT	HV	133	454	notICP_notACP	0.292952	CAC	H	9279	20418	0.454452	GTT	V	29055	51412	0.56514	0.256829	1.14065	0.131596	0.534397
CACTAC	HY	120	389	notICP_notACP	0.308483	CAC	H	9279	20418	0.454452	TAC	Y	21835	38051	0.573835	0.26078	1.18292	0.167989	0.788766
CACTAT	HY	106	371	notICP_notACP	0.285714	CAC	H	9279	20418	0.454452	TAT	Y	31878	46512	0.685372	0.311468	0.917314	-0.0863057	-0.905006
CACTCA	HS	74	293	notICP_notACP	0.25256	CAC	H	9279	20418	0.454452	TCA	S	24739	45894	0.539046	0.244971	1.03098	0.030509	-0.0901028
CACTCC	HS	76	345	notICP_notACP	0.22029	CAC	H	9279	20418	0.454452	TCC	S	15983	40829	0.391462	0.177901	1.23827	0.213719	0.757939
CACTCG	HS	31	169	notICP_notACP	0.183432	CAC	H	9279	20418	0.454452	TCG	S	8132	25573	0.317992	0.144512	1.26932	0.238482	0.715858
CACTCT	HS	126	432	notICP_notACP	0.291667	CAC	H	9279	20418	0.454452	TCT	S	31620	54769	0.577334	0.262371	1.11166	0.105854	0.376117
CACTGC	HC	28	131	notICP_notACP	0.21374	CAC	H	9279	20418	0.454452	TGC	C	6011	12787	0.470087	0.213632	1.00051	0.000508175	-0.223914
CACTGG	HW	127	261	notICP_notACP	0.48659	CAC	H	9279	20418	0.454452	TGG	W	25848	26445	0.977425	0.444193	1.09545	0.0911636	0.475991
CACTGT	HC	57	175	notICP_notACP	0.325714	CAC	H	9279	20418	0.454452	TGT	C	13398	19411	0.690227	0.313675	1.03838	0.0376628	-0.0635344
CACTTA	HL	74	388	notICP_notACP	0.190722	CAC	H	9279	20418	0.454452	TTA	L	29901	60149	0.497115	0.225915	0.844218	-0.169344	-1.02512
CACTTC	HF	98	406	notICP_notACP	0.241379	CAC	H	9279	20418	0.454452	TTC	F	28096	52551	0.534643	0.242969	0.993456	-0.00656569	-0.292922
CACTTG	HL	160	582	notICP_notACP	0.274914	CAC	H	9279	20418	0.454452	TTG	L	37865	74534	0.508023	0.230872	1.19076	0.174595	0.738718
CACTTT	HF	102	367	notICP_notACP	0.277929	CAC	H	9279	20418	0.454452	TTT	F	41807	62204	0.672095	0.305435	0.909946	-0.0943704	-0.937722
CAGAAA	QK	409	1253	notICP_notACP	0.326417	CAG	Q	15519	34630	0.448137	AAA	K	65976	103606	0.636797	0.285373	1.14383	0.134379	0.61404
CAGAAC	QN	179	806	notICP_notACP	0.222084	CAG	Q	15519	34630	0.448137	AAC	N	32489	65972	0.492467	0.220693	1.00631	0.00628618	-0.202748
CAGAAG	QK	232	979	notICP_notACP	0.236977	CAG	Q	15519	34630	0.448137	AAG	K	46919	83915	0.559125	0.250565	0.945769	-0.0557573	-0.568858
CAGAAT	QN	321	1151	notICP_notACP	0.278888	CAG	Q	15519	34630	0.448137	AAT	N	53911	90477	0.595853	0.267024	1.04443	0.0434711	-0.0180236
CAGACA	QT	110	450	notICP_notACP	0.244444	CAG	Q	15519	34630	0.448137	ACA	T	21454	41836	0.512812	0.22981	1.06368	0.0617342	0.0832577
CAGACC	QT	39	299	notICP_notACP	0.130435	CAG	Q	15519	34630	0.448137	ACC	T	11745	33915	0.346307	0.155193	0.840468	-0.173797	-0.717202
CAGACG	QT	31	251	notICP_notACP	0.123506	CAG	Q	15519	34630	0.448137	ACG	T	6516	23587	0.276254	0.1238	0.997627	-0.00237543	-0.137722
CAGACT	QT	74	422	notICP_notACP	0.175355	CAG	Q	15519	34630	0.448137	ACT	T	23672	46914	0.504583	0.226122	0.775489	-0.254262	-1.37305
CAGAGA	QR	150	606	notICP_notACP	0.247525	CAG	Q	15519	34630	0.448137	AGA	R	37515	56301	0.666329	0.298607	0.828931	-0.187618	-1.45688
CAGAGC	QS	55	307	notICP_notACP	0.179153	CAG	Q	15519	34630	0.448137	AGC	S	10066	26996	0.37287	0.167097	1.07215	0.069666	0.0921389
CAGAGG	QR	54	339	notICP_notACP	0.159292	CAG	Q	15519	34630	0.448137	AGG	R	9514	25824	0.368417	0.165101	0.964813	-0.0358209	-0.304628
CAGAGT	QS	84	377	notICP_notACP	0.222812	CAG	Q	15519	34630	0.448137	AGT	S	19102	36706	0.520405	0.233213	0.955399	-0.0456259	-0.479318
CAGATA	QI	163	564	ACP	0.289007	CAG	Q	15519	34630	0.448137	ATA	I	28224	44693	0.631508	0.283003	1.02122	0.0209954	-0.165772
CAGATC	QI	138	600	notICP_notACP	0.23	CAG	Q	15519	34630	0.448137	ATC	I	21682	50049	0.433215	0.19414	1.18471	0.169499	0.594955
CAGATG	QM	194	552	notICP_notACP	0.351449	CAG	Q	15519	34630	0.448137	ATG	M	44908	53970	0.832092	0.372892	0.942497	-0.0592222	-0.873812
CAGATT	QI	188	706	notICP_notACP	0.266289	CAG	Q	15519	34630	0.448137	ATT	I	43772	72100	0.607101	0.272065	0.97877	-0.0214583	-0.417205
CAGCAA	QQ	568	1913	notICP_notACP	0.296916	CAG	Q	15519	34630	0.448137	CAA	Q	47769	68588	0.696463	0.312111	0.951314	-0.0499106	-0.66994
CAGCAC	QH	76	324	notICP_notACP	0.234568	CAG	Q	15519	34630	0.448137	CAC	H	9279	20418	0.454452	0.203657	1.15178	0.141308	0.474377
CAGCAG	QQ	362	1381	notICP_notACP	0.262129	CAG	Q	15519	34630	0.448137	CAG	Q	15519	34630	0.448137	0.200827	1.30525	0.266392	1.15591
CAGCAT	QH	198	626	notICP_notACP	0.316294	CAG	Q	15519	34630	0.448137	CAT	H	22988	35025	0.656331	0.294127	1.07537	0.0726617	0.183308
CAGCCA	QP	124	569	notICP_notACP	0.217926	CAG	Q	15519	34630	0.448137	CCA	P	27334	42864	0.637691	0.285773	0.762584	-0.271043	-1.81759
CAGCCC	QP	36	271	notICP_notACP	0.132841	CAG	Q	15519	34630	0.448137	CCC	P	7510	21139	0.355268	0.159209	0.834385	-0.18106	-0.757381
CAGCCG	QP	53	294	notICP_notACP	0.180272	CAG	Q	15519	34630	0.448137	CCG	P	4683	15878	0.294936	0.132172	1.36392	0.310363	0.933894
CAGCCT	QP	111	478	notICP_notACP	0.232218	CAG	Q	15519	34630	0.448137	CCT	P	18255	31698	0.575904	0.258084	0.899775	-0.105611	-0.850956
CAGCGA	QR	41	188	notICP_notACP	0.218085	CAG	Q	15519	34630	0.448137	CGA	R	3616	7881	0.458825	0.205617	1.06064	0.0588717	0.0605351
CAGCGC	QR	23	158	notICP_notACP	0.14557	CAG	Q	15519	34630	0.448137	CGC	R	2444	7101	0.344177	0.154239	0.943795	-0.057846	-0.356964
CAGCGG	QR	22	120	notICP_notACP	0.183333	CAG	Q	15519	34630	0.448137	CGG	R	1436	5002	0.287085	0.128654	1.42502	0.354182	1.08453
CAGCGT	QR	70	246	notICP_notACP	0.284553	CAG	Q	15519	34630	0.448137	CGT	R	10699	15601	0.685789	0.307328	0.925893	-0.0769963	-0.834106
CAGCTA	QL	92	527	notICP_notACP	0.174573	CAG	Q	15519	34630	0.448137	CTA	L	10977	34038	0.322493	0.144521	1.20794	0.188919	0.517854
CAGCTC	QL	50	254	notICP_notACP	0.19685	CAG	Q	15519	34630	0.448137	CTC	L	5161	15635	0.330093	0.147927	1.33073	0.285726	0.935586
CAGCTG	QL	97	627	notICP_notACP	0.154705	CAG	Q	15519	34630	0.448137	CTG	L	9352	35004	0.267169	0.119729	1.29213	0.256292	0.654064
CAGCTT	QL	109	421	notICP_notACP	0.258907	CAG	Q	15519	34630	0.448137	CTT	L	16918	29196	0.579463	0.259679	0.997028	-0.0029761	-0.292354
CAGGAA	QE	368	1472	notICP_notACP	0.25	CAG	Q	15519	34630	0.448137	GAA	E	80947	116321	0.695893	0.311856	0.801652	-0.22108	-1.71146
CAGGAC	QD	181	807	notICP_notACP	0.224287	CAG	Q	15519	34630	0.448137	GAC	D	25198	56376	0.446963	0.200301	1.11975	0.113108	0.323331
CAGGAG	QE	166	820	notICP_notACP	0.202439	CAG	Q	15519	34630	0.448137	GAG	E	23822	53751	0.443192	0.198611	1.01927	0.0190915	-0.124952
CAGGAT	QD	327	1152	notICP_notACP	0.283854	CAG	Q	15519	34630	0.448137	GAT	D	65301	97685	0.668485	0.299573	0.947528	-0.0538987	-0.668354
CAGGCA	QA	142	564	notICP_notACP	0.251773	CAG	Q	15519	34630	0.448137	GCA	A	19821	39440	0.502561	0.225216	1.11792	0.111467	0.354318
CAGGCC	QA	78	450	notICP_notACP	0.173333	CAG	Q	15519	34630	0.448137	GCC	A	13901	37123	0.374458	0.167809	1.03292	0.0323925	-0.0544396
CAGGCG	QA	43	265	notICP_notACP	0.162264	CAG	Q	15519	34630	0.448137	GCG	A	4484	18382	0.243934	0.109316	1.48436	0.394982	1.06635
CAGGCT	QA	120	560	notICP_notACP	0.214286	CAG	Q	15519	34630	0.448137	GCT	A	26147	48625	0.537728	0.240976	0.889242	-0.117386	-0.851218
CAGGGA	QG	85	329	notICP_notACP	0.258359	CAG	Q	15519	34630	0.448137	GGA	G	12955	26514	0.48861	0.218964	1.17991	0.16544	0.647566
CAGGGC	QG	76	400	notICP_notACP	0.19	CAG	Q	15519	34630	0.448137	GGC	G	9294	29115	0.319217	0.143053	1.32818	0.283809	0.89662
CAGGGG	QG	27	197	notICP_notACP	0.137056	CAG	Q	15519	34630	0.448137	GGG	G	6361	17953	0.354314	0.158781	0.863173	-0.14714	-0.653291
CAGGGT	QG	96	442	notICP_notACP	0.217195	CAG	Q	15519	34630	0.448137	GGT	G	36951	56648	0.652291	0.292316	0.743012	-0.297042	-1.98694
CAGGTA	QV	66	348	notICP_notACP	0.189655	CAG	Q	15519	34630	0.448137	GTA	V	11957	28057	0.426168	0.190982	0.993053	-0.00697118	-0.231964
CAGGTC	QV	63	353	notICP_notACP	0.17847	CAG	Q	15519	34630	0.448137	GTC	V	12572	33631	0.373822	0.167524	1.06534	0.0632981	0.0669188
CAGGTG	QV	96	473	notICP_notACP	0.20296	CAG	Q	15519	34630	0.448137	GTG	V	13729	31479	0.436132	0.195447	1.03844	0.0377184	-0.039336
CAGGTT	QV	133	518	notICP_notACP	0.256757	CAG	Q	15519	34630	0.448137	GTT	V	29055	51412	0.56514	0.253261	1.0138	0.0137102	-0.190266
CAGTAC	QY	185	636	notICP_notACP	0.290881	CAG	Q	15519	34630	0.448137	TAC	Y	21835	38051	0.573835	0.257157	1.13114	0.123226	0.48049
CAGTAT	QY	265	749	notICP_notACP	0.353805	CAG	Q	15519	34630	0.448137	TAT	Y	31878	46512	0.685372	0.307141	1.15193	0.14144	0.716465
CAGTCA	QS	95	454	notICP_notACP	0.209251	CAG	Q	15519	34630	0.448137	TCA	S	24739	45894	0.539046	0.241567	0.866224	-0.143612	-0.977449
CAGTCC	QS	62	372	notICP_notACP	0.166667	CAG	Q	15519	34630	0.448137	TCC	S	15983	40829	0.391462	0.175429	0.950053	-0.0512372	-0.381494
CAGTCG	QS	52	316	notICP_notACP	0.164557	CAG	Q	15519	34630	0.448137	TCG	S	8132	25573	0.317992	0.142504	1.15475	0.143887	0.341396
CAGTCT	QS	122	474	notICP_notACP	0.257384	CAG	Q	15519	34630	0.448137	TCT	S	31620	54769	0.577334	0.258725	0.994817	-0.00519649	-0.304054
CAGTGC	QC	34	146	notICP_notACP	0.232877	CAG	Q	15519	34630	0.448137	TGC	C	6011	12787	0.470087	0.210664	1.10544	0.100247	0.272759
CAGTGG	QW	130	339	notICP_notACP	0.383481	CAG	Q	15519	34630	0.448137	TGG	W	25848	26445	0.977425	0.438021	0.875486	-0.132977	-1.68178
CAGTGT	QC	54	197	notICP_notACP	0.274112	CAG	Q	15519	34630	0.448137	TGT	C	13398	19411	0.690227	0.309317	0.886185	-0.12083	-1.11374
CAGTTA	QL	173	804	notICP_notACP	0.215174	CAG	Q	15519	34630	0.448137	TTA	L	29901	60149	0.497115	0.222776	0.965876	-0.0347195	-0.405755
CAGTTC	QF	200	740	notICP_notACP	0.27027	CAG	Q	15519	34630	0.448137	TTC	F	28096	52551	0.534643	0.239593	1.12804	0.120479	0.431078
CAGTTG	QL	236	1056	notICP_notACP	0.223485	CAG	Q	15519	34630	0.448137	TTG	L	37865	74534	0.508023	0.227664	0.981642	-0.0185282	-0.334518
CAGTTT	QF	388	1068	notICP_notACP	0.363296	CAG	Q	15519	34630	0.448137	TTT	F	41807	62204	0.672095	0.301191	1.2062	0.187473	1.06751
CATAAA	HK	465	1067	notICP_notACP	0.435801	CAT	H	22988	35025	0.656331	AAA	K	65976	103606	0.636797	0.41795	1.04271	0.0418251	-0.04424
CATAAC	HN	222	680	notICP_notACP	0.326471	CAT	H	22988	35025	0.656331	AAC	N	32489	65972	0.492467	0.323221	1.01005	0.0100032	-0.269896
CATAAG	HK	230	671	notICP_notACP	0.342772	CAT	H	22988	35025	0.656331	AAG	K	46919	83915	0.559125	0.366971	0.934056	-0.0682184	-0.929098
CATAAT	HN	352	968	notICP_notACP	0.363636	CAT	H	22988	35025	0.656331	AAT	N	53911	90477	0.595853	0.391077	0.929833	-0.07275	-1.027
CATACA	HT	162	461	notICP_notACP	0.35141	CAT	H	22988	35025	0.656331	ACA	T	21454	41836	0.512812	0.336574	1.04408	0.0431341	-0.0253625
CATACC	HT	88	371	notICP_notACP	0.237197	CAT	H	22988	35025	0.656331	ACC	T	11745	33915	0.346307	0.227292	1.04358	0.0426543	-0.0196695
CATACG	HT	43	258	notICP_notACP	0.166667	CAT	H	22988	35025	0.656331	ACG	T	6516	23587	0.276254	0.181314	0.919215	-0.0842347	-0.51913
CATACT	HT	158	492	notICP_notACP	0.321138	CAT	H	22988	35025	0.656331	ACT	T	23672	46914	0.504583	0.331173	0.969698	-0.0307707	-0.574929
CATAGA	HR	285	591	notICP_notACP	0.482234	CAT	H	22988	35025	0.656331	AGA	R	37515	56301	0.666329	0.437333	1.10267	0.0977344	0.539154
CATAGC	HS	63	248	notICP_notACP	0.254032	CAT	H	22988	35025	0.656331	AGC	S	10066	26996	0.37287	0.244726	1.03803	0.037321	-0.051508
CATAGG	HR	85	298	notICP_notACP	0.285235	CAT	H	22988	35025	0.656331	AGG	R	9514	25824	0.368417	0.241804	1.17961	0.165187	0.713503
CATAGT	HS	115	369	notICP_notACP	0.311653	CAT	H	22988	35025	0.656331	AGT	S	19102	36706	0.520405	0.341558	0.912445	-0.0916276	-1.02957
CATATA	HI	236	533	notICP_notACP	0.442777	CAT	H	22988	35025	0.656331	ATA	I	28224	44693	0.631508	0.414479	1.06827	0.0660443	0.192679
CATATC	HI	215	641	notICP_notACP	0.335413	CAT	H	22988	35025	0.656331	ATC	I	21682	50049	0.433215	0.284333	1.17965	0.165218	0.839229
CATATG	HM	343	588	notICP_notACP	0.583333	CAT	H	22988	35025	0.656331	ATG	M	44908	53970	0.832092	0.546128	1.06813	0.0659056	0.252072
CATATT	HI	431	959	notICP_notACP	0.449426	CAT	H	22988	35025	0.656331	ATT	I	43772	72100	0.607101	0.398459	1.12791	0.120366	0.715778
CATCAA	HQ	439	983	notICP_notACP	0.446592	CAT	H	22988	35025	0.656331	CAA	Q	47769	68588	0.696463	0.45711	0.97699	-0.0232793	-0.719141
CATCAC	HH	105	385	notICP_notACP	0.272727	CAT	H	22988	35025	0.656331	CAC	H	9279	20418	0.454452	0.298271	0.914361	-0.0895302	-0.886326
CATCAG	HQ	101	408	notICP_notACP	0.247549	CAT	H	22988	35025	0.656331	CAG	Q	15519	34630	0.448137	0.294127	0.841641	-0.172402	-1.35156
CATCAT	HH	294	708	notICP_notACP	0.415254	CAT	H	22988	35025	0.656331	CAT	H	22988	35025	0.656331	0.430771	0.96398	-0.0366848	-0.802827
CATCCA	HP	371	759	notICP_notACP	0.488801	CAT	H	22988	35025	0.656331	CCA	P	27334	42864	0.637691	0.418537	1.16788	0.155191	1.12536
CATCCC	HP	67	279	notICP_notACP	0.240143	CAT	H	22988	35025	0.656331	CCC	P	7510	21139	0.355268	0.233173	1.02989	0.0294548	-0.0914188
CATCCG	HP	69	307	notICP_notACP	0.224756	CAT	H	22988	35025	0.656331	CCG	P	4683	15878	0.294936	0.193576	1.16107	0.149344	0.491059
CATCCT	HP	293	623	notICP_notACP	0.470305	CAT	H	22988	35025	0.656331	CCT	P	18255	31698	0.575904	0.377984	1.24425	0.21853	1.66079
CATCGA	HR	44	134	notICP_notACP	0.328358	CAT	H	22988	35025	0.656331	CGA	R	3616	7881	0.458825	0.301141	1.09038	0.0865259	0.28862
CATCGC	HR	33	160	notICP_notACP	0.20625	CAT	H	22988	35025	0.656331	CGC	R	2444	7101	0.344177	0.225894	0.913039	-0.0909769	-0.677922
CATCGG	HR	11	81	notICP_notACP	0.135802	CAT	H	22988	35025	0.656331	CGG	R	1436	5002	0.287085	0.188423	0.720732	-0.327488	-1.37449
CATCGT	HR	168	304	notICP_notACP	0.552632	CAT	H	22988	35025	0.656331	CGT	R	10699	15601	0.685789	0.450105	1.22778	0.205211	1.81223
CATCTA	HL	87	450	notICP_notACP	0.193333	CAT	H	22988	35025	0.656331	CTA	L	10977	34038	0.322493	0.211662	0.913406	-0.0905743	-0.633473
CATCTC	HL	55	215	notICP_notACP	0.255814	CAT	H	22988	35025	0.656331	CTC	L	5161	15635	0.330093	0.21665	1.18077	0.166167	0.644871
CATCTG	HL	68	422	notICP_notACP	0.161137	CAT	H	22988	35025	0.656331	CTG	L	9352	35004	0.267169	0.175352	0.918939	-0.0845357	-0.503142
CATCTT	HL	177	439	notICP_notACP	0.403189	CAT	H	22988	35025	0.656331	CTT	L	16918	29196	0.579463	0.38032	1.06013	0.0583936	0.107664
CATGAA	HE	704	1527	notICP_notACP	0.461035	CAT	H	22988	35025	0.656331	GAA	E	80947	116321	0.695893	0.456736	1.00941	0.00936679	-0.387937
CATGAC	HD	221	802	notICP_notACP	0.275561	CAT	H	22988	35025	0.656331	GAC	D	25198	56376	0.446963	0.293356	0.939341	-0.0625772	-0.708109
CATGAG	HE	160	589	notICP_notACP	0.271647	CAT	H	22988	35025	0.656331	GAG	E	23822	53751	0.443192	0.290881	0.933878	-0.0684099	-0.737613
CATGAT	HD	577	1309	notICP_notACP	0.440794	CAT	H	22988	35025	0.656331	GAT	D	65301	97685	0.668485	0.438748	1.00466	0.00465392	-0.419149
CATGCA	HA	195	545	notICP_notACP	0.357798	CAT	H	22988	35025	0.656331	GCA	A	19821	39440	0.502561	0.329846	1.08474	0.0813421	0.274613
CATGCC	HA	124	455	notICP_notACP	0.272527	CAT	H	22988	35025	0.656331	GCC	A	13901	37123	0.374458	0.245768	1.10888	0.10335	0.337062
CATGCG	HA	44	247	notICP_notACP	0.178138	CAT	H	22988	35025	0.656331	GCG	A	4484	18382	0.243934	0.160102	1.11265	0.106747	0.233064
CATGCT	HA	254	657	notICP_notACP	0.386606	CAT	H	22988	35025	0.656331	GCT	A	26147	48625	0.537728	0.352927	1.09543	0.0911433	0.378017
CATGGA	HG	140	419	notICP_notACP	0.334129	CAT	H	22988	35025	0.656331	GGA	G	12955	26514	0.48861	0.32069	1.04191	0.0410523	-0.0397122
CATGGC	HG	85	437	notICP_notACP	0.194508	CAT	H	22988	35025	0.656331	GGC	G	9294	29115	0.319217	0.209512	0.928386	-0.0743077	-0.556968
CATGGG	HG	86	322	notICP_notACP	0.267081	CAT	H	22988	35025	0.656331	GGG	G	6361	17953	0.354314	0.232547	1.1485	0.138457	0.524646
CATGGT	HG	365	825	notICP_notACP	0.442424	CAT	H	22988	35025	0.656331	GGT	G	36951	56648	0.652291	0.428119	1.03341	0.0328677	-0.134195
CATGTA	HV	110	334	notICP_notACP	0.329341	CAT	H	22988	35025	0.656331	GTA	V	11957	28057	0.426168	0.279707	1.17745	0.16335	0.811828
CATGTC	HV	110	470	notICP_notACP	0.234043	CAT	H	22988	35025	0.656331	GTC	V	12572	33631	0.373822	0.245351	0.95391	-0.0471864	-0.512425
CATGTG	HV	111	395	notICP_notACP	0.281013	CAT	H	22988	35025	0.656331	GTG	V	13729	31479	0.436132	0.286247	0.981714	-0.0184555	-0.420141
CATGTT	HV	298	717	notICP_notACP	0.415621	CAT	H	22988	35025	0.656331	GTT	V	29055	51412	0.56514	0.370919	1.12052	0.113788	0.605063
CATTAC	HY	168	486	notICP_notACP	0.345679	CAT	H	22988	35025	0.656331	TAC	Y	21835	38051	0.573835	0.376626	0.917831	-0.0857417	-1.08998
CATTAT	HY	405	795	notICP_notACP	0.509434	CAT	H	22988	35025	0.656331	TAT	Y	31878	46512	0.685372	0.449831	1.1325	0.124429	0.854172
CATTCA	HS	284	723	notICP_notACP	0.392808	CAT	H	22988	35025	0.656331	TCA	S	24739	45894	0.539046	0.353793	1.11028	0.104608	0.496243
CATTCC	HS	173	678	notICP_notACP	0.255162	CAT	H	22988	35025	0.656331	TCC	S	15983	40829	0.391462	0.256929	0.993125	-0.00689899	-0.31165
CATTCG	HS	90	400	notICP_notACP	0.225	CAT	H	22988	35025	0.656331	TCG	S	8132	25573	0.317992	0.208708	1.07806	0.0751651	0.142633
CATTCT	HS	352	859	notICP_notACP	0.409779	CAT	H	22988	35025	0.656331	TCT	S	31620	54769	0.577334	0.378922	1.08143	0.0782865	0.287472
CATTGC	HC	70	205	notICP_notACP	0.341463	CAT	H	22988	35025	0.656331	TGC	C	6011	12787	0.470087	0.308533	1.10673	0.101413	0.408359
CATTGG	HW	272	386	notICP_notACP	0.704663	CAT	H	22988	35025	0.656331	TGG	W	25848	26445	0.977425	0.641514	1.09844	0.0938883	0.730248
CATTGT	HC	154	317	notICP_notACP	0.485804	CAT	H	22988	35025	0.656331	TGT	C	13398	19411	0.690227	0.453018	1.07237	0.0698751	0.252065
CATTTA	HL	424	1058	notICP_notACP	0.400756	CAT	H	22988	35025	0.656331	TTA	L	29901	60149	0.497115	0.326272	1.22829	0.20562	1.31732
CATTTC	HF	362	867	notICP_notACP	0.417532	CAT	H	22988	35025	0.656331	TTC	F	28096	52551	0.534643	0.350903	1.18988	0.173852	1.11585
CATTTG	HL	550	1343	notICP_notACP	0.409531	CAT	H	22988	35025	0.656331	TTG	L	37865	74534	0.508023	0.333431	1.22823	0.205575	1.3458
CATTTT	HF	478	950	notICP_notACP	0.503158	CAT	H	22988	35025	0.656331	TTT	F	41807	62204	0.672095	0.441117	1.14065	0.131594	0.91783
CCAAAA	PK	562	1551	notICP_notACP	0.362347	CCA	P	27334	42864	0.637691	AAA	K	65976	103606	0.636797	0.40608	0.892304	-0.113948	-1.40666
CCAAAC	PN	418	1108	notICP_notACP	0.377256	CCA	P	27334	42864	0.637691	AAC	N	32489	65972	0.492467	0.314042	1.20129	0.183399	1.07867
CCAAAG	PK	646	1513	notICP_notACP	0.426966	CCA	P	27334	42864	0.637691	AAG	K	46919	83915	0.559125	0.356549	1.1975	0.180232	1.19444
CCAAAT	PN	601	1554	notICP_notACP	0.386744	CCA	P	27334	42864	0.637691	AAT	N	53911	90477	0.595853	0.37997	1.01783	0.0176695	-0.251339
CCAACA	PT	291	803	notICP_notACP	0.362391	CCA	P	27334	42864	0.637691	ACA	T	21454	41836	0.512812	0.327016	1.10818	0.102716	0.443356
CCAACC	PT	132	547	notICP_notACP	0.241316	CCA	P	27334	42864	0.637691	ACC	T	11745	33915	0.346307	0.220837	1.09274	0.0886839	0.223269
CCAACG	PT	57	396	notICP_notACP	0.143939	CCA	P	27334	42864	0.637691	ACG	T	6516	23587	0.276254	0.176165	0.817073	-0.202027	-0.906136
CCAACT	PT	341	941	notICP_notACP	0.36238	CCA	P	27334	42864	0.637691	ACT	T	23672	46914	0.504583	0.321768	1.12622	0.118864	0.565843
CCAAGA	PR	780	1328	notICP_notACP	0.587349	CCA	P	27334	42864	0.637691	AGA	R	37515	56301	0.666329	0.424912	1.38228	0.323737	3.17654
CCAAGC	PS	138	477	notICP_notACP	0.289308	CCA	P	27334	42864	0.637691	AGC	S	10066	26996	0.37287	0.237776	1.21673	0.196163	0.898638
CCAAGG	PR	107	455	notICP_notACP	0.235165	CCA	P	27334	42864	0.637691	AGG	R	9514	25824	0.368417	0.234936	1.00097	0.000972274	-0.243808
CCAAGT	PS	307	786	notICP_notACP	0.390585	CCA	P	27334	42864	0.637691	AGT	S	19102	36706	0.520405	0.331858	1.17697	0.162939	0.959603
CCAATA	PI	331	781	notICP_notACP	0.423816	CCA	P	27334	42864	0.637691	ATA	I	28224	44693	0.631508	0.402707	1.05242	0.0510884	0.0446227
CCAATC	PI	207	693	notICP_notACP	0.298701	CCA	P	27334	42864	0.637691	ATC	I	21682	50049	0.433215	0.276258	1.08124	0.0781099	0.208407
CCAATG	PM	448	851	notICP_notACP	0.526439	CCA	P	27334	42864	0.637691	ATG	M	44908	53970	0.832092	0.530618	0.992126	-0.00790555	-0.655468
CCAATT	PI	511	1174	notICP_notACP	0.435264	CCA	P	27334	42864	0.637691	ATT	I	43772	72100	0.607101	0.387143	1.1243	0.117158	0.664221
CCACAA	PQ	481	1128	notICP_notACP	0.426418	CCA	P	27334	42864	0.637691	CAA	Q	47769	68588	0.696463	0.444128	0.960124	-0.0406925	-0.865954
CCACAC	PH	76	278	notICP_notACP	0.273381	CCA	P	27334	42864	0.637691	CAC	H	9279	20418	0.454452	0.2898	0.943345	-0.0583237	-0.673619
CCACAG	PQ	155	611	notICP_notACP	0.253682	CCA	P	27334	42864	0.637691	CAG	Q	15519	34630	0.448137	0.285773	0.887705	-0.119116	-1.01926
CCACAT	PH	187	508	notICP_notACP	0.36811	CCA	P	27334	42864	0.637691	CAT	H	22988	35025	0.656331	0.418537	0.879517	-0.128382	-1.5693
CCACCA	PP	454	979	notICP_notACP	0.463739	CCA	P	27334	42864	0.637691	CCA	P	27334	42864	0.637691	0.40665	1.14039	0.131367	0.84377
CCACCC	PP	45	284	notICP_notACP	0.158451	CCA	P	27334	42864	0.637691	CCC	P	7510	21139	0.355268	0.226551	0.699404	-0.357527	-1.7605
CCACCG	PP	52	350	notICP_notACP	0.148571	CCA	P	27334	42864	0.637691	CCG	P	4683	15878	0.294936	0.188078	0.789944	-0.235793	-1.08134
CCACCT	PP	250	742	notICP_notACP	0.336927	CCA	P	27334	42864	0.637691	CCT	P	18255	31698	0.575904	0.367249	0.917436	-0.0861728	-1.06608
CCACGA	PR	21	119	notICP_notACP	0.176471	CCA	P	27334	42864	0.637691	CGA	R	3616	7881	0.458825	0.292589	0.603135	-0.505614	-2.90256
CCACGC	PR	32	119	notICP_notACP	0.268908	CCA	P	27334	42864	0.637691	CGC	R	2444	7101	0.344177	0.219479	1.22521	0.203113	0.871065
CCACGG	PR	17	74	notICP_notACP	0.22973	CCA	P	27334	42864	0.637691	CGG	R	1436	5002	0.287085	0.183072	1.25486	0.227026	0.84777
CCACGT	PR	127	256	notICP_notACP	0.496094	CCA	P	27334	42864	0.637691	CGT	R	10699	15601	0.685789	0.437322	1.13439	0.126095	0.848862
CCACTA	PL	82	512	notICP_notACP	0.160156	CCA	P	27334	42864	0.637691	CTA	L	10977	34038	0.322493	0.205651	0.778778	-0.250029	-1.23363
CCACTC	PL	22	185	notICP_notACP	0.118919	CCA	P	27334	42864	0.637691	CTC	L	5161	15635	0.330093	0.210497	0.564943	-0.571031	-2.26768
CCACTG	PL	63	480	notICP_notACP	0.13125	CCA	P	27334	42864	0.637691	CTG	L	9352	35004	0.267169	0.170372	0.770375	-0.260878	-1.05397
CCACTT	PL	132	381	notICP_notACP	0.346457	CCA	P	27334	42864	0.637691	CTT	L	16918	29196	0.579463	0.369518	0.93759	-0.0644429	-0.906397
CCAGAA	PE	960	1996	notICP_notACP	0.480962	CCA	P	27334	42864	0.637691	GAA	E	80947	116321	0.695893	0.443765	1.08382	0.0804928	0.360331
CCAGAC	PD	193	658	notICP_notACP	0.293313	CCA	P	27334	42864	0.637691	GAC	D	25198	56376	0.446963	0.285025	1.02908	0.0286651	-0.116921
CCAGAG	PE	212	774	notICP_notACP	0.273902	CCA	P	27334	42864	0.637691	GAG	E	23822	53751	0.443192	0.28262	0.969154	-0.0313319	-0.49407
CCAGAT	PD	598	1431	notICP_notACP	0.41789	CCA	P	27334	42864	0.637691	GAT	D	65301	97685	0.668485	0.426287	0.9803	-0.0198964	-0.63914
CCAGCA	PA	191	610	notICP_notACP	0.313115	CCA	P	27334	42864	0.637691	GCA	A	19821	39440	0.502561	0.320479	0.977022	-0.023246	-0.503955
CCAGCC	PA	71	393	notICP_notACP	0.180662	CCA	P	27334	42864	0.637691	GCC	A	13901	37123	0.374458	0.238789	0.756576	-0.278953	-1.55079
CCAGCG	PA	35	265	notICP_notACP	0.132075	CCA	P	27334	42864	0.637691	GCG	A	4484	18382	0.243934	0.155555	0.849061	-0.163624	-0.689029
CCAGCT	PA	306	777	notICP_notACP	0.393822	CCA	P	27334	42864	0.637691	GCT	A	26147	48625	0.537728	0.342904	1.14849	0.138449	0.773549
CCAGGA	PG	140	404	notICP_notACP	0.346535	CCA	P	27334	42864	0.637691	GGA	G	12955	26514	0.48861	0.311582	1.11218	0.10632	0.450266
CCAGGC	PG	75	390	notICP_notACP	0.192308	CCA	P	27334	42864	0.637691	GGC	G	9294	29115	0.319217	0.203562	0.944714	-0.0568732	-0.466941
CCAGGG	PG	46	235	notICP_notACP	0.195745	CCA	P	27334	42864	0.637691	GGG	G	6361	17953	0.354314	0.225943	0.866345	-0.143472	-0.913618
CCAGGT	PG	445	899	notICP_notACP	0.494994	CCA	P	27334	42864	0.637691	GGT	G	36951	56648	0.652291	0.415961	1.19	0.173956	1.32388
CCAGTA	PV	124	505	notICP_notACP	0.245545	CCA	P	27334	42864	0.637691	GTA	V	11957	28057	0.426168	0.271764	0.903522	-0.101455	-0.873323
CCAGTC	PV	98	420	notICP_notACP	0.233333	CCA	P	27334	42864	0.637691	GTC	V	12572	33631	0.373822	0.238383	0.978817	-0.0214101	-0.365303
CCAGTG	PV	114	504	notICP_notACP	0.22619	CCA	P	27334	42864	0.637691	GTG	V	13729	31479	0.436132	0.278118	0.813291	-0.206667	-1.45403
CCAGTT	PV	267	738	notICP_notACP	0.361789	CCA	P	27334	42864	0.637691	GTT	V	29055	51412	0.56514	0.360385	1.00389	0.00388682	-0.350486
CCATAC	PY	264	650	notICP_notACP	0.406154	CCA	P	27334	42864	0.637691	TAC	Y	21835	38051	0.573835	0.36593	1.10992	0.104291	0.510388
CCATAT	PY	338	774	notICP_notACP	0.436693	CCA	P	27334	42864	0.637691	TAT	Y	31878	46512	0.685372	0.437055	0.99917	-0.000830787	-0.471156
CCATCA	PS	254	822	notICP_notACP	0.309002	CCA	P	27334	42864	0.637691	TCA	S	24739	45894	0.539046	0.343745	0.898929	-0.106552	-1.13989
CCATCC	PS	149	582	notICP_notACP	0.256014	CCA	P	27334	42864	0.637691	TCC	S	15983	40829	0.391462	0.249632	1.02557	0.0252438	-0.121993
CCATCG	PS	82	496	notICP_notACP	0.165323	CCA	P	27334	42864	0.637691	TCG	S	8132	25573	0.317992	0.20278	0.815279	-0.204226	-1.05116
CCATCT	PS	417	1060	notICP_notACP	0.393396	CCA	P	27334	42864	0.637691	TCT	S	31620	54769	0.577334	0.368161	1.06854	0.0662975	0.173371
CCATGC	PC	60	158	notICP_notACP	0.379747	CCA	P	27334	42864	0.637691	TGC	C	6011	12787	0.470087	0.29977	1.26679	0.236488	1.46803
CCATGG	PW	357	469	notICP_notACP	0.761194	CCA	P	27334	42864	0.637691	TGG	W	25848	26445	0.977425	0.623295	1.22124	0.199868	2.41849
CCATGT	PC	129	251	notICP_notACP	0.513944	CCA	P	27334	42864	0.637691	TGT	C	13398	19411	0.690227	0.440152	1.16765	0.154995	1.18123
CCATTA	PL	402	1151	notICP_notACP	0.349262	CCA	P	27334	42864	0.637691	TTA	L	29901	60149	0.497115	0.317006	1.10175	0.0968995	0.3843
CCATTC	PF	316	852	notICP_notACP	0.370892	CCA	P	27334	42864	0.637691	TTC	F	28096	52551	0.534643	0.340937	1.08786	0.0842136	0.30759
CCATTG	PL	484	1327	notICP_notACP	0.364732	CCA	P	27334	42864	0.637691	TTG	L	37865	74534	0.508023	0.323962	1.12585	0.118538	0.56705
CCATTT	PF	539	1238	notICP_notACP	0.43538	CCA	P	27334	42864	0.637691	TTT	F	41807	62204	0.672095	0.428589	1.01584	0.0157196	-0.302471
CCCAAA	PK	236	969	notICP_notACP	0.24355	CCC	P	7510	21139	0.355268	AAA	K	65976	103606	0.636797	0.226233	1.07654	0.0737556	0.14694
CCCAAC	PN	143	619	notICP_notACP	0.231018	CCC	P	7510	21139	0.355268	AAC	N	32489	65972	0.492467	0.174957	1.32042	0.277952	1.06629
CCCAAG	PK	219	896	notICP_notACP	0.24442	CCC	P	7510	21139	0.355268	AAG	K	46919	83915	0.559125	0.198639	1.23047	0.207397	0.811687
CCCAAT	PN	217	880	notICP_notACP	0.246591	CCC	P	7510	21139	0.355268	AAT	N	53911	90477	0.595853	0.211687	1.16488	0.152621	0.555014
CCCACA	PT	114	505	notICP_notACP	0.225743	CCC	P	7510	21139	0.355268	ACA	T	21454	41836	0.512812	0.182185	1.23908	0.21437	0.779477
CCCACC	PT	66	417	notICP_notACP	0.158273	CCC	P	7510	21139	0.355268	ACC	T	11745	33915	0.346307	0.123032	1.28644	0.251883	0.656492
CCCACG	PT	44	328	notICP_notACP	0.134146	CCC	P	7510	21139	0.355268	ACG	T	6516	23587	0.276254	0.098144	1.36683	0.312495	0.69984
CCCACT	PT	112	573	notICP_notACP	0.195462	CCC	P	7510	21139	0.355268	ACT	T	23672	46914	0.504583	0.179262	1.09037	0.0865206	0.171785
CCCAGA	PR	82	328	notICP_notACP	0.25	CCC	P	7510	21139	0.355268	AGA	R	37515	56301	0.666329	0.236725	1.05608	0.0545613	0.0455819
CCCAGC	PS	41	290	notICP_notACP	0.141379	CCC	P	7510	21139	0.355268	AGC	S	10066	26996	0.37287	0.132469	1.06727	0.0651007	0.0586006
CCCAGG	PR	35	201	notICP_notACP	0.174129	CCC	P	7510	21139	0.355268	AGG	R	9514	25824	0.368417	0.130887	1.33038	0.285467	0.826807
CCCAGT	PS	87	363	notICP_notACP	0.239669	CCC	P	7510	21139	0.355268	AGT	S	19102	36706	0.520405	0.184883	1.29633	0.259537	1.02733
CCCATA	PI	138	495	notICP_notACP	0.278788	CCC	P	7510	21139	0.355268	ATA	I	28224	44693	0.631508	0.224354	1.24262	0.217224	0.977635
CCCATC	PI	144	644	notICP_notACP	0.223602	CCC	P	7510	21139	0.355268	ATC	I	21682	50049	0.433215	0.153907	1.45284	0.373519	1.39302
CCCATG	PM	194	560	notICP_notACP	0.346429	CCC	P	7510	21139	0.355268	ATG	M	44908	53970	0.832092	0.295615	1.17189	0.158618	0.821309
CCCATT	PI	198	780	notICP_notACP	0.253846	CCC	P	7510	21139	0.355268	ATT	I	43772	72100	0.607101	0.215683	1.17694	0.162917	0.623547
CCCCAA	PQ	48	359	notICP_notACP	0.133705	CCC	P	7510	21139	0.355268	CAA	Q	47769	68588	0.696463	0.247431	0.540373	-0.615496	-2.8013
CCCCAC	PH	16	146	notICP_notACP	0.109589	CCC	P	7510	21139	0.355268	CAC	H	9279	20418	0.454452	0.161452	0.678772	-0.387471	-1.329
CCCCAG	PQ	32	237	notICP_notACP	0.135021	CCC	P	7510	21139	0.355268	CAG	Q	15519	34630	0.448137	0.159209	0.848076	-0.164785	-0.708714
CCCCAT	PH	50	231	notICP_notACP	0.21645	CCC	P	7510	21139	0.355268	CAT	H	22988	35025	0.656331	0.233173	0.928281	-0.0744207	-0.620415
CCCCCA	PP	52	320	notICP_notACP	0.1625	CCC	P	7510	21139	0.355268	CCA	P	27334	42864	0.637691	0.226551	0.717278	-0.332292	-1.67009
CCCCCC	PP	13	149	notICP_notACP	0.0872483	CCC	P	7510	21139	0.355268	CCC	P	7510	21139	0.355268	0.126215	0.691267	-0.369229	-1.00373
CCCCCG	PP	4	78	notICP_notACP	0.0512821	CCC	P	7510	21139	0.355268	CCG	P	4683	15878	0.294936	0.104781	0.48942	-0.714535	-1.30549
CCCCCT	PP	30	199	notICP_notACP	0.150754	CCC	P	7510	21139	0.355268	CCT	P	18255	31698	0.575904	0.2046	0.736822	-0.305409	-1.41899
CCCCGA	PR	4	35	notICP_notACP	0.114286	CCC	P	7510	21139	0.355268	CGA	R	3616	7881	0.458825	0.163006	0.701115	-0.355083	-1.26047
CCCCGC	PR	4	46	notICP_notACP	0.0869565	CCC	P	7510	21139	0.355268	CGC	R	2444	7101	0.344177	0.122275	0.711156	-0.340863	-0.918099
CCCCGG	PR	2	28	notICP_notACP	0.0714286	CCC	P	7510	21139	0.355268	CGG	R	1436	5002	0.287085	0.101992	0.700335	-0.356197	-0.790448
CCCCGT	PR	19	89	notICP_notACP	0.213483	CCC	P	7510	21139	0.355268	CGT	R	10699	15601	0.685789	0.243639	0.876228	-0.132128	-0.931412
CCCCTA	PL	23	223	notICP_notACP	0.103139	CCC	P	7510	21139	0.355268	CTA	L	10977	34038	0.322493	0.114571	0.900218	-0.105118	-0.37663
CCCCTC	PL	7	94	notICP_notACP	0.0744681	CCC	P	7510	21139	0.355268	CTC	L	5161	15635	0.330093	0.117271	0.635007	-0.454119	-1.07991
CCCCTG	PL	14	241	notICP_notACP	0.0580913	CCC	P	7510	21139	0.355268	CTG	L	9352	35004	0.267169	0.0949166	0.612024	-0.490983	-0.92276
CCCCTT	PL	38	192	notICP_notACP	0.197917	CCC	P	7510	21139	0.355268	CTT	L	16918	29196	0.579463	0.205864	0.961394	-0.0393714	-0.395557
CCCGAA	PE	127	673	notICP_notACP	0.188707	CCC	P	7510	21139	0.355268	GAA	E	80947	116321	0.695893	0.247228	0.763292	-0.270115	-1.56853
CCCGAC	PD	46	287	notICP_notACP	0.160279	CCC	P	7510	21139	0.355268	GAC	D	25198	56376	0.446963	0.158792	1.00937	0.0093223	-0.135031
CCCGAG	PE	38	325	notICP_notACP	0.116923	CCC	P	7510	21139	0.355268	GAG	E	23822	53751	0.443192	0.157452	0.742597	-0.297602	-1.0717
CCCGAT	PD	111	575	notICP_notACP	0.193043	CCC	P	7510	21139	0.355268	GAT	D	65301	97685	0.668485	0.237491	0.812845	-0.207215	-1.244
CCCGCA	PA	34	277	notICP_notACP	0.122744	CCC	P	7510	21139	0.355268	GCA	A	19821	39440	0.502561	0.178544	0.687472	-0.374734	-1.435
CCCGCC	PA	23	247	notICP_notACP	0.0931174	CCC	P	7510	21139	0.355268	GCC	A	13901	37123	0.374458	0.133033	0.699959	-0.356734	-1.03213
CCCGCG	PA	8	108	notICP_notACP	0.0740741	CCC	P	7510	21139	0.355268	GCG	A	4484	18382	0.243934	0.0866619	0.854748	-0.156949	-0.372865
CCCGCT	PA	55	349	notICP_notACP	0.157593	CCC	P	7510	21139	0.355268	GCT	A	26147	48625	0.537728	0.191037	0.824935	-0.192451	-0.949103
CCCGGA	PG	13	139	notICP_notACP	0.0935252	CCC	P	7510	21139	0.355268	GGA	G	12955	26514	0.48861	0.173587	0.538779	-0.618449	-1.97145
CCCGGC	PG	18	189	notICP_notACP	0.0952381	CCC	P	7510	21139	0.355268	GGC	G	9294	29115	0.319217	0.113407	0.839787	-0.174607	-0.525818
CCCGGG	PG	11	98	notICP_notACP	0.112245	CCC	P	7510	21139	0.355268	GGG	G	6361	17953	0.354314	0.125876	0.891708	-0.114616	-0.437711
CCCGGT	PG	64	346	notICP_notACP	0.184971	CCC	P	7510	21139	0.355268	GGT	G	36951	56648	0.652291	0.231738	0.798191	-0.225408	-1.28968
CCCGTA	PV	36	306	notICP_notACP	0.117647	CCC	P	7510	21139	0.355268	GTA	V	11957	28057	0.426168	0.151404	0.777042	-0.252261	-0.914092
CCCGTC	PV	38	317	notICP_notACP	0.119874	CCC	P	7510	21139	0.355268	GTC	V	12572	33631	0.373822	0.132807	0.902619	-0.102455	-0.429459
CCCGTG	PV	47	380	notICP_notACP	0.123684	CCC	P	7510	21139	0.355268	GTG	V	13729	31479	0.436132	0.154944	0.798253	-0.225329	-0.862085
CCCGTT	PV	71	392	notICP_notACP	0.181122	CCC	P	7510	21139	0.355268	GTT	V	29055	51412	0.56514	0.200776	0.902112	-0.103017	-0.651523
CCCTAC	PY	48	247	notICP_notACP	0.194332	CCC	P	7510	21139	0.355268	TAC	Y	21835	38051	0.573835	0.203865	0.953239	-0.0478899	-0.428834
CCCTAT	PY	82	347	notICP_notACP	0.236311	CCC	P	7510	21139	0.355268	TAT	Y	31878	46512	0.685372	0.24349	0.970516	-0.0299271	-0.418258
CCCTCA	PS	64	374	notICP_notACP	0.171123	CCC	P	7510	21139	0.355268	TCA	S	24739	45894	0.539046	0.191506	0.893566	-0.112535	-0.657981
CCCTCC	PS	55	392	notICP_notACP	0.140306	CCC	P	7510	21139	0.355268	TCC	S	15983	40829	0.391462	0.139074	1.00886	0.00882251	-0.11983
CCCTCG	PS	26	234	notICP_notACP	0.111111	CCC	P	7510	21139	0.355268	TCG	S	8132	25573	0.317992	0.112972	0.983527	-0.0166102	-0.161242
CCCTCT	PS	107	523	notICP_notACP	0.204589	CCC	P	7510	21139	0.355268	TCT	S	31620	54769	0.577334	0.205108	0.997469	-0.00253391	-0.228897
CCCTGC	PC	9	76	notICP_notACP	0.118421	CCC	P	7510	21139	0.355268	TGC	C	6011	12787	0.470087	0.167007	0.70908	-0.343787	-1.26171
CCCTGG	PW	59	152	notICP_notACP	0.388158	CCC	P	7510	21139	0.355268	TGG	W	25848	26445	0.977425	0.347247	1.11781	0.111375	0.545507
CCCTGT	PC	26	119	notICP_notACP	0.218487	CCC	P	7510	21139	0.355268	TGT	C	13398	19411	0.690227	0.245215	0.891002	-0.115408	-0.856554
CCCTTA	PL	101	501	notICP_notACP	0.201597	CCC	P	7510	21139	0.355268	TTA	L	29901	60149	0.497115	0.176609	1.14149	0.132332	0.370788
CCCTTC	PF	111	473	notICP_notACP	0.234672	CCC	P	7510	21139	0.355268	TTC	F	28096	52551	0.534643	0.189941	1.2355	0.211476	0.797472
CCCTTG	PL	123	609	notICP_notACP	0.20197	CCC	P	7510	21139	0.355268	TTG	L	37865	74534	0.508023	0.180484	1.11905	0.112478	0.288504
CCCTTT	PF	146	542	notICP_notACP	0.269373	CCC	P	7510	21139	0.355268	TTT	F	41807	62204	0.672095	0.238774	1.12815	0.12058	0.43021
CCGAAA	PK	107	480	notICP_notACP	0.222917	CCG	P	4683	15878	0.294936	AAA	K	65976	103606	0.636797	0.187815	1.1869	0.171343	0.584735
CCGAAC	PN	59	338	notICP_notACP	0.174556	CCG	P	4683	15878	0.294936	AAC	N	32489	65972	0.492467	0.145246	1.20179	0.183816	0.500516
CCGAAG	PK	67	449	notICP_notACP	0.14922	CCG	P	4683	15878	0.294936	AAG	K	46919	83915	0.559125	0.164906	0.90488	-0.099953	-0.524934
CCGAAT	PN	106	549	notICP_notACP	0.193078	CCG	P	4683	15878	0.294936	AAT	N	53911	90477	0.595853	0.175739	1.09867	0.0940974	0.200948
CCGACA	PT	44	275	notICP_notACP	0.16	CCG	P	4683	15878	0.294936	ACA	T	21454	41836	0.512812	0.151247	1.05787	0.0562602	0.0351868
CCGACC	PT	16	148	notICP_notACP	0.108108	CCG	P	4683	15878	0.294936	ACC	T	11745	33915	0.346307	0.102139	1.05845	0.0568018	0.0250689
CCGACG	PT	15	132	notICP_notACP	0.113636	CCG	P	4683	15878	0.294936	ACG	T	6516	23587	0.276254	0.0814773	1.3947	0.332679	0.63169
CCGACT	PT	33	225	notICP_notACP	0.146667	CCG	P	4683	15878	0.294936	ACT	T	23672	46914	0.504583	0.14882	0.985532	-0.014574	-0.205746
CCGAGA	PR	39	248	notICP_notACP	0.157258	CCG	P	4683	15878	0.294936	AGA	R	37515	56301	0.666329	0.196525	0.800195	-0.2229	-1.08492
CCGAGC	PS	11	127	notICP_notACP	0.0866142	CCG	P	4683	15878	0.294936	AGC	S	10066	26996	0.37287	0.109973	0.787595	-0.238771	-0.638045
CCGAGG	PR	13	140	notICP_notACP	0.0928571	CCG	P	4683	15878	0.294936	AGG	R	9514	25824	0.368417	0.10866	0.854569	-0.157158	-0.467943
CCGAGT	PS	22	162	notICP_notACP	0.135802	CCG	P	4683	15878	0.294936	AGT	S	19102	36706	0.520405	0.153486	0.884785	-0.122411	-0.557446
CCGATA	PI	71	301	notICP_notACP	0.23588	CCG	P	4683	15878	0.294936	ATA	I	28224	44693	0.631508	0.186255	1.26644	0.236209	0.910656
CCGATC	PI	34	236	notICP_notACP	0.144068	CCG	P	4683	15878	0.294936	ATC	I	21682	50049	0.433215	0.127771	1.12755	0.120044	0.228487
CCGATG	PM	63	319	notICP_notACP	0.197492	CCG	P	4683	15878	0.294936	ATG	M	44908	53970	0.832092	0.245414	0.80473	-0.217248	-1.32996
CCGATT	PI	66	385	notICP_notACP	0.171429	CCG	P	4683	15878	0.294936	ATT	I	43772	72100	0.607101	0.179056	0.957401	-0.0435333	-0.36001
CCGCAA	PQ	127	556	notICP_notACP	0.228417	CCG	P	4683	15878	0.294936	CAA	Q	47769	68588	0.696463	0.205412	1.11199	0.106155	0.296001
CCGCAC	PH	28	179	notICP_notACP	0.156425	CCG	P	4683	15878	0.294936	CAC	H	9279	20418	0.454452	0.134034	1.16705	0.154477	0.357897
CCGCAG	PQ	69	399	notICP_notACP	0.172932	CCG	P	4683	15878	0.294936	CAG	Q	15519	34630	0.448137	0.132172	1.30839	0.268796	0.770019
CCGCAT	PH	54	264	notICP_notACP	0.204545	CCG	P	4683	15878	0.294936	CAT	H	22988	35025	0.656331	0.193576	1.05667	0.0551203	0.0398255
CCGCCA	PP	71	441	notICP_notACP	0.160998	CCG	P	4683	15878	0.294936	CCA	P	27334	42864	0.637691	0.188078	0.856014	-0.155468	-0.803894
CCGCCC	PP	30	196	notICP_notACP	0.153061	CCG	P	4683	15878	0.294936	CCC	P	7510	21139	0.355268	0.104781	1.46077	0.378963	0.966929
CCGCCG	PP	18	170	notICP_notACP	0.105882	CCG	P	4683	15878	0.294936	CCG	P	4683	15878	0.294936	0.0869875	1.21721	0.196564	0.329703
CCGCCT	PP	50	288	notICP_notACP	0.173611	CCG	P	4683	15878	0.294936	CCT	P	18255	31698	0.575904	0.169855	1.02211	0.0218727	-0.0960957
CCGCGA	PR	8	51	ACP	0.156863	CCG	P	4683	15878	0.294936	CGA	R	3616	7881	0.458825	0.135324	1.15916	0.147698	0.337517
CCGCGC	PR	7	48	notICP_notACP	0.145833	CCG	P	4683	15878	0.294936	CGC	R	2444	7101	0.344177	0.10151	1.43664	0.362304	0.88205
CCGCGG	PR	10	50	notICP_notACP	0.2	CCG	P	4683	15878	0.294936	CGG	R	1436	5002	0.287085	0.0846719	2.36206	0.859534	2.48522
CCGCGT	PR	13	70	notICP_notACP	0.185714	CCG	P	4683	15878	0.294936	CGT	R	10699	15601	0.685789	0.202264	0.918177	-0.0853656	-0.583805
CCGCTA	PL	49	346	notICP_notACP	0.141618	CCG	P	4683	15878	0.294936	CTA	L	10977	34038	0.322493	0.0951148	1.48892	0.398052	0.937514
CCGCTC	PL	17	145	ACP	0.117241	CCG	P	4683	15878	0.294936	CTC	L	5161	15635	0.330093	0.0973564	1.20425	0.185857	0.340825
CCGCTG	PL	46	351	ACP	0.131054	CCG	P	4683	15878	0.294936	CTG	L	9352	35004	0.267169	0.078798	1.66317	0.508723	1.08324
CCGCTT	PL	41	199	notICP_notACP	0.20603	CCG	P	4683	15878	0.294936	CTT	L	16918	29196	0.579463	0.170905	1.20553	0.186916	0.603174
CCGGAA	PE	147	773	notICP_notACP	0.190168	CCG	P	4683	15878	0.294936	GAA	E	80947	116321	0.695893	0.205244	0.926546	-0.0762919	-0.554055
CCGGAC	PD	54	296	notICP_notACP	0.182432	CCG	P	4683	15878	0.294936	GAC	D	25198	56376	0.446963	0.131826	1.38389	0.324899	0.990227
CCGGAG	PE	52	402	notICP_notACP	0.129353	CCG	P	4683	15878	0.294936	GAG	E	23822	53751	0.443192	0.130713	0.989594	-0.01046	-0.168856
CCGGAT	PD	105	549	notICP_notACP	0.191257	CCG	P	4683	15878	0.294936	GAT	D	65301	97685	0.668485	0.197161	0.970056	-0.0304019	-0.340703
CCGGCA	PA	35	254	notICP_notACP	0.137795	CCG	P	4683	15878	0.294936	GCA	A	19821	39440	0.502561	0.148223	0.929645	-0.0729521	-0.38987
CCGGCC	PA	13	193	notICP_notACP	0.0673575	CCG	P	4683	15878	0.294936	GCC	A	13901	37123	0.374458	0.110441	0.609894	-0.494469	-1.07894
CCGGCG	PA	5	111	notICP_notACP	0.045045	CCG	P	4683	15878	0.294936	GCG	A	4484	18382	0.243934	0.0719451	0.626103	-0.46824	-0.676821
CCGGCT	PA	32	216	notICP_notACP	0.148148	CCG	P	4683	15878	0.294936	GCT	A	26147	48625	0.537728	0.158595	0.934126	-0.0681436	-0.401284
CCGGGA	PG	19	181	notICP_notACP	0.104972	CCG	P	4683	15878	0.294936	GGA	G	12955	26514	0.48861	0.144109	0.728424	-0.316871	-1.02648
CCGGGC	PG	36	223	notICP_notACP	0.161435	CCG	P	4683	15878	0.294936	GGC	G	9294	29115	0.319217	0.0941487	1.71468	0.539227	1.40255
CCGGGG	PG	10	120	notICP_notACP	0.0833333	CCG	P	4683	15878	0.294936	GGG	G	6361	17953	0.354314	0.1045	0.797447	-0.226339	-0.583305
CCGGGT	PG	20	157	notICP_notACP	0.127389	CCG	P	4683	15878	0.294936	GGT	G	36951	56648	0.652291	0.192384	0.662156	-0.412254	-1.65499
CCGGTA	PV	28	250	ACP	0.112	CCG	P	4683	15878	0.294936	GTA	V	11957	28057	0.426168	0.125692	0.891064	-0.11534	-0.438881
CCGGTC	PV	14	155	notICP_notACP	0.0903226	CCG	P	4683	15878	0.294936	GTC	V	12572	33631	0.373822	0.110254	0.819225	-0.199396	-0.561812
CCGGTG	PV	31	215	notICP_notACP	0.144186	CCG	P	4683	15878	0.294936	GTG	V	13729	31479	0.436132	0.128631	1.12093	0.114155	0.21101
CCGGTT	PV	40	248	notICP_notACP	0.16129	CCG	P	4683	15878	0.294936	GTT	V	29055	51412	0.56514	0.16668	0.967662	-0.0328727	-0.296941
CCGTAC	PY	43	247	notICP_notACP	0.174089	CCG	P	4683	15878	0.294936	TAC	Y	21835	38051	0.573835	0.169245	1.02862	0.0282205	-0.0711553
CCGTAT	PY	72	312	notICP_notACP	0.230769	CCG	P	4683	15878	0.294936	TAT	Y	31878	46512	0.685372	0.202141	1.14163	0.132453	0.425017
CCGTCA	PS	42	250	notICP_notACP	0.168	CCG	P	4683	15878	0.294936	TCA	S	24739	45894	0.539046	0.158984	1.05671	0.0551577	0.0328493
CCGTCC	PS	24	202	notICP_notACP	0.118812	CCG	P	4683	15878	0.294936	TCC	S	15983	40829	0.391462	0.115456	1.02906	0.0286487	-0.0474056
CCGTCG	PS	12	169	notICP_notACP	0.0710059	CCG	P	4683	15878	0.294936	TCG	S	8132	25573	0.317992	0.0937873	0.757095	-0.278266	-0.608005
CCGTCT	PS	33	238	notICP_notACP	0.138655	CCG	P	4683	15878	0.294936	TCT	S	31620	54769	0.577334	0.170277	0.814295	-0.205433	-0.886413
CCGTGC	PC	14	71	notICP_notACP	0.197183	CCG	P	4683	15878	0.294936	TGC	C	6011	12787	0.470087	0.138646	1.42221	0.352211	1.16007
CCGTGG	PW	41	127	notICP_notACP	0.322835	CCG	P	4683	15878	0.294936	TGG	W	25848	26445	0.977425	0.288278	1.11987	0.113214	0.466116
CCGTGT	PC	13	58	notICP_notACP	0.224138	CCG	P	4683	15878	0.294936	TGT	C	13398	19411	0.690227	0.203573	1.10102	0.0962364	0.243468
CCGTTA	PL	53	391	notICP_notACP	0.13555	CCG	P	4683	15878	0.294936	TTA	L	29901	60149	0.497115	0.146617	0.924514	-0.0784872	-0.402444
CCGTTC	PF	63	330	notICP_notACP	0.190909	CCG	P	4683	15878	0.294936	TTC	F	28096	52551	0.534643	0.157686	1.21069	0.191195	0.574716
CCGTTG	PL	73	423	notICP_notACP	0.172577	CCG	P	4683	15878	0.294936	TTG	L	37865	74534	0.508023	0.149835	1.15178	0.141311	0.34902
CCGTTT	PF	87	422	notICP_notACP	0.206161	CCG	P	4683	15878	0.294936	TTT	F	41807	62204	0.672095	0.198225	1.04003	0.0392539	-0.0328325
CCTAAA	PK	287	887	notICP_notACP	0.323563	CCT	P	18255	31698	0.575904	AAA	K	65976	103606	0.636797	0.366734	0.882282	-0.125244	-1.35243
CCTAAC	PN	89	467	notICP_notACP	0.190578	CCT	P	18255	31698	0.575904	AAC	N	32489	65972	0.492467	0.283613	0.671965	-0.397549	-2.37768
CCTAAG	PK	137	580	notICP_notACP	0.236207	CCT	P	18255	31698	0.575904	AAG	K	46919	83915	0.559125	0.322002	0.733556	-0.309851	-2.25671
CCTAAT	PN	266	828	notICP_notACP	0.321256	CCT	P	18255	31698	0.575904	AAT	N	53911	90477	0.595853	0.343154	0.936186	-0.0659411	-0.852482
CCTACA	PT	136	500	notICP_notACP	0.272	CCT	P	18255	31698	0.575904	ACA	T	21454	41836	0.512812	0.29533	0.921002	-0.0822925	-0.833793
CCTACC	PT	59	348	notICP_notACP	0.16954	CCT	P	18255	31698	0.575904	ACC	T	11745	33915	0.346307	0.199439	0.850084	-0.162421	-0.878862
CCTACG	PT	34	261	notICP_notACP	0.130268	CCT	P	18255	31698	0.575904	ACG	T	6516	23587	0.276254	0.159096	0.818804	-0.19991	-0.812188
CCTACT	PT	141	530	notICP_notACP	0.266038	CCT	P	18255	31698	0.575904	ACT	T	23672	46914	0.504583	0.290591	0.915505	-0.0882793	-0.85608
CCTAGA	PR	119	341	notICP_notACP	0.348974	CCT	P	18255	31698	0.575904	AGA	R	37515	56301	0.666329	0.383742	0.909398	-0.094973	-1.18283
CCTAGC	PS	37	216	notICP_notACP	0.171296	CCT	P	18255	31698	0.575904	AGC	S	10066	26996	0.37287	0.214737	0.797702	-0.226021	-1.19742
CCTAGG	PR	32	161	notICP_notACP	0.198758	CCT	P	18255	31698	0.575904	AGG	R	9514	25824	0.368417	0.212173	0.936773	-0.065314	-0.524309
CCTAGT	PS	96	353	notICP_notACP	0.271955	CCT	P	18255	31698	0.575904	AGT	S	19102	36706	0.520405	0.299703	0.907413	-0.0971581	-0.937076
CCTATA	PI	194	517	notICP_notACP	0.375242	CCT	P	18255	31698	0.575904	ATA	I	28224	44693	0.631508	0.363688	1.03177	0.0312741	-0.127361
CCTATC	PI	111	501	notICP_notACP	0.221557	CCT	P	18255	31698	0.575904	ATC	I	21682	50049	0.433215	0.24949	0.888038	-0.118741	-0.888002
CCTATG	PM	174	417	notICP_notACP	0.417266	CCT	P	18255	31698	0.575904	ATG	M	44908	53970	0.832092	0.479205	0.870747	-0.138404	-1.89061
CCTATT	PI	274	775	notICP_notACP	0.353548	CCT	P	18255	31698	0.575904	ATT	I	43772	72100	0.607101	0.349632	1.0112	0.0111394	-0.282986
CCTCAA	PQ	565	1202	notICP_notACP	0.47005	CCT	P	18255	31698	0.575904	CAA	Q	47769	68588	0.696463	0.401096	1.17191	0.158639	1.11458
CCTCAC	PH	108	330	notICP_notACP	0.327273	CCT	P	18255	31698	0.575904	CAC	H	9279	20418	0.454452	0.261721	1.25047	0.223516	1.18629
CCTCAG	PQ	144	538	notICP_notACP	0.267658	CCT	P	18255	31698	0.575904	CAG	Q	15519	34630	0.448137	0.258084	1.0371	0.0364246	-0.0596789
CCTCAT	PH	270	614	notICP_notACP	0.439739	CCT	P	18255	31698	0.575904	CAT	H	22988	35025	0.656331	0.377984	1.16338	0.151331	0.978351
CCTCCA	PP	348	832	notICP_notACP	0.418269	CCT	P	18255	31698	0.575904	CCA	P	27334	42864	0.637691	0.367249	1.13893	0.130086	0.750036
CCTCCC	PP	74	369	notICP_notACP	0.200542	CCT	P	18255	31698	0.575904	CCC	P	7510	21139	0.355268	0.2046	0.980167	-0.0200328	-0.307371
CCTCCG	PP	44	291	notICP_notACP	0.151203	CCT	P	18255	31698	0.575904	CCG	P	4683	15878	0.294936	0.169855	0.890187	-0.116323	-0.596406
CCTCCT	PP	212	585	notICP_notACP	0.362393	CCT	P	18255	31698	0.575904	CCT	P	18255	31698	0.575904	0.331665	1.09265	0.0886036	0.334668
CCTCGA	PR	50	148	notICP_notACP	0.337838	CCT	P	18255	31698	0.575904	CGA	R	3616	7881	0.458825	0.264239	1.27853	0.245712	1.36328
CCTCGC	PR	20	92	notICP_notACP	0.217391	CCT	P	18255	31698	0.575904	CGC	R	2444	7101	0.344177	0.198213	1.09676	0.0923578	0.218195
CCTCGG	PR	13	66	notICP_notACP	0.19697	CCT	P	18255	31698	0.575904	CGG	R	1436	5002	0.287085	0.165333	1.19135	0.175086	0.531173
CCTCGT	PR	119	247	notICP_notACP	0.481781	CCT	P	18255	31698	0.575904	CGT	R	10699	15601	0.685789	0.394949	1.21986	0.198734	1.52027
CCTCTA	PL	58	423	notICP_notACP	0.137116	CCT	P	18255	31698	0.575904	CTA	L	10977	34038	0.322493	0.185725	0.738275	-0.303439	-1.28206
CCTCTC	PL	33	176	notICP_notACP	0.1875	CCT	P	18255	31698	0.575904	CTC	L	5161	15635	0.330093	0.190102	0.986314	-0.0137802	-0.259497
CCTCTG	PL	37	346	notICP_notACP	0.106936	CCT	P	18255	31698	0.575904	CTG	L	9352	35004	0.267169	0.153864	0.695006	-0.363834	-1.21076
CCTCTT	PL	119	344	notICP_notACP	0.34593	CCT	P	18255	31698	0.575904	CTT	L	16918	29196	0.579463	0.333715	1.0366	0.03595	-0.0808343
CCTGAA	PE	751	1777	notICP_notACP	0.422622	CCT	P	18255	31698	0.575904	GAA	E	80947	116321	0.695893	0.400768	1.05453	0.0530974	0.0633453
CCTGAC	PD	129	554	notICP_notACP	0.232852	CCT	P	18255	31698	0.575904	GAC	D	25198	56376	0.446963	0.257408	0.904603	-0.100259	-0.820976
CCTGAG	PE	177	693	notICP_notACP	0.255411	CCT	P	18255	31698	0.575904	GAG	E	23822	53751	0.443192	0.255236	1.00069	0.000687054	-0.266501
CCTGAT	PD	520	1246	notICP_notACP	0.417335	CCT	P	18255	31698	0.575904	GAT	D	65301	97685	0.668485	0.384983	1.08404	0.0806904	0.314442
CCTGCA	PA	204	669	notICP_notACP	0.304933	CCT	P	18255	31698	0.575904	GCA	A	19821	39440	0.502561	0.289427	1.05357	0.0521891	0.0395598
CCTGCC	PA	114	510	notICP_notACP	0.223529	CCT	P	18255	31698	0.575904	GCC	A	13901	37123	0.374458	0.215652	1.03653	0.0358782	-0.0525944
CCTGCG	PA	40	258	notICP_notACP	0.155039	CCT	P	18255	31698	0.575904	GCG	A	4484	18382	0.243934	0.140483	1.10361	0.0985909	0.176154
CCTGCT	PA	241	707	notICP_notACP	0.340877	CCT	P	18255	31698	0.575904	GCT	A	26147	48625	0.537728	0.309679	1.10074	0.0959842	0.368448
CCTGGA	PG	95	356	notICP_notACP	0.266854	CCT	P	18255	31698	0.575904	GGA	G	12955	26514	0.48861	0.281392	0.948334	-0.0530482	-0.622726
CCTGGC	PG	61	353	notICP_notACP	0.172805	CCT	P	18255	31698	0.575904	GGC	G	9294	29115	0.319217	0.183838	0.939981	-0.0618951	-0.441122
CCTGGG	PG	34	177	notICP_notACP	0.19209	CCT	P	18255	31698	0.575904	GGG	G	6361	17953	0.354314	0.204051	0.941385	-0.060403	-0.483228
CCTGGT	PG	310	713	notICP_notACP	0.434783	CCT	P	18255	31698	0.575904	GGT	G	36951	56648	0.652291	0.375657	1.15739	0.146169	0.922091
CCTGTA	PV	140	492	notICP_notACP	0.284553	CCT	P	18255	31698	0.575904	GTA	V	11957	28057	0.426168	0.245432	1.1594	0.1479	0.613422
CCTGTC	PV	105	429	notICP_notACP	0.244755	CCT	P	18255	31698	0.575904	GTC	V	12572	33631	0.373822	0.215285	1.13689	0.128294	0.429881
CCTGTG	PV	124	452	notICP_notACP	0.274336	CCT	P	18255	31698	0.575904	GTG	V	13729	31479	0.436132	0.25117	1.09223	0.0882242	0.25112
CCTGTT	PV	273	751	notICP_notACP	0.363515	CCT	P	18255	31698	0.575904	GTT	V	29055	51412	0.56514	0.325467	1.11691	0.110562	0.504687
CCTTAC	PY	170	420	notICP_notACP	0.404762	CCT	P	18255	31698	0.575904	TAC	Y	21835	38051	0.573835	0.330474	1.22479	0.202771	1.3085
CCTTAT	PY	243	567	notICP_notACP	0.428571	CCT	P	18255	31698	0.575904	TAT	Y	31878	46512	0.685372	0.394708	1.08579	0.0823109	0.337879
CCTTCA	PS	260	791	notICP_notACP	0.328698	CCT	P	18255	31698	0.575904	TCA	S	24739	45894	0.539046	0.310439	1.05882	0.0571517	0.0787614
CCTTCC	PS	167	689	notICP_notACP	0.24238	CCT	P	18255	31698	0.575904	TCC	S	15983	40829	0.391462	0.225444	1.07512	0.0724341	0.139271
CCTTCG	PS	66	428	notICP_notACP	0.154206	CCT	P	18255	31698	0.575904	TCG	S	8132	25573	0.317992	0.183133	0.842043	-0.171924	-0.839877
CCTTCT	PS	290	921	notICP_notACP	0.314875	CCT	P	18255	31698	0.575904	TCT	S	31620	54769	0.577334	0.332489	0.947025	-0.05443	-0.745525
CCTTGC	PC	33	110	notICP_notACP	0.3	CCT	P	18255	31698	0.575904	TGC	C	6011	12787	0.470087	0.270725	1.10814	0.10268	0.366798
CCTTGG	PW	202	325	notICP_notACP	0.621538	CCT	P	18255	31698	0.575904	TGG	W	25848	26445	0.977425	0.562903	1.10417	0.099091	0.712773
CCTTGT	PC	84	173	notICP_notACP	0.485549	CCT	P	18255	31698	0.575904	TGT	C	13398	19411	0.690227	0.397504	1.22149	0.200074	1.54462
CCTTTA	PL	267	818	notICP_notACP	0.326406	CCT	P	18255	31698	0.575904	TTA	L	29901	60149	0.497115	0.286291	1.14012	0.131134	0.592329
CCTTTC	PF	169	531	notICP_notACP	0.318267	CCT	P	18255	31698	0.575904	TTC	F	28096	52551	0.534643	0.307903	1.03366	0.0331082	-0.0948043
CCTTTG	PL	275	867	notICP_notACP	0.317186	CCT	P	18255	31698	0.575904	TTG	L	37865	74534	0.508023	0.292573	1.08413	0.0807749	0.239563
CCTTTT	PF	192	574	notICP_notACP	0.334495	CCT	P	18255	31698	0.575904	TTT	F	41807	62204	0.672095	0.387062	0.864189	-0.145964	-1.58375
CGAAAA	RK	117	355	notICP_notACP	0.329577	CGA	R	3616	7881	0.458825	AAA	K	65976	103606	0.636797	0.292178	1.128	0.120447	0.525449
CGAAAC	RN	35	184	notICP_notACP	0.190217	CGA	R	3616	7881	0.458825	AAC	N	32489	65972	0.492467	0.225956	0.841834	-0.172173	-1.03733
CGAAAG	RK	48	227	notICP_notACP	0.211454	CGA	R	3616	7881	0.458825	AAG	K	46919	83915	0.559125	0.256541	0.82425	-0.193281	-1.27845
CGAAAT	RN	101	326	notICP_notACP	0.309816	CGA	R	3616	7881	0.458825	AAT	N	53911	90477	0.595853	0.273392	1.13323	0.125071	0.523575
CGAACA	RT	35	143	notICP_notACP	0.244755	CGA	R	3616	7881	0.458825	ACA	T	21454	41836	0.512812	0.235291	1.04022	0.0394359	-0.0379774
CGAACC	RT	4	83	notICP_notACP	0.0481928	CGA	R	3616	7881	0.458825	ACC	T	11745	33915	0.346307	0.158894	0.303301	-1.19303	-2.63997
CGAACG	RT	16	71	notICP_notACP	0.225352	CGA	R	3616	7881	0.458825	ACG	T	6516	23587	0.276254	0.126752	1.7779	0.57543	2.06714
CGAACT	RT	20	116	notICP_notACP	0.172414	CGA	R	3616	7881	0.458825	ACT	T	23672	46914	0.504583	0.231515	0.744719	-0.294748	-1.56484
CGAAGA	RR	76	242	notICP_notACP	0.31405	CGA	R	3616	7881	0.458825	AGA	R	37515	56301	0.666329	0.305729	1.02722	0.0268534	-0.138129
CGAAGC	RS	20	114	notICP_notACP	0.175439	CGA	R	3616	7881	0.458825	AGC	S	10066	26996	0.37287	0.171082	1.02546	0.0251455	-0.0839912
CGAAGG	RR	26	109	ACP	0.238532	CGA	R	3616	7881	0.458825	AGG	R	9514	25824	0.368417	0.169039	1.41111	0.344375	1.37248
CGAAGT	RS	30	122	notICP_notACP	0.245902	CGA	R	3616	7881	0.458825	AGT	S	19102	36706	0.520405	0.238775	1.02985	0.0294099	-0.0938617
CGAATA	RI	131	252	ICP	0.519841	CGA	R	3616	7881	0.458825	ATA	I	28224	44693	0.631508	0.289752	1.79409	0.584499	4.83021
CGAATC	RI	23	151	notICP_notACP	0.152318	CGA	R	3616	7881	0.458825	ATC	I	21682	50049	0.433215	0.19877	0.766302	-0.266179	-1.24773
CGAATG	RM	75	187	notICP_notACP	0.40107	CGA	R	3616	7881	0.458825	ATG	M	44908	53970	0.832092	0.381785	1.05051	0.0492782	0.0260802
CGAATT	RI	42	178	notICP_notACP	0.235955	CGA	R	3616	7881	0.458825	ATT	I	43772	72100	0.607101	0.278553	0.847073	-0.165968	-1.24621
CGACAA	RQ	71	215	notICP_notACP	0.330233	CGA	R	3616	7881	0.458825	CAA	Q	47769	68588	0.696463	0.319555	1.03342	0.0328689	-0.100156
CGACAC	RH	6	43	notICP_notACP	0.139535	CGA	R	3616	7881	0.458825	CAC	H	9279	20418	0.454452	0.208514	0.669187	-0.401691	-1.76101
CGACAG	RQ	34	120	notICP_notACP	0.283333	CGA	R	3616	7881	0.458825	CAG	Q	15519	34630	0.448137	0.205617	1.37797	0.32061	1.51733
CGACAT	RH	34	92	notICP_notACP	0.369565	CGA	R	3616	7881	0.458825	CAT	H	22988	35025	0.656331	0.301141	1.22722	0.204748	1.20865
CGACCA	RP	23	106	notICP_notACP	0.216981	CGA	R	3616	7881	0.458825	CCA	P	27334	42864	0.637691	0.292589	0.741591	-0.298958	-1.99808
CGACCC	RP	14	50	notICP_notACP	0.28	CGA	R	3616	7881	0.458825	CCC	P	7510	21139	0.355268	0.163006	1.71773	0.541005	2.43943
CGACCG	RP	10	22	ICP	0.454545	CGA	R	3616	7881	0.458825	CCG	P	4683	15878	0.294936	0.135324	3.35894	1.21162	6.98386
CGACCT	RP	20	74	notICP_notACP	0.27027	CGA	R	3616	7881	0.458825	CCT	P	18255	31698	0.575904	0.264239	1.02282	0.0225681	-0.145299
CGACGA	RR	12	22	ICP	0.545455	CGA	R	3616	7881	0.458825	CGA	R	3616	7881	0.458825	0.21052	2.59098	0.952037	7.25502
CGACGC	RR	5	25	notICP_notACP	0.2	CGA	R	3616	7881	0.458825	CGC	R	2444	7101	0.344177	0.157917	1.26649	0.236248	0.772276
CGACGG	RR	9	22	ICP	0.409091	CGA	R	3616	7881	0.458825	CGG	R	1436	5002	0.287085	0.131722	3.10572	1.13324	6.05325
CGACGT	RR	20	52	notICP_notACP	0.384615	CGA	R	3616	7881	0.458825	CGT	R	10699	15601	0.685789	0.314657	1.22233	0.20076	1.22858
CGACTA	RL	35	127	notICP_notACP	0.275591	CGA	R	3616	7881	0.458825	CTA	L	10977	34038	0.322493	0.147968	1.86251	0.621923	2.69266
CGACTC	RL	5	52	notICP_notACP	0.0961538	CGA	R	3616	7881	0.458825	CTC	L	5161	15635	0.330093	0.151455	0.634868	-0.454338	-1.39517
CGACTG	RL	20	88	ICP	0.227273	CGA	R	3616	7881	0.458825	CTG	L	9352	35004	0.267169	0.122584	1.85402	0.617354	2.2075
CGACTT	RL	33	111	ACP	0.297297	CGA	R	3616	7881	0.458825	CTT	L	16918	29196	0.579463	0.265872	1.1182	0.111717	0.419943
CGAGAA	RE	94	357	notICP_notACP	0.263305	CGA	R	3616	7881	0.458825	GAA	E	80947	116321	0.695893	0.319293	0.82465	-0.192796	-1.58832
CGAGAC	RD	32	151	notICP_notACP	0.211921	CGA	R	3616	7881	0.458825	GAC	D	25198	56376	0.446963	0.205078	1.03337	0.0328213	-0.0645016
CGAGAG	RE	34	190	notICP_notACP	0.178947	CGA	R	3616	7881	0.458825	GAG	E	23822	53751	0.443192	0.203347	0.880008	-0.127824	-0.760223
CGAGAT	RD	112	290	notICP_notACP	0.386207	CGA	R	3616	7881	0.458825	GAT	D	65301	97685	0.668485	0.306718	1.25916	0.230445	1.44979
CGAGCA	RA	28	116	notICP_notACP	0.241379	CGA	R	3616	7881	0.458825	GCA	A	19821	39440	0.502561	0.230587	1.0468	0.0457392	-0.00335471
CGAGCC	RA	12	73	notICP_notACP	0.164384	CGA	R	3616	7881	0.458825	GCC	A	13901	37123	0.374458	0.171811	0.956772	-0.0441905	-0.347854
CGAGCG	RA	13	32	ICP	0.40625	CGA	R	3616	7881	0.458825	GCG	A	4484	18382	0.243934	0.111923	3.62972	1.28916	6.45284
CGAGCT	RA	15	91	notICP_notACP	0.164835	CGA	R	3616	7881	0.458825	GCT	A	26147	48625	0.537728	0.246723	0.668099	-0.40332	-2.0897
CGAGGA	RG	33	108	notICP_notACP	0.305556	CGA	R	3616	7881	0.458825	GGA	G	12955	26514	0.48861	0.224186	1.36295	0.309654	1.5792
CGAGGC	RG	14	86	notICP_notACP	0.162791	CGA	R	3616	7881	0.458825	GGC	G	9294	29115	0.319217	0.146465	1.11147	0.105681	0.209333
CGAGGG	RG	9	58	notICP_notACP	0.155172	CGA	R	3616	7881	0.458825	GGG	G	6361	17953	0.354314	0.162568	0.954507	-0.0465604	-0.337362
CGAGGT	RG	18	92	notICP_notACP	0.195652	CGA	R	3616	7881	0.458825	GGT	G	36951	56648	0.652291	0.299288	0.653726	-0.425066	-2.63095
CGAGTA	RV	20	87	ACP	0.229885	CGA	R	3616	7881	0.458825	GTA	V	11957	28057	0.426168	0.195537	1.17566	0.161832	0.559729
CGAGTC	RV	7	59	notICP_notACP	0.118644	CGA	R	3616	7881	0.458825	GTC	V	12572	33631	0.373822	0.171519	0.691726	-0.368565	-1.36225
CGAGTG	RV	24	91	ACP	0.263736	CGA	R	3616	7881	0.458825	GTG	V	13729	31479	0.436132	0.200108	1.31797	0.276091	1.20861
CGAGTT	RV	22	114	notICP_notACP	0.192982	CGA	R	3616	7881	0.458825	GTT	V	29055	51412	0.56514	0.259301	0.744242	-0.295389	-1.75541
CGATAC	RY	31	110	notICP_notACP	0.281818	CGA	R	3616	7881	0.458825	TAC	Y	21835	38051	0.573835	0.26329	1.07037	0.0680064	0.134729
CGATAT	RY	83	197	notICP_notACP	0.42132	CGA	R	3616	7881	0.458825	TAT	Y	31878	46512	0.685372	0.314466	1.3398	0.292517	2.05256
CGATCA	RS	41	139	notICP_notACP	0.294964	CGA	R	3616	7881	0.458825	TCA	S	24739	45894	0.539046	0.247328	1.1926	0.176138	0.801528
CGATCC	RS	22	106	notICP_notACP	0.207547	CGA	R	3616	7881	0.458825	TCC	S	15983	40829	0.391462	0.179613	1.15553	0.144557	0.433399
CGATCG	RS	15	58	notICP_notACP	0.258621	CGA	R	3616	7881	0.458825	TCG	S	8132	25573	0.317992	0.145903	1.77256	0.572424	2.36207
CGATCT	RS	51	142	notICP_notACP	0.359155	CGA	R	3616	7881	0.458825	TCT	S	31620	54769	0.577334	0.264895	1.35584	0.304419	1.82388
CGATGC	RC	17	46	notICP_notACP	0.369565	CGA	R	3616	7881	0.458825	TGC	C	6011	12787	0.470087	0.215688	1.71343	0.538496	3.2071
CGATGG	RW	41	87	notICP_notACP	0.471264	CGA	R	3616	7881	0.458825	TGG	W	25848	26445	0.977425	0.448467	1.05083	0.0495842	0.033854
CGATGT	RC	30	70	notICP_notACP	0.428571	CGA	R	3616	7881	0.458825	TGT	C	13398	19411	0.690227	0.316694	1.35327	0.302523	2.16236
CGATTA	RL	48	200	notICP_notACP	0.24	CGA	R	3616	7881	0.458825	TTA	L	29901	60149	0.497115	0.228089	1.05222	0.0509029	0.0242797
CGATTC	RF	33	156	notICP_notACP	0.211538	CGA	R	3616	7881	0.458825	TTC	F	28096	52551	0.534643	0.245307	0.86234	-0.148105	-1.01386
CGATTG	RL	46	236	notICP_notACP	0.194915	CGA	R	3616	7881	0.458825	TTG	L	37865	74534	0.508023	0.233094	0.83621	-0.178876	-1.09937
CGATTT	RF	79	240	notICP_notACP	0.329167	CGA	R	3616	7881	0.458825	TTT	F	41807	62204	0.672095	0.308374	1.06743	0.0652508	0.13752
CGCAAA	RK	77	291	notICP_notACP	0.264605	CGC	R	2444	7101	0.344177	AAA	K	65976	103606	0.636797	0.219171	1.2073	0.188386	0.782195
CGCAAC	RN	42	202	notICP_notACP	0.207921	CGC	R	2444	7101	0.344177	AAC	N	32489	65972	0.492467	0.169496	1.2267	0.20433	0.67834
CGCAAG	RK	58	256	notICP_notACP	0.226562	CGC	R	2444	7101	0.344177	AAG	K	46919	83915	0.559125	0.192438	1.17733	0.163247	0.558012
CGCAAT	RN	53	230	notICP_notACP	0.230435	CGC	R	2444	7101	0.344177	AAT	N	53911	90477	0.595853	0.205079	1.12364	0.116573	0.348843
CGCACA	RT	16	92	notICP_notACP	0.173913	CGC	R	2444	7101	0.344177	ACA	T	21454	41836	0.512812	0.176498	0.985354	-0.0147542	-0.244711
CGCACC	RT	14	99	notICP_notACP	0.141414	CGC	R	2444	7101	0.344177	ACC	T	11745	33915	0.346307	0.119191	1.18645	0.170967	0.369898
CGCACG	RT	10	74	notICP_notACP	0.135135	CGC	R	2444	7101	0.344177	ACG	T	6516	23587	0.276254	0.0950802	1.42128	0.351555	0.793569
CGCACT	RT	16	109	notICP_notACP	0.146789	CGC	R	2444	7101	0.344177	ACT	T	23672	46914	0.504583	0.173666	0.845239	-0.168136	-0.784072
CGCAGA	RR	38	156	notICP_notACP	0.24359	CGC	R	2444	7101	0.344177	AGA	R	37515	56301	0.666329	0.229335	1.06216	0.0603012	0.0752865
CGCAGC	RS	11	87	notICP_notACP	0.126437	CGC	R	2444	7101	0.344177	AGC	S	10066	26996	0.37287	0.128333	0.985222	-0.014888	-0.178309
CGCAGG	RR	18	105	notICP_notACP	0.171429	CGC	R	2444	7101	0.344177	AGG	R	9514	25824	0.368417	0.126801	1.35195	0.301551	0.862064
CGCAGT	RS	29	118	notICP_notACP	0.245763	CGC	R	2444	7101	0.344177	AGT	S	19102	36706	0.520405	0.179111	1.37212	0.316358	1.29835
CGCATA	RI	38	155	notICP_notACP	0.245161	CGC	R	2444	7101	0.344177	ATA	I	28224	44693	0.631508	0.217351	1.12795	0.120405	0.39065
CGCATC	RI	22	129	notICP_notACP	0.170543	CGC	R	2444	7101	0.344177	ATC	I	21682	50049	0.433215	0.149103	1.14379	0.13435	0.320716
CGCATG	RM	37	130	notICP_notACP	0.284615	CGC	R	2444	7101	0.344177	ATG	M	44908	53970	0.832092	0.286387	0.993815	-0.00620458	-0.342972
CGCATT	RI	37	173	notICP_notACP	0.213873	CGC	R	2444	7101	0.344177	ATT	I	43772	72100	0.607101	0.20895	1.02356	0.0232856	-0.111472
CGCCAA	RQ	61	219	notICP_notACP	0.278539	CGC	R	2444	7101	0.344177	CAA	Q	47769	68588	0.696463	0.239706	1.162	0.150142	0.613044
CGCCAC	RH	26	104	notICP_notACP	0.25	CGC	R	2444	7101	0.344177	CAC	H	9279	20418	0.454452	0.156412	1.59834	0.468968	1.92382
CGCCAG	RQ	26	117	notICP_notACP	0.222222	CGC	R	2444	7101	0.344177	CAG	Q	15519	34630	0.448137	0.154239	1.44077	0.365177	1.35446
CGCCAT	RH	45	163	notICP_notACP	0.276074	CGC	R	2444	7101	0.344177	CAT	H	22988	35025	0.656331	0.225894	1.22214	0.200602	0.881027
CGCCCA	RP	16	77	notICP_notACP	0.207792	CGC	R	2444	7101	0.344177	CCA	P	27334	42864	0.637691	0.219479	0.946754	-0.0547162	-0.493455
CGCCCC	RP	5	56	notICP_notACP	0.0892857	CGC	R	2444	7101	0.344177	CCC	P	7510	21139	0.355268	0.122275	0.730205	-0.31443	-0.866095
CGCCCG	RP	8	41	notICP_notACP	0.195122	CGC	R	2444	7101	0.344177	CCG	P	4683	15878	0.294936	0.10151	1.92219	0.653465	1.98252
CGCCCT	RP	12	68	notICP_notACP	0.176471	CGC	R	2444	7101	0.344177	CCT	P	18255	31698	0.575904	0.198213	0.890309	-0.116187	-0.69544
CGCCGA	RR	11	35	ACP	0.314286	CGC	R	2444	7101	0.344177	CGA	R	3616	7881	0.458825	0.157917	1.9902	0.688233	3.32393
CGCCGC	RR	3	48	notICP_notACP	0.0625	CGC	R	2444	7101	0.344177	CGC	R	2444	7101	0.344177	0.118458	0.527614	-0.63939	-1.37487
CGCCGG	RR	3	33	notICP_notACP	0.0909091	CGC	R	2444	7101	0.344177	CGG	R	1436	5002	0.287085	0.0988081	0.920057	-0.0833193	-0.281046
CGCCGT	RR	35	114	notICP_notACP	0.307018	CGC	R	2444	7101	0.344177	CGT	R	10699	15601	0.685789	0.236033	1.30074	0.262934	1.3348
CGCCTA	RL	7	76	notICP_notACP	0.0921053	CGC	R	2444	7101	0.344177	CTA	L	10977	34038	0.322493	0.110994	0.829819	-0.186548	-0.539335
CGCCTC	RL	6	52	notICP_notACP	0.115385	CGC	R	2444	7101	0.344177	CTC	L	5161	15635	0.330093	0.11361	1.01562	0.015497	-0.0807526
CGCCTG	RL	7	96	notICP_notACP	0.0729167	CGC	R	2444	7101	0.344177	CTG	L	9352	35004	0.267169	0.0919536	0.792973	-0.231966	-0.522459
CGCCTT	RL	7	74	notICP_notACP	0.0945946	CGC	R	2444	7101	0.344177	CTT	L	16918	29196	0.579463	0.199438	0.474306	-0.745902	-2.55213
CGCGAA	RE	41	244	notICP_notACP	0.168033	CGC	R	2444	7101	0.344177	GAA	E	80947	116321	0.695893	0.23951	0.701568	-0.354438	-1.84963
CGCGAC	RD	22	140	notICP_notACP	0.157143	CGC	R	2444	7101	0.344177	GAC	D	25198	56376	0.446963	0.153834	1.02151	0.0212785	-0.0891172
CGCGAG	RE	26	126	notICP_notACP	0.206349	CGC	R	2444	7101	0.344177	GAG	E	23822	53751	0.443192	0.152536	1.35279	0.302167	1.03987
CGCGAT	RD	58	256	notICP_notACP	0.226562	CGC	R	2444	7101	0.344177	GAT	D	65301	97685	0.668485	0.230077	0.984724	-0.0153942	-0.322236
CGCGCA	RA	14	74	notICP_notACP	0.189189	CGC	R	2444	7101	0.344177	GCA	A	19821	39440	0.502561	0.17297	1.09377	0.0896304	0.178871
CGCGCC	RA	8	60	notICP_notACP	0.133333	CGC	R	2444	7101	0.344177	GCC	A	13901	37123	0.374458	0.12888	1.03456	0.0339725	-0.0371106
CGCGCG	RA	3	32	notICP_notACP	0.09375	CGC	R	2444	7101	0.344177	GCG	A	4484	18382	0.243934	0.0839565	1.11665	0.110332	0.129708
CGCGCT	RA	10	75	notICP_notACP	0.133333	CGC	R	2444	7101	0.344177	GCT	A	26147	48625	0.537728	0.185073	0.720435	-0.3279	-1.35128
CGCGGA	RG	10	67	notICP_notACP	0.149254	CGC	R	2444	7101	0.344177	GGA	G	12955	26514	0.48861	0.168168	0.887527	-0.119317	-0.600473
CGCGGC	RG	9	99	notICP_notACP	0.0909091	CGC	R	2444	7101	0.344177	GGC	G	9294	29115	0.319217	0.109867	0.827446	-0.189411	-0.539676
CGCGGG	RG	12	64	notICP_notACP	0.1875	CGC	R	2444	7101	0.344177	GGG	G	6361	17953	0.354314	0.121947	1.53756	0.430195	1.33441
CGCGGT	RG	23	134	notICP_notACP	0.171642	CGC	R	2444	7101	0.344177	GGT	G	36951	56648	0.652291	0.224504	0.764539	-0.268482	-1.4181
CGCGTA	RV	7	74	notICP_notACP	0.0945946	CGC	R	2444	7101	0.344177	GTA	V	11957	28057	0.426168	0.146677	0.644917	-0.438634	-1.31825
CGCGTC	RV	6	52	notICP_notACP	0.115385	CGC	R	2444	7101	0.344177	GTC	V	12572	33631	0.373822	0.128661	0.896812	-0.108909	-0.432731
CGCGTG	RV	12	76	notICP_notACP	0.157895	CGC	R	2444	7101	0.344177	GTG	V	13729	31479	0.436132	0.150107	1.05188	0.0505832	0.0148512
CGCGTT	RV	19	103	notICP_notACP	0.184466	CGC	R	2444	7101	0.344177	GTT	V	29055	51412	0.56514	0.194508	0.948371	-0.0530094	-0.430291
CGCTAC	RY	42	155	notICP_notACP	0.270968	CGC	R	2444	7101	0.344177	TAC	Y	21835	38051	0.573835	0.197501	1.37198	0.316257	1.43105
CGCTAT	RY	44	181	notICP_notACP	0.243094	CGC	R	2444	7101	0.344177	TAT	Y	31878	46512	0.685372	0.235889	1.03054	0.0300864	-0.0890566
CGCTCA	RS	39	142	notICP_notACP	0.274648	CGC	R	2444	7101	0.344177	TCA	S	24739	45894	0.539046	0.185527	1.48036	0.392288	1.79323
CGCTCC	RS	17	133	notICP_notACP	0.12782	CGC	R	2444	7101	0.344177	TCC	S	15983	40829	0.391462	0.134732	0.948694	-0.0526693	-0.297084
CGCTCG	RS	12	70	notICP_notACP	0.171429	CGC	R	2444	7101	0.344177	TCG	S	8132	25573	0.317992	0.109445	1.56634	0.448741	1.26794
CGCTCT	RS	38	164	notICP_notACP	0.231707	CGC	R	2444	7101	0.344177	TCT	S	31620	54769	0.577334	0.198705	1.16609	0.153654	0.526318
CGCTGC	RC	9	67	notICP_notACP	0.134328	CGC	R	2444	7101	0.344177	TGC	C	6011	12787	0.470087	0.161793	0.830248	-0.186031	-0.784619
CGCTGG	RW	31	79	notICP_notACP	0.392405	CGC	R	2444	7101	0.344177	TGG	W	25848	26445	0.977425	0.336407	1.16646	0.153973	0.893849
CGCTGT	RC	20	83	notICP_notACP	0.240964	CGC	R	2444	7101	0.344177	TGT	C	13398	19411	0.690227	0.23756	1.01433	0.0142257	-0.175698
CGCTTA	RL	26	144	notICP_notACP	0.180556	CGC	R	2444	7101	0.344177	TTA	L	29901	60149	0.497115	0.171096	1.05529	0.0538157	0.0299381
CGCTTC	RF	18	110	notICP_notACP	0.163636	CGC	R	2444	7101	0.344177	TTC	F	28096	52551	0.534643	0.184012	0.889272	-0.117352	-0.649874
CGCTTG	RL	27	165	notICP_notACP	0.163636	CGC	R	2444	7101	0.344177	TTG	L	37865	74534	0.508023	0.17485	0.935868	-0.0662808	-0.435613
CGCTTT	RF	30	140	notICP_notACP	0.214286	CGC	R	2444	7101	0.344177	TTT	F	41807	62204	0.672095	0.23132	0.926362	-0.0764899	-0.625393
CGGAAA	RK	48	266	notICP_notACP	0.180451	CGG	R	1436	5002	0.287085	AAA	K	65976	103606	0.636797	0.182815	0.98707	-0.0130147	-0.246467
CGGAAC	RN	14	118	notICP_notACP	0.118644	CGG	R	1436	5002	0.287085	AAC	N	32489	65972	0.492467	0.14138	0.839187	-0.175322	-0.657409
CGGAAG	RK	33	186	notICP_notACP	0.177419	CGG	R	1436	5002	0.287085	AAG	K	46919	83915	0.559125	0.160517	1.1053	0.100119	0.207323
CGGAAT	RN	26	155	notICP_notACP	0.167742	CGG	R	1436	5002	0.287085	AAT	N	53911	90477	0.595853	0.171061	0.9806	-0.0195911	-0.255331
CGGACA	RT	8	65	notICP_notACP	0.123077	CGG	R	1436	5002	0.287085	ACA	T	21454	41836	0.512812	0.147221	0.836003	-0.179123	-0.695034
CGGACC	RT	4	43	notICP_notACP	0.0930233	CGG	R	1436	5002	0.287085	ACC	T	11745	33915	0.346307	0.0994196	0.935663	-0.0664996	-0.248144
CGGACG	RT	6	40	notICP_notACP	0.15	CGG	R	1436	5002	0.287085	ACG	T	6516	23587	0.276254	0.0793084	1.89135	0.637291	1.4943
CGGACT	RT	9	63	notICP_notACP	0.142857	CGG	R	1436	5002	0.287085	ACT	T	23672	46914	0.504583	0.144858	0.986186	-0.0139106	-0.198153
CGGAGA	RR	12	88	notICP_notACP	0.136364	CGG	R	1436	5002	0.287085	AGA	R	37515	56301	0.666329	0.191293	0.712851	-0.338482	-1.42908
CGGAGC	RS	3	46	notICP_notACP	0.0652174	CGG	R	1436	5002	0.287085	AGC	S	10066	26996	0.37287	0.107045	0.609249	-0.495527	-1.04731
CGGAGG	RR	2	55	ACP	0.0363636	CGG	R	1436	5002	0.287085	AGG	R	9514	25824	0.368417	0.105767	0.343809	-1.06767	-1.66162
CGGAGT	RS	7	48	notICP_notACP	0.145833	CGG	R	1436	5002	0.287085	AGT	S	19102	36706	0.520405	0.149401	0.976122	-0.0241673	-0.237935
CGGATA	RI	28	96	ACP	0.291667	CGG	R	1436	5002	0.287085	ATA	I	28224	44693	0.631508	0.181297	1.60878	0.475477	2.27215
CGGATC	RI	13	101	notICP_notACP	0.128713	CGG	R	1436	5002	0.287085	ATC	I	21682	50049	0.433215	0.12437	1.03492	0.0343253	-0.0347982
CGGATG	RM	18	75	notICP_notACP	0.24	CGG	R	1436	5002	0.287085	ATG	M	44908	53970	0.832092	0.238881	1.00468	0.00467239	-0.228112
CGGATT	RI	26	113	notICP_notACP	0.230088	CGG	R	1436	5002	0.287085	ATT	I	43772	72100	0.607101	0.17429	1.32015	0.277745	1.06116
CGGCAA	RQ	18	117	notICP_notACP	0.153846	CGG	R	1436	5002	0.287085	CAA	Q	47769	68588	0.696463	0.199944	0.769446	-0.262085	-1.24107
CGGCAC	RH	5	46	notICP_notACP	0.108696	CGG	R	1436	5002	0.287085	CAC	H	9279	20418	0.454452	0.130466	0.833131	-0.182564	-0.624301
CGGCAG	RQ	12	78	notICP_notACP	0.153846	CGG	R	1436	5002	0.287085	CAG	Q	15519	34630	0.448137	0.128654	1.19582	0.178829	0.426167
CGGCAT	RH	12	66	notICP_notACP	0.181818	CGG	R	1436	5002	0.287085	CAT	H	22988	35025	0.656331	0.188423	0.964947	-0.035682	-0.347095
CGGCCA	RP	9	73	notICP_notACP	0.123288	CGG	R	1436	5002	0.287085	CCA	P	27334	42864	0.637691	0.183072	0.673439	-0.395358	-1.52876
CGGCCC	RP	8	57	notICP_notACP	0.140351	CGG	R	1436	5002	0.287085	CCC	P	7510	21139	0.355268	0.101992	1.3761	0.319251	0.748377
CGGCCG	RP	3	39	notICP_notACP	0.0769231	CGG	R	1436	5002	0.287085	CCG	P	4683	15878	0.294936	0.0846719	0.908485	-0.0959774	-0.262715
CGGCCT	RP	5	55	notICP_notACP	0.0909091	CGG	R	1436	5002	0.287085	CCT	P	18255	31698	0.575904	0.165333	0.549853	-0.598104	-1.83684
CGGCGA	RR	3	17	ACP	0.176471	CGG	R	1436	5002	0.287085	CGA	R	3616	7881	0.458825	0.131722	1.33972	0.292462	0.859546
CGGCGC	RR	6	20	notICP_notACP	0.3	CGG	R	1436	5002	0.287085	CGC	R	2444	7101	0.344177	0.0988081	3.03619	1.1106	4.38732
CGGCGG	RR	7	27	notICP_notACP	0.259259	CGG	R	1436	5002	0.287085	CGG	R	1436	5002	0.287085	0.0824179	3.14567	1.14603	3.86101
CGGCGT	RR	3	29	notICP_notACP	0.103448	CGG	R	1436	5002	0.287085	CGT	R	10699	15601	0.685789	0.19688	0.525438	-0.643522	-2.29464
CGGCTA	RL	11	88	notICP_notACP	0.125	CGG	R	1436	5002	0.287085	CTA	L	10977	34038	0.322493	0.0925828	1.35014	0.30021	0.625687
CGGCTC	RL	4	37	notICP_notACP	0.108108	CGG	R	1436	5002	0.287085	CTC	L	5161	15635	0.330093	0.0947647	1.14081	0.131734	0.197516
CGGCTG	RL	23	120	notICP_notACP	0.191667	CGG	R	1436	5002	0.287085	CTG	L	9352	35004	0.267169	0.0767004	2.4989	0.915851	2.48558
CGGCTT	RL	13	81	notICP_notACP	0.160494	CGG	R	1436	5002	0.287085	CTT	L	16918	29196	0.579463	0.166355	0.964766	-0.0358699	-0.307117
CGGGAA	RE	27	187	notICP_notACP	0.144385	CGG	R	1436	5002	0.287085	GAA	E	80947	116321	0.695893	0.199781	0.722718	-0.324736	-1.44848
CGGGAC	RD	13	107	notICP_notACP	0.121495	CGG	R	1436	5002	0.287085	GAC	D	25198	56376	0.446963	0.128317	0.946841	-0.0546242	-0.288245
CGGGAG	RE	17	125	notICP_notACP	0.136	CGG	R	1436	5002	0.287085	GAG	E	23822	53751	0.443192	0.127234	1.0689	0.0666287	0.0609212
CGGGAT	RD	24	148	notICP_notACP	0.162162	CGG	R	1436	5002	0.287085	GAT	D	65301	97685	0.668485	0.191912	0.844981	-0.168441	-0.867556
CGGGCA	RA	9	63	notICP_notACP	0.142857	CGG	R	1436	5002	0.287085	GCA	A	19821	39440	0.502561	0.144278	0.990154	-0.00989524	-0.184578
CGGGCC	RA	5	48	notICP_notACP	0.104167	CGG	R	1436	5002	0.287085	GCC	A	13901	37123	0.374458	0.107501	0.96898	-0.0315108	-0.188348
CGGGCG	RA	1	37	notICP_notACP	0.027027	CGG	R	1436	5002	0.287085	GCG	A	4484	18382	0.243934	0.0700299	0.385935	-0.952085	-1.03432
CGGGCT	RA	13	69	notICP_notACP	0.188406	CGG	R	1436	5002	0.287085	GCT	A	26147	48625	0.537728	0.154374	1.22045	0.199223	0.59628
CGGGGA	RG	3	43	notICP_notACP	0.0697674	CGG	R	1436	5002	0.287085	GGA	G	12955	26514	0.48861	0.140273	0.49737	-0.69842	-1.72278
CGGGGC	RG	4	41	notICP_notACP	0.097561	CGG	R	1436	5002	0.287085	GGC	G	9294	29115	0.319217	0.0916424	1.06458	0.0625831	0.0350495
CGGGGG	RG	2	17	notICP_notACP	0.117647	CGG	R	1436	5002	0.287085	GGG	G	6361	17953	0.354314	0.101718	1.1566	0.145482	0.247872
CGGGGT	RG	3	45	notICP_notACP	0.0666667	CGG	R	1436	5002	0.287085	GGT	G	36951	56648	0.652291	0.187263	0.356005	-1.03281	-2.89095
CGGGTA	RV	5	46	notICP_notACP	0.108696	CGG	R	1436	5002	0.287085	GTA	V	11957	28057	0.426168	0.122347	0.888424	-0.118306	-0.434407
CGGGTC	RV	8	47	notICP_notACP	0.170213	CGG	R	1436	5002	0.287085	GTC	V	12572	33631	0.373822	0.107319	1.58605	0.461246	1.29053
CGGGTG	RV	7	55	notICP_notACP	0.127273	CGG	R	1436	5002	0.287085	GTG	V	13729	31479	0.436132	0.125207	1.0165	0.0163636	-0.0865339
CGGGTT	RV	10	64	notICP_notACP	0.15625	CGG	R	1436	5002	0.287085	GTT	V	29055	51412	0.56514	0.162243	0.963059	-0.0376406	-0.305709
CGGTAC	RY	27	117	notICP_notACP	0.230769	CGG	R	1436	5002	0.287085	TAC	Y	21835	38051	0.573835	0.16474	1.40081	0.337052	1.2997
CGGTAT	RY	23	139	notICP_notACP	0.165468	CGG	R	1436	5002	0.287085	TAT	Y	31878	46512	0.685372	0.19676	0.840962	-0.173209	-0.907127
CGGTCA	RS	14	95	notICP_notACP	0.147368	CGG	R	1436	5002	0.287085	TCA	S	24739	45894	0.539046	0.154752	0.952286	-0.0488898	-0.328816
CGGTCC	RS	11	74	notICP_notACP	0.148649	CGG	R	1436	5002	0.287085	TCC	S	15983	40829	0.391462	0.112383	1.3227	0.279673	0.690636
CGGTCG	RS	15	78	notICP_notACP	0.192308	CGG	R	1436	5002	0.287085	TCG	S	8132	25573	0.317992	0.0912907	2.10654	0.745048	2.15868
CGGTCT	RS	17	101	notICP_notACP	0.168317	CGG	R	1436	5002	0.287085	TCT	S	31620	54769	0.577334	0.165744	1.01552	0.0154037	-0.118159
CGGTGC	RC	4	37	notICP_notACP	0.108108	CGG	R	1436	5002	0.287085	TGC	C	6011	12787	0.470087	0.134955	0.801068	-0.221809	-0.74239
CGGTGG	RW	9	38	notICP_notACP	0.236842	CGG	R	1436	5002	0.287085	TGG	W	25848	26445	0.977425	0.280604	0.844043	-0.169551	-1.27437
CGGTGT	RC	10	36	notICP_notACP	0.277778	CGG	R	1436	5002	0.287085	TGT	C	13398	19411	0.690227	0.198154	1.40183	0.337777	1.56782
CGGTTA	RL	15	111	notICP_notACP	0.135135	CGG	R	1436	5002	0.287085	TTA	L	29901	60149	0.497115	0.142714	0.946892	-0.0545707	-0.320427
CGGTTC	RF	17	134	notICP_notACP	0.126866	CGG	R	1436	5002	0.287085	TTC	F	28096	52551	0.534643	0.153488	0.826551	-0.190493	-0.757012
CGGTTG	RL	27	193	notICP_notACP	0.139896	CGG	R	1436	5002	0.287085	TTG	L	37865	74534	0.508023	0.145846	0.959207	-0.0416488	-0.287356
CGGTTT	RF	51	193	notICP_notACP	0.264249	CGG	R	1436	5002	0.287085	TTT	F	41807	62204	0.672095	0.192949	1.36953	0.314467	1.38749
CGTAAA	RK	252	522	notICP_notACP	0.482759	CGT	R	10699	15601	0.685789	AAA	K	65976	103606	0.636797	0.436709	1.10545	0.10025	0.56547
CGTAAC	RN	77	244	notICP_notACP	0.315574	CGT	R	10699	15601	0.685789	AAC	N	32489	65972	0.492467	0.337728	0.934401	-0.0678492	-0.85246
CGTAAG	RK	142	387	notICP_notACP	0.366925	CGT	R	10699	15601	0.685789	AAG	K	46919	83915	0.559125	0.383442	0.956924	-0.0440312	-0.775027
CGTAAT	RN	144	377	notICP_notACP	0.381963	CGT	R	10699	15601	0.685789	AAT	N	53911	90477	0.595853	0.40863	0.934741	-0.067486	-1.02833
CGTACA	RT	69	180	notICP_notACP	0.383333	CGT	R	10699	15601	0.685789	ACA	T	21454	41836	0.512812	0.351681	1.09	0.0861805	0.334101
CGTACC	RT	45	149	notICP_notACP	0.302013	CGT	R	10699	15601	0.685789	ACC	T	11745	33915	0.346307	0.237494	1.27167	0.240331	1.18891
CGTACG	RT	13	93	notICP_notACP	0.139785	CGT	R	10699	15601	0.685789	ACG	T	6516	23587	0.276254	0.189452	0.737838	-0.30403	-1.30963
CGTACT	RT	101	224	notICP_notACP	0.450893	CGT	R	10699	15601	0.685789	ACT	T	23672	46914	0.504583	0.346038	1.30302	0.264682	1.97448
CGTAGA	RR	137	280	notICP_notACP	0.489286	CGT	R	10699	15601	0.685789	AGA	R	37515	56301	0.666329	0.456961	1.07074	0.0683475	0.23756
CGTAGC	RS	25	103	notICP_notACP	0.242718	CGT	R	10699	15601	0.685789	AGC	S	10066	26996	0.37287	0.25571	0.949193	-0.0521431	-0.560989
CGTAGG	RR	32	119	notICP_notACP	0.268908	CGT	R	10699	15601	0.685789	AGG	R	9514	25824	0.368417	0.252656	1.06432	0.062337	0.0951532
CGTAGT	RS	50	155	notICP_notACP	0.322581	CGT	R	10699	15601	0.685789	AGT	S	19102	36706	0.520405	0.356888	0.90387	-0.10107	-1.14411
CGTATA	RI	107	227	notICP_notACP	0.471366	CGT	R	10699	15601	0.685789	ATA	I	28224	44693	0.631508	0.433082	1.0884	0.0847078	0.395922
CGTATC	RI	113	308	notICP_notACP	0.366883	CGT	R	10699	15601	0.685789	ATC	I	21682	50049	0.433215	0.297095	1.2349	0.210993	1.2434
CGTATG	RM	137	232	notICP_notACP	0.590517	CGT	R	10699	15601	0.685789	ATG	M	44908	53970	0.832092	0.57064	1.03483	0.0342407	-0.160779
CGTATT	RI	221	459	notICP_notACP	0.481481	CGT	R	10699	15601	0.685789	ATT	I	43772	72100	0.607101	0.416344	1.15645	0.145357	1.01322
CGTCAA	RQ	245	428	notICP_notACP	0.57243	CGT	R	10699	15601	0.685789	CAA	Q	47769	68588	0.696463	0.477627	1.19849	0.18106	1.61063
CGTCAC	RH	44	145	notICP_notACP	0.303448	CGT	R	10699	15601	0.685789	CAC	H	9279	20418	0.454452	0.311658	0.973657	-0.0266963	-0.513501
CGTCAG	RQ	32	137	notICP_notACP	0.233577	CGT	R	10699	15601	0.685789	CAG	Q	15519	34630	0.448137	0.307328	0.760024	-0.274405	-1.97225
CGTCAT	RH	120	269	notICP_notACP	0.446097	CGT	R	10699	15601	0.685789	CAT	H	22988	35025	0.656331	0.450105	0.991095	-0.00894515	-0.566371
CGTCCA	RP	83	209	notICP_notACP	0.397129	CGT	R	10699	15601	0.685789	CCA	P	27334	42864	0.637691	0.437322	0.908093	-0.0964079	-1.36072
CGTCCC	RP	26	130	notICP_notACP	0.2	CGT	R	10699	15601	0.685789	CCC	P	7510	21139	0.355268	0.243639	0.820888	-0.197369	-1.23245
CGTCCG	RP	18	58	notICP_notACP	0.310345	CGT	R	10699	15601	0.685789	CCG	P	4683	15878	0.294936	0.202264	1.53435	0.428109	2.19882
CGTCCT	RP	59	149	notICP_notACP	0.395973	CGT	R	10699	15601	0.685789	CCT	P	18255	31698	0.575904	0.394949	1.00259	0.00259045	-0.395569
CGTCGA	RR	29	68	notICP_notACP	0.426471	CGT	R	10699	15601	0.685789	CGA	R	3616	7881	0.458825	0.314657	1.35535	0.304059	2.16308
CGTCGC	RR	25	73	notICP_notACP	0.342466	CGT	R	10699	15601	0.685789	CGC	R	2444	7101	0.344177	0.236033	1.45092	0.372201	2.12625
CGTCGG	RR	8	49	notICP_notACP	0.163265	CGT	R	10699	15601	0.685789	CGG	R	1436	5002	0.287085	0.19688	0.829263	-0.187218	-0.959103
CGTCGT	RR	163	263	notICP_notACP	0.619772	CGT	R	10699	15601	0.685789	CGT	R	10699	15601	0.685789	0.470307	1.3178	0.275966	2.83881
CGTCTA	RL	46	189	notICP_notACP	0.243386	CGT	R	10699	15601	0.685789	CTA	L	10977	34038	0.322493	0.221162	1.10049	0.0957545	0.261884
CGTCTC	RL	30	113	notICP_notACP	0.265487	CGT	R	10699	15601	0.685789	CTC	L	5161	15635	0.330093	0.226374	1.17278	0.159376	0.633427
CGTCTG	RL	29	167	notICP_notACP	0.173653	CGT	R	10699	15601	0.685789	CTG	L	9352	35004	0.267169	0.183222	0.947772	-0.0536411	-0.407773
CGTCTT	RL	73	175	notICP_notACP	0.417143	CGT	R	10699	15601	0.685789	CTT	L	16918	29196	0.579463	0.39739	1.04971	0.0485118	0.020005
CGTGAA	RE	416	763	notICP_notACP	0.545216	CGT	R	10699	15601	0.685789	GAA	E	80947	116321	0.695893	0.477236	1.14245	0.133171	1.01216
CGTGAC	RD	119	336	notICP_notACP	0.354167	CGT	R	10699	15601	0.685789	GAC	D	25198	56376	0.446963	0.306523	1.15543	0.144476	0.738991
CGTGAG	RE	74	275	notICP_notACP	0.269091	CGT	R	10699	15601	0.685789	GAG	E	23822	53751	0.443192	0.303936	0.885353	-0.121769	-1.1
CGTGAT	RD	322	614	notICP_notACP	0.52443	CGT	R	10699	15601	0.685789	GAT	D	65301	97685	0.668485	0.45844	1.14394	0.134482	0.987642
CGTGCA	RA	91	235	notICP_notACP	0.387234	CGT	R	10699	15601	0.685789	GCA	A	19821	39440	0.502561	0.344651	1.12355	0.116497	0.585601
CGTGCC	RA	90	267	notICP_notACP	0.337079	CGT	R	10699	15601	0.685789	GCC	A	13901	37123	0.374458	0.256799	1.31262	0.272022	1.52032
CGTGCG	RA	21	92	notICP_notACP	0.228261	CGT	R	10699	15601	0.685789	GCG	A	4484	18382	0.243934	0.167288	1.36448	0.310775	1.18411
CGTGCT	RA	168	345	notICP_notACP	0.486957	CGT	R	10699	15601	0.685789	GCT	A	26147	48625	0.537728	0.368768	1.3205	0.278008	2.24809
CGTGGA	RG	61	169	notICP_notACP	0.360947	CGT	R	10699	15601	0.685789	GGA	G	12955	26514	0.48861	0.335083	1.07718	0.074351	0.222435
CGTGGC	RG	42	218	notICP_notACP	0.192661	CGT	R	10699	15601	0.685789	GGC	G	9294	29115	0.319217	0.218916	0.880068	-0.127756	-0.818131
CGTGGG	RG	41	153	notICP_notACP	0.267974	CGT	R	10699	15601	0.685789	GGG	G	6361	17953	0.354314	0.242985	1.10284	0.0978905	0.300492
CGTGGT	RG	354	550	notICP_notACP	0.643636	CGT	R	10699	15601	0.685789	GGT	G	36951	56648	0.652291	0.447334	1.43883	0.363827	3.90888
CGTGTA	RV	93	225	notICP_notACP	0.413333	CGT	R	10699	15601	0.685789	GTA	V	11957	28057	0.426168	0.292262	1.41426	0.346605	2.39352
CGTGTC	RV	88	277	notICP_notACP	0.31769	CGT	R	10699	15601	0.685789	GTC	V	12572	33631	0.373822	0.256363	1.23922	0.21448	1.09762
CGTGTG	RV	85	235	notICP_notACP	0.361702	CGT	R	10699	15601	0.685789	GTG	V	13729	31479	0.436132	0.299095	1.20932	0.190061	1.08095
CGTGTT	RV	215	428	notICP_notACP	0.502336	CGT	R	10699	15601	0.685789	GTT	V	29055	51412	0.56514	0.387567	1.29613	0.259381	2.15183
CGTTAC	RY	129	288	notICP_notACP	0.447917	CGT	R	10699	15601	0.685789	TAC	Y	21835	38051	0.573835	0.39353	1.1382	0.12945	0.79735
CGTTAT	RY	194	375	notICP_notACP	0.517333	CGT	R	10699	15601	0.685789	TAT	Y	31878	46512	0.685372	0.470021	1.10066	0.0959111	0.558374
CGTTCA	RS	106	284	notICP_notACP	0.373239	CGT	R	10699	15601	0.685789	TCA	S	24739	45894	0.539046	0.369672	1.00965	0.00960304	-0.312019
CGTTCC	RS	81	264	notICP_notACP	0.306818	CGT	R	10699	15601	0.685789	TCC	S	15983	40829	0.391462	0.26846	1.14288	0.133552	0.571983
CGTTCG	RS	38	167	notICP_notACP	0.227545	CGT	R	10699	15601	0.685789	TCG	S	8132	25573	0.317992	0.218075	1.04342	0.0425073	-0.0196187
CGTTCT	RS	144	366	notICP_notACP	0.393443	CGT	R	10699	15601	0.685789	TCT	S	31620	54769	0.577334	0.395929	0.993719	-0.00630079	-0.475003
CGTTGC	RC	44	118	notICP_notACP	0.372881	CGT	R	10699	15601	0.685789	TGC	C	6011	12787	0.470087	0.322381	1.15665	0.145528	0.785973
CGTTGG	RW	148	220	notICP_notACP	0.672727	CGT	R	10699	15601	0.685789	TGG	W	25848	26445	0.977425	0.670308	1.00361	0.00360334	-0.656154
CGTTGT	RC	125	205	notICP_notACP	0.609756	CGT	R	10699	15601	0.685789	TGT	C	13398	19411	0.690227	0.47335	1.28817	0.253223	2.54402
CGTTTA	RL	176	456	notICP_notACP	0.385965	CGT	R	10699	15601	0.685789	TTA	L	29901	60149	0.497115	0.340917	1.13214	0.124109	0.644599
CGTTTC	RF	127	275	notICP_notACP	0.461818	CGT	R	10699	15601	0.685789	TTC	F	28096	52551	0.534643	0.366652	1.25955	0.230758	1.73631
CGTTTG	RL	182	460	notICP_notACP	0.395652	CGT	R	10699	15601	0.685789	TTG	L	37865	74534	0.508023	0.348397	1.13564	0.127193	0.685946
CGTTTT	RF	98	242	notICP_notACP	0.404959	CGT	R	10699	15601	0.685789	TTT	F	41807	62204	0.672095	0.460916	0.878596	-0.12943	-1.73768
CTAAAA	LK	198	1200	notICP_notACP	0.165	CTA	L	10977	34038	0.322493	AAA	K	65976	103606	0.636797	0.205362	0.803458	-0.21883	-1.11874
CTAAAC	LN	133	818	notICP_notACP	0.162592	CTA	L	10977	34038	0.322493	AAC	N	32489	65972	0.492467	0.158817	1.02377	0.023491	-0.0839807
CTAAAG	LK	169	992	notICP_notACP	0.170363	CTA	L	10977	34038	0.322493	AAG	K	46919	83915	0.559125	0.180314	0.944814	-0.0567673	-0.41321
CTAAAT	LN	210	1115	notICP_notACP	0.188341	CTA	L	10977	34038	0.322493	AAT	N	53911	90477	0.595853	0.192158	0.980134	-0.0200656	-0.288818
CTAACA	LT	91	540	notICP_notACP	0.168519	CTA	L	10977	34038	0.322493	ACA	T	21454	41836	0.512812	0.165378	1.01899	0.0188118	-0.105097
CTAACC	LT	44	383	notICP_notACP	0.114883	CTA	L	10977	34038	0.322493	ACC	T	11745	33915	0.346307	0.111681	1.02866	0.0282598	-0.0468533
CTAACG	LT	28	312	notICP_notACP	0.0897436	CTA	L	10977	34038	0.322493	ACG	T	6516	23587	0.276254	0.0890898	1.00734	0.00731172	-0.0797919
CTAACT	LT	96	525	notICP_notACP	0.182857	CTA	L	10977	34038	0.322493	ACT	T	23672	46914	0.504583	0.162724	1.12372	0.116649	0.277104
CTAAGA	LR	218	879	notICP_notACP	0.248009	CTA	L	10977	34038	0.322493	AGA	R	37515	56301	0.666329	0.214886	1.15414	0.143357	0.511866
CTAAGC	LS	54	369	notICP_notACP	0.146341	CTA	L	10977	34038	0.322493	AGC	S	10066	26996	0.37287	0.120248	1.217	0.196388	0.455192
CTAAGG	LR	58	390	notICP_notACP	0.148718	CTA	L	10977	34038	0.322493	AGG	R	9514	25824	0.368417	0.118812	1.25171	0.224512	0.541836
CTAAGT	LS	114	515	notICP_notACP	0.221359	CTA	L	10977	34038	0.322493	AGT	S	19102	36706	0.520405	0.167827	1.31897	0.276854	1.01741
CTAATA	LI	129	570	notICP_notACP	0.226316	CTA	L	10977	34038	0.322493	ATA	I	28224	44693	0.631508	0.203657	1.11126	0.105496	0.290138
CTAATC	LI	64	541	notICP_notACP	0.118299	CTA	L	10977	34038	0.322493	ATC	I	21682	50049	0.433215	0.139709	0.846758	-0.166341	-0.626023
CTAATG	LM	169	622	notICP_notACP	0.271704	CTA	L	10977	34038	0.322493	ATG	M	44908	53970	0.832092	0.268343	1.01252	0.0124464	-0.209269
CTAATT	LI	107	694	notICP_notACP	0.154179	CTA	L	10977	34038	0.322493	ATT	I	43772	72100	0.607101	0.195786	0.787487	-0.238908	-1.13639
CTACAA	LQ	275	1154	notICP_notACP	0.238302	CTA	L	10977	34038	0.322493	CAA	Q	47769	68588	0.696463	0.224604	1.06099	0.0591977	0.0678592
CTACAC	LH	39	250	notICP_notACP	0.156	CTA	L	10977	34038	0.322493	CAC	H	9279	20418	0.454452	0.146557	1.06443	0.0624392	0.0555508
CTACAG	LQ	69	583	notICP_notACP	0.118353	CTA	L	10977	34038	0.322493	CAG	Q	15519	34630	0.448137	0.144521	0.818935	-0.19975	-0.737361
CTACAT	LH	101	457	notICP_notACP	0.221007	CTA	L	10977	34038	0.322493	CAT	H	22988	35025	0.656331	0.211662	1.04415	0.0432023	-0.0156137
CTACCA	LP	145	717	notICP_notACP	0.202232	CTA	L	10977	34038	0.322493	CCA	P	27334	42864	0.637691	0.205651	0.983374	-0.0167658	-0.294222
CTACCC	LP	44	332	notICP_notACP	0.13253	CTA	L	10977	34038	0.322493	CCC	P	7510	21139	0.355268	0.114571	1.15675	0.145614	0.279584
CTACCG	LP	73	321	notICP_notACP	0.227414	CTA	L	10977	34038	0.322493	CCG	P	4683	15878	0.294936	0.0951148	2.39095	0.871689	2.85307
CTACCT	LP	77	459	notICP_notACP	0.167756	CTA	L	10977	34038	0.322493	CCT	P	18255	31698	0.575904	0.185725	0.903251	-0.101755	-0.597958
CTACGA	LR	47	180	notICP_notACP	0.261111	CTA	L	10977	34038	0.322493	CGA	R	3616	7881	0.458825	0.147968	1.76465	0.567952	2.36938
CTACGC	LR	15	94	notICP_notACP	0.159574	CTA	L	10977	34038	0.322493	CGC	R	2444	7101	0.344177	0.110994	1.43768	0.36303	0.967047
CTACGG	LR	16	109	notICP_notACP	0.146789	CTA	L	10977	34038	0.322493	CGG	R	1436	5002	0.287085	0.0925828	1.58549	0.460893	1.11217
CTACGT	LR	55	204	notICP_notACP	0.269608	CTA	L	10977	34038	0.322493	CGT	R	10699	15601	0.685789	0.221162	1.21905	0.198073	0.847333
CTACTA	LL	75	605	notICP_notACP	0.123967	CTA	L	10977	34038	0.322493	CTA	L	10977	34038	0.322493	0.104001	1.19197	0.17561	0.335582
CTACTC	LL	28	238	notICP_notACP	0.117647	CTA	L	10977	34038	0.322493	CTC	L	5161	15635	0.330093	0.106452	1.10516	0.0999908	0.137157
CTACTG	LL	75	625	notICP_notACP	0.12	CTA	L	10977	34038	0.322493	CTG	L	9352	35004	0.267169	0.0861602	1.39276	0.331284	0.664256
CTACTT	LL	76	400	notICP_notACP	0.19	CTA	L	10977	34038	0.322493	CTT	L	16918	29196	0.579463	0.186872	1.01674	0.0165977	-0.128159
CTAGAA	LE	345	1481	notICP_notACP	0.232951	CTA	L	10977	34038	0.322493	GAA	E	80947	116321	0.695893	0.22442	1.03801	0.037306	-0.0473125
CTAGAC	LD	101	635	notICP_notACP	0.159055	CTA	L	10977	34038	0.322493	GAC	D	25198	56376	0.446963	0.144142	1.10346	0.0984498	0.180242
CTAGAG	LE	118	701	notICP_notACP	0.168331	CTA	L	10977	34038	0.322493	GAG	E	23822	53751	0.443192	0.142926	1.17775	0.163605	0.415787
CTAGAT	LD	293	1189	notICP_notACP	0.246426	CTA	L	10977	34038	0.322493	GAT	D	65301	97685	0.668485	0.215582	1.14307	0.133721	0.460248
CTAGCA	LA	105	517	notICP_notACP	0.203095	CTA	L	10977	34038	0.322493	GCA	A	19821	39440	0.502561	0.162072	1.25311	0.225631	0.744199
CTAGCC	LA	61	394	notICP_notACP	0.154822	CTA	L	10977	34038	0.322493	GCC	A	13901	37123	0.374458	0.12076	1.28207	0.248474	0.632568
CTAGCG	LA	27	275	notICP_notACP	0.0981818	CTA	L	10977	34038	0.322493	GCG	A	4484	18382	0.243934	0.078667	1.24807	0.221598	0.352361
CTAGCT	LA	89	477	notICP_notACP	0.186583	CTA	L	10977	34038	0.322493	GCT	A	26147	48625	0.537728	0.173413	1.07594	0.0731986	0.110312
CTAGGA	LG	53	326	notICP_notACP	0.162577	CTA	L	10977	34038	0.322493	GGA	G	12955	26514	0.48861	0.157573	1.03175	0.031261	-0.0552285
CTAGGC	LG	24	302	notICP_notACP	0.0794702	CTA	L	10977	34038	0.322493	GGC	G	9294	29115	0.319217	0.102945	0.771967	-0.258813	-0.63319
CTAGGG	LG	19	192	notICP_notACP	0.0989583	CTA	L	10977	34038	0.322493	GGG	G	6361	17953	0.354314	0.114264	0.866053	-0.143809	-0.462781
CTAGGT	LG	147	624	notICP_notACP	0.235577	CTA	L	10977	34038	0.322493	GGT	G	36951	56648	0.652291	0.210359	1.11988	0.113222	0.340166
CTAGTA	LV	48	380	notICP_notACP	0.126316	CTA	L	10977	34038	0.322493	GTA	V	11957	28057	0.426168	0.137436	0.919088	-0.0843736	-0.393892
CTAGTC	LV	45	365	notICP_notACP	0.123288	CTA	L	10977	34038	0.322493	GTC	V	12572	33631	0.373822	0.120555	1.02267	0.0224167	-0.066707
CTAGTG	LV	47	390	notICP_notACP	0.120513	CTA	L	10977	34038	0.322493	GTG	V	13729	31479	0.436132	0.140649	0.856832	-0.154513	-0.598602
CTAGTT	LV	76	485	notICP_notACP	0.156701	CTA	L	10977	34038	0.322493	GTT	V	29055	51412	0.56514	0.182254	0.859797	-0.151059	-0.763604
CTATAC	LY	118	527	notICP_notACP	0.223909	CTA	L	10977	34038	0.322493	TAC	Y	21835	38051	0.573835	0.185058	1.20994	0.190573	0.671368
CTATAT	LY	144	620	notICP_notACP	0.232258	CTA	L	10977	34038	0.322493	TAT	Y	31878	46512	0.685372	0.221027	1.05081	0.0495634	0.0165773
CTATCA	LS	154	726	notICP_notACP	0.212121	CTA	L	10977	34038	0.322493	TCA	S	24739	45894	0.539046	0.173838	1.22022	0.199031	0.670559
CTATCC	LS	84	579	notICP_notACP	0.145078	CTA	L	10977	34038	0.322493	TCC	S	15983	40829	0.391462	0.126244	1.14919	0.139057	0.286757
CTATCG	LS	74	434	notICP_notACP	0.170507	CTA	L	10977	34038	0.322493	TCG	S	8132	25573	0.317992	0.10255	1.66267	0.508426	1.40862
CTATCT	LS	133	695	notICP_notACP	0.191367	CTA	L	10977	34038	0.322493	TCT	S	31620	54769	0.577334	0.186186	1.02783	0.0274472	-0.0815833
CTATGC	LC	23	201	notICP_notACP	0.114428	CTA	L	10977	34038	0.322493	TGC	C	6011	12787	0.470087	0.151599	0.754804	-0.281297	-0.990546
CTATGG	LW	165	447	notICP_notACP	0.369128	CTA	L	10977	34038	0.322493	TGG	W	25848	26445	0.977425	0.315212	1.17104	0.157896	0.869804
CTATGT	LC	83	326	notICP_notACP	0.254601	CTA	L	10977	34038	0.322493	TGT	C	13398	19411	0.690227	0.222593	1.1438	0.134353	0.478811
CTATTA	LL	173	965	notICP_notACP	0.179275	CTA	L	10977	34038	0.322493	TTA	L	29901	60149	0.497115	0.160316	1.11826	0.111772	0.253436
CTATTC	LF	119	673	notICP_notACP	0.17682	CTA	L	10977	34038	0.322493	TTC	F	28096	52551	0.534643	0.172418	1.02553	0.0252104	-0.0843907
CTATTG	LL	159	1058	notICP_notACP	0.150284	CTA	L	10977	34038	0.322493	TTG	L	37865	74534	0.508023	0.163834	0.917293	-0.0863278	-0.476112
CTATTT	LF	160	837	notICP_notACP	0.191159	CTA	L	10977	34038	0.322493	TTT	F	41807	62204	0.672095	0.216746	0.88195	-0.125619	-0.800911
CTCAAA	LK	189	746	notICP_notACP	0.253351	CTC	L	5161	15635	0.330093	AAA	K	65976	103606	0.636797	0.210202	1.20527	0.186707	0.740683
CTCAAC	LN	85	456	notICP_notACP	0.186404	CTC	L	5161	15635	0.330093	AAC	N	32489	65972	0.492467	0.16256	1.14668	0.136869	0.360133
CTCAAG	LK	146	601	notICP_notACP	0.242928	CTC	L	5161	15635	0.330093	AAG	K	46919	83915	0.559125	0.184563	1.31623	0.274775	1.10758
CTCAAT	LN	158	650	notICP_notACP	0.243077	CTC	L	5161	15635	0.330093	AAT	N	53911	90477	0.595853	0.196687	1.23586	0.211765	0.827365
CTCACA	LT	56	312	notICP_notACP	0.179487	CTC	L	5161	15635	0.330093	ACA	T	21454	41836	0.512812	0.169275	1.06033	0.0585762	0.0486516
CTCACC	LT	35	248	notICP_notACP	0.141129	CTC	L	5161	15635	0.330093	ACC	T	11745	33915	0.346307	0.114313	1.23458	0.210731	0.477598
CTCACG	LT	33	194	notICP_notACP	0.170103	CTC	L	5161	15635	0.330093	ACG	T	6516	23587	0.276254	0.0911894	1.86538	0.623466	1.66529
CTCACT	LT	68	303	notICP_notACP	0.224422	CTC	L	5161	15635	0.330093	ACT	T	23672	46914	0.504583	0.166559	1.3474	0.29818	1.11545
CTCAGA	LR	52	269	notICP_notACP	0.193309	CTC	L	5161	15635	0.330093	AGA	R	37515	56301	0.666329	0.21995	0.878873	-0.129115	-0.827865
CTCAGC	LS	33	182	notICP_notACP	0.181319	CTC	L	5161	15635	0.330093	AGC	S	10066	26996	0.37287	0.123082	1.47316	0.387408	1.16985
CTCAGG	LR	20	154	notICP_notACP	0.12987	CTC	L	5161	15635	0.330093	AGG	R	9514	25824	0.368417	0.121612	1.06791	0.0657012	0.0555387
CTCAGT	LS	48	242	notICP_notACP	0.198347	CTC	L	5161	15635	0.330093	AGT	S	19102	36706	0.520405	0.171782	1.15464	0.143792	0.411117
CTCATA	LI	123	396	notICP_notACP	0.310606	CTC	L	5161	15635	0.330093	ATA	I	28224	44693	0.631508	0.208456	1.49003	0.398796	2.05984
CTCATC	LI	84	364	notICP_notACP	0.230769	CTC	L	5161	15635	0.330093	ATC	I	21682	50049	0.433215	0.143001	1.61376	0.478565	1.80808
CTCATG	LM	111	325	notICP_notACP	0.341538	CTC	L	5161	15635	0.330093	ATG	M	44908	53970	0.832092	0.274667	1.24346	0.217899	1.20202
CTCATT	LI	95	474	notICP_notACP	0.200422	CTC	L	5161	15635	0.330093	ATT	I	43772	72100	0.607101	0.2004	1.00011	0.000110902	-0.211823
CTCCAA	LQ	45	312	notICP_notACP	0.144231	CTC	L	5161	15635	0.330093	CAA	Q	47769	68588	0.696463	0.229897	0.62737	-0.466218	-2.15625
CTCCAC	LH	18	110	notICP_notACP	0.163636	CTC	L	5161	15635	0.330093	CAC	H	9279	20418	0.454452	0.150011	1.09083	0.0869361	0.145272
CTCCAG	LQ	20	173	notICP_notACP	0.115607	CTC	L	5161	15635	0.330093	CAG	Q	15519	34630	0.448137	0.147927	0.781514	-0.246522	-0.878333
CTCCAT	LH	20	184	notICP_notACP	0.108696	CTC	L	5161	15635	0.330093	CAT	H	22988	35025	0.656331	0.21665	0.50171	-0.689732	-2.63983
CTCCCA	LP	23	177	notICP_notACP	0.129944	CTC	L	5161	15635	0.330093	CCA	P	27334	42864	0.637691	0.210497	0.617317	-0.482373	-2.02154
CTCCCC	LP	15	148	notICP_notACP	0.101351	CTC	L	5161	15635	0.330093	CCC	P	7510	21139	0.355268	0.117271	0.864247	-0.145896	-0.479689
CTCCCG	LP	23	71	ICP	0.323944	CTC	L	5161	15635	0.330093	CCG	P	4683	15878	0.294936	0.0973564	3.3274	1.20219	4.95586
CTCCCT	LP	19	133	notICP_notACP	0.142857	CTC	L	5161	15635	0.330093	CCT	P	18255	31698	0.575904	0.190102	0.751478	-0.285714	-1.25624
CTCCGA	LR	23	64	notICP_notACP	0.359375	CTC	L	5161	15635	0.330093	CGA	R	3616	7881	0.458825	0.151455	2.37282	0.864079	4.48176
CTCCGC	LR	4	38	notICP_notACP	0.105263	CTC	L	5161	15635	0.330093	CGC	R	2444	7101	0.344177	0.11361	0.926528	-0.0763106	-0.306734
CTCCGG	LR	3	33	notICP_notACP	0.0909091	CTC	L	5161	15635	0.330093	CGG	R	1436	5002	0.287085	0.0947647	0.959314	-0.0415373	-0.186486
CTCCGT	LR	8	64	notICP_notACP	0.125	CTC	L	5161	15635	0.330093	CGT	R	10699	15601	0.685789	0.226374	0.552183	-0.593875	-2.50321
CTCCTA	LL	14	184	notICP_notACP	0.076087	CTC	L	5161	15635	0.330093	CTA	L	10977	34038	0.322493	0.106452	0.714751	-0.335821	-0.790753
CTCCTC	LL	12	99	notICP_notACP	0.121212	CTC	L	5161	15635	0.330093	CTC	L	5161	15635	0.330093	0.108961	1.11243	0.10655	0.158083
CTCCTG	LL	20	211	notICP_notACP	0.0947867	CTC	L	5161	15635	0.330093	CTG	L	9352	35004	0.267169	0.0881907	1.07479	0.0721279	0.0538328
CTCCTT	LL	11	142	notICP_notACP	0.0774648	CTC	L	5161	15635	0.330093	CTT	L	16918	29196	0.579463	0.191277	0.404989	-0.903897	-2.74372
CTCGAA	LE	96	500	notICP_notACP	0.192	CTC	L	5161	15635	0.330093	GAA	E	80947	116321	0.695893	0.229709	0.835839	-0.179319	-1.08531
CTCGAC	LD	54	306	notICP_notACP	0.176471	CTC	L	5161	15635	0.330093	GAC	D	25198	56376	0.446963	0.147539	1.19609	0.179059	0.489632
CTCGAG	LE	52	315	notICP_notACP	0.165079	CTC	L	5161	15635	0.330093	GAG	E	23822	53751	0.443192	0.146294	1.12841	0.120805	0.264415
CTCGAT	LD	134	572	notICP_notACP	0.234266	CTC	L	5161	15635	0.330093	GAT	D	65301	97685	0.668485	0.220662	1.06165	0.0598231	0.0699383
CTCGCA	LA	26	169	notICP_notACP	0.153846	CTC	L	5161	15635	0.330093	GCA	A	19821	39440	0.502561	0.165892	0.927389	-0.075382	-0.444699
CTCGCC	LA	19	175	notICP_notACP	0.108571	CTC	L	5161	15635	0.330093	GCC	A	13901	37123	0.374458	0.123606	0.878368	-0.129689	-0.46663
CTCGCG	LA	10	83	notICP_notACP	0.120482	CTC	L	5161	15635	0.330093	GCG	A	4484	18382	0.243934	0.0805209	1.49628	0.402983	0.806897
CTCGCT	LA	25	200	notICP_notACP	0.125	CTC	L	5161	15635	0.330093	GCT	A	26147	48625	0.537728	0.1775	0.704226	-0.350657	-1.36022
CTCGGA	LG	28	151	notICP_notACP	0.18543	CTC	L	5161	15635	0.330093	GGA	G	12955	26514	0.48861	0.161287	1.1497	0.139497	0.36818
CTCGGC	LG	22	148	notICP_notACP	0.148649	CTC	L	5161	15635	0.330093	GGC	G	9294	29115	0.319217	0.105371	1.41071	0.344096	0.854615
CTCGGG	LG	15	105	notICP_notACP	0.142857	CTC	L	5161	15635	0.330093	GGG	G	6361	17953	0.354314	0.116956	1.22146	0.200043	0.454369
CTCGGT	LG	46	292	notICP_notACP	0.157534	CTC	L	5161	15635	0.330093	GGT	G	36951	56648	0.652291	0.215317	0.73164	-0.312467	-1.51823
CTCGTA	LV	22	158	notICP_notACP	0.139241	CTC	L	5161	15635	0.330093	GTA	V	11957	28057	0.426168	0.140675	0.989803	-0.0102497	-0.181071
CTCGTC	LV	25	160	notICP_notACP	0.15625	CTC	L	5161	15635	0.330093	GTC	V	12572	33631	0.373822	0.123396	1.26625	0.23606	0.602797
CTCGTG	LV	31	202	notICP_notACP	0.153465	CTC	L	5161	15635	0.330093	GTG	V	13729	31479	0.436132	0.143964	1.066	0.0639114	0.0596086
CTCGTT	LV	41	239	notICP_notACP	0.171548	CTC	L	5161	15635	0.330093	GTT	V	29055	51412	0.56514	0.186549	0.919589	-0.0838288	-0.532563
CTCTAC	LY	61	300	notICP_notACP	0.203333	CTC	L	5161	15635	0.330093	TAC	Y	21835	38051	0.573835	0.189419	1.07346	0.0708862	0.109983
CTCTAT	LY	55	288	notICP_notACP	0.190972	CTC	L	5161	15635	0.330093	TAT	Y	31878	46512	0.685372	0.226236	0.844128	-0.169451	-1.02703
CTCTCA	LS	59	317	notICP_notACP	0.18612	CTC	L	5161	15635	0.330093	TCA	S	24739	45894	0.539046	0.177935	1.046	0.0449707	-0.00578333
CTCTCC	LS	47	308	notICP_notACP	0.152597	CTC	L	5161	15635	0.330093	TCC	S	15983	40829	0.391462	0.129219	1.18092	0.166296	0.385069
CTCTCG	LS	25	181	notICP_notACP	0.138122	CTC	L	5161	15635	0.330093	TCG	S	8132	25573	0.317992	0.104967	1.31586	0.274491	0.629036
CTCTCT	LS	73	380	notICP_notACP	0.192105	CTC	L	5161	15635	0.330093	TCT	S	31620	54769	0.577334	0.190574	1.00804	0.00800433	-0.167715
CTCTGC	LC	19	110	notICP_notACP	0.172727	CTC	L	5161	15635	0.330093	TGC	C	6011	12787	0.470087	0.155172	1.11313	0.107178	0.227548
CTCTGG	LW	42	146	notICP_notACP	0.287671	CTC	L	5161	15635	0.330093	TGG	W	25848	26445	0.977425	0.322641	0.891614	-0.114721	-1.1226
CTCTGT	LC	35	148	notICP_notACP	0.236486	CTC	L	5161	15635	0.330093	TGT	C	13398	19411	0.690227	0.227839	1.03795	0.0372519	-0.0483187
CTCTTA	LL	49	362	notICP_notACP	0.135359	CTC	L	5161	15635	0.330093	TTA	L	29901	60149	0.497115	0.164094	0.824887	-0.192509	-0.815422
CTCTTC	LF	66	413	notICP_notACP	0.159806	CTC	L	5161	15635	0.330093	TTC	F	28096	52551	0.534643	0.176482	0.905512	-0.0992543	-0.559288
CTCTTG	LL	82	453	notICP_notACP	0.181015	CTC	L	5161	15635	0.330093	TTG	L	37865	74534	0.508023	0.167695	1.07943	0.0764369	0.119741
CTCTTT	LF	80	380	notICP_notACP	0.210526	CTC	L	5161	15635	0.330093	TTT	F	41807	62204	0.672095	0.221854	0.948942	-0.0524075	-0.487956
CTGAAA	LK	263	1745	notICP_notACP	0.150716	CTG	L	9352	35004	0.267169	AAA	K	65976	103606	0.636797	0.170133	0.885875	-0.121179	-0.613762
CTGAAC	LN	114	911	notICP_notACP	0.125137	CTG	L	9352	35004	0.267169	AAC	N	32489	65972	0.492467	0.131572	0.951093	-0.0501435	-0.283068
CTGAAG	LK	150	1176	notICP_notACP	0.127551	CTG	L	9352	35004	0.267169	AAG	K	46919	83915	0.559125	0.149381	0.853863	-0.157985	-0.645668
CTGAAT	LN	208	1265	notICP_notACP	0.164427	CTG	L	9352	35004	0.267169	AAT	N	53911	90477	0.595853	0.159194	1.03287	0.0323439	-0.051823
CTGACA	LT	58	440	notICP_notACP	0.131818	CTG	L	9352	35004	0.267169	ACA	T	21454	41836	0.512812	0.137008	0.962123	-0.0386135	-0.261023
CTGACC	LT	29	426	notICP_notACP	0.0680751	CTG	L	9352	35004	0.267169	ACC	T	11745	33915	0.346307	0.0925226	0.735767	-0.306842	-0.643865
CTGACG	LT	29	300	notICP_notACP	0.0966667	CTG	L	9352	35004	0.267169	ACG	T	6516	23587	0.276254	0.0738066	1.30973	0.26982	0.432199
CTGACT	LT	54	436	notICP_notACP	0.123853	CTG	L	9352	35004	0.267169	ACT	T	23672	46914	0.504583	0.134809	0.91873	-0.0847629	-0.38744
CTGAGA	LR	88	657	notICP_notACP	0.133942	CTG	L	9352	35004	0.267169	AGA	R	37515	56301	0.666329	0.178023	0.752388	-0.284504	-1.1728
CTGAGC	LS	48	365	notICP_notACP	0.131507	CTG	L	9352	35004	0.267169	AGC	S	10066	26996	0.37287	0.0996195	1.32009	0.277701	0.606403
CTGAGG	LR	37	348	notICP_notACP	0.106322	CTG	L	9352	35004	0.267169	AGG	R	9514	25824	0.368417	0.0984298	1.08018	0.0771274	0.0719214
CTGAGT	LS	53	387	notICP_notACP	0.136951	CTG	L	9352	35004	0.267169	AGT	S	19102	36706	0.520405	0.139036	0.985	-0.0151135	-0.19387
CTGATA	LI	130	621	ICP	0.20934	CTG	L	9352	35004	0.267169	ATA	I	28224	44693	0.631508	0.16872	1.24075	0.21572	0.728166
CTGATC	LI	99	666	notICP_notACP	0.148649	CTG	L	9352	35004	0.267169	ATC	I	21682	50049	0.433215	0.115742	1.28431	0.250222	0.61208
CTGATG	LM	140	603	notICP_notACP	0.232172	CTG	L	9352	35004	0.267169	ATG	M	44908	53970	0.832092	0.22231	1.04437	0.0434097	-0.0153238
CTGATT	LI	124	819	notICP_notACP	0.151404	CTG	L	9352	35004	0.267169	ATT	I	43772	72100	0.607101	0.162199	0.933447	-0.0688707	-0.412861
CTGCAA	LQ	201	1064	notICP_notACP	0.18891	CTG	L	9352	35004	0.267169	CAA	Q	47769	68588	0.696463	0.186074	1.01524	0.0151271	-0.133819
CTGCAC	LH	50	361	notICP_notACP	0.138504	CTG	L	9352	35004	0.267169	CAC	H	9279	20418	0.454452	0.121416	1.14074	0.13168	0.252896
CTGCAG	LQ	110	604	notICP_notACP	0.182119	CTG	L	9352	35004	0.267169	CAG	Q	15519	34630	0.448137	0.119729	1.5211	0.419434	1.26614
CTGCAT	LH	102	540	notICP_notACP	0.188889	CTG	L	9352	35004	0.267169	CAT	H	22988	35025	0.656331	0.175352	1.0772	0.0743655	0.116463
CTGCCA	LP	83	519	notICP_notACP	0.159923	CTG	L	9352	35004	0.267169	CCA	P	27334	42864	0.637691	0.170372	0.938671	-0.0632902	-0.413794
CTGCCC	LP	75	480	notICP_notACP	0.15625	CTG	L	9352	35004	0.267169	CCC	P	7510	21139	0.355268	0.0949166	1.64618	0.498458	1.26882
CTGCCG	LP	52	215	ICP	0.24186	CTG	L	9352	35004	0.267169	CCG	P	4683	15878	0.294936	0.078798	3.06937	1.12147	3.5572
CTGCCT	LP	50	397	notICP_notACP	0.125945	CTG	L	9352	35004	0.267169	CCT	P	18255	31698	0.575904	0.153864	0.818545	-0.200227	-0.78637
CTGCGA	LR	38	158	ICP	0.240506	CTG	L	9352	35004	0.267169	CGA	R	3616	7881	0.458825	0.122584	1.96197	0.67395	2.50297
CTGCGC	LR	22	120	ACP	0.183333	CTG	L	9352	35004	0.267169	CGC	R	2444	7101	0.344177	0.0919536	1.99376	0.690022	1.94281
CTGCGG	LR	13	112	notICP_notACP	0.116071	CTG	L	9352	35004	0.267169	CGG	R	1436	5002	0.287085	0.0767004	1.51331	0.414299	0.797773
CTGCGT	LR	31	193	notICP_notACP	0.160622	CTG	L	9352	35004	0.267169	CGT	R	10699	15601	0.685789	0.183222	0.876651	-0.131646	-0.698714
CTGCTA	LL	60	581	notICP_notACP	0.10327	CTG	L	9352	35004	0.267169	CTA	L	10977	34038	0.322493	0.0861602	1.19858	0.181141	0.290731
CTGCTC	LL	32	263	notICP_notACP	0.121673	CTG	L	9352	35004	0.267169	CTC	L	5161	15635	0.330093	0.0881907	1.37966	0.321836	0.654121
CTGCTG	LL	101	744	notICP_notACP	0.135753	CTG	L	9352	35004	0.267169	CTG	L	9352	35004	0.267169	0.0713795	1.90184	0.642824	1.36163
CTGCTT	LL	85	444	notICP_notACP	0.191441	CTG	L	9352	35004	0.267169	CTT	L	16918	29196	0.579463	0.154815	1.23658	0.212352	0.653738
CTGGAA	LE	325	1672	notICP_notACP	0.194378	CTG	L	9352	35004	0.267169	GAA	E	80947	116321	0.695893	0.185921	1.04548	0.0444805	-0.00817104
CTGGAC	LD	168	942	notICP_notACP	0.178344	CTG	L	9352	35004	0.267169	GAC	D	25198	56376	0.446963	0.119415	1.49348	0.40111	1.18919
CTGGAG	LE	113	790	notICP_notACP	0.143038	CTG	L	9352	35004	0.267169	GAG	E	23822	53751	0.443192	0.118407	1.20802	0.18898	0.424478
CTGGAT	LD	288	1313	notICP_notACP	0.219345	CTG	L	9352	35004	0.267169	GAT	D	65301	97685	0.668485	0.178599	1.22814	0.205503	0.720514
CTGGCA	LA	104	628	notICP_notACP	0.165605	CTG	L	9352	35004	0.267169	GCA	A	19821	39440	0.502561	0.134269	1.23338	0.209761	0.557386
CTGGCC	LA	72	574	notICP_notACP	0.125436	CTG	L	9352	35004	0.267169	GCC	A	13901	37123	0.374458	0.100044	1.25381	0.226185	0.460928
CTGGCG	LA	46	301	notICP_notACP	0.152824	CTG	L	9352	35004	0.267169	GCG	A	4484	18382	0.243934	0.0651718	2.34494	0.85226	1.88796
CTGGCT	LA	82	609	notICP_notACP	0.134647	CTG	L	9352	35004	0.267169	GCT	A	26147	48625	0.537728	0.143664	0.937233	-0.0648236	-0.353541
CTGGGA	LG	53	376	notICP_notACP	0.140957	CTG	L	9352	35004	0.267169	GGA	G	12955	26514	0.48861	0.130542	1.07979	0.076766	0.0942474
CTGGGC	LG	71	477	notICP_notACP	0.148847	CTG	L	9352	35004	0.267169	GGC	G	9294	29115	0.319217	0.085285	1.74529	0.55692	1.32879
CTGGGG	LG	39	302	notICP_notACP	0.129139	CTG	L	9352	35004	0.267169	GGG	G	6361	17953	0.354314	0.0946619	1.36421	0.310578	0.669478
CTGGGT	LG	97	634	notICP_notACP	0.152997	CTG	L	9352	35004	0.267169	GGT	G	36951	56648	0.652291	0.174272	0.877918	-0.130202	-0.659655
CTGGTA	LV	81	451	notICP_notACP	0.179601	CTG	L	9352	35004	0.267169	GTA	V	11957	28057	0.426168	0.113859	1.5774	0.455775	1.34718
CTGGTC	LV	65	485	notICP_notACP	0.134021	CTG	L	9352	35004	0.267169	GTC	V	12572	33631	0.373822	0.0998738	1.3419	0.294087	0.656581
CTGGTG	LV	93	556	notICP_notACP	0.167266	CTG	L	9352	35004	0.267169	GTG	V	13729	31479	0.436132	0.116521	1.4355	0.361514	1.00953
CTGGTT	LV	85	546	notICP_notACP	0.155678	CTG	L	9352	35004	0.267169	GTT	V	29055	51412	0.56514	0.150988	1.03106	0.0305854	-0.0552695
CTGTAC	LY	77	493	notICP_notACP	0.156187	CTG	L	9352	35004	0.267169	TAC	Y	21835	38051	0.573835	0.153311	1.01876	0.0185815	-0.0982316
CTGTAT	LY	97	584	notICP_notACP	0.166096	CTG	L	9352	35004	0.267169	TAT	Y	31878	46512	0.685372	0.18311	0.907081	-0.0975237	-0.573883
CTGTCA	LS	57	454	notICP_notACP	0.125551	CTG	L	9352	35004	0.267169	TCA	S	24739	45894	0.539046	0.144017	0.871778	-0.13722	-0.564875
CTGTCC	LS	53	468	notICP_notACP	0.113248	CTG	L	9352	35004	0.267169	TCC	S	15983	40829	0.391462	0.104587	1.08281	0.0795627	0.0825702
CTGTCG	LS	33	320	notICP_notACP	0.103125	CTG	L	9352	35004	0.267169	TCG	S	8132	25573	0.317992	0.0849577	1.21384	0.193789	0.31561
CTGTCT	LS	43	461	notICP_notACP	0.0932755	CTG	L	9352	35004	0.267169	TCT	S	31620	54769	0.577334	0.154246	0.604719	-0.502991	-1.52471
CTGTGC	LC	38	174	notICP_notACP	0.218391	CTG	L	9352	35004	0.267169	TGC	C	6011	12787	0.470087	0.125593	1.73888	0.553241	1.93883
CTGTGG	LW	59	260	notICP_notACP	0.226923	CTG	L	9352	35004	0.267169	TGG	W	25848	26445	0.977425	0.261138	0.868977	-0.140438	-1.04059
CTGTGT	LC	40	205	notICP_notACP	0.195122	CTG	L	9352	35004	0.267169	TGT	C	13398	19411	0.690227	0.184408	1.0581	0.0564761	0.0438417
CTGTTA	LL	85	633	notICP_notACP	0.134281	CTG	L	9352	35004	0.267169	TTA	L	29901	60149	0.497115	0.132814	1.01105	0.0109858	-0.107958
CTGTTC	LF	108	668	notICP_notACP	0.161677	CTG	L	9352	35004	0.267169	TTC	F	28096	52551	0.534643	0.14284	1.13187	0.123872	0.269225
CTGTTG	LL	93	874	notICP_notACP	0.106407	CTG	L	9352	35004	0.267169	TTG	L	37865	74534	0.508023	0.135728	0.783973	-0.243381	-0.798449
CTGTTT	LF	132	770	notICP_notACP	0.171429	CTG	L	9352	35004	0.267169	TTT	F	41807	62204	0.672095	0.179563	0.954697	-0.046361	-0.371867
CTTAAA	LK	108	475	notICP_notACP	0.227368	CTT	L	16918	29196	0.579463	AAA	K	65976	103606	0.636797	0.369	0.616174	-0.484226	-3.55316
CTTAAC	LN	67	361	notICP_notACP	0.185596	CTT	L	16918	29196	0.579463	AAC	N	32489	65972	0.492467	0.285366	0.650377	-0.430203	-2.52991
CTTAAG	LK	46	359	notICP_notACP	0.128134	CTT	L	16918	29196	0.579463	AAG	K	46919	83915	0.559125	0.323992	0.395484	-0.927646	-4.71619
CTTAAT	LN	134	568	notICP_notACP	0.235915	CTT	L	16918	29196	0.579463	AAT	N	53911	90477	0.595853	0.345275	0.683269	-0.380867	-2.80747
CTTACA	LT	70	333	notICP_notACP	0.21021	CTT	L	16918	29196	0.579463	ACA	T	21454	41836	0.512812	0.297156	0.707408	-0.346148	-2.25605
CTTACC	LT	34	255	notICP_notACP	0.133333	CTT	L	16918	29196	0.579463	ACC	T	11745	33915	0.346307	0.200672	0.664434	-0.40882	-1.71608
CTTACG	LT	28	169	notICP_notACP	0.16568	CTT	L	16918	29196	0.579463	ACG	T	6516	23587	0.276254	0.160079	1.03499	0.0343944	-0.044534
CTTACT	LT	107	387	notICP_notACP	0.276486	CTT	L	16918	29196	0.579463	ACT	T	23672	46914	0.504583	0.292387	0.945616	-0.0559191	-0.664806
CTTAGA	LR	77	290	notICP_notACP	0.265517	CTT	L	16918	29196	0.579463	AGA	R	37515	56301	0.666329	0.386113	0.687667	-0.37445	-3.10162
CTTAGC	LS	13	131	notICP_notACP	0.0992366	CTT	L	16918	29196	0.579463	AGC	S	10066	26996	0.37287	0.216064	0.459292	-0.778069	-2.83732
CTTAGG	LR	15	99	notICP_notACP	0.151515	CTT	L	16918	29196	0.579463	AGG	R	9514	25824	0.368417	0.213484	0.709726	-0.342876	-1.60976
CTTAGT	LS	44	192	notICP_notACP	0.229167	CTT	L	16918	29196	0.579463	AGT	S	19102	36706	0.520405	0.301556	0.759948	-0.274505	-1.93572
CTTATA	LI	124	353	notICP_notACP	0.351275	CTT	L	16918	29196	0.579463	ATA	I	28224	44693	0.631508	0.365936	0.959936	-0.0408887	-0.715034
CTTATC	LI	105	392	notICP_notACP	0.267857	CTT	L	16918	29196	0.579463	ATC	I	21682	50049	0.433215	0.251032	1.06702	0.0648722	0.109684
CTTATG	LM	103	317	notICP_notACP	0.324921	CTT	L	16918	29196	0.579463	ATG	M	44908	53970	0.832092	0.482166	0.673878	-0.394707	-4.02165
CTTATT	LI	208	609	notICP_notACP	0.341544	CTT	L	16918	29196	0.579463	ATT	I	43772	72100	0.607101	0.351793	0.970866	-0.0295669	-0.60155
CTTCAA	LQ	309	798	notICP_notACP	0.387218	CTT	L	16918	29196	0.579463	CAA	Q	47769	68588	0.696463	0.403574	0.959471	-0.0413731	-0.792768
CTTCAC	LH	58	233	notICP_notACP	0.248927	CTT	L	16918	29196	0.579463	CAC	H	9279	20418	0.454452	0.263338	0.945276	-0.0562788	-0.600756
CTTCAG	LQ	74	330	notICP_notACP	0.224242	CTT	L	16918	29196	0.579463	CAG	Q	15519	34630	0.448137	0.259679	0.863537	-0.146719	-1.06632
CTTCAT	LH	169	428	notICP_notACP	0.39486	CTT	L	16918	29196	0.579463	CAT	H	22988	35025	0.656331	0.38032	1.03823	0.0375188	-0.0783028
CTTCCA	LP	222	561	notICP_notACP	0.395722	CTT	L	16918	29196	0.579463	CCA	P	27334	42864	0.637691	0.369518	1.07091	0.068511	0.193545
CTTCCC	LP	71	327	notICP_notACP	0.217125	CTT	L	16918	29196	0.579463	CCC	P	7510	21139	0.355268	0.205864	1.0547	0.0532575	0.0333149
CTTCCG	LP	49	204	notICP_notACP	0.240196	CTT	L	16918	29196	0.579463	CCG	P	4683	15878	0.294936	0.170905	1.40544	0.340349	1.36599
CTTCCT	LP	167	472	notICP_notACP	0.353814	CTT	L	16918	29196	0.579463	CCT	P	18255	31698	0.575904	0.333715	1.06023	0.058483	0.0951764
CTTCGA	LR	96	210	notICP_notACP	0.457143	CTT	L	16918	29196	0.579463	CGA	R	3616	7881	0.458825	0.265872	1.71941	0.541981	3.98881
CTTCGC	LR	23	99	notICP_notACP	0.232323	CTT	L	16918	29196	0.579463	CGC	R	2444	7101	0.344177	0.199438	1.16489	0.152628	0.522932
CTTCGG	LR	15	77	notICP_notACP	0.194805	CTT	L	16918	29196	0.579463	CGG	R	1436	5002	0.287085	0.166355	1.17102	0.157875	0.458951
CTTCGT	LR	99	190	notICP_notACP	0.521053	CTT	L	16918	29196	0.579463	CGT	R	10699	15601	0.685789	0.39739	1.31119	0.270934	2.33999
CTTCTA	LL	83	481	notICP_notACP	0.172557	CTT	L	16918	29196	0.579463	CTA	L	10977	34038	0.322493	0.186872	0.923395	-0.0796977	-0.517605
CTTCTC	LL	38	240	notICP_notACP	0.158333	CTT	L	16918	29196	0.579463	CTC	L	5161	15635	0.330093	0.191277	0.827772	-0.189018	-0.938175
CTTCTG	LL	73	471	notICP_notACP	0.154989	CTT	L	16918	29196	0.579463	CTG	L	9352	35004	0.267169	0.154815	1.00113	0.00112703	-0.160126
CTTCTT	LL	172	447	notICP_notACP	0.384787	CTT	L	16918	29196	0.579463	CTT	L	16918	29196	0.579463	0.335777	1.14596	0.136243	0.738498
CTTGAA	LE	424	1087	notICP_notACP	0.390064	CTT	L	16918	29196	0.579463	GAA	E	80947	116321	0.695893	0.403244	0.967315	-0.0332309	-0.721498
CTTGAC	LD	165	617	notICP_notACP	0.267423	CTT	L	16918	29196	0.579463	GAC	D	25198	56376	0.446963	0.258999	1.03253	0.0320089	-0.0863135
CTTGAG	LE	101	449	notICP_notACP	0.224944	CTT	L	16918	29196	0.579463	GAG	E	23822	53751	0.443192	0.256813	0.875906	-0.132496	-0.983624
CTTGAT	LD	471	1106	notICP_notACP	0.425859	CTT	L	16918	29196	0.579463	GAT	D	65301	97685	0.668485	0.387363	1.09938	0.0947471	0.449104
CTTGCA	LA	140	408	notICP_notACP	0.343137	CTT	L	16918	29196	0.579463	GCA	A	19821	39440	0.502561	0.291215	1.17829	0.164067	0.85072
CTTGCC	LA	125	459	notICP_notACP	0.272331	CTT	L	16918	29196	0.579463	GCC	A	13901	37123	0.374458	0.216984	1.25507	0.227193	1.00583
CTTGCG	LA	23	198	notICP_notACP	0.116162	CTT	L	16918	29196	0.579463	GCG	A	4484	18382	0.243934	0.141351	0.821796	-0.196263	-0.712158
CTTGCT	LA	185	537	notICP_notACP	0.344507	CTT	L	16918	29196	0.579463	GCT	A	26147	48625	0.537728	0.311593	1.10563	0.100415	0.404728
CTTGGA	LG	128	339	notICP_notACP	0.377581	CTT	L	16918	29196	0.579463	GGA	G	12955	26514	0.48861	0.283131	1.33359	0.287875	1.80881
CTTGGC	LG	70	339	notICP_notACP	0.20649	CTT	L	16918	29196	0.579463	GGC	G	9294	29115	0.319217	0.184974	1.11632	0.110033	0.284395
CTTGGG	LG	36	197	notICP_notACP	0.182741	CTT	L	16918	29196	0.579463	GGG	G	6361	17953	0.354314	0.205312	0.890066	-0.11646	-0.72146
CTTGGT	LG	299	659	notICP_notACP	0.453718	CTT	L	16918	29196	0.579463	GGT	G	36951	56648	0.652291	0.377979	1.20038	0.182638	1.29056
CTTGTA	LV	104	329	notICP_notACP	0.316109	CTT	L	16918	29196	0.579463	GTA	V	11957	28057	0.426168	0.246949	1.28006	0.246908	1.28251
CTTGTC	LV	86	353	notICP_notACP	0.243626	CTT	L	16918	29196	0.579463	GTC	V	12572	33631	0.373822	0.216616	1.12469	0.117509	0.373555
CTTGTG	LV	98	364	notICP_notACP	0.269231	CTT	L	16918	29196	0.579463	GTG	V	13729	31479	0.436132	0.252722	1.06532	0.0632775	0.100828
CTTGTT	LV	258	704	notICP_notACP	0.366477	CTT	L	16918	29196	0.579463	GTT	V	29055	51412	0.56514	0.327478	1.11909	0.112516	0.52378
CTTTAC	LY	259	653	notICP_notACP	0.396631	CTT	L	16918	29196	0.579463	TAC	Y	21835	38051	0.573835	0.332516	1.19282	0.176318	1.07919
CTTTAT	LY	400	861	notICP_notACP	0.464576	CTT	L	16918	29196	0.579463	TAT	Y	31878	46512	0.685372	0.397147	1.16978	0.156818	1.08471
CTTTCA	LS	277	834	notICP_notACP	0.332134	CTT	L	16918	29196	0.579463	TCA	S	24739	45894	0.539046	0.312357	1.06331	0.0613911	0.110619
CTTTCC	LS	201	746	notICP_notACP	0.269437	CTT	L	16918	29196	0.579463	TCC	S	15983	40829	0.391462	0.226838	1.1878	0.1721	0.710782
CTTTCG	LS	95	424	notICP_notACP	0.224057	CTT	L	16918	29196	0.579463	TCG	S	8132	25573	0.317992	0.184264	1.21595	0.195527	0.693215
CTTTCT	LS	392	997	notICP_notACP	0.39318	CTT	L	16918	29196	0.579463	TCT	S	31620	54769	0.577334	0.334544	1.17527	0.161499	0.954719
CTTTGC	LC	67	226	notICP_notACP	0.29646	CTT	L	16918	29196	0.579463	TGC	C	6011	12787	0.470087	0.272398	1.08834	0.0846491	0.248637
CTTTGG	LW	274	419	notICP_notACP	0.653938	CTT	L	16918	29196	0.579463	TGG	W	25848	26445	0.977425	0.566381	1.15459	0.143745	1.3548
CTTTGT	LC	189	409	notICP_notACP	0.462103	CTT	L	16918	29196	0.579463	TGT	C	13398	19411	0.690227	0.399961	1.15537	0.14442	0.963682
CTTTTA	LL	368	1123	notICP_notACP	0.327694	CTT	L	16918	29196	0.579463	TTA	L	29901	60149	0.497115	0.28806	1.13759	0.12891	0.579705
CTTTTC	LF	554	1263	notICP_notACP	0.438638	CTT	L	16918	29196	0.579463	TTC	F	28096	52551	0.534643	0.309806	1.41585	0.34773	2.54821
CTTTTG	LL	481	1381	notICP_notACP	0.348298	CTT	L	16918	29196	0.579463	TTG	L	37865	74534	0.508023	0.294381	1.18316	0.168186	0.891928
CTTTTT	LF	290	835	notICP_notACP	0.347305	CTT	L	16918	29196	0.579463	TTT	F	41807	62204	0.672095	0.389454	0.891775	-0.114542	-1.35367
GAAAAA	EK	1908	4818	notICP_notACP	0.396015	GAA	E	80947	116321	0.695893	AAA	K	65976	103606	0.636797	0.443143	0.893651	-0.11244	-1.52172
GAAAAC	EN	1110	3452	notICP_notACP	0.321553	GAA	E	80947	116321	0.695893	AAC	N	32489	65972	0.492467	0.342704	0.938281	-0.0637059	-0.835335
GAAAAG	EK	1863	4346	notICP_notACP	0.42867	GAA	E	80947	116321	0.695893	AAG	K	46919	83915	0.559125	0.389092	1.10172	0.0968729	0.471432
GAAAAT	EN	1752	4840	notICP_notACP	0.361983	GAA	E	80947	116321	0.695893	AAT	N	53911	90477	0.595853	0.41465	0.872985	-0.135837	-1.6152
GAAACA	ET	679	1883	notICP_notACP	0.360595	GAA	E	80947	116321	0.695893	ACA	T	21454	41836	0.512812	0.356862	1.01046	0.0104047	-0.294755
GAAACC	ET	358	1445	notICP_notACP	0.247751	GAA	E	80947	116321	0.695893	ACC	T	11745	33915	0.346307	0.240993	1.02804	0.0276572	-0.104437
GAAACG	ET	230	1146	notICP_notACP	0.200698	GAA	E	80947	116321	0.695893	ACG	T	6516	23587	0.276254	0.192243	1.04398	0.0430404	-0.0149064
GAAACT	ET	849	2233	notICP_notACP	0.380206	GAA	E	80947	116321	0.695893	ACT	T	23672	46914	0.504583	0.351136	1.08279	0.0795401	0.277027
GAAAGA	ER	1555	2963	notICP_notACP	0.524806	GAA	E	80947	116321	0.695893	AGA	R	37515	56301	0.666329	0.463694	1.13179	0.123804	0.873168
GAAAGC	ES	331	1259	notICP_notACP	0.262907	GAA	E	80947	116321	0.695893	AGC	S	10066	26996	0.37287	0.259478	1.01322	0.0131296	-0.198346
GAAAGG	ER	343	1353	notICP_notACP	0.253511	GAA	E	80947	116321	0.695893	AGG	R	9514	25824	0.368417	0.256379	0.988813	-0.0112503	-0.335666
GAAAGT	ES	762	1958	notICP_notACP	0.389173	GAA	E	80947	116321	0.695893	AGT	S	19102	36706	0.520405	0.362147	1.07463	0.0719739	0.219721
GAAATA	EI	949	2090	notICP_notACP	0.454067	GAA	E	80947	116321	0.695893	ATA	I	28224	44693	0.631508	0.439462	1.03323	0.0326927	-0.139525
GAAATC	EI	660	2276	notICP_notACP	0.289982	GAA	E	80947	116321	0.695893	ATC	I	21682	50049	0.433215	0.301472	0.961889	-0.0388559	-0.575924
GAAATG	EM	1653	2486	notICP_notACP	0.664924	GAA	E	80947	116321	0.695893	ATG	M	44908	53970	0.832092	0.579047	1.14831	0.138288	1.30387
GAAATT	EI	1547	3504	notICP_notACP	0.441495	GAA	E	80947	116321	0.695893	ATT	I	43772	72100	0.607101	0.422478	1.04501	0.0440311	-0.0229983
GAACAA	EQ	1333	2854	notICP_notACP	0.467064	GAA	E	80947	116321	0.695893	CAA	Q	47769	68588	0.696463	0.484664	0.963686	-0.0369898	-0.906449
GAACAC	EH	206	740	notICP_notACP	0.278378	GAA	E	80947	116321	0.695893	CAC	H	9279	20418	0.454452	0.31625	0.880248	-0.127552	-1.18062
GAACAG	EQ	429	1503	notICP_notACP	0.285429	GAA	E	80947	116321	0.695893	CAG	Q	15519	34630	0.448137	0.311856	0.91526	-0.0885472	-0.920433
GAACAT	EH	475	1206	notICP_notACP	0.393864	GAA	E	80947	116321	0.695893	CAT	H	22988	35025	0.656331	0.456736	0.862344	-0.148101	-1.88765
GAACCA	EP	513	1276	notICP_notACP	0.402038	GAA	E	80947	116321	0.695893	CCA	P	27334	42864	0.637691	0.443765	0.905969	-0.0987497	-1.40181
GAACCC	EP	108	524	notICP_notACP	0.206107	GAA	E	80947	116321	0.695893	CCC	P	7510	21139	0.355268	0.247228	0.83367	-0.181917	-1.18005
GAACCG	EP	82	464	notICP_notACP	0.176724	GAA	E	80947	116321	0.695893	CCG	P	4683	15878	0.294936	0.205244	0.861043	-0.149611	-0.85422
GAACCT	EP	421	1039	notICP_notACP	0.405197	GAA	E	80947	116321	0.695893	CCT	P	18255	31698	0.575904	0.400768	1.01105	0.0109924	-0.325704
GAACGA	ER	84	342	notICP_notACP	0.245614	GAA	E	80947	116321	0.695893	CGA	R	3616	7881	0.458825	0.319293	0.769243	-0.262349	-1.98332
GAACGC	ER	45	284	notICP_notACP	0.158451	GAA	E	80947	116321	0.695893	CGC	R	2444	7101	0.344177	0.23951	0.661561	-0.413153	-2.06357
GAACGG	ER	40	210	notICP_notACP	0.190476	GAA	E	80947	116321	0.695893	CGG	R	1436	5002	0.287085	0.199781	0.953427	-0.0476927	-0.419404
GAACGT	ER	381	735	notICP_notACP	0.518367	GAA	E	80947	116321	0.695893	CGT	R	10699	15601	0.685789	0.477236	1.08619	0.0826726	0.41271
GAACTA	EL	439	1660	notICP_notACP	0.264458	GAA	E	80947	116321	0.695893	CTA	L	10977	34038	0.322493	0.22442	1.1784	0.164161	0.656146
GAACTC	EL	104	579	notICP_notACP	0.17962	GAA	E	80947	116321	0.695893	CTC	L	5161	15635	0.330093	0.229709	0.781945	-0.245971	-1.36171
GAACTG	EL	350	1740	notICP_notACP	0.201149	GAA	E	80947	116321	0.695893	CTG	L	9352	35004	0.267169	0.185921	1.08191	0.0787239	0.143014
GAACTT	EL	435	1192	notICP_notACP	0.364933	GAA	E	80947	116321	0.695893	CTT	L	16918	29196	0.579463	0.403244	0.904992	-0.0998293	-1.28261
GAAGAA	EE	3440	7177	notICP_notACP	0.479309	GAA	E	80947	116321	0.695893	GAA	E	80947	116321	0.695893	0.484267	0.989761	-0.010292	-0.623781
GAAGAC	ED	824	2791	notICP_notACP	0.295235	GAA	E	80947	116321	0.695893	GAC	D	25198	56376	0.446963	0.311039	0.94919	-0.0521468	-0.682395
GAAGAG	EE	1025	3352	notICP_notACP	0.305788	GAA	E	80947	116321	0.695893	GAG	E	23822	53751	0.443192	0.308414	0.991484	-0.00855283	-0.385402
GAAGAT	ED	2200	5044	notICP_notACP	0.436162	GAA	E	80947	116321	0.695893	GAT	D	65301	97685	0.668485	0.465195	0.93759	-0.0644424	-1.14108
GAAGCA	EA	447	1472	notICP_notACP	0.303668	GAA	E	80947	116321	0.695893	GCA	A	19821	39440	0.502561	0.349729	0.868297	-0.141221	-1.39892
GAAGCC	EA	341	1335	notICP_notACP	0.255431	GAA	E	80947	116321	0.695893	GCC	A	13901	37123	0.374458	0.260583	0.980229	-0.0199692	-0.391111
GAAGCG	EA	95	717	notICP_notACP	0.132497	GAA	E	80947	116321	0.695893	GCG	A	4484	18382	0.243934	0.169752	0.780529	-0.247784	-1.01166
GAAGCT	EA	926	2253	notICP_notACP	0.411008	GAA	E	80947	116321	0.695893	GCT	A	26147	48625	0.537728	0.374201	1.09836	0.0938186	0.42532
GAAGGA	EG	273	951	notICP_notACP	0.287066	GAA	E	80947	116321	0.695893	GGA	G	12955	26514	0.48861	0.34002	0.844262	-0.169292	-1.54255
GAAGGC	EG	222	1089	notICP_notACP	0.203857	GAA	E	80947	116321	0.695893	GGC	G	9294	29115	0.319217	0.222141	0.917691	-0.0858943	-0.643583
GAAGGG	EG	116	630	notICP_notACP	0.184127	GAA	E	80947	116321	0.695893	GGG	G	6361	17953	0.354314	0.246565	0.746769	-0.291999	-1.65528
GAAGGT	EG	1263	2489	notICP_notACP	0.507433	GAA	E	80947	116321	0.695893	GGT	G	36951	56648	0.652291	0.453925	1.11788	0.111432	0.713736
GAAGTA	EV	385	1268	notICP_notACP	0.303628	GAA	E	80947	116321	0.695893	GTA	V	11957	28057	0.426168	0.296568	1.02381	0.0235275	-0.156575
GAAGTC	EV	375	1384	notICP_notACP	0.270954	GAA	E	80947	116321	0.695893	GTC	V	12572	33631	0.373822	0.26014	1.04157	0.040728	-0.0341764
GAAGTG	EV	440	1371	notICP_notACP	0.320934	GAA	E	80947	116321	0.695893	GTG	V	13729	31479	0.436132	0.303501	1.05744	0.0558483	0.067656
[truncated: 1,722 more rows]
