# Supplementary material for: Conservation of location of several specific inhibitory codon pairs in the Saccharomyces sensu stricto yeasts reveals translational selection
Source: Nucleic Acids Res. 2018 Dec 21;47(3):1164–77. doi: 10.1093/nar/gky1262 (PMC6379720; doi:10.1093/nar/gky1262)
Supplement: Supplementary Data [file gky1262_supplemental_files.zip › Ghoneim_Supplemental_TablesS9.xlsx]

## Sheet: README
Title	Table S9. Analysis of conservation in reading frame shift across five Saccharomyces sensu stricto yeasts: S. cerevisiae, S. paradoxus, S. kudriavzevii, S. mikatae, and S. bayanus v. uvarum
Column Label	Description
Codon_pair	Codon pair
Dipeptide	Dipeptide corresponding to the codon pair
Conserved_count	number of conserved occurances of the codon pair across the alignment of ORFs
Scer_count	number of occurances of the codon pair in S. cerevisae reference ORFs
IsICP	ICP (Inhibitory Codon Pair), ACP (Alternative Codon Pair), or notACP_notICP
Codon_pair_Consv_rate	conservation rate of the codon pair (Conserved_count/Scer_count)
Codon_1	identity of 5' codon in the codon pair
aa_1	Amino acid of the 5' codon in the codon pair
Codon1_count	number of conserved occurances of Codon_1 across the alignment of ORFs
Scer_Codon1_count	number of occurances of Codon_1 in S. cerevisae reference ORFs
Codon1_cons	conservation rate of the Codon_1 (Codon1_count/Scer_Codon1_count)
Codon_2	identity of 3' codon in the codon pair
aa_2	Amino acid of the 3' codon in the codon pair
Codon2_count	number of conserved occurances of Codon_2 across the alignment of ORFs
Scer_Codon2_count	number of occurances of Codon_2 in S. cerevisae reference ORFs
Codon2_cons	conservation rate of the Codon_2 (Codon2_count/Scer_Codon2_count)
Cons_Rate_product	Codon1_cons*Codon2_cons
Normalized_conservation_score	Codon_pair_Consv_rate/Cons_Rate_product
sigma_norm_cons_rate	Standard deviation from the best fit line for codon pair conservation rate versus codon conservation rate product
Sheets	Description
Sensu5_shift - Supp TableS9	Reading frame shifts in alignments from 5 sensu stricto yeasts: S. cerevisiae, S. paradoxus, S. kudriavzevii, and S. bayanus v. uvarum
File created 2018_01_17

## Sheet: Sensu5_shift - Supp TableS9
Codon_pair	Dipeptide	Conserved_count_inframe	Scer_count_inframe	Conserved_count_+1shift	Scer_count_+1shift	Conserved_count_+2shift	Scer_count_+2shift	Normalized_conservation_score_inframe	Log(Consv_rate/Cons_Rate_product)_inframe	Normalized_conservation_score_+1shift	Log(Consv_rate/Cons_Rate_product)_+1shift	Normalized_conservation_score_+2shift	Log(Consv_rate/Cons_Rate_product)_+2shift	Codon_1	Codon1_cons_inframe	Codon1_cons_+1shift	Codon1_cons_+2shift	Codon_2	Codon2_cons	Codon2_cons_+1shift	Codon2_cons_+2shift	IsICP	IsACP
AAAAAA	KK	366	4924	300	4288	112	3943	0.833129	-0.182567	0.597599	-0.514836	0.464413	-0.76698	AAA	0.299071	0.342689	0.248381	AAA	0.299071	0.342689	0.248381	0	0
AAAAAC	KN	162	2635	131	2027	73	1563	0.966174	-0.0344112	0.785919	-0.240901	0.695524	-0.36309	AAA	0.299071	0.342689	0.248381	AAC	0.214	0.241673	0.273883	0	0
AAAAAG	KK	289	3776	180	3343	90	2070	0.905197	-0.0996024	0.483873	-0.725932	0.563079	-0.574335	AAA	0.299071	0.342689	0.248381	AAG	0.283618	0.326423	0.314176	0	0
AAAAAT	KN	255	4395	350	3430	270	3058	0.799352	-0.223953	0.998324	-0.00167707	1.19765	0.18036	AAA	0.299071	0.342689	0.248381	AAT	0.243596	0.29903	0.297812	0	0
AAAACA	KT	125	1919	225	2674	120	1651	1.26574	0.235658	1.04129	0.0404614	1.14747	0.13756	AAA	0.299071	0.342689	0.248381	ACA	0.173361	0.236762	0.256989	0	0
AAAACC	KT	17	1133	61	1146	105	1243	0.464068	-0.767724	0.931773	-0.0706661	1.31353	0.272718	AAA	0.299071	0.342689	0.248381	ACC	0.114368	0.169285	0.261172	0	0
AAAACG	KT	9	841	109	1940	33	418	0.594521	-0.519999	0.969005	-0.0314853	1.19884	0.181356	AAA	0.299071	0.342689	0.248381	ACG	0.0667954	0.170664	0.272511	0	0
AAAACT	KT	101	1996	179	1877	78	1876	1.01476	0.0146552	1.28292	0.249138	1.27536	0.243226	AAA	0.299071	0.342689	0.248381	ACT	0.1683	0.21801	0.132866	0	0
AAAAGA	KR	468	3198	538	3602	177	3913	1.25469	0.226885	1.88129	0.631958	0.604694	-0.503033	AAA	0.299071	0.342689	0.248381	AGA	0.390706	0.232043	0.302793	0	0
AAAAGC	KS	44	1204	167	1792	63	1499	0.961944	-0.0387986	1.58145	0.458342	0.709146	-0.343694	AAA	0.299071	0.342689	0.248381	AGC	0.129808	0.172891	0.242234	0	0
AAAAGG	KR	75	1579	428	3284	66	1182	1.51514	0.415506	1.82046	0.599092	0.773208	-0.257207	AAA	0.299071	0.342689	0.248381	AGG	0.106153	0.209334	0.2949	0	0
AAAAGT	KS	160	1747	131	1770	171	1942	1.3811	0.322881	1.26224	0.232884	1.41889	0.349871	AAA	0.299071	0.342689	0.248381	AGT	0.22299	0.172312	0.251183	0	0
AAAATA	KI	298	2508	218	3787	135	1366	1.08709	0.0835023	0.649093	-0.43218	1.27028	0.239238	AAA	0.299071	0.342689	0.248381	ATA	0.366549	0.259912	0.315321	0	0
AAAATC	KI	91	1920	106	1628	246	2124	0.90889	-0.0955313	0.8185	-0.200281	1.52993	0.425223	AAA	0.299071	0.342689	0.248381	ATC	0.176188	0.234177	0.305878	0	0
AAAATG	KM	598	2104	361	4251	123	846	1.3308	0.285777	0.855466	-0.156109	1.48856	0.39781	AAA	0.299071	0.342689	0.248381	ATG	0.714973	0.29041	0.395962	0	0
AAAATT	KI	227	3660	153	2742	218	3605	0.845157	-0.168233	0.548994	-0.599668	1.07823	0.0753206	AAA	0.299071	0.342689	0.248381	ATT	0.246391	0.29842	0.226772	0	0
AAACAA	KQ	244	2545	173	1965	233	2899	0.834383	-0.181063	1.03252	0.0320061	1.42331	0.352983	AAA	0.299071	0.342689	0.248381	CAA	0.385628	0.25013	0.228245	0	0
AAACAC	KH	32	659	36	820	76	1130	0.864524	-0.145577	0.805418	-0.216394	1.41631	0.348055	AAA	0.299071	0.342689	0.248381	CAC	0.193383	0.163281	0.193531	0	0
AAACAG	KQ	61	1261	93	1443	83	1111	0.936389	-0.0657243	0.949836	-0.0514655	1.74156	0.554782	AAA	0.299071	0.342689	0.248381	CAG	0.175429	0.199991	0.174629	0	0
AAACAT	KH	100	1266	67	1159	123	1617	0.805012	-0.216898	0.759261	-0.27541	1.45955	0.378131	AAA	0.299071	0.342689	0.248381	CAT	0.331107	0.225299	0.2114	0	0
AAACCA	KP	183	1820	64	1263	85	1144	1.05542	0.0539414	0.820257	-0.198137	1.85181	0.616163	AAA	0.299071	0.342689	0.248381	CCA	0.320116	0.182943	0.163297	0	0
AAACCC	KP	13	539	12	401	52	727	0.676033	-0.391513	1.27746	0.244873	1.79719	0.586223	AAA	0.299071	0.342689	0.248381	CCC	0.128231	0.0738703	0.163092	0	0
AAACCG	KP	20	622	28	841	8	204	1.18571	0.170344	1.11209	0.106238	1.0069	0.00688057	AAA	0.299071	0.342689	0.248381	CCG	0.0950557	0.0903747	0.175542	0	0
AAACCT	KP	85	1381	20	634	17	790	0.908805	-0.0956246	0.877296	-0.130911	1.23697	0.212663	AAA	0.299071	0.342689	0.248381	CCT	0.228953	0.110002	0.074066	0	0
AAACGA	KR	29	388	17	777	135	2151	1.26007	0.231168	0.916528	-0.0871628	1.65976	0.506672	AAA	0.299071	0.342689	0.248381	CGA	0.204646	0.0736626	0.153297	0	0
AAACGC	KR	13	242	10	470	31	810	1.54677	0.436169	0.799367	-0.223935	1.54287	0.433644	AAA	0.299071	0.342689	0.248381	CGC	0.124544	0.085256	0.102963	0	0
AAACGG	KR	10	245	13	698	47	833	1.47723	0.390169	0.919695	-0.0837134	1.61546	0.47962	AAA	0.299071	0.342689	0.248381	CGG	0.101213	0.0635487	0.143437	0	0
AAACGT	KR	92	581	11	526	56	1031	1.25827	0.229738	0.872569	-0.136314	1.81353	0.595276	AAA	0.299071	0.342689	0.248381	CGT	0.424632	0.0761501	0.122617	0	0
AAACTA	KL	71	2085	77	1542	83	851	1.86462	0.623058	1.01089	0.010828	1.7964	0.585787	AAA	0.299071	0.342689	0.248381	CTA	0.0618947	0.145924	0.220962	0	0
AAACTC	KL	20	590	63	880	113	1355	1.06274	0.0608508	0.994677	-0.00533713	1.96465	0.675312	AAA	0.299071	0.342689	0.248381	CTC	0.111797	0.213119	0.172283	0	0
AAACTG	KL	28	1528	139	1814	61	525	0.945049	-0.0565185	1.06756	0.0653719	2.04545	0.715615	AAA	0.299071	0.342689	0.248381	CTG	0.0671062	0.210844	0.232006	0	0
AAACTT	KL	93	1451	105	1539	141	1935	0.814555	-0.205113	0.924443	-0.0785641	1.89206	0.637664	AAA	0.299071	0.342689	0.248381	CTT	0.265746	0.217272	0.156074	0	0
AAAGAA	KE	550	5251	598	3057	512	4144	0.895174	-0.110737	1.79785	0.586589	1.7783	0.575657	AAA	0.299071	0.342689	0.248381	GAA	0.391873	0.317934	0.280201	0	0
AAAGAC	KD	81	1960	162	1199	176	1335	0.726124	-0.320034	1.76177	0.566319	1.93992	0.662649	AAA	0.299071	0.342689	0.248381	GAC	0.192554	0.224987	0.274956	0	0
AAAGAG	KE	126	2459	441	2169	182	1524	1.00513	0.00511369	1.92045	0.652561	1.98162	0.683915	AAA	0.299071	0.342689	0.248381	GAG	0.171741	0.309499	0.243805	0	0
AAAGAT	KD	345	4046	252	1569	157	1729	0.861421	-0.149172	1.7911	0.582831	1.28597	0.251512	AAA	0.299071	0.342689	0.248381	GAT	0.331859	0.262543	0.285932	0	0
AAAGCA	KA	51	1444	66	1187	223	1801	0.620822	-0.47671	1.1789	0.164578	1.97269	0.679401	AAA	0.299071	0.342689	0.248381	GCA	0.193818	0.139599	0.253697	0	0
AAAGCC	KA	33	987	14	443	66	923	0.766123	-0.266413	0.909935	-0.0943821	1.24213	0.216825	AAA	0.299071	0.342689	0.248381	GCC	0.150193	0.108342	0.235027	0	0
AAAGCG	KA	3	521	28	845	22	287	0.421584	-0.863736	1.08694	0.0833667	1.50996	0.412081	AAA	0.299071	0.342689	0.248381	GCG	0.0607759	0.0920283	0.212938	0	0
AAAGCT	KA	135	1825	39	744	37	1156	1.17128	0.158095	1.1164	0.110109	0.825038	-0.192326	AAA	0.299071	0.342689	0.248381	GCT	0.21262	0.140341	0.160272	0	0
AAAGGA	KG	34	940	55	1235	432	3713	0.712825	-0.338519	0.349972	-1.0499	1.59297	0.465601	AAA	0.299071	0.342689	0.248381	GGA	0.17447	0.377778	0.294659	0	0
AAAGGC	KG	18	795	27	783	223	1637	0.815266	-0.204241	0.37101	-0.991525	1.87309	0.627589	AAA	0.299071	0.342689	0.248381	GGC	0.0978966	0.280902	0.293939	0	0
AAAGGG	KG	13	542	37	936	174	1216	0.750036	-0.287635	0.302724	-1.19493	1.84024	0.609896	AAA	0.299071	0.342689	0.248381	GGG	0.11494	0.390928	0.314597	0	0
AAAGGT	KG	222	1847	44	808	99	1178	1.12129	0.114483	0.446423	-0.806489	1.40006	0.336515	AAA	0.299071	0.342689	0.248381	GGT	0.35984	0.363595	0.243905	0	0
AAAGTA	KV	60	1345	133	1474	62	792	1.25658	0.228391	0.849695	-0.162877	1.08997	0.0861514	AAA	0.299071	0.342689	0.248381	GTA	0.120593	0.311996	0.29345	0	0
AAAGTC	KV	67	1187	47	618	50	947	1.23728	0.212912	1.06921	0.066917	0.875836	-0.132577	AAA	0.299071	0.342689	0.248381	GTC	0.154686	0.211636	0.247298	0	0
AAAGTG	KV	98	1305	183	1675	25	347	1.44123	0.365496	0.917904	-0.085662	0.962535	-0.0381849	AAA	0.299071	0.342689	0.248381	GTG	0.175867	0.349017	0.312507	0	0
AAAGTT	KV	208	2567	131	1186	116	2072	1.17867	0.164386	1.09873	0.0941569	1.09087	0.0869758	AAA	0.299071	0.342689	0.248381	GTT	0.23088	0.295346	0.208303	0	0
AAATAC	KY	176	1817	133	1087	78	1587	1.09075	0.0868687	1.46737	0.383474	1.01848	0.0183071	AAA	0.299071	0.342689	0.248381	TAC	0.298455	0.244926	0.196656	0	0
AAATAT	KY	263	2439	248	1807	163	2594	1.1078	0.102379	1.3838	0.324831	1.01261	0.0125263	AAA	0.299071	0.342689	0.248381	TAT	0.326571	0.290421	0.251274	0	0
AAATCA	KS	191	2123	158	2191	74	1458	1.56073	0.445153	0.85899	-0.151998	0.868409	-0.141093	AAA	0.299071	0.342689	0.248381	TCA	0.193663	0.246416	0.238322	0	0
AAATCC	KS	52	1267	25	711	104	1229	0.98604	-0.014058	0.661658	-0.413006	1.22499	0.20293	AAA	0.299071	0.342689	0.248381	TCC	0.141739	0.161049	0.280566	0	0
AAATCG	KS	28	938	52	1177	22	303	1.1504	0.140113	1.0109	0.0108439	1.1345	0.126194	AAA	0.299071	0.342689	0.248381	TCG	0.0897652	0.129874	0.268491	0	0
AAATCT	KS	157	2237	62	960	41	1102	1.11063	0.104927	1.05862	0.0569618	1.01465	0.0145431	AAA	0.299071	0.342689	0.248381	TCT	0.212547	0.180709	0.151091	0	0
AAATGC	KC	34	512	262	949	133	1803	1.06678	0.0646419	2.64476	0.972582	0.998432	-0.00156969	AAA	0.299071	0.342689	0.248381	TGC	0.213847	0.305453	0.299524	0	0
AAATGG	KW	543	1398	652	1906	152	1942	1.37536	0.318713	2.52884	0.927762	1.04973	0.0485361	AAA	0.299071	0.342689	0.248381	TGG	0.945349	0.39513	0.30201	0	0
AAATGT	KC	153	923	342	1105	120	1818	1.48291	0.394009	2.739	1.00759	0.983965	-0.0161654	AAA	0.299071	0.342689	0.248381	TGT	0.375802	0.330404	0.272179	0	0
AAATTA	KL	131	3136	98	2462	56	953	1.10774	0.102321	0.774962	-0.254941	0.769079	-0.262562	AAA	0.299071	0.342689	0.248381	TTA	0.127013	0.151353	0.312779	0	0
AAATTC	KF	107	2029	143	1675	130	2151	0.658775	-0.417374	1.05679	0.0552321	0.825738	-0.191478	AAA	0.299071	0.342689	0.248381	TTC	0.270033	0.237247	0.296803	0	0
AAATTG	KL	171	2797	368	3168	43	612	1.05214	0.0508285	1.06262	0.0607345	0.855839	-0.155673	AAA	0.299071	0.342689	0.248381	TTG	0.195359	0.319762	0.337662	0	0
AAATTT	KF	250	3161	166	2302	176	3075	0.865019	-0.145003	0.701834	-0.354058	0.860197	-0.150594	AAA	0.299071	0.342689	0.248381	TTT	0.30684	0.3015	0.269321	0	0
AACAAA	NK	247	2908	330	2509	143	2057	1.33205	0.286721	1.5923	0.465182	1.02857	0.02817	AAC	0.214	0.241673	0.273883	AAA	0.299071	0.342689	0.248381	0	0
AACAAC	NN	160	2421	150	2028	50	927	1.45153	0.372617	1.27421	0.242323	0.732644	-0.311096	AAC	0.214	0.241673	0.273883	AAC	0.214	0.241673	0.273883	0	0
AACAAG	NK	286	2296	324	2233	122	1138	2.05861	0.722031	1.84413	0.612009	1.255	0.227135	AAC	0.214	0.241673	0.273883	AAG	0.283618	0.326423	0.314176	0	0
AACAAT	NN	153	3075	165	1547	107	1204	0.960398	-0.0404077	1.48387	0.394652	1.09883	0.094245	AAC	0.214	0.241673	0.273883	AAT	0.243596	0.29903	0.297812	0	0
AACACA	NT	41	1168	49	650	49	770	0.968437	-0.0320721	1.3423	0.294383	0.921373	-0.08189	AAC	0.214	0.241673	0.273883	ACA	0.173361	0.236762	0.256989	0	0
AACACC	NT	47	847	8	310	45	710	2.31275	0.838436	0.707354	-0.346225	0.904475	-0.100401	AAC	0.214	0.241673	0.273883	ACC	0.114368	0.169285	0.261172	0	0
AACACG	NT	10	469	29	476	9	160	1.63733	0.493064	1.52488	0.421913	0.832194	-0.183689	AAC	0.214	0.241673	0.273883	ACG	0.0667954	0.170664	0.272511	0	0
AACACT	NT	76	1329	18	400	11	561	1.60747	0.474661	0.899299	-0.10614	0.58677	-0.533123	AAC	0.214	0.241673	0.273883	ACT	0.1683	0.21801	0.132866	0	0
AACAGA	NR	190	1297	43	1068	112	1646	1.75993	0.565275	0.733971	-0.309285	0.827323	-0.18956	AAC	0.214	0.241673	0.273883	AGA	0.390706	0.232043	0.302793	0	0
AACAGC	NS	27	939	58	1329	40	702	1.0723	0.069804	1.06169	0.0598656	0.879082	-0.128878	AAC	0.214	0.241673	0.273883	AGC	0.129808	0.172891	0.242234	0	0
AACAGG	NR	17	603	57	961	63	732	1.31187	0.271456	1.19175	0.175424	1.08103	0.0779104	AAC	0.214	0.241673	0.273883	AGG	0.106153	0.209334	0.2949	0	0
AACAGT	NS	52	1180	34	860	41	718	0.940433	-0.0614149	0.976163	-0.0241252	0.849114	-0.163562	AAC	0.214	0.241673	0.273883	AGT	0.22299	0.172312	0.251183	0	0
AACATA	NI	92	1060	74	900	34	417	1.11744	0.111036	1.3252	0.281564	0.96956	-0.0309129	AAC	0.214	0.241673	0.273883	ATA	0.366549	0.259912	0.315321	0	0
AACATC	NI	77	1216	54	612	55	959	1.69987	0.530552	1.58537	0.460819	0.696313	-0.361956	AAC	0.214	0.241673	0.273883	ATC	0.176188	0.234177	0.305878	0	0
AACATG	NM	221	1144	93	972	28	303	1.2672	0.236809	1.3765	0.319542	0.879643	-0.128239	AAC	0.214	0.241673	0.273883	ATG	0.714973	0.29041	0.395962	0	0
AACATT	NI	127	1903	81	864	67	1327	1.27499	0.242937	1.31445	0.273415	0.824437	-0.193054	AAC	0.214	0.241673	0.273883	ATT	0.246391	0.29842	0.226772	0	0
AACCAA	NQ	175	1594	200	1500	67	1320	1.33712	0.290518	2.21525	0.795364	0.823457	-0.194244	AAC	0.214	0.241673	0.273883	CAA	0.385628	0.25013	0.228245	0	0
AACCAC	NH	32	516	54	750	24	725	1.54238	0.433326	1.85592	0.618378	0.649662	-0.431303	AAC	0.214	0.241673	0.273883	CAC	0.193383	0.163281	0.193531	0	0
AACCAG	NQ	45	759	93	1023	19	417	1.61224	0.477623	1.89928	0.641474	1.0004	0.000395797	AAC	0.214	0.241673	0.273883	CAG	0.175429	0.199991	0.174629	0	0
AACCAT	NH	55	866	96	948	46	923	0.911564	-0.0925931	1.87723	0.629799	0.87853	-0.129505	AAC	0.214	0.241673	0.273883	CAT	0.331107	0.225299	0.2114	0	0
AACCCA	NP	129	1066	10	527	12	361	1.77852	0.57578	0.471211	-0.75245	0.802956	-0.219456	AAC	0.214	0.241673	0.273883	CCA	0.320116	0.182943	0.163297	0	0
AACCCC	NP	11	347	3	211	9	334	1.2566	0.228408	1.05688	0.0553226	0.668279	-0.403049	AAC	0.214	0.241673	0.273883	CCC	0.128231	0.0738703	0.163092	0	0
AACCCG	NP	14	270	6	274	3	83	2.72102	1.00101	1.16544	0.153101	0.990453	-0.00959254	AAC	0.214	0.241673	0.273883	CCG	0.0950557	0.0903747	0.175542	0	0
AACCCT	NP	40	790	3	321	2	275	1.05791	0.0562948	0.46728	-0.760827	0.535832	-0.623935	AAC	0.214	0.241673	0.273883	CCT	0.228953	0.110002	0.074066	0	0
AACCGA	NR	4	126	9	392	14	689	0.898981	-0.106493	1.42933	0.357206	0.517778	-0.658208	AAC	0.214	0.241673	0.273883	CGA	0.204646	0.0736626	0.153297	0	0
AACCGC	NR	8	163	12	331	17	485	2.05903	0.722237	1.90043	0.642081	1.31338	0.272603	AAC	0.214	0.241673	0.273883	CGC	0.124544	0.085256	0.102963	0	0
AACCGG	NR	1	87	12	431	15	344	1.0493	0.0481215	1.95941	0.672643	1.18053	0.165961	AAC	0.214	0.241673	0.273883	CGG	0.101213	0.0635487	0.143437	0	0
AACCGT	NR	40	339	6	277	22	484	1.32703	0.282941	1.36822	0.313508	1.41211	0.345087	AAC	0.214	0.241673	0.273883	CGT	0.424632	0.0761501	0.122617	0	0
AACCTA	NL	9	708	50	852	12	240	1.06485	0.0628309	1.69538	0.527908	0.891342	-0.115027	AAC	0.214	0.241673	0.273883	CTA	0.0618947	0.145924	0.220962	0	0
AACCTC	NL	4	354	51	645	9	572	0.588705	-0.52983	1.56287	0.446521	0.369861	-0.994629	AAC	0.214	0.241673	0.273883	CTC	0.111797	0.213119	0.172283	0	0
AACCTG	NL	9	614	74	1056	7	163	1.13227	0.124223	1.39251	0.331107	0.767683	-0.264379	AAC	0.214	0.241673	0.273883	CTG	0.0671062	0.210844	0.232006	0	0
AACCTT	NL	26	743	73	860	17	708	0.638132	-0.44921	1.6368	0.492744	0.593924	-0.521003	AAC	0.214	0.241673	0.273883	CTT	0.265746	0.217272	0.156074	0	0
AACGAA	NE	236	2742	33	355	19	883	1.0303	0.0298503	1.24298	0.217513	0.294811	-1.22142	AAC	0.214	0.241673	0.273883	GAA	0.391873	0.317934	0.280201	0	0
AACGAC	ND	79	1283	10	159	5	357	1.51203	0.413453	1.26441	0.234606	0.222556	-1.50257	AAC	0.214	0.241673	0.273883	GAC	0.192554	0.224987	0.274956	0	0
AACGAG	NE	57	1095	11	264	4	395	1.43989	0.364569	0.605409	-0.501851	0.18909	-1.66553	AAC	0.214	0.241673	0.273883	GAG	0.171741	0.309499	0.243805	0	0
AACGAT	ND	159	2521	12	226	9	471	0.893322	-0.112808	0.902588	-0.102489	0.27054	-1.30734	AAC	0.214	0.241673	0.273883	GAT	0.331859	0.262543	0.285932	0	0
AACGCA	NA	20	790	18	237	13	409	0.640082	-0.446159	2.36628	0.861319	0.491433	-0.710429	AAC	0.214	0.241673	0.273883	GCA	0.193818	0.139599	0.253697	0	0
AACGCC	NA	26	635	6	148	11	425	1.32082	0.278253	1.79426	0.584595	0.437611	-0.826424	AAC	0.214	0.241673	0.273883	GCC	0.150193	0.108342	0.235027	0	0
AACGCG	NA	5	263	1	129	2	70	1.74744	0.558154	0.691731	-0.368558	0.724513	-0.322256	AAC	0.214	0.241673	0.273883	GCG	0.0607759	0.0920283	0.212938	0	0
AACGCT	NA	50	1040	3	152	5	341	1.07672	0.0739171	0.770827	-0.260291	0.399671	-0.917114	AAC	0.214	0.241673	0.273883	GCT	0.21262	0.140341	0.160272	0	0
AACGGA	NG	18	623	7	197	19	741	0.81552	-0.20393	0.442548	-0.815206	0.333996	-1.09662	AAC	0.214	0.241673	0.273883	GGA	0.17447	0.377778	0.294659	0	0
AACGGC	NG	12	631	5	129	11	380	0.981851	-0.0183152	0.679868	-0.385857	0.391232	-0.938454	AAC	0.214	0.241673	0.273883	GGC	0.0978966	0.280902	0.293939	0	0
AACGGG	NG	15	392	8	129	10	313	1.65517	0.503902	0.732781	-0.310908	0.406578	-0.89998	AAC	0.214	0.241673	0.273883	GGG	0.11494	0.390928	0.314597	0	0
AACGGT	NG	138	1397	4	181	5	406	1.29117	0.255553	0.312646	-1.16268	0.220684	-1.51102	AAC	0.214	0.241673	0.273883	GGT	0.35984	0.363595	0.243905	0	0
AACGTA	NV	14	573	91	485	4	209	1.01261	0.0125361	2.51058	0.920515	0.296246	-1.21657	AAC	0.214	0.241673	0.273883	GTA	0.120593	0.311996	0.29345	0	0
AACGTC	NV	37	762	47	296	9	418	1.50451	0.408464	3.15986	1.15053	0.352371	-1.04307	AAC	0.214	0.241673	0.273883	GTC	0.154686	0.211636	0.247298	0	0
AACGTG	NV	24	581	130	637	5	142	1.14135	0.132211	2.43432	0.889666	0.49022	-0.7129	AAC	0.214	0.241673	0.273883	GTG	0.175867	0.349017	0.312507	0	0
AACGTT	NV	92	1451	57	359	14	619	1.29634	0.259542	2.25718	0.814117	0.424072	-0.857851	AAC	0.214	0.241673	0.273883	GTT	0.23088	0.295346	0.208303	0	0
AACTAC	NY	123	1066	30	959	39	947	1.81956	0.598592	0.545542	-0.605976	0.783393	-0.244121	AAC	0.214	0.241673	0.273883	TAC	0.298455	0.244926	0.196656	0	0
AACTAT	NY	92	1292	30	1162	60	1065	1.02919	0.0287683	0.379775	-0.968177	0.831496	-0.184529	AAC	0.214	0.241673	0.273883	TAT	0.326571	0.290421	0.251274	0	0
AACTCA	NS	41	1153	19	542	62	819	0.878183	-0.129901	0.618492	-0.48047	1.17706	0.16302	AAC	0.214	0.241673	0.273883	TCA	0.193663	0.246416	0.238322	0	0
AACTCC	NS	43	915	5	206	52	743	1.58364	0.459725	0.744722	-0.294745	0.927052	-0.0757461	AAC	0.214	0.241673	0.273883	TCC	0.141739	0.161049	0.280566	0	0
AACTCG	NS	17	497	6	320	9	139	1.88158	0.63211	0.694775	-0.364167	0.971353	-0.0290657	AAC	0.214	0.241673	0.273883	TCG	0.0897652	0.129874	0.268491	0	0
AACTCT	NS	98	1494	6	353	12	549	1.45588	0.375614	0.452781	-0.792346	0.571185	-0.560042	AAC	0.214	0.241673	0.273883	TCT	0.212547	0.180709	0.151091	0	0
AACTGC	NC	11	278	20	724	79	1123	0.939855	-0.0620299	0.392382	-0.935521	0.867616	-0.142006	AAC	0.214	0.241673	0.273883	TGC	0.213847	0.305453	0.299524	0	0
AACTGG	NW	222	744	36	1177	51	811	1.4796	0.391769	0.328919	-1.11194	0.774215	-0.255906	AAC	0.214	0.241673	0.273883	TGG	0.945349	0.39513	0.30201	0	0
AACTGT	NC	92	533	3	669	60	1000	2.16556	0.772678	0.0747673	-2.59338	0.817478	-0.201531	AAC	0.214	0.241673	0.273883	TGT	0.375802	0.330404	0.272179	0	0
AACTTA	NL	34	1396	38	751	23	397	0.921744	-0.0814873	1.41785	0.349139	0.703925	-0.351084	AAC	0.214	0.241673	0.273883	TTA	0.127013	0.151353	0.312779	0	0
AACTTC	NF	91	1125	50	675	73	1302	1.4139	0.346353	1.31581	0.274456	0.698642	-0.358618	AAC	0.214	0.241673	0.273883	TTC	0.270033	0.237247	0.296803	0	0
AACTTG	NL	167	1658	61	912	19	274	2.42224	0.884693	0.878751	-0.129253	0.786413	-0.240273	AAC	0.214	0.241673	0.273883	TTG	0.195359	0.319762	0.337662	0	0
AACTTT	NF	98	1491	89	1148	133	1923	1.01051	0.0104564	1.075	0.0723175	0.944201	-0.0574159	AAC	0.214	0.241673	0.273883	TTT	0.30684	0.3015	0.269321	0	0
AAGAAA	KK	611	5068	870	5556	551	3244	1.42338	0.353035	1.40119	0.337322	2.17988	0.77927	AAG	0.283618	0.326423	0.314176	AAA	0.299071	0.342689	0.248381	0	0
AAGAAC	KN	231	2102	263	2373	236	1308	1.81761	0.597525	1.40966	0.34335	2.10412	0.743898	AAG	0.283618	0.326423	0.314176	AAC	0.214	0.241673	0.273883	0	0
AAGAAG	KK	656	3870	784	5391	391	1817	2.10996	0.746669	1.36634	0.312136	2.18447	0.781372	AAG	0.283618	0.326423	0.314176	AAG	0.283618	0.326423	0.314176	0	0
AAGAAT	KN	146	2756	413	3216	389	1888	0.77175	-0.259095	1.31842	0.276436	2.20657	0.791438	AAG	0.283618	0.326423	0.314176	AAT	0.243596	0.29903	0.297812	0	0
AAGACA	KT	98	1413	134	1853	196	1220	1.42397	0.35345	0.942175	-0.0595642	1.99831	0.6923	AAG	0.283618	0.326423	0.314176	ACA	0.173361	0.236762	0.256989	0	0
AAGACC	KT	84	925	62	896	108	708	2.82989	1.04024	1.27101	0.239814	1.87361	0.627869	AAG	0.283618	0.326423	0.314176	ACC	0.114368	0.169285	0.261172	0	0
AAGACG	KT	23	652	112	1870	50	316	1.94007	0.662724	1.08414	0.0807831	1.87911	0.6308	AAG	0.283618	0.326423	0.314176	ACG	0.0667954	0.170664	0.272511	0	0
AAGACT	KT	111	1406	57	1223	42	782	1.66766	0.511419	0.665869	-0.406662	1.31559	0.274285	AAG	0.283618	0.326423	0.314176	ACT	0.1683	0.21801	0.132866	0	0
AAGAGA	KR	451	2201	107	2019	457	2494	1.85241	0.616488	0.705869	-0.348326	1.92964	0.657334	AAG	0.283618	0.326423	0.314176	AGA	0.390706	0.232043	0.302793	0	0
AAGAGC	KS	34	759	81	1439	225	1139	1.25089	0.223855	1.00902	0.00897484	2.60493	0.957405	AAG	0.283618	0.326423	0.314176	AGC	0.129808	0.172891	0.242234	0	0
AAGAGG	KR	41	999	134	2365	255	995	1.39503	0.332918	0.835025	-0.180294	2.77416	1.02035	AAG	0.283618	0.326423	0.314176	AGG	0.106153	0.209334	0.2949	0	0
AAGAGT	KS	67	1003	83	1422	192	1040	1.07092	0.068516	1.04949	0.0483071	2.34933	0.854128	AAG	0.283618	0.326423	0.314176	AGT	0.22299	0.172312	0.251183	0	0
AAGATA	KI	193	1328	347	3297	92	626	1.40414	0.339425	1.24372	0.218104	1.49723	0.403619	AAG	0.283618	0.326423	0.314176	ATA	0.366549	0.259912	0.315321	0	0
AAGATC	KI	160	1297	146	1632	198	1138	2.48223	0.909157	1.17763	0.1635	1.81806	0.59777	AAG	0.283618	0.326423	0.314176	ATC	0.176188	0.234177	0.305878	0	0
AAGATG	KM	315	1184	460	4304	75	425	1.31506	0.273881	1.12963	0.121888	1.43409	0.360533	AAG	0.283618	0.326423	0.314176	ATG	0.714973	0.29041	0.395962	0	0
AAGATT	KI	182	2192	316	2696	317	1996	1.19414	0.177424	1.20662	0.187824	2.23505	0.804263	AAG	0.283618	0.326423	0.314176	ATT	0.246391	0.29842	0.226772	0	0
AAGCAA	KQ	351	2384	73	1411	77	1246	1.34943	0.299686	0.641876	-0.443359	0.872276	-0.136649	AAG	0.283618	0.326423	0.314176	CAA	0.385628	0.25013	0.228245	0	0
AAGCAC	KH	73	683	33	715	39	594	1.97252	0.679314	0.890941	-0.115477	1.10565	0.100435	AAG	0.283618	0.326423	0.314176	CAC	0.193383	0.163281	0.193531	0	0
AAGCAG	KQ	70	1104	45	1127	33	574	1.2914	0.255725	0.624679	-0.470517	1.07776	0.0748813	AAG	0.283618	0.326423	0.314176	CAG	0.175429	0.199991	0.174629	0	0
AAGCAT	KH	133	1237	62	815	59	775	1.15261	0.142027	1.04981	0.0486086	1.16416	0.151997	AAG	0.283618	0.326423	0.314176	CAT	0.331107	0.225299	0.2114	0	0
AAGCCA	KP	154	1412	71	1245	15	460	1.20823	0.189153	0.96765	-0.0328849	0.676499	-0.390824	AAG	0.283618	0.326423	0.314176	CCA	0.320116	0.182943	0.163297	0	0
AAGCCC	KP	20	523	11	413	12	287	1.10195	0.0970805	1.20207	0.184047	0.880937	-0.126769	AAG	0.283618	0.326423	0.314176	CCC	0.128231	0.0738703	0.163092	0	0
AAGCCG	KP	5	378	49	714	1	108	0.587219	-0.532357	2.37048	0.863094	0.332696	-1.10052	AAG	0.283618	0.326423	0.314176	CCG	0.0950557	0.0903747	0.175542	0	0
AAGCCT	KP	58	1016	26	591	2	263	0.893411	-0.112709	1.27017	0.239152	0.488343	-0.716738	AAG	0.283618	0.326423	0.314176	CCT	0.228953	0.110002	0.074066	0	0
AAGCGA	KR	11	219	7	430	42	921	0.939771	-0.0621194	0.771944	-0.258844	0.968346	-0.0321657	AAG	0.283618	0.326423	0.314176	CGA	0.204646	0.0736626	0.153297	0	0
AAGCGC	KR	11	216	2	362	11	450	1.56554	0.448234	0.296968	-1.21413	0.822526	-0.195375	AAG	0.283618	0.326423	0.314176	CGC	0.124544	0.085256	0.102963	0	0
AAGCGG	KR	7	152	6	465	24	439	1.8215	0.59966	0.724144	-0.322765	1.26082	0.231764	AAG	0.283618	0.326423	0.314176	CGG	0.101213	0.0635487	0.143437	0	0
AAGCGT	KR	75	475	6	365	10	378	1.32575	0.281976	0.769425	-0.262112	0.753405	-0.283153	AAG	0.283618	0.326423	0.314176	CGT	0.424632	0.0761501	0.122617	0	0
AAGCTA	KL	30	1260	143	1538	21	252	1.40042	0.336774	1.96435	0.675159	1.2526	0.22522	AAG	0.283618	0.326423	0.314176	CTA	0.0618947	0.145924	0.220962	0	0
AAGCTC	KL	8	429	93	938	38	674	0.660099	-0.415365	1.439	0.363947	1.06744	0.0652664	AAG	0.283618	0.326423	0.314176	CTC	0.111797	0.213119	0.172283	0	0
AAGCTG	KL	34	967	214	1883	8	195	1.89975	0.641722	1.65812	0.505687	0.629961	-0.462098	AAG	0.283618	0.326423	0.314176	CTG	0.0671062	0.210844	0.232006	0	0
AAGCTT	KL	76	977	125	1226	33	735	1.0446	0.0436359	1.44791	0.37012	0.942101	-0.0596433	AAG	0.283618	0.326423	0.314176	CTT	0.265746	0.217272	0.156074	0	0
AAGGAA	KE	586	4450	61	1076	72	1534	1.18659	0.171084	0.554701	-0.589325	0.540221	-0.615778	AAG	0.283618	0.326423	0.314176	GAA	0.391873	0.317934	0.280201	0	0
AAGGAC	KD	158	1861	10	398	21	478	1.56362	0.447005	0.37539	-0.97979	0.53168	-0.631714	AAG	0.283618	0.326423	0.314176	GAC	0.192554	0.224987	0.274956	0	0
AAGGAG	KE	119	1908	20	637	17	535	1.29053	0.255051	0.325806	-1.12145	0.438422	-0.824574	AAG	0.283618	0.326423	0.314176	GAG	0.171741	0.309499	0.243805	0	0
AAGGAT	KD	270	3125	23	597	28	700	0.92107	-0.0822191	0.468306	-0.758633	0.460516	-0.775409	AAG	0.283618	0.326423	0.314176	GAT	0.331859	0.262543	0.285932	0	0
AAGGCA	KA	116	1328	15	772	44	669	1.60152	0.470954	0.454232	-0.789148	0.842654	-0.171198	AAG	0.283618	0.326423	0.314176	GCA	0.193818	0.139599	0.253697	0	0
AAGGCC	KA	73	1023	18	452	17	444	1.69648	0.528553	1.18598	0.17057	0.547798	-0.601848	AAG	0.283618	0.326423	0.314176	GCC	0.150193	0.108342	0.235027	0	0
AAGGCG	KA	22	551	9	608	10	216	2.41726	0.882635	0.546614	-0.604012	0.757717	-0.277445	AAG	0.283618	0.326423	0.314176	GCG	0.0607759	0.0920283	0.212938	0	0
AAGGCT	KA	181	1789	28	569	21	572	1.68609	0.52241	1.1106	0.104904	0.762495	-0.27116	AAG	0.283618	0.326423	0.314176	GCT	0.21262	0.140341	0.160272	0	0
AAGGGA	KG	47	818	17	495	39	1035	1.18441	0.169244	0.294289	-1.22319	0.417068	-0.874505	AAG	0.283618	0.326423	0.314176	GGA	0.17447	0.377778	0.294659	0	0
AAGGGC	KG	52	833	3	302	31	601	2.2888	0.828029	0.143973	-1.93813	0.575603	-0.552337	AAG	0.283618	0.326423	0.314176	GGC	0.0978966	0.280902	0.293939	0	0
AAGGGG	KG	10	366	3	329	8	288	0.919433	-0.0839981	0.094988	-2.354	0.315077	-1.15494	AAG	0.283618	0.326423	0.314176	GGG	0.11494	0.390928	0.314597	0	0
AAGGGT	KG	277	1600	20	415	19	440	1.70141	0.531459	0.425332	-0.854885	0.59183	-0.524536	AAG	0.283618	0.326423	0.314176	GGT	0.35984	0.363595	0.243905	0	0
AAGGTA	KV	13	737	386	1790	11	277	0.554646	-0.589426	2.12171	0.752222	0.468198	-0.758865	AAG	0.283618	0.326423	0.314176	GTA	0.120593	0.311996	0.29345	0	0
AAGGTC	KV	76	822	68	696	33	597	2.13258	0.757331	1.433	0.359773	0.731785	-0.312268	AAG	0.283618	0.326423	0.314176	GTC	0.154686	0.211636	0.247298	0	0
AAGGTG	KV	13	625	434	2073	6	150	0.448368	-0.802142	1.841	0.61031	0.472159	-0.750439	AAG	0.283618	0.326423	0.314176	GTG	0.175867	0.349017	0.312507	0	0
AAGGTT	KV	127	1559	230	1284	39	994	1.25304	0.225574	1.86465	0.623074	0.614283	-0.4873	AAG	0.283618	0.326423	0.314176	GTT	0.23088	0.295346	0.208303	0	0
AAGTAC	KY	132	1248	41	661	40	678	1.25799	0.229513	0.793554	-0.231234	0.977312	-0.0229493	AAG	0.283618	0.326423	0.314176	TAC	0.298455	0.244926	0.196656	0	0
AAGTAT	KY	100	1425	40	768	96	908	0.764699	-0.268273	0.562405	-0.575533	1.35172	0.301377	AAG	0.283618	0.326423	0.314176	TAT	0.326571	0.290421	0.251274	0	0
AAGTCA	KS	39	1035	115	1208	50	552	0.702944	-0.352478	1.19284	0.17634	1.23171	0.208403	AAG	0.283618	0.326423	0.314176	TCA	0.193663	0.246416	0.238322	0	0
AAGTCC	KS	49	700	15	428	28	393	1.77431	0.573412	0.709452	-0.343262	0.835015	-0.180306	AAG	0.283618	0.326423	0.314176	TCC	0.141739	0.161049	0.280566	0	0
AAGTCG	KS	10	493	34	743	15	147	0.874628	-0.133956	1.10967	0.104063	1.28161	0.248114	AAG	0.283618	0.326423	0.314176	TCG	0.0897652	0.129874	0.268491	0	0
AAGTCT	KS	65	1073	45	641	20	408	1.01942	0.0192302	1.21469	0.194485	1.08164	0.0784797	AAG	0.283618	0.326423	0.314176	TCT	0.212547	0.180709	0.151091	0	0
AAGTGC	KC	14	276	30	614	67	789	0.892841	-0.113347	0.505547	-0.682115	0.914696	-0.0891632	AAG	0.283618	0.326423	0.314176	TGC	0.213847	0.305453	0.299524	0	0
AAGTGG	KW	87	608	100	1191	79	745	0.538938	-0.618154	0.656938	-0.420165	1.1302	0.122397	AAG	0.283618	0.326423	0.314176	TGG	0.945349	0.39513	0.30201	0	0
AAGTGT	KC	46	456	20	567	82	745	0.964914	-0.0357161	0.342803	-1.0706	1.3011	0.263211	AAG	0.283618	0.326423	0.314176	TGT	0.375802	0.330404	0.272179	0	0
AAGTTA	KL	25	1666	148	1772	55	377	0.432968	-0.837092	1.70101	0.531223	1.5076	0.410518	AAG	0.283618	0.326423	0.314176	TTA	0.127013	0.151353	0.312779	0	0
AAGTTC	KF	113	1318	101	1039	81	1034	1.12852	0.120907	1.26644	0.236212	0.849634	-0.16295	AAG	0.283618	0.326423	0.314176	TTC	0.270033	0.237247	0.296803	0	0
AAGTTG	KL	145	1766	176	1924	39	298	1.49125	0.399613	0.880917	-0.126792	1.26105	0.231948	AAG	0.283618	0.326423	0.314176	TTG	0.195359	0.319762	0.337662	0	0
AAGTTT	KF	152	2112	170	1681	164	1379	0.832043	-0.183871	1.033	0.0324715	1.41306	0.345758	AAG	0.283618	0.326423	0.314176	TTT	0.30684	0.3015	0.269321	0	0
AATAAA	NK	339	3694	0	0	260	2196	1.26305	0.233529	9.75855	2.27814	1.60602	0.473757	AAT	0.243596	0.29903	0.297812	AAA	0.299071	0.342689	0.248381	0	0
AATAAC	NN	100	2671	0	0	129	947	0.725106	-0.321437	13.8375	2.62738	1.68123	0.519529	AAT	0.243596	0.29903	0.297812	AAC	0.214	0.241673	0.273883	0	0
AATAAG	NK	116	2212	0	0	119	892	0.765245	-0.26756	10.2448	2.32677	1.4362	0.362	AAT	0.243596	0.29903	0.297812	AAG	0.283618	0.326423	0.314176	0	0
AATAAT	NN	245	4346	0	0	138	1243	0.953685	-0.0474217	11.1833	2.41442	1.25983	0.230973	AAT	0.243596	0.29903	0.297812	AAT	0.243596	0.29903	0.297812	0	0
AATACA	NT	81	1609	176	1437	87	752	1.20606	0.187355	1.73855	0.553053	1.52697	0.423285	AAT	0.243596	0.29903	0.297812	ACA	0.173361	0.236762	0.256989	0	0
AATACC	NT	23	1041	51	690	116	762	0.82674	-0.190264	1.4866	0.396489	1.97148	0.678784	AAT	0.243596	0.29903	0.297812	ACC	0.114368	0.169285	0.261172	0	0
AATACG	NT	12	762	120	1129	37	268	1.04713	0.0460561	2.09822	0.741091	1.74062	0.554243	AAT	0.243596	0.29903	0.297812	ACG	0.0667954	0.170664	0.272511	0	0
AATACT	NT	41	1693	100	1055	47	699	0.604759	-0.502926	1.46712	0.383301	1.73296	0.549831	AAT	0.243596	0.29903	0.297812	ACT	0.1683	0.21801	0.132866	0	0
AATAGA	NR	198	1473	0	0	203	1577	1.41852	0.349614	14.4118	2.66805	1.43363	0.360207	AAT	0.243596	0.29903	0.297812	AGA	0.390706	0.232043	0.302793	0	0
AATAGC	NS	35	1112	0	0	93	653	1.02291	0.0226469	19.3425	2.9623	1.99239	0.689333	AAT	0.243596	0.29903	0.297812	AGC	0.129808	0.172891	0.242234	0	0
AATAGG	NR	31	758	0	0	56	495	1.63045	0.488856	15.9752	2.77104	1.30851	0.268886	AAT	0.243596	0.29903	0.297812	AGG	0.106153	0.209334	0.2949	0	0
AATAGT	NS	91	1583	0	0	70	648	1.06925	0.066953	19.4076	2.96566	1.46245	0.380115	AAT	0.243596	0.29903	0.297812	AGT	0.22299	0.172312	0.251183	0	0
AATATA	NI	168	1736	164	1640	109	648	1.08964	0.0858508	1.2937	0.257507	1.8049	0.590506	AAT	0.243596	0.29903	0.297812	ATA	0.366549	0.259912	0.315321	0	0
AATATC	NI	60	1605	88	1010	178	1319	0.884991	-0.122178	1.25713	0.228833	1.48864	0.397862	AAT	0.243596	0.29903	0.297812	ATC	0.176188	0.234177	0.305878	0	0
AATATG	NM	326	1655	234	1851	81	454	1.13378	0.125554	1.46117	0.379237	1.5283	0.424153	AAT	0.243596	0.29903	0.297812	ATG	0.714973	0.29041	0.395962	0	0
AATATT	NI	229	3010	140	1510	150	1677	1.27269	0.241133	1.04571	0.0447002	1.33246	0.287027	AAT	0.243596	0.29903	0.297812	ATT	0.246391	0.29842	0.226772	0	0
AATCAA	NQ	169	1901	144	1645	178	2288	0.95148	-0.0497364	1.17776	0.163618	1.15044	0.140146	AAT	0.243596	0.29903	0.297812	CAA	0.385628	0.25013	0.228245	0	0
AATCAC	NH	15	585	53	881	48	819	0.579606	-0.545407	1.25393	0.226284	1.03679	0.0361254	AAT	0.243596	0.29903	0.297812	CAC	0.193383	0.163281	0.193531	0	0
AATCAG	NQ	18	777	60	1094	50	721	0.571481	-0.559525	0.931515	-0.0709429	1.35823	0.306184	AAT	0.243596	0.29903	0.297812	CAG	0.175429	0.199991	0.174629	0	0
AATCAT	NH	70	1141	86	1170	69	1220	0.770821	-0.260299	1.10278	0.0978331	0.910617	-0.0936331	AAT	0.243596	0.29903	0.297812	CAT	0.331107	0.225299	0.2114	0	0
AATCCA	NP	145	1499	104	1354	30	622	1.2482	0.221702	1.41651	0.348196	1.02318	0.0229181	AAT	0.243596	0.29903	0.297812	CCA	0.320116	0.182943	0.163297	0	0
AATCCC	NP	13	516	9	404	23	407	0.866912	-0.142818	1.11779	0.111354	1.21109	0.191521	AAT	0.243596	0.29903	0.297812	CCC	0.128231	0.0738703	0.163092	0	0
AATCCG	NP	16	562	20	637	6	137	1.30404	0.26547	1.21797	0.197187	0.970275	-0.0301755	AAT	0.243596	0.29903	0.297812	CCG	0.0950557	0.0903747	0.175542	0	0
AATCCT	NP	95	1291	25	689	5	453	1.33227	0.286885	1.14554	0.135877	0.599148	-0.512246	AAT	0.243596	0.29903	0.297812	CCT	0.228953	0.110002	0.074066	0	0
AATCGA	NR	12	246	31	711	38	1215	1.05578	0.05428	2.04037	0.713131	0.702515	-0.353089	AAT	0.243596	0.29903	0.297812	CGA	0.204646	0.0736626	0.153297	0	0
AATCGC	NR	8	195	18	521	19	420	1.51354	0.414452	1.42772	0.35608	1.54926	0.437777	AAT	0.243596	0.29903	0.297812	CGC	0.124544	0.085256	0.102963	0	0
AATCGG	NR	2	120	7	449	22	464	1.00561	0.00559589	0.935527	-0.0666452	1.1579	0.146612	AAT	0.243596	0.29903	0.297812	CGG	0.101213	0.0635487	0.143437	0	0
AATCGT	NR	40	430	14	532	17	467	0.919653	-0.0837586	1.23589	0.21179	1.05325	0.0518837	AAT	0.243596	0.29903	0.297812	CGT	0.424632	0.0761501	0.122617	0	0
AATCTA	NL	20	1032	103	1628	15	290	1.34833	0.298864	1.46309	0.380553	0.835541	-0.179676	AAT	0.243596	0.29903	0.297812	CTA	0.0618947	0.145924	0.220962	0	0
AATCTC	NL	9	438	88	1047	41	643	0.836439	-0.178601	1.33258	0.287116	1.2711	0.239881	AAT	0.243596	0.29903	0.297812	CTC	0.111797	0.213119	0.172283	0	0
AATCTG	NL	7	771	138	1572	15	271	0.633928	-0.45582	1.40156	0.337585	0.851352	-0.160929	AAT	0.243596	0.29903	0.297812	CTG	0.0671062	0.210844	0.232006	0	0
AATCTT	NL	63	962	106	1360	50	954	1.02664	0.0262872	1.21006	0.190669	1.14893	0.138833	AAT	0.243596	0.29903	0.297812	CTT	0.265746	0.217272	0.156074	0	0
AATGAA	NE	645	5302	0	0	569	2281	1.27613	0.243832	10.5184	2.35312	2.99328	1.09637	AAT	0.243596	0.29903	0.297812	GAA	0.391873	0.317934	0.280201	0	0
AATGAC	ND	120	2513	0	0	228	856	1.02612	0.025785	14.8638	2.69893	3.26324	1.18272	AAT	0.243596	0.29903	0.297812	GAC	0.192554	0.224987	0.274956	0	0
AATGAG	NE	92	2285	0	0	251	934	0.972439	-0.0279476	10.8051	2.38001	3.71197	1.31156	AAT	0.243596	0.29903	0.297812	GAG	0.171741	0.309499	0.243805	0	0
AATGAT	ND	337	4396	0	0	389	1384	0.950903	-0.0503429	12.7375	2.54455	3.30682	1.19599	AAT	0.243596	0.29903	0.297812	GAT	0.331859	0.262543	0.285932	0	0
AATGCA	NA	108	1678	33	403	200	792	1.37503	0.318474	2.01605	0.701138	3.3548	1.21039	AAT	0.243596	0.29903	0.297812	GCA	0.193818	0.139599	0.253697	0	0
AATGCC	NA	62	1268	8	229	145	511	1.35693	0.305228	1.20782	0.188818	4.07401	1.40463	AAT	0.243596	0.29903	0.297812	GCC	0.150193	0.108342	0.235027	0	0
AATGCG	NA	10	717	11	236	38	171	1.03482	0.0342318	1.83991	0.609718	3.57554	1.27412	AAT	0.243596	0.29903	0.297812	GCG	0.0607759	0.0920283	0.212938	0	0
AATGCT	NA	116	1981	23	325	139	790	1.13974	0.130804	1.75427	0.562051	3.7081	1.31052	AAT	0.243596	0.29903	0.297812	GCT	0.21262	0.140341	0.160272	0	0
AATGGA	NG	62	1434	461	1108	535	2062	1.03299	0.0324592	3.68773	1.30501	2.96077	1.08545	AAT	0.243596	0.29903	0.297812	GGA	0.17447	0.377778	0.294659	0	0
AATGGC	NG	26	1318	192	540	312	1040	0.858383	-0.152705	4.24708	1.44623	3.43474	1.23394	AAT	0.243596	0.29903	0.297812	GGC	0.0978966	0.280902	0.293939	0	0
AATGGG	NG	33	885	359	914	251	845	1.37057	0.315229	3.36566	1.21362	3.17932	1.15667	AAT	0.243596	0.29903	0.297812	GGG	0.11494	0.390928	0.314597	0	0
AATGGT	NG	229	2382	302	839	238	909	1.10109	0.0963033	3.31766	1.19926	3.61571	1.28529	AAT	0.243596	0.29903	0.297812	GGT	0.35984	0.363595	0.243905	0	0
AATGTA	NV	31	1118	100	647	147	450	0.973481	-0.0268766	1.67064	0.513207	3.75499	1.32309	AAT	0.243596	0.29903	0.297812	GTA	0.120593	0.311996	0.29345	0	0
AATGTC	NV	43	1138	54	412	163	743	1.02519	0.0248827	2.10431	0.743988	2.99301	1.09628	AAT	0.243596	0.29903	0.297812	GTC	0.154686	0.211636	0.247298	0	0
AATGTG	NV	33	967	116	662	111	307	0.819875	-0.198603	1.69088	0.525247	3.9072	1.36282	AAT	0.243596	0.29903	0.297812	GTG	0.175867	0.349017	0.312507	0	0
AATGTT	NV	151	2270	85	486	264	1204	1.19006	0.174008	1.99951	0.692903	3.54505	1.26555	AAT	0.243596	0.29903	0.297812	GTT	0.23088	0.295346	0.208303	0	0
AATTAC	NY	62	1174	75	1551	52	1076	0.737485	-0.304509	0.66861	-0.402554	0.840254	-0.174051	AAT	0.243596	0.29903	0.297812	TAC	0.298455	0.244926	0.196656	0	0
AATTAT	NY	151	1676	110	1754	75	1629	1.13936	0.130471	0.728289	-0.317058	0.623069	-0.473098	AAT	0.243596	0.29903	0.297812	TAT	0.326571	0.290421	0.251274	0	0
AATTCA	NS	110	1932	192	1991	100	1315	1.21724	0.196584	1.31488	0.273744	1.08133	0.078196	AAT	0.243596	0.29903	0.297812	TCA	0.193663	0.246416	0.238322	0	0
AATTCC	NS	48	1267	50	722	105	1138	1.11923	0.112639	1.46473	0.381673	1.1138	0.107774	AAT	0.243596	0.29903	0.297812	TCC	0.141739	0.161049	0.280566	0	0
AATTCG	NS	18	844	61	1047	25	272	1.0283	0.0279037	1.52333	0.420902	1.19107	0.174855	AAT	0.243596	0.29903	0.297812	TCG	0.0897652	0.129874	0.268491	0	0
AATTCT	NS	102	2198	57	946	41	976	0.904665	-0.100191	1.1334	0.125226	0.955374	-0.0456524	AAT	0.243596	0.29903	0.297812	TCT	0.212547	0.180709	0.151091	0	0
AATTGC	NC	16	392	87	1321	181	1512	0.830391	-0.185858	0.728772	-0.316394	1.34852	0.299011	AAT	0.243596	0.29903	0.297812	TGC	0.213847	0.305453	0.299524	0	0
AATTGG	NW	217	884	199	2362	120	1132	1.06967	0.0673523	0.716328	-0.333617	1.18739	0.171755	AAT	0.243596	0.29903	0.297812	TGG	0.945349	0.39513	0.30201	0	0
AATTGT	NC	63	666	71	1172	129	1498	1.04815	0.0470301	0.621261	-0.476004	1.0699	0.0675692	AAT	0.243596	0.29903	0.297812	TGT	0.375802	0.330404	0.272179	0	0
AATTTA	NL	88	2457	65	1988	59	654	1.17028	0.157243	0.733171	-0.310377	0.983401	-0.0167381	AAT	0.243596	0.29903	0.297812	TTA	0.127013	0.151353	0.312779	0	0
AATTTC	NF	129	1710	96	1268	119	1548	1.15506	0.144156	1.07744	0.0745914	0.876435	-0.131893	AAT	0.243596	0.29903	0.297812	TTC	0.270033	0.237247	0.296803	0	0
AATTTG	NL	148	2496	343	2638	45	538	1.25391	0.226264	1.36326	0.309876	0.848683	-0.16407	AAT	0.243596	0.29903	0.297812	TTG	0.195359	0.319762	0.337662	0	0
AATTTT	NF	209	2485	187	2044	141	2474	1.13015	0.12235	1.01968	0.0194858	0.71532	-0.335025	AAT	0.243596	0.29903	0.297812	TTT	0.30684	0.3015	0.269321	0	0
ACAAAA	TK	110	1914	169	2715	293	2751	1.11797	0.111514	0.771448	-0.259486	1.67365	0.515008	ACA	0.173361	0.236762	0.256989	AAA	0.299071	0.342689	0.248381	0	0
ACAAAC	TN	45	1192	72	1160	138	1096	1.03933	0.0385772	1.09888	0.0942926	1.80023	0.587915	ACA	0.173361	0.236762	0.256989	AAC	0.214	0.241673	0.273883	0	0
ACAAAG	TK	108	1476	143	1930	167	1338	1.50093	0.406087	0.964912	-0.0357182	1.55396	0.440807	ACA	0.173361	0.236762	0.256989	AAG	0.283618	0.326423	0.314176	0	0
ACAAAT	TN	86	1912	175	1707	214	1682	1.07692	0.0741053	1.45545	0.375318	1.66916	0.512318	ACA	0.173361	0.236762	0.256989	AAT	0.243596	0.29903	0.297812	0	0
ACAACA	TT	40	1016	188	2250	190	2004	1.34141	0.293722	1.49783	0.404016	1.44241	0.366314	ACA	0.173361	0.236762	0.256989	ACA	0.173361	0.236762	0.256989	0	0
ACAACC	TT	5	480	52	726	66	823	0.629146	-0.463392	1.81891	0.598238	1.21145	0.191817	ACA	0.173361	0.236762	0.256989	ACC	0.114368	0.169285	0.261172	0	0
ACAACG	TT	8	463	84	1344	37	334	1.67505	0.515842	1.56403	0.447263	1.61972	0.482251	ACA	0.173361	0.236762	0.256989	ACG	0.0667954	0.170664	0.272511	0	0
ACAACT	TT	22	904	99	1036	34	970	0.871054	-0.138051	1.86824	0.624995	1.05565	0.0541585	ACA	0.173361	0.236762	0.256989	ACT	0.1683	0.21801	0.132866	0	0
ACAAGA	TR	233	1398	372	2386	328	2663	2.46944	0.903989	2.84431	1.04532	1.58709	0.461901	ACA	0.173361	0.236762	0.256989	AGA	0.390706	0.232043	0.302793	0	0
ACAAGC	TS	15	541	91	947	132	1072	1.3118	0.271402	2.3708	0.863225	1.99114	0.688707	ACA	0.173361	0.236762	0.256989	AGC	0.129808	0.172891	0.242234	0	0
ACAAGG	TR	15	616	224	1661	119	859	1.40914	0.342978	2.73149	1.00485	1.84116	0.610397	ACA	0.173361	0.236762	0.256989	AGG	0.106153	0.209334	0.2949	0	0
ACAAGT	TS	46	848	136	1217	125	1071	1.43204	0.359099	2.75706	1.01417	1.82083	0.599295	ACA	0.173361	0.236762	0.256989	AGT	0.22299	0.172312	0.251183	0	0
ACAATA	TI	85	950	89	2427	76	604	1.4231	0.352837	0.602358	-0.506903	1.57061	0.451462	ACA	0.173361	0.236762	0.256989	ATA	0.366549	0.259912	0.315321	0	0
ACAATC	TI	20	571	33	929	71	1021	1.20198	0.18397	0.659387	-0.416445	0.896228	-0.109561	ACA	0.173361	0.236762	0.256989	ATC	0.176188	0.234177	0.305878	0	0
ACAATG	TM	173	946	126	2293	58	441	1.48238	0.393648	0.805167	-0.216705	1.31178	0.271385	ACA	0.173361	0.236762	0.256989	ATG	0.714973	0.29041	0.395962	0	0
ACAATT	TI	62	1237	91	1429	145	1903	1.19137	0.175101	0.910568	-0.0936866	1.31578	0.274427	ACA	0.173361	0.236762	0.256989	ATT	0.246391	0.29842	0.226772	0	0
ACACAA	TQ	58	947	61	1069	64	695	0.930947	-0.0715534	0.978432	-0.0218043	1.59216	0.465095	ACA	0.173361	0.236762	0.256989	CAA	0.385628	0.25013	0.228245	0	0
ACACAC	TH	11	335	13	477	16	335	1.0653	0.063257	0.75762	-0.277574	1.01729	0.0171384	ACA	0.173361	0.236762	0.256989	CAC	0.193383	0.163281	0.193531	0	0
ACACAG	TQ	18	535	28	798	20	282	1.16556	0.153205	0.766527	-0.265885	1.65349	0.502885	ACA	0.173361	0.236762	0.256989	CAG	0.175429	0.199991	0.174629	0	0
ACACAT	TH	35	690	23	670	39	435	0.907623	-0.0969265	0.670528	-0.39969	1.6887	0.523961	ACA	0.173361	0.236762	0.256989	CAT	0.331107	0.225299	0.2114	0	0
ACACCA	TP	69	1042	74	1005	10	403	1.20936	0.190091	1.72122	0.543031	0.64881	-0.432615	ACA	0.173361	0.236762	0.256989	CCA	0.320116	0.182943	0.163297	0	0
ACACCC	TP	5	324	11	239	6	199	0.830472	-0.185761	2.85883	1.05041	0.835065	-0.180246	ACA	0.173361	0.236762	0.256989	CCC	0.128231	0.0738703	0.163092	0	0
ACACCG	TP	3	312	20	516	8	72	0.77551	-0.254235	1.89832	0.64097	2.73289	1.00536	ACA	0.173361	0.236762	0.256989	CCG	0.0950557	0.0903747	0.175542	0	0
ACACCT	TP	24	725	16	475	3	179	0.867575	-0.142053	1.37129	0.315755	1.16749	0.154856	ACA	0.173361	0.236762	0.256989	CCT	0.228953	0.110002	0.074066	0	0
ACACGA	TR	8	130	10	416	39	592	1.9365	0.660883	1.51251	0.413769	1.71221	0.537783	ACA	0.173361	0.236762	0.256989	CGA	0.204646	0.0736626	0.153297	0	0
ACACGC	TR	4	78	11	261	11	207	2.93137	1.07547	2.26904	0.819358	2.18032	0.779473	ACA	0.173361	0.236762	0.256989	CGC	0.124544	0.085256	0.102963	0	0
ACACGG	TR	3	72	11	351	5	231	3.12285	1.13875	2.26579	0.817924	0.701597	-0.354396	ACA	0.173361	0.236762	0.256989	CGG	0.101213	0.0635487	0.143437	0	0
ACACGT	TR	17	188	8	290	18	292	1.29374	0.257539	1.71541	0.53965	2.05787	0.721673	ACA	0.173361	0.236762	0.256989	CGT	0.424632	0.0761501	0.122617	0	0
ACACTA	TL	3	592	30	997	9	208	0.628639	-0.464199	0.89907	-0.106395	0.8426	-0.171263	ACA	0.173361	0.236762	0.256989	CTA	0.0618947	0.145924	0.220962	0	0
ACACTC	TL	5	174	25	508	12	351	1.76902	0.570424	1.01233	0.0122541	0.834147	-0.181345	ACA	0.173361	0.236762	0.256989	CTC	0.111797	0.213119	0.172283	0	0
ACACTG	TL	3	437	58	1030	6	126	0.785006	-0.242064	1.14636	0.136591	0.924441	-0.0785659	ACA	0.173361	0.236762	0.256989	CTG	0.0671062	0.210844	0.232006	0	0
ACACTT	TL	15	463	85	1028	20	445	0.748487	-0.289701	1.62467	0.485307	1.17392	0.160349	ACA	0.173361	0.236762	0.256989	CTT	0.265746	0.217272	0.156074	0	0
ACAGAA	TE	151	1960	187	1303	74	1357	1.14096	0.131868	1.91528	0.649862	0.766966	-0.265313	ACA	0.173361	0.236762	0.256989	GAA	0.391873	0.317934	0.280201	0	0
ACAGAC	TD	24	822	58	487	12	450	0.909993	-0.0943183	2.26967	0.819636	0.407932	-0.896654	ACA	0.173361	0.236762	0.256989	GAC	0.192554	0.224987	0.274956	0	0
ACAGAG	TE	26	839	180	981	14	499	1.07959	0.0765839	2.51534	0.922407	0.47881	-0.736451	ACA	0.173361	0.236762	0.256989	GAG	0.171741	0.309499	0.243805	0	0
ACAGAT	TD	104	1743	123	773	25	693	1.0465	0.04545	2.57732	0.946751	0.509843	-0.673653	ACA	0.173361	0.236762	0.256989	GAT	0.331859	0.262543	0.285932	0	0
ACAGCA	TA	33	872	32	902	61	1376	1.1591	0.147641	1.10568	0.100465	0.690601	-0.370192	ACA	0.173361	0.236762	0.256989	GCA	0.193818	0.139599	0.253697	0	0
ACAGCC	TA	8	398	5	246	14	423	0.866302	-0.143522	0.946988	-0.0544684	0.585722	-0.53491	ACA	0.173361	0.236762	0.256989	GCC	0.150193	0.108342	0.235027	0	0
ACAGCG	TA	5	311	14	511	13	223	1.82522	0.6017	1.34458	0.296084	1.14212	0.132888	ACA	0.173361	0.236762	0.256989	GCG	0.0607759	0.0920283	0.212938	0	0
ACAGCT	TA	31	703	13	350	19	544	1.23317	0.209586	1.2004	0.182653	0.890964	-0.115451	ACA	0.173361	0.236762	0.256989	GCT	0.21262	0.140341	0.160272	0	0
ACAGGA	TG	22	657	13	507	71	1253	1.15566	0.144671	0.308117	-1.17728	0.758228	-0.276771	ACA	0.173361	0.236762	0.256989	GGA	0.17447	0.377778	0.294659	0	0
ACAGGC	TG	8	467	5	287	22	517	1.13313	0.124981	0.31325	-1.16075	0.587795	-0.531378	ACA	0.173361	0.236762	0.256989	GGC	0.0978966	0.280902	0.293939	0	0
ACAGGG	TG	7	308	11	392	21	374	1.2993	0.261823	0.329898	-1.10897	0.725641	-0.320701	ACA	0.173361	0.236762	0.256989	GGG	0.11494	0.390928	0.314597	0	0
ACAGGT	TG	88	995	10	391	28	464	1.43242	0.359366	0.32597	-1.12095	0.994967	-0.0050462	ACA	0.173361	0.236762	0.256989	GGT	0.35984	0.363595	0.243905	0	0
ACAGTA	TV	12	675	33	1015	17	411	0.919865	-0.0835283	0.453027	-0.791804	0.57933	-0.545883	ACA	0.173361	0.236762	0.256989	GTA	0.120593	0.311996	0.29345	0	0
ACAGTC	TV	8	353	12	302	22	496	0.948061	-0.0533361	0.856249	-0.155194	0.728174	-0.317215	ACA	0.173361	0.236762	0.256989	GTC	0.154686	0.211636	0.247298	0	0
ACAGTG	TV	12	553	42	834	10	187	0.769658	-0.261809	0.623195	-0.472896	0.728552	-0.316697	ACA	0.173361	0.236762	0.256989	GTG	0.175867	0.349017	0.312507	0	0
ACAGTT	TV	27	835	27	554	41	1107	0.836788	-0.178184	0.721476	-0.326456	0.708107	-0.34516	ACA	0.173361	0.236762	0.256989	GTT	0.23088	0.295346	0.208303	0	0
ACATAC	TY	26	500	29	453	30	469	1.04159	0.0407478	1.13951	0.130599	1.30509	0.266273	ACA	0.173361	0.236762	0.256989	TAC	0.298455	0.244926	0.196656	0	0
ACATAT	TY	46	826	75	721	67	801	1.00384	0.00383223	1.53086	0.425831	1.31302	0.27233	ACA	0.173361	0.236762	0.256989	TAT	0.326571	0.290421	0.251274	0	0
ACATCA	TS	35	1026	116	1434	46	603	1.04409	0.043141	1.39751	0.334689	1.27052	0.239428	ACA	0.173361	0.236762	0.256989	TCA	0.193663	0.246416	0.238322	0	0
ACATCC	TS	9	572	23	487	60	524	0.710243	-0.342149	1.28979	0.254482	1.61146	0.477144	ACA	0.173361	0.236762	0.256989	TCC	0.141739	0.161049	0.280566	0	0
ACATCG	TS	5	426	43	766	13	176	0.902952	-0.102086	1.86563	0.623596	1.14633	0.136564	ACA	0.173361	0.236762	0.256989	TCG	0.0897652	0.129874	0.268491	0	0
ACATCT	TS	43	1072	52	619	14	392	1.11288	0.106951	1.99799	0.692142	0.982978	-0.0171681	ACA	0.173361	0.236762	0.256989	TCT	0.212547	0.180709	0.151091	0	0
ACATGC	TC	13	237	74	504	57	518	1.58671	0.461662	2.05359	0.719587	1.45182	0.37282	ACA	0.173361	0.236762	0.256989	TGC	0.213847	0.305453	0.299524	0	0
ACATGG	TW	118	458	209	1031	44	498	1.58195	0.458655	2.17514	0.777093	1.16192	0.150072	ACA	0.173361	0.236762	0.256989	TGG	0.945349	0.39513	0.30201	0	0
ACATGT	TC	34	356	132	624	37	537	1.50484	0.408687	2.72028	1.00073	1.00979	0.0097426	ACA	0.173361	0.236762	0.256989	TGT	0.375802	0.330404	0.272179	0	0
ACATTA	TL	29	1273	48	1332	34	362	1.06943	0.0671277	1.0258	0.0254759	1.19952	0.181925	ACA	0.173361	0.236762	0.256989	TTA	0.127013	0.151353	0.312779	0	0
ACATTC	TF	30	660	55	937	69	739	1.00183	0.00182522	1.06285	0.0609539	1.24017	0.215252	ACA	0.173361	0.236762	0.256989	TTC	0.270033	0.237247	0.296803	0	0
ACATTG	TL	26	997	148	1770	26	230	0.798822	-0.224617	1.11129	0.105524	1.34696	0.29785	ACA	0.173361	0.236762	0.256989	TTG	0.195359	0.319762	0.337662	0	0
ACATTT	TF	87	1294	78	1250	112	1169	1.27747	0.24488	0.884647	-0.122566	1.39543	0.3332	ACA	0.173361	0.236762	0.256989	TTT	0.30684	0.3015	0.269321	0	0
ACCAAA	TK	67	1587	169	1577	211	1824	1.25193	0.224687	1.85705	0.61899	1.79072	0.582617	ACC	0.114368	0.169285	0.261172	AAA	0.299071	0.342689	0.248381	0	0
ACCAAC	TN	61	899	40	734	103	820	2.8147	1.03486	1.36349	0.310045	1.77092	0.571498	ACC	0.114368	0.169285	0.261172	AAC	0.214	0.241673	0.273883	0	0
ACCAAG	TK	147	1362	126	1257	126	1003	3.34756	1.20823	1.82694	0.602644	1.54159	0.432816	ACC	0.114368	0.169285	0.261172	AAG	0.283618	0.326423	0.314176	0	0
ACCAAT	TN	42	1332	84	1033	104	1067	1.15788	0.146592	1.62393	0.484847	1.26401	0.234286	ACC	0.114368	0.169285	0.261172	AAT	0.243596	0.29903	0.297812	0	0
ACCACA	TT	19	833	42	565	77	846	1.20951	0.190215	1.89549	0.639479	1.37205	0.316303	ACC	0.114368	0.169285	0.261172	ACA	0.173361	0.236762	0.256989	0	0
ACCACC	TT	20	658	14	303	69	841	2.43627	0.890469	1.7218	0.543369	1.2188	0.197865	ACC	0.114368	0.169285	0.261172	ACC	0.114368	0.169285	0.261172	0	0
ACCACG	TT	6	420	20	370	17	157	2.17653	0.777733	1.95924	0.672555	1.60068	0.470427	ACC	0.114368	0.169285	0.261172	ACG	0.0667954	0.170664	0.272511	0	0
ACCACT	TT	36	953	17	357	15	496	2.01496	0.700597	1.36237	0.309224	0.927735	-0.0750096	ACC	0.114368	0.169285	0.261172	ACT	0.1683	0.21801	0.132866	0	0
ACCAGA	TR	77	672	24	604	128	1482	2.59373	0.953099	1.05196	0.0506541	1.09996	0.0952723	ACC	0.114368	0.169285	0.261172	AGA	0.390706	0.232043	0.302793	0	0
ACCAGC	TS	7	352	27	497	50	604	1.52654	0.423007	1.92105	0.652869	1.33246	0.287024	ACC	0.114368	0.169285	0.261172	AGC	0.129808	0.172891	0.242234	0	0
ACCAGG	TR	5	280	34	581	53	537	1.75877	0.564617	1.69702	0.528876	1.30319	0.264818	ACC	0.114368	0.169285	0.261172	AGG	0.106153	0.209334	0.2949	0	0
ACCAGT	TS	14	504	22	492	47	661	1.16469	0.152456	1.59937	0.469609	1.10526	0.100085	ACC	0.114368	0.169285	0.261172	AGT	0.22299	0.172312	0.251183	0	0
ACCATA	TI	47	751	32	682	40	434	1.5226	0.420422	1.09812	0.0935964	1.1445	0.134966	ACC	0.114368	0.169285	0.261172	ATA	0.366549	0.259912	0.315321	0	0
ACCATC	TI	50	740	33	542	95	934	3.41564	1.22837	1.57949	0.457104	1.28524	0.250947	ACC	0.114368	0.169285	0.261172	ATC	0.176188	0.234177	0.305878	0	0
ACCATG	TM	105	658	43	697	27	247	1.9671	0.676561	1.28223	0.248604	1.09176	0.0877884	ACC	0.114368	0.169285	0.261172	ATG	0.714973	0.29041	0.395962	0	0
ACCATT	TI	82	1293	56	699	100	1339	2.27623	0.822519	1.61188	0.477399	1.27263	0.241083	ACC	0.114368	0.169285	0.261172	ATT	0.246391	0.29842	0.226772	0	0
ACCCAA	TQ	27	632	112	1022	17	702	1.00296	0.00295143	2.60867	0.958842	0.429526	-0.845073	ACC	0.114368	0.169285	0.261172	CAA	0.385628	0.25013	0.228245	0	0
ACCCAC	TH	8	204	27	431	13	399	1.98502	0.68563	2.34488	0.852232	0.692452	-0.367516	ACC	0.114368	0.169285	0.261172	CAC	0.193383	0.163281	0.193531	0	0
ACCCAG	TQ	6	275	94	775	1	248	1.2641	0.234363	3.61604	1.28538	0.176111	-1.73664	ACC	0.114368	0.169285	0.261172	CAG	0.175429	0.199991	0.174629	0	0
ACCCAT	TH	11	314	66	643	19	544	1.006	0.00598212	2.72779	1.00349	0.664663	-0.408475	ACC	0.114368	0.169285	0.261172	CAT	0.331107	0.225299	0.2114	0	0
ACCCCA	TP	31	574	17	447	6	287	1.52009	0.418772	1.29736	0.260332	0.569902	-0.562291	ACC	0.114368	0.169285	0.261172	CCA	0.320116	0.182943	0.163297	0	0
ACCCCC	TP	0	184	1	104	4	178	0.36858	-0.998098	1.52319	0.420804	0.655779	-0.421932	ACC	0.114368	0.169285	0.261172	CCC	0.128231	0.0738703	0.163092	0	0
ACCCCG	TP	4	138	2	217	1	50	3.30882	1.19659	0.899498	-0.105919	0.855363	-0.156229	ACC	0.114368	0.169285	0.261172	CCG	0.0950557	0.0903747	0.175542	0	0
ACCCCT	TP	13	354	8	240	4	167	1.50609	0.409514	2.00543	0.695861	1.53856	0.430847	ACC	0.114368	0.169285	0.261172	CCT	0.228953	0.110002	0.074066	0	0
ACCCGA	TR	3	50	2	217	8	372	3.35107	1.20928	1.10357	0.0985509	0.602661	-0.506401	ACC	0.114368	0.169285	0.261172	CGA	0.204646	0.0736626	0.153297	0	0
ACCCGC	TR	1	53	10	162	2	176	2.60022	0.955596	4.67587	1.54241	0.630288	-0.461578	ACC	0.114368	0.169285	0.261172	CGC	0.124544	0.085256	0.102963	0	0
ACCCGG	TR	4	35	16	232	2	132	11.9985	2.48478	6.78217	1.9143	0.602119	-0.5073	ACC	0.114368	0.169285	0.261172	CGG	0.101213	0.0635487	0.143437	0	0
ACCCGT	TR	15	165	3	155	1	282	1.9847	0.685469	1.98906	0.68766	0.220681	-1.51104	ACC	0.114368	0.169285	0.261172	CGT	0.424632	0.0761501	0.122617	0	0
ACCCTA	TL	0	275	22	605	2	110	0.511839	-0.669746	1.53643	0.429459	0.468332	-0.758577	ACC	0.114368	0.169285	0.261172	CTA	0.0618947	0.145924	0.220962	0	0
ACCCTC	TL	0	106	21	349	2	362	0.730939	-0.313425	1.74227	0.555188	0.183673	-1.6946	ACC	0.114368	0.169285	0.261172	CTC	0.111797	0.213119	0.172283	0	0
ACCCTG	TL	1	210	42	719	1	71	1.23504	0.211103	1.67324	0.514761	0.458428	-0.779953	ACC	0.114368	0.169285	0.261172	CTG	0.0671062	0.210844	0.232006	0	0
ACCCTT	TL	7	312	20	461	13	451	0.840958	-0.173213	1.23582	0.211734	0.759857	-0.274625	ACC	0.114368	0.169285	0.261172	CTT	0.265746	0.217272	0.156074	0	0
ACCGAA	TE	21	933	6	135	49	567	0.525564	-0.643282	0.956324	-0.0446589	1.20289	0.184724	ACC	0.114368	0.169285	0.261172	GAA	0.391873	0.317934	0.280201	0	0
ACCGAC	TD	8	422	2	60	19	217	0.966154	-0.0344318	1.29127	0.255626	1.27756	0.244956	ACC	0.114368	0.169285	0.261172	GAC	0.192554	0.224987	0.274956	0	0
ACCGAG	TE	9	424	2	89	12	207	1.19793	0.180599	0.636213	-0.452223	0.981546	-0.0186267	ACC	0.114368	0.169285	0.261172	GAG	0.171741	0.309499	0.243805	0	0
ACCGAT	TD	35	941	2	94	21	348	1.00692	0.00689361	0.710526	-0.34175	0.844127	-0.169452	ACC	0.114368	0.169285	0.261172	GAT	0.331859	0.262543	0.285932	0	0
ACCGCA	TA	9	483	5	173	25	396	0.932087	-0.0703296	1.45915	0.377857	0.988418	-0.0116491	ACC	0.114368	0.169285	0.261172	GCA	0.193818	0.139599	0.253697	0	0
ACCGCC	TA	13	387	4	92	13	313	2.10059	0.74222	2.93138	1.07547	0.726362	-0.319707	ACC	0.114368	0.169285	0.261172	GCC	0.150193	0.108342	0.235027	0	0
ACCGCG	TA	2	155	7	118	4	63	2.76669	1.01765	4.31523	1.46215	1.40479	0.339886	ACC	0.114368	0.169285	0.261172	GCG	0.0607759	0.0920283	0.212938	0	0
ACCGCT	TA	27	650	5	128	7	290	1.76876	0.570277	1.95776	0.671803	0.656768	-0.420424	ACC	0.114368	0.169285	0.261172	GCT	0.21262	0.140341	0.160272	0	0
ACCGGA	TG	2	286	3	72	19	531	0.523858	-0.646534	0.856807	-0.154543	0.488508	-0.716399	ACC	0.114368	0.169285	0.261172	GGA	0.17447	0.377778	0.294659	0	0
ACCGGC	TG	2	239	0	41	6	202	1.11645	0.110152	0.5007	-0.691749	0.449177	-0.800338	ACC	0.114368	0.169285	0.261172	GGC	0.0978966	0.280902	0.293939	0	0
ACCGGG	TG	3	148	0	65	6	231	2.04219	0.714025	0.22895	-1.47425	0.367222	-1.00179	ACC	0.114368	0.169285	0.261172	GGG	0.11494	0.390928	0.314597	0	0
ACCGGT	TG	56	747	1	91	3	266	1.85165	0.616079	0.353189	-1.04075	0.23518	-1.4474	ACC	0.114368	0.169285	0.261172	GGT	0.35984	0.363595	0.243905	0	0
ACCGTA	TV	0	364	43	338	5	130	0.198647	-1.61623	2.45746	0.899127	0.597612	-0.514814	ACC	0.114368	0.169285	0.261172	GTA	0.120593	0.311996	0.29345	0	0
ACCGTC	TV	13	398	21	216	14	237	1.98335	0.684786	2.82981	1.04021	0.975813	-0.0244845	ACC	0.114368	0.169285	0.261172	GTC	0.154686	0.211636	0.247298	0	0
ACCGTG	TV	3	361	51	383	1	79	0.549366	-0.59899	2.29197	0.82941	0.306305	-1.18317	ACC	0.114368	0.169285	0.261172	GTG	0.175867	0.349017	0.312507	0	0
ACCGTT	TV	18	708	32	277	18	461	1.01489	0.0147769	2.37422	0.864668	0.755944	-0.279788	ACC	0.114368	0.169285	0.261172	GTT	0.23088	0.295346	0.208303	0	0
ACCTAC	TY	33	405	6	368	34	587	2.45341	0.897478	0.45753	-0.781914	1.15893	0.147495	ACC	0.114368	0.169285	0.261172	TAC	0.298455	0.244926	0.196656	0	0
ACCTAT	TY	18	440	4	438	39	716	1.15354	0.142837	0.231665	-1.46246	0.850092	-0.162411	ACC	0.114368	0.169285	0.261172	TAT	0.326571	0.290421	0.251274	0	0
ACCTCA	TS	16	583	7	318	70	761	1.31428	0.273285	0.601192	-0.50884	1.49697	0.403443	ACC	0.114368	0.169285	0.261172	TCA	0.193663	0.246416	0.238322	0	0
ACCTCC	TS	7	442	4	138	55	711	1.11402	0.107977	1.31941	0.277181	1.07336	0.0707966	ACC	0.114368	0.169285	0.261172	TCC	0.141739	0.161049	0.280566	0	0
ACCTCG	TS	2	245	7	233	9	151	1.18788	0.172173	1.55502	0.441487	0.938208	-0.063784	ACC	0.114368	0.169285	0.261172	TCG	0.0897652	0.129874	0.268491	0	0
ACCTCT	TS	15	797	5	243	8	365	0.824819	-0.192591	0.803832	-0.218366	0.623153	-0.472963	ACC	0.114368	0.169285	0.261172	TCT	0.212547	0.180709	0.151091	0	0
ACCTGC	TC	3	125	5	327	38	685	1.29802	0.260842	0.353765	-1.03912	0.726745	-0.31918	ACC	0.114368	0.169285	0.261172	TGC	0.213847	0.305453	0.299524	0	0
ACCTGG	TW	33	261	7	487	39	510	1.20028	0.182552	0.245082	-1.40616	0.992409	-0.00761986	ACC	0.114368	0.169285	0.261172	TGG	0.945349	0.39513	0.30201	0	0
ACCTGT	TC	17	221	4	342	49	766	1.8865	0.634722	0.260623	-1.34468	0.917049	-0.0865939	ACC	0.114368	0.169285	0.261172	TGT	0.375802	0.330404	0.272179	0	0
ACCTTA	TL	17	722	5	383	30	324	1.71389	0.538763	0.609835	-0.494567	1.16765	0.154996	ACC	0.114368	0.169285	0.261172	TTA	0.127013	0.151353	0.312779	0	0
ACCTTC	TF	17	459	11	342	81	956	1.26705	0.236691	0.8711	-0.137998	1.10537	0.100178	ACC	0.114368	0.169285	0.261172	TTC	0.270033	0.237247	0.296803	0	0
ACCTTG	TL	20	685	25	550	20	196	1.37012	0.314898	0.87172	-0.137287	1.20877	0.189605	ACC	0.114368	0.169285	0.261172	TTG	0.195359	0.319762	0.337662	0	0
ACCTTT	TF	16	633	34	737	67	1024	0.764088	-0.269072	0.929194	-0.073438	0.943165	-0.0585146	ACC	0.114368	0.169285	0.261172	TTT	0.30684	0.3015	0.269321	0	0
ACGAAA	TK	24	983	275	2800	41	393	1.27182	0.240446	1.68483	0.521662	1.57489	0.454185	ACG	0.0667954	0.170664	0.272511	AAA	0.299071	0.342689	0.248381	0	0
ACGAAC	TN	7	491	77	1030	9	155	1.13754	0.128865	1.83429	0.606656	0.858867	-0.152141	ACG	0.0667954	0.170664	0.272511	AAC	0.214	0.241673	0.273883	0	0
ACGAAG	TK	11	646	180	2392	23	197	0.979031	-0.0211923	1.35773	0.305818	1.41575	0.347663	ACG	0.0667954	0.170664	0.272511	AAG	0.283618	0.326423	0.314176	0	0
ACGAAT	TN	15	777	137	1574	20	228	1.26393	0.234227	1.71689	0.540517	1.12994	0.122169	ACG	0.0667954	0.170664	0.272511	AAT	0.243596	0.29903	0.297812	0	0
ACGACA	TT	3	442	71	1220	20	165	0.779757	-0.248773	1.45937	0.378002	1.80639	0.59133	ACG	0.0667954	0.170664	0.272511	ACA	0.173361	0.236762	0.256989	0	0
ACGACC	TT	1	210	29	547	7	93	1.24079	0.215745	1.89488	0.639157	1.19578	0.178797	ACG	0.0667954	0.170664	0.272511	ACC	0.114368	0.169285	0.261172	0	0
ACGACG	TT	2	190	35	1164	11	43	3.52042	1.25858	1.06095	0.0591654	3.67248	1.30087	ACG	0.0667954	0.170664	0.272511	ACG	0.0667954	0.170664	0.272511	0	0
ACGACT	TT	4	321	48	759	6	124	1.38129	0.323015	1.73286	0.549775	1.54664	0.436088	ACG	0.0667954	0.170664	0.272511	ACT	0.1683	0.21801	0.132866	0	0
ACGAGA	TR	6	448	41	895	28	326	0.597386	-0.515192	1.18368	0.168624	1.07478	0.0721178	ACG	0.0667954	0.170664	0.272511	AGA	0.390706	0.232043	0.302793	0	0
ACGAGC	TS	4	217	27	589	9	102	2.64524	0.972762	1.60839	0.475235	1.47077	0.385783	ACG	0.0667954	0.170664	0.272511	AGC	0.129808	0.172891	0.242234	0	0
ACGAGG	TR	4	231	43	1031	6	112	3.03952	1.1117	1.19342	0.176822	0.770832	-0.260285	ACG	0.0667954	0.170664	0.272511	AGG	0.106153	0.209334	0.2949	0	0
ACGAGT	TS	6	293	33	711	6	125	1.59852	0.46908	1.62384	0.484795	0.81162	-0.208723	ACG	0.0667954	0.170664	0.272511	AGT	0.22299	0.172312	0.251183	0	0
ACGATA	TI	11	442	117	2034	17	115	1.10637	0.10108	1.30722	0.267905	1.80583	0.591022	ACG	0.0667954	0.170664	0.272511	ATA	0.366549	0.259912	0.315321	0	0
ACGATC	TI	4	220	39	915	26	173	1.92245	0.653602	1.09265	0.0886043	1.86158	0.621426	ACG	0.0667954	0.170664	0.272511	ATC	0.176188	0.234177	0.305878	0	0
ACGATG	TM	19	358	164	2648	15	77	1.16654	0.154041	1.25675	0.22853	1.90102	0.642392	ACG	0.0667954	0.170664	0.272511	ATG	0.714973	0.29041	0.395962	0	0
ACGATT	TI	7	432	116	1587	20	261	1.12262	0.115662	1.44666	0.36926	1.29701	0.260065	ACG	0.0667954	0.170664	0.272511	ATT	0.246391	0.29842	0.226772	0	0
ACGCAA	TQ	11	576	20	717	18	277	0.807403	-0.213932	0.685155	-0.37811	1.09881	0.0942296	ACG	0.0667954	0.170664	0.272511	CAA	0.385628	0.25013	0.228245	0	0
ACGCAC	TH	3	196	10	278	4	96	1.57191	0.452292	1.41485	0.347025	0.977378	-0.0228821	ACG	0.0667954	0.170664	0.272511	CAC	0.193383	0.163281	0.193531	0	0
ACGCAG	TQ	10	314	14	557	8	133	2.98012	1.09196	0.787599	-0.238767	1.41135	0.344549	ACG	0.0667954	0.170664	0.272511	CAG	0.175429	0.199991	0.174629	0	0
ACGCAT	TH	11	376	22	473	9	153	1.43921	0.364095	1.26197	0.232674	1.12717	0.119711	ACG	0.0667954	0.170664	0.272511	CAT	0.331107	0.225299	0.2114	0	0
ACGCCA	TP	6	443	41	726	13	169	0.737328	-0.304722	1.85037	0.615385	1.85061	0.615518	ACG	0.0667954	0.170664	0.272511	CCA	0.320116	0.182943	0.163297	0	0
ACGCCC	TP	2	237	5	221	2	77	1.47165	0.386386	2.14382	0.762587	0.865385	-0.14458	ACG	0.0667954	0.170664	0.272511	CCC	0.128231	0.0738703	0.163092	0	0
ACGCCG	TP	10	222	17	384	1	62	7.76896	2.05014	3.03127	1.10898	0.663625	-0.410038	ACG	0.0667954	0.170664	0.272511	CCG	0.0950557	0.0903747	0.175542	0	0
ACGCCT	TP	5	414	7	353	4	79	0.945389	-0.0561586	1.20378	0.185466	3.09654	1.13028	ACG	0.0667954	0.170664	0.272511	CCT	0.228953	0.110002	0.074066	0	0
ACGCGA	TR	4	70	5	206	5	155	5.15184	1.63935	2.30565	0.835363	0.920679	-0.0826434	ACG	0.0667954	0.170664	0.272511	CGA	0.204646	0.0736626	0.153297	0	0
ACGCGC	TR	0	44	4	147	0	63	2.67128	0.982556	2.32189	0.842383	0.55687	-0.585424	ACG	0.0667954	0.170664	0.272511	CGC	0.124544	0.085256	0.102963	0	0
ACGCGG	TR	1	43	5	193	1	78	6.7235	1.90561	2.85169	1.04791	0.647676	-0.434364	ACG	0.0667954	0.170664	0.272511	CGG	0.101213	0.0635487	0.143437	0	0
ACGCGT	TR	2	86	9	160	3	64	1.21575	0.195358	4.77928	1.56429	1.84166	0.610669	ACG	0.0667954	0.170664	0.272511	CGT	0.424632	0.0761501	0.122617	0	0
ACGCTA	TL	2	380	35	896	4	91	1.90457	0.644254	1.61155	0.477196	0.902569	-0.10251	ACG	0.0667954	0.170664	0.272511	CTA	0.0618947	0.145924	0.220962	0	0
ACGCTC	TL	6	127	18	418	6	130	7.32336	1.99107	1.24674	0.220535	1.13815	0.129404	ACG	0.0667954	0.170664	0.272511	CTC	0.111797	0.213119	0.172283	0	0
ACGCTG	TL	7	324	43	913	1	50	5.49158	1.70322	1.33784	0.291059	0.620262	-0.477613	ACG	0.0667954	0.170664	0.272511	CTG	0.0671062	0.210844	0.232006	0	0
ACGCTT	TL	7	290	35	618	5	154	1.54876	0.437453	1.56843	0.450078	0.910132	-0.0941656	ACG	0.0667954	0.170664	0.272511	CTT	0.265746	0.217272	0.156074	0	0
ACGGAA	TE	18	835	17	644	16	245	0.86827	-0.141252	0.514323	-0.664904	0.905022	-0.0997959	ACG	0.0667954	0.170664	0.272511	GAA	0.391873	0.317934	0.280201	0	0
ACGGAC	TD	7	379	5	203	4	69	1.63685	0.492772	0.765991	-0.266585	0.953287	-0.0478391	ACG	0.0667954	0.170664	0.272511	GAC	0.192554	0.224987	0.274956	0	0
ACGGAG	TE	7	383	5	312	1	88	1.81609	0.596688	0.362917	-1.01358	0.338231	-1.08403	ACG	0.0667954	0.170664	0.272511	GAG	0.171741	0.309499	0.243805	0	0
ACGGAT	TD	22	750	16	379	3	109	1.38162	0.323254	0.998446	-0.00155511	0.466681	-0.762109	ACG	0.0667954	0.170664	0.272511	GAT	0.331859	0.262543	0.285932	0	0
ACGGCA	TA	5	415	8	605	5	105	1.11408	0.10803	0.623371	-0.472614	0.81874	-0.199989	ACG	0.0667954	0.170664	0.272511	GCA	0.193818	0.139599	0.253697	0	0
ACGGCC	TA	3	213	5	247	6	84	1.86316	0.622273	1.30846	0.268853	1.28581	0.251387	ACG	0.0667954	0.170664	0.272511	GCC	0.150193	0.108342	0.235027	0	0
ACGGCG	TA	6	200	9	402	0	38	8.57875	2.14929	1.57991	0.457369	0.441874	-0.816731	ACG	0.0667954	0.170664	0.272511	GCG	0.0607759	0.0920283	0.212938	0	0
ACGGCT	TA	9	342	10	337	8	104	2.05284	0.719223	1.35879	0.306593	1.9625	0.674221	ACG	0.0667954	0.170664	0.272511	GCT	0.21262	0.140341	0.160272	0	0
ACGGGA	TG	1	279	12	308	8	166	0.61292	-0.489521	0.652541	-0.426881	0.671153	-0.398758	ACG	0.0667954	0.170664	0.272511	GGA	0.17447	0.377778	0.294659	0	0
ACGGGC	TG	5	246	5	164	3	57	3.71484	1.31234	0.758527	-0.276377	0.860974	-0.149691	ACG	0.0667954	0.170664	0.272511	GGC	0.0978966	0.280902	0.293939	0	0
ACGGGG	TG	1	178	3	194	1	39	1.45532	0.375224	0.307459	-1.17941	0.583218	-0.539195	ACG	0.0667954	0.170664	0.272511	GGG	0.11494	0.390928	0.314597	0	0
ACGGGT	TG	5	349	21	335	1	70	0.713226	-0.337957	1.05518	0.0537084	0.423805	-0.858483	ACG	0.0667954	0.170664	0.272511	GGT	0.35984	0.363595	0.243905	0	0
ACGGTA	TV	2	375	149	1356	4	82	0.990523	-0.00952186	2.07597	0.73043	0.753309	-0.283279	ACG	0.0667954	0.170664	0.272511	GTA	0.120593	0.311996	0.29345	0	0
ACGGTC	TV	3	213	23	415	3	107	1.80904	0.592794	1.59731	0.46832	0.54958	-0.598601	ACG	0.0667954	0.170664	0.272511	GTC	0.154686	0.211636	0.247298	0	0
ACGGTG	TV	14	315	145	1281	0	40	4.04084	1.39645	1.91196	0.648127	0.2864	-1.25037	ACG	0.0667954	0.170664	0.272511	GTG	0.175867	0.349017	0.312507	0	0
ACGGTT	TV	4	384	69	736	6	196	0.842126	-0.171826	1.88434	0.633577	0.625968	-0.468456	ACG	0.0667954	0.170664	0.272511	GTT	0.23088	0.295346	0.208303	0	0
ACGTAC	TY	9	288	8	288	29	202	1.73571	0.551415	0.745022	-0.294341	2.75761	1.01436	ACG	0.0667954	0.170664	0.272511	TAC	0.298455	0.244926	0.196656	0	0
ACGTAT	TY	13	410	12	363	53	345	1.56157	0.445693	0.720565	-0.327719	2.27921	0.82383	ACG	0.0667954	0.170664	0.272511	TAT	0.326571	0.290421	0.251274	0	0
ACGTCA	TS	4	431	54	810	42	286	0.894734	-0.111229	1.61262	0.477863	2.30695	0.835927	ACG	0.0667954	0.170664	0.272511	TCA	0.193663	0.246416	0.238322	0	0
ACGTCC	TS	3	268	7	279	21	140	1.57063	0.451474	1.03952	0.0387575	2.04073	0.713305	ACG	0.0667954	0.170664	0.272511	TCC	0.141739	0.161049	0.280566	0	0
ACGTCG	TS	3	194	26	485	33	123	3.42114	1.22997	2.50649	0.918884	3.7475	1.32109	ACG	0.0667954	0.170664	0.272511	TCG	0.0897652	0.129874	0.268491	0	0
ACGTCT	TS	5	404	20	391	15	199	1.04351	0.0425873	1.73706	0.552192	1.94297	0.664217	ACG	0.0667954	0.170664	0.272511	TCT	0.212547	0.180709	0.151091	0	0
ACGTGC	TC	5	108	17	262	50	264	3.85367	1.34903	1.3129	0.272237	2.35781	0.857732	ACG	0.0667954	0.170664	0.272511	TGC	0.213847	0.305453	0.299524	0	0
ACGTGG	TW	21	222	44	577	58	286	1.56235	0.446192	1.15453	0.14369	2.49784	0.915425	ACG	0.0667954	0.170664	0.272511	TGG	0.945349	0.39513	0.30201	0	0
ACGTGT	TC	4	118	19	300	49	275	1.67385	0.515128	1.17836	0.164121	2.44243	0.892992	ACG	0.0667954	0.170664	0.272511	TGT	0.375802	0.330404	0.272179	0	0
ACGTTA	TL	4	543	56	1114	33	198	1.08337	0.0800753	1.97911	0.682646	2.00449	0.69539	ACG	0.0667954	0.170664	0.272511	TTA	0.127013	0.151353	0.312779	0	0
ACGTTC	TF	12	352	29	686	40	317	2.04176	0.713813	1.07851	0.0755771	1.59406	0.466282	ACG	0.0667954	0.170664	0.272511	TTC	0.270033	0.237247	0.296803	0	0
ACGTTG	TL	12	546	69	1118	24	141	1.82128	0.59954	1.1463	0.136544	1.91331	0.648834	ACG	0.0667954	0.170664	0.272511	TTG	0.195359	0.319762	0.337662	0	0
ACGTTT	TF	16	576	64	992	52	373	1.43752	0.36292	1.27214	0.240703	1.93085	0.657962	ACG	0.0667954	0.170664	0.272511	TTT	0.30684	0.3015	0.269321	0	0
ACTAAA	TK	65	1500	0	0	34	1563	0.873586	-0.135148	13.3851	2.59414	0.67811	-0.388446	ACT	0.1683	0.21801	0.132866	AAA	0.299071	0.342689	0.248381	0	0
ACTAAC	TN	22	789	0	0	11	559	0.808359	-0.212749	18.9799	2.94338	0.588865	-0.529558	ACT	0.1683	0.21801	0.132866	AAC	0.214	0.241673	0.273883	0	0
ACTAAG	TK	25	1020	0	0	22	759	0.533495	-0.628306	14.0521	2.64277	0.724984	-0.321606	ACT	0.1683	0.21801	0.132866	AAG	0.283618	0.326423	0.314176	0	0
ACTAAT	TN	61	1456	0	0	23	889	1.03795	0.0372519	15.3394	2.73042	0.681501	-0.383458	ACT	0.1683	0.21801	0.132866	AAT	0.243596	0.29903	0.297812	0	0
ACTACA	TT	33	1045	134	1068	35	820	1.11407	0.108021	2.44662	0.894708	1.2842	0.250133	ACT	0.1683	0.21801	0.132866	ACA	0.173361	0.236762	0.256989	0	0
ACTACC	TT	10	696	45	496	12	587	0.819921	-0.198547	2.50788	0.919437	0.637127	-0.450786	ACT	0.1683	0.21801	0.132866	ACC	0.114368	0.169285	0.261172	0	0
ACTACG	TT	4	456	81	771	5	177	0.973248	-0.0271165	2.85482	1.04901	0.930966	-0.0715325	ACT	0.1683	0.21801	0.132866	ACG	0.0667954	0.170664	0.272511	0	0
ACTACT	TT	32	1270	87	775	11	663	0.916645	-0.0870351	2.38598	0.869609	1.02374	0.023458	ACT	0.1683	0.21801	0.132866	ACT	0.1683	0.21801	0.132866	0	0
ACTAGA	TR	37	739	0	0	27	1434	0.780941	-0.247256	19.7676	2.98405	0.485007	-0.723592	ACT	0.1683	0.21801	0.132866	AGA	0.390706	0.232043	0.302793	0	0
ACTAGC	TS	4	411	0	0	15	596	0.555504	-0.587879	26.5307	3.2783	0.832718	-0.18306	ACT	0.1683	0.21801	0.132866	AGC	0.129808	0.172891	0.242234	0	0
ACTAGG	TR	3	304	0	0	7	467	0.734084	-0.309132	21.9121	3.08704	0.436271	-0.829492	ACT	0.1683	0.21801	0.132866	AGG	0.106153	0.209334	0.2949	0	0
ACTAGT	TS	32	622	0	0	4	515	1.41142	0.344598	26.62	3.28166	0.290347	-1.23668	ACT	0.1683	0.21801	0.132866	AGT	0.22299	0.172312	0.251183	0	0
ACTATA	TI	44	817	70	1069	10	436	0.891751	-0.114569	1.17104	0.157889	0.600822	-0.509456	ACT	0.1683	0.21801	0.132866	ATA	0.366549	0.259912	0.315321	0	0
ACTATC	TI	25	785	43	683	24	792	1.11556	0.109354	1.26002	0.231124	0.775722	-0.253961	ACT	0.1683	0.21801	0.132866	ATC	0.176188	0.234177	0.305878	0	0
ACTATG	TM	60	673	65	1062	6	297	0.752136	-0.284838	0.980666	-0.019523	0.446494	-0.806329	ACT	0.1683	0.21801	0.132866	ATG	0.714973	0.29041	0.395962	0	0
ACTATT	TI	68	1420	60	946	17	1141	1.17097	0.157836	0.990091	-0.00995813	0.523124	-0.647936	ACT	0.1683	0.21801	0.132866	ATT	0.246391	0.29842	0.226772	0	0
ACTCAA	TQ	147	1306	28	1006	11	571	1.74475	0.556613	0.528112	-0.638447	0.691786	-0.368479	ACT	0.1683	0.21801	0.132866	CAA	0.385628	0.25013	0.228245	0	0
ACTCAC	TH	24	337	13	505	6	233	2.27259	0.820919	0.777255	-0.251987	1.16337	0.151322	ACT	0.1683	0.21801	0.132866	CAC	0.193383	0.163281	0.193531	0	0
ACTCAG	TQ	17	492	20	646	8	213	1.23663	0.21239	0.744434	-0.295131	1.81259	0.594755	ACT	0.1683	0.21801	0.132866	CAG	0.175429	0.199991	0.174629	0	0
ACTCAT	TH	41	576	25	657	11	336	1.30623	0.267149	0.804471	-0.21757	1.26775	0.237244	ACT	0.1683	0.21801	0.132866	CAT	0.331107	0.225299	0.2114	0	0
ACTCCA	TP	93	1171	76	1098	1	176	1.48871	0.397907	1.75671	0.563442	0.520793	-0.652402	ACT	0.1683	0.21801	0.132866	CCA	0.320116	0.182943	0.163297	0	0
ACTCCC	TP	7	380	6	316	1	123	0.972946	-0.0274263	1.37117	0.315664	0.744326	-0.295276	ACT	0.1683	0.21801	0.132866	CCC	0.128231	0.0738703	0.163092	0	0
ACTCCG	TP	8	331	17	478	5	56	1.6945	0.527391	1.90727	0.645674	4.51317	1.507	ACT	0.1683	0.21801	0.132866	CCG	0.0950557	0.0903747	0.175542	0	0
ACTCCT	TP	31	751	20	498	2	135	1.10434	0.0992475	1.75486	0.562388	2.24156	0.807172	ACT	0.1683	0.21801	0.132866	CCT	0.228953	0.110002	0.074066	0	0
ACTCGA	TR	7	109	13	446	10	371	2.1116	0.747444	1.95028	0.667971	1.45179	0.372796	ACT	0.1683	0.21801	0.132866	CGA	0.204646	0.0736626	0.153297	0	0
ACTCGC	TR	2	87	5	274	4	166	1.62642	0.486382	1.17386	0.160297	2.18856	0.783245	ACT	0.1683	0.21801	0.132866	CGC	0.124544	0.085256	0.102963	0	0
ACTCGG	TR	2	54	7	288	1	158	3.20213	1.16382	1.99806	0.692175	0.660024	-0.415479	ACT	0.1683	0.21801	0.132866	CGG	0.101213	0.0635487	0.143437	0	0
ACTCGT	TR	32	233	12	278	3	169	1.97334	0.679728	2.80667	1.032	1.44426	0.3676	ACT	0.1683	0.21801	0.132866	CGT	0.424632	0.0761501	0.122617	0	0
ACTCTA	TL	11	645	44	1214	6	145	1.78325	0.578436	1.16421	0.152047	1.63311	0.490486	ACT	0.1683	0.21801	0.132866	CTA	0.0618947	0.145924	0.220962	0	0
ACTCTC	TL	3	210	43	700	6	318	1.00754	0.00751344	1.35094	0.3008	0.958632	-0.0422479	ACT	0.1683	0.21801	0.132866	CTC	0.111797	0.213119	0.172283	0	0
ACTCTG	TL	3	418	66	1020	2	94	0.845279	-0.168089	1.42762	0.356006	1.02444	0.0241431	ACT	0.1683	0.21801	0.132866	CTG	0.0671062	0.210844	0.232006	0	0
ACTCTT	TL	36	509	83	1024	6	376	1.62211	0.483729	1.73011	0.548184	0.895392	-0.110493	ACT	0.1683	0.21801	0.132866	CTT	0.265746	0.217272	0.156074	0	0
ACTGAA	TE	165	2062	0	0	32	1464	1.22006	0.198896	14.4273	2.66912	0.605053	-0.502439	ACT	0.1683	0.21801	0.132866	GAA	0.391873	0.317934	0.280201	0	0
ACTGAC	TD	34	835	0	0	5	430	1.29189	0.256109	20.3876	3.01493	0.381064	-0.964788	ACT	0.1683	0.21801	0.132866	GAC	0.192554	0.224987	0.274956	0	0
ACTGAG	TE	19	814	0	0	7	461	0.849014	-0.16368	14.8205	2.69601	0.534556	-0.62632	ACT	0.1683	0.21801	0.132866	GAG	0.171741	0.309499	0.243805	0	0
ACTGAT	TD	101	1769	0	0	12	702	1.03179	0.0312913	17.4712	2.86055	0.486758	-0.719989	ACT	0.1683	0.21801	0.132866	GAT	0.331859	0.262543	0.285932	0	0
ACTGCA	TA	61	1169	21	293	16	650	1.62453	0.485219	2.45875	0.899655	0.774712	-0.255264	ACT	0.1683	0.21801	0.132866	GCA	0.193818	0.139599	0.253697	0	0
ACTGCC	TA	31	785	6	132	11	392	1.61062	0.476621	2.22829	0.801234	0.977817	-0.0224326	ACT	0.1683	0.21801	0.132866	GCC	0.150193	0.108342	0.235027	0	0
ACTGCG	TA	7	418	5	177	3	174	1.86664	0.624141	1.68009	0.518847	0.807899	-0.213319	ACT	0.1683	0.21801	0.132866	GCG	0.0607759	0.0920283	0.212938	0	0
ACTGCT	TA	87	1336	9	226	6	440	1.83934	0.609409	1.43984	0.36453	0.745399	-0.293836	ACT	0.1683	0.21801	0.132866	GCT	0.21262	0.140341	0.160272	0	0
ACTGGA	TG	14	595	190	746	29	1249	0.857116	-0.154182	3.10455	1.13287	0.613026	-0.489348	ACT	0.1683	0.21801	0.132866	GGA	0.17447	0.377778	0.294659	0	0
ACTGGC	TG	7	501	77	299	10	612	0.967242	-0.0333065	4.24561	1.44589	0.459475	-0.77767	ACT	0.1683	0.21801	0.132866	GGC	0.0978966	0.280902	0.293939	0	0
ACTGGG	TG	8	381	160	556	5	479	1.21793	0.197154	3.39153	1.22128	0.299049	-1.20715	ACT	0.1683	0.21801	0.132866	GGG	0.11494	0.390928	0.314597	0	0
ACTGGT	TG	169	1534	117	428	10	561	1.82872	0.603617	3.47	1.24416	0.60398	-0.504215	ACT	0.1683	0.21801	0.132866	GGT	0.35984	0.363595	0.243905	0	0
ACTGTA	TV	24	753	65	457	4	286	1.63367	0.490826	2.11861	0.750762	0.446829	-0.805579	ACT	0.1683	0.21801	0.132866	GTA	0.120593	0.311996	0.29345	0	0
ACTGTC	TV	29	661	26	267	3	433	1.74071	0.554295	2.18355	0.780952	0.280503	-1.27117	ACT	0.1683	0.21801	0.132866	GTC	0.154686	0.211636	0.247298	0	0
ACTGTG	TV	20	676	67	483	1	191	1.048	0.0468841	1.84646	0.613271	0.250875	-1.3828	ACT	0.1683	0.21801	0.132866	GTG	0.175867	0.349017	0.312507	0	0
ACTGTT	TV	92	1332	54	399	4	779	1.79549	0.585279	2.13547	0.758689	0.231615	-1.46268	ACT	0.1683	0.21801	0.132866	GTT	0.23088	0.295346	0.208303	0	0
ACTTAC	TY	49	608	29	764	10	372	1.63452	0.491349	0.734425	-0.308667	1.12866	0.121032	ACT	0.1683	0.21801	0.132866	TAC	0.298455	0.244926	0.196656	0	0
ACTTAT	TY	65	826	40	862	36	572	1.45204	0.372966	0.750357	-0.287207	1.93413	0.659659	ACT	0.1683	0.21801	0.132866	TAT	0.326571	0.290421	0.251274	0	0
ACTTCA	TS	73	1276	107	1355	42	588	1.77792	0.575443	1.48258	0.393785	2.30556	0.835325	ACT	0.1683	0.21801	0.132866	TCA	0.193663	0.246416	0.238322	0	0
ACTTCC	TS	31	899	55	608	36	453	1.49051	0.39912	2.61899	0.96279	2.18624	0.782185	ACT	0.1683	0.21801	0.132866	TCC	0.141739	0.161049	0.280566	0	0
ACTTCG	TS	9	505	41	598	18	169	1.30815	0.268614	2.47642	0.906814	3.13301	1.14199	ACT	0.1683	0.21801	0.132866	TCG	0.0897652	0.129874	0.268491	0	0
ACTTCT	TS	86	1601	46	569	14	431	1.51817	0.417502	2.09299	0.738593	1.72964	0.547913	ACT	0.1683	0.21801	0.132866	TCT	0.212547	0.180709	0.151091	0	0
ACTTGC	TC	8	172	59	734	30	436	1.44547	0.368435	1.22586	0.203644	1.78253	0.578032	ACT	0.1683	0.21801	0.132866	TGC	0.213847	0.305453	0.299524	0	0
ACTTGG	TW	90	516	110	1387	26	434	1.10631	0.101026	0.928359	-0.0743367	1.54682	0.436203	ACT	0.1683	0.21801	0.132866	TGG	0.945349	0.39513	0.30201	0	0
ACTTGT	TC	31	333	64	743	27	457	1.51482	0.415296	1.21288	0.192996	1.69054	0.525047	ACT	0.1683	0.21801	0.132866	TGT	0.375802	0.330404	0.272179	0	0
ACTTTA	TL	114	1930	34	1092	36	446	2.78602	1.02461	0.970467	-0.029978	1.99179	0.689035	ACT	0.1683	0.21801	0.132866	TTA	0.127013	0.151353	0.312779	0	0
ACTTTC	TF	123	1117	23	607	72	845	2.4405	0.892204	0.763184	-0.270256	2.18812	0.783044	ACT	0.1683	0.21801	0.132866	TTC	0.270033	0.237247	0.296803	0	0
ACTTTG	TL	187	2011	98	1253	31	296	2.84193	1.04448	1.13249	0.124416	2.40159	0.876131	ACT	0.1683	0.21801	0.132866	TTG	0.195359	0.319762	0.337662	0	0
ACTTTT	TF	94	1413	70	1002	87	1263	1.301	0.263136	1.07694	0.0741258	1.94559	0.665568	ACT	0.1683	0.21801	0.132866	TTT	0.30684	0.3015	0.269321	0	0
AGAAAA	RK	257	2552	370	3522	538	5371	0.864859	-0.145189	1.32432	0.280899	1.3341	0.288259	AGA	0.390706	0.232043	0.302793	AAA	0.299071	0.342689	0.248381	0	0
AGAAAC	RN	235	1601	87	1364	271	2128	1.76192	0.566405	1.14962	0.139431	1.54058	0.432157	AGA	0.390706	0.232043	0.302793	AAC	0.214	0.241673	0.273883	0	0
AGAAAG	RK	394	2135	119	2042	284	2197	1.66883	0.512122	0.775469	-0.254287	1.36301	0.309694	AGA	0.390706	0.232043	0.302793	AAG	0.283618	0.326423	0.314176	0	0
AGAAAT	RN	219	2165	152	1977	507	3403	1.0672	0.0650342	1.11476	0.108642	1.65496	0.503776	AGA	0.390706	0.232043	0.302793	AAT	0.243596	0.29903	0.297812	0	0
AGAACA	RT	111	1042	114	1462	238	1979	1.58538	0.460824	1.43078	0.358221	1.55122	0.439039	AGA	0.390706	0.232043	0.302793	ACA	0.173361	0.236762	0.256989	0	0
AGAACC	RT	57	678	41	601	108	930	1.91163	0.647957	1.7761	0.574419	1.48049	0.392371	AGA	0.390706	0.232043	0.302793	ACC	0.114368	0.169285	0.261172	0	0
AGAACG	RT	9	434	67	1137	66	488	0.880875	-0.12684	1.50889	0.411375	1.66049	0.507112	AGA	0.390706	0.232043	0.302793	ACG	0.0667954	0.170664	0.272511	0	0
AGAACT	RT	133	1091	63	883	90	1732	1.86616	0.623882	1.43114	0.358472	1.30522	0.266374	AGA	0.390706	0.232043	0.302793	ACT	0.1683	0.21801	0.132866	0	0
AGAAGA	RR	637	2264	299	2303	690	5702	1.84524	0.612608	2.41826	0.883048	1.32155	0.278807	AGA	0.390706	0.232043	0.302793	AGA	0.390706	0.232043	0.302793	0	0
AGAAGC	RS	44	600	78	1029	277	1906	1.47634	0.389566	1.91183	0.648059	1.98753	0.686894	AGA	0.390706	0.232043	0.302793	AGC	0.129808	0.172891	0.242234	0	0
AGAAGG	RR	56	939	254	1940	236	1628	1.46206	0.379849	2.70463	0.994964	1.62932	0.488164	AGA	0.390706	0.232043	0.302793	AGG	0.106153	0.209334	0.2949	0	0
AGAAGT	RS	121	858	89	1104	273	1795	1.63017	0.488681	2.03703	0.711493	2.0059	0.696092	AGA	0.390706	0.232043	0.302793	AGT	0.22299	0.172312	0.251183	0	0
AGAATA	RI	208	1222	73	1949	170	1274	1.19327	0.176695	0.629219	-0.463275	1.40472	0.339835	AGA	0.390706	0.232043	0.302793	ATA	0.366549	0.259912	0.315321	0	0
AGAATC	RI	109	939	27	682	254	1808	1.69996	0.530606	0.754442	-0.281777	1.52198	0.420011	AGA	0.390706	0.232043	0.302793	ATC	0.176188	0.234177	0.305878	0	0
AGAATG	RM	424	1088	82	1825	126	808	1.39708	0.334384	0.674524	-0.393748	1.30935	0.269533	AGA	0.390706	0.232043	0.302793	ATG	0.714973	0.29041	0.395962	0	0
AGAATT	RI	203	1723	45	1284	321	3338	1.22919	0.206355	0.516963	-0.659784	1.40445	0.339644	AGA	0.390706	0.232043	0.302793	ATT	0.246391	0.29842	0.226772	0	0
AGACAA	RQ	233	1356	65	973	134	1809	1.1445	0.134972	1.16749	0.154853	1.07922	0.0762368	AGA	0.390706	0.232043	0.302793	CAA	0.385628	0.25013	0.228245	0	0
AGACAC	RH	58	409	14	420	55	787	1.90458	0.644261	0.940382	-0.061469	1.21273	0.192877	AGA	0.390706	0.232043	0.302793	CAC	0.193383	0.163281	0.193531	0	0
AGACAG	RQ	41	647	30	695	48	706	0.945632	-0.0559021	0.959783	-0.0410483	1.31073	0.270587	AGA	0.390706	0.232043	0.302793	CAG	0.175429	0.199991	0.174629	0	0
AGACAT	RH	86	722	25	535	72	1249	0.93017	-0.0723878	0.927857	-0.074878	0.912353	-0.0917284	AGA	0.390706	0.232043	0.302793	CAT	0.331107	0.225299	0.2114	0	0
AGACCA	RP	164	783	52	696	57	842	1.68271	0.520408	1.79126	0.582921	1.39148	0.330367	AGA	0.390706	0.232043	0.302793	CCA	0.320116	0.182943	0.163297	0	0
AGACCC	RP	7	271	11	209	37	619	0.587055	-0.532637	3.33368	1.20408	1.24112	0.216015	AGA	0.390706	0.232043	0.302793	CCC	0.128231	0.0738703	0.163092	0	0
AGACCG	RP	8	257	16	376	13	220	0.939279	-0.0626422	2.15027	0.765593	1.19181	0.175477	AGA	0.390706	0.232043	0.302793	CCG	0.0950557	0.0903747	0.175542	0	0
AGACCT	RP	62	611	17	347	24	581	1.15078	0.140442	2.0264	0.706263	1.91537	0.649911	AGA	0.390706	0.232043	0.302793	CCT	0.228953	0.110002	0.074066	0	0
AGACGA	RR	16	169	7	382	112	1962	1.25068	0.22369	1.22201	0.200501	1.24016	0.215244	AGA	0.390706	0.232043	0.302793	CGA	0.204646	0.0736626	0.153297	0	0
AGACGC	RR	9	141	9	260	33	695	1.44724	0.369656	1.93672	0.660995	1.56691	0.449103	AGA	0.390706	0.232043	0.302793	CGC	0.124544	0.085256	0.102963	0	0
AGACGG	RR	3	120	10	313	30	625	0.835967	-0.179166	2.37568	0.865284	1.1402	0.131205	AGA	0.390706	0.232043	0.302793	CGG	0.101213	0.0635487	0.143437	0	0
AGACGT	RR	95	376	11	291	38	813	1.53486	0.428437	2.32573	0.844035	1.29046	0.254995	AGA	0.390706	0.232043	0.302793	CGT	0.424632	0.0761501	0.122617	0	0
AGACTA	RL	22	751	35	729	41	569	1.26475	0.234878	1.45642	0.37598	1.10132	0.0965061	AGA	0.390706	0.232043	0.302793	CTA	0.0618947	0.145924	0.220962	0	0
AGACTC	RL	4	213	23	374	30	834	0.534903	-0.625669	1.29417	0.257867	0.711684	-0.340121	AGA	0.390706	0.232043	0.302793	CTC	0.111797	0.213119	0.172283	0	0
AGACTG	RL	13	527	41	727	22	356	1.0113	0.0112406	1.17921	0.164841	0.917096	-0.0865434	AGA	0.390706	0.232043	0.302793	CTG	0.0671062	0.210844	0.232006	0	0
AGACTT	RL	29	446	35	677	54	1242	0.646393	-0.436348	1.05317	0.0518083	0.936302	-0.0658175	AGA	0.390706	0.232043	0.302793	CTT	0.265746	0.217272	0.156074	0	0
AGAGAA	RE	487	2571	222	1437	87	2119	1.23923	0.214493	2.10204	0.742909	0.489251	-0.71488	AGA	0.390706	0.232043	0.302793	GAA	0.391873	0.317934	0.280201	0	0
AGAGAC	RD	120	1064	68	555	44	743	1.5102	0.412241	2.37711	0.865886	0.726492	-0.319528	AGA	0.390706	0.232043	0.302793	GAC	0.192554	0.224987	0.274956	0	0
AGAGAG	RE	69	1063	119	888	30	778	0.980466	-0.0197275	1.87954	0.63103	0.539059	-0.61793	AGA	0.390706	0.232043	0.302793	GAG	0.171741	0.309499	0.243805	0	0
AGAGAT	RD	318	2029	67	770	63	1170	1.21197	0.192245	1.44773	0.369994	0.63127	-0.460021	AGA	0.390706	0.232043	0.302793	GAT	0.331859	0.262543	0.285932	0	0
AGAGCA	RA	76	831	22	605	67	1215	1.22215	0.200608	1.17167	0.158428	0.727973	-0.317491	AGA	0.390706	0.232043	0.302793	GCA	0.193818	0.139599	0.253697	0	0
AGAGCC	RA	52	645	5	215	21	607	1.39812	0.335126	1.10492	0.0997754	0.508459	-0.676372	AGA	0.390706	0.232043	0.302793	GCC	0.150193	0.108342	0.235027	0	0
AGAGCG	RA	6	287	10	354	14	226	1.02359	0.0233119	1.45102	0.37227	1.02487	0.0245636	AGA	0.390706	0.232043	0.302793	GCG	0.0607759	0.0920283	0.212938	0	0
AGAGCT	RA	171	1083	13	351	25	966	1.91005	0.647129	1.22133	0.199942	0.554043	-0.590512	AGA	0.390706	0.232043	0.302793	GCT	0.21262	0.140341	0.160272	0	0
AGAGGA	RG	47	626	23	627	133	2598	1.12306	0.116055	0.435961	-0.830204	0.577875	-0.548398	AGA	0.390706	0.232043	0.302793	GGA	0.17447	0.377778	0.294659	0	0
AGAGGC	RG	35	543	8	365	58	957	1.73016	0.548214	0.377257	-0.974828	0.691965	-0.36822	AGA	0.390706	0.232043	0.302793	GGC	0.0978966	0.280902	0.293939	0	0
AGAGGG	RG	12	259	11	432	29	679	1.11339	0.10741	0.305512	-1.18577	0.46314	-0.769725	AGA	0.390706	0.232043	0.302793	GGG	0.11494	0.390928	0.314597	0	0
AGAGGT	RG	352	1293	7	347	39	820	1.94035	0.66287	0.272474	-1.30021	0.659706	-0.415961	AGA	0.390706	0.232043	0.302793	GGT	0.35984	0.363595	0.243905	0	0
AGAGTA	RV	40	649	23	711	45	594	1.33875	0.291734	0.465601	-0.764426	0.870085	-0.139164	AGA	0.390706	0.232043	0.302793	GTA	0.120593	0.311996	0.29345	0	0
AGAGTC	RV	39	511	9	218	43	710	1.29267	0.25671	0.929821	-0.0727633	0.826451	-0.190615	AGA	0.390706	0.232043	0.302793	GTC	0.154686	0.211636	0.247298	0	0
AGAGTG	RV	40	487	28	587	18	296	1.22272	0.201081	0.608985	-0.495962	0.676072	-0.391456	AGA	0.390706	0.232043	0.302793	GTG	0.175867	0.349017	0.312507	0	0
AGAGTT	RV	141	1065	31	497	74	1593	1.47671	0.389817	0.937609	-0.0644227	0.745989	-0.293044	AGA	0.390706	0.232043	0.302793	GTT	0.23088	0.295346	0.208303	0	0
AGATAC	RY	107	708	30	427	110	1292	1.30632	0.267212	1.27443	0.242497	1.44169	0.365816	AGA	0.390706	0.232043	0.302793	TAC	0.298455	0.244926	0.196656	0	0
AGATAT	RY	107	958	68	728	308	2688	0.882628	-0.124852	1.40451	0.33969	1.51034	0.412334	AGA	0.390706	0.232043	0.302793	TAT	0.326571	0.290421	0.251274	0	0
AGATCA	RS	100	1003	112	1072	125	1333	1.32951	0.284811	1.8418	0.610744	1.3089	0.269186	AGA	0.390706	0.232043	0.302793	TCA	0.193663	0.246416	0.238322	0	0
AGATCC	RS	36	560	13	342	121	1151	1.19097	0.174768	1.09221	0.0882045	1.2466	0.220421	AGA	0.390706	0.232043	0.302793	TCC	0.141739	0.161049	0.280566	0	0
AGATCG	RS	17	422	38	562	30	327	1.21332	0.193357	2.29862	0.832309	1.16255	0.150617	AGA	0.390706	0.232043	0.302793	TCG	0.0897652	0.129874	0.268491	0	0
AGATCT	RS	111	992	43	453	55	1019	1.3582	0.306162	2.31127	0.837796	1.20006	0.182372	AGA	0.390706	0.232043	0.302793	TCT	0.212547	0.180709	0.151091	0	0
AGATGC	RC	16	202	64	401	154	1707	1.0023	0.00230166	2.28126	0.824727	1.00062	0.000614884	AGA	0.390706	0.232043	0.302793	TGC	0.213847	0.305453	0.299524	0	0
AGATGG	RW	262	572	126	741	146	1511	1.24268	0.217269	1.86677	0.624212	1.06316	0.0612466	AGA	0.390706	0.232043	0.302793	TGG	0.945349	0.39513	0.30201	0	0
AGATGT	RC	70	388	86	464	153	1719	1.24308	0.217594	2.44035	0.892142	1.08641	0.0828752	AGA	0.390706	0.232043	0.302793	TGT	0.375802	0.330404	0.272179	0	0
AGATTA	RL	126	1523	39	1168	119	1019	1.67927	0.518359	0.974289	-0.0260476	1.24222	0.2169	AGA	0.390706	0.232043	0.302793	TTA	0.127013	0.151353	0.312779	0	0
AGATTC	RF	98	838	40	724	171	1762	1.11842	0.11192	1.02725	0.0268865	1.08558	0.0821162	AGA	0.390706	0.232043	0.302793	TTC	0.270033	0.237247	0.296803	0	0
AGATTG	RL	125	1370	126	1451	79	608	1.20407	0.185705	1.1788	0.164501	1.28483	0.250626	AGA	0.390706	0.232043	0.302793	TTG	0.195359	0.319762	0.337662	0	0
AGATTT	RF	153	1465	61	1033	357	3364	0.876243	-0.132112	0.857068	-0.154238	1.30461	0.265908	AGA	0.390706	0.232043	0.302793	TTT	0.30684	0.3015	0.269321	0	0
AGCAAA	SK	77	1228	185	1836	73	1530	1.63481	0.491527	1.70895	0.535881	0.803347	-0.218968	AGC	0.129808	0.172891	0.242234	AAA	0.299071	0.342689	0.248381	0	0
AGCAAC	SN	36	864	80	1402	29	645	1.53982	0.431668	1.38174	0.323343	0.699986	-0.356695	AGC	0.129808	0.172891	0.242234	AAC	0.214	0.241673	0.273883	0	0
AGCAAG	SK	58	767	149	1469	87	879	2.08668	0.735573	1.80809	0.592272	1.31399	0.273068	AGC	0.129808	0.172891	0.242234	AAG	0.283618	0.326423	0.314176	0	0
AGCAAT	SN	39	1274	105	1120	49	912	0.992151	-0.00787967	1.829	0.603767	0.759141	-0.275568	AGC	0.129808	0.172891	0.242234	AAT	0.243596	0.29903	0.297812	0	0
AGCACA	ST	22	603	35	477	46	738	1.69215	0.526	1.83988	0.6097	1.02165	0.0214217	AGC	0.129808	0.172891	0.242234	ACA	0.173361	0.236762	0.256989	0	0
AGCACC	ST	8	380	8	259	22	550	1.59115	0.464458	1.18271	0.167808	0.659803	-0.415814	AGC	0.129808	0.172891	0.242234	ACC	0.114368	0.169285	0.261172	0	0
AGCACG	ST	4	251	21	346	13	164	2.28834	0.827828	2.14872	0.764871	1.28536	0.251039	AGC	0.129808	0.172891	0.242234	ACG	0.0667954	0.170664	0.272511	0	0
AGCACT	ST	14	605	26	326	14	480	1.13301	0.124877	2.19061	0.784181	0.968944	-0.0315484	AGC	0.129808	0.172891	0.242234	ACT	0.1683	0.21801	0.132866	0	0
AGCAGA	SR	33	493	39	777	60	1354	1.35706	0.305323	1.28156	0.248078	0.613777	-0.488124	AGC	0.129808	0.172891	0.242234	AGA	0.390706	0.232043	0.302793	0	0
AGCAGC	SS	14	497	47	1068	34	752	1.78755	0.580847	1.50216	0.406906	0.792143	-0.233013	AGC	0.129808	0.172891	0.242234	AGC	0.129808	0.172891	0.242234	0	0
AGCAGG	SR	11	285	41	733	45	571	3.04497	1.11349	1.58103	0.458078	1.12578	0.118472	AGC	0.129808	0.172891	0.242234	AGG	0.106153	0.209334	0.2949	0	0
AGCAGT	SS	21	664	23	576	21	584	1.14292	0.133583	1.3962	0.333754	0.618076	-0.481143	AGC	0.129808	0.172891	0.242234	AGT	0.22299	0.172312	0.251183	0	0
AGCATA	SI	54	614	60	746	43	393	1.87955	0.631032	1.81723	0.597311	1.46207	0.379856	AGC	0.129808	0.172891	0.242234	ATA	0.366549	0.259912	0.315321	0	0
AGCATC	SI	19	398	39	455	54	741	2.19169	0.784675	2.1666	0.773158	1.00041	0.000405864	AGC	0.129808	0.172891	0.242234	ATC	0.176188	0.234177	0.305878	0	0
AGCATG	SM	54	446	56	797	35	260	1.32576	0.281983	1.42261	0.352495	1.43805	0.363288	AGC	0.129808	0.172891	0.242234	ATG	0.714973	0.29041	0.395962	0	0
AGCATT	SI	37	801	64	675	70	1087	1.48144	0.393013	1.86366	0.622541	1.18797	0.172247	AGC	0.129808	0.172891	0.242234	ATT	0.246391	0.29842	0.226772	0	0
AGCCAA	SQ	20	627	78	1033	55	1188	0.66802	-0.403437	1.76672	0.569125	0.851865	-0.160327	AGC	0.129808	0.172891	0.242234	CAA	0.385628	0.25013	0.228245	0	0
AGCCAC	SH	5	189	17	408	28	609	1.25799	0.229514	1.55897	0.444029	1.0141	0.0140049	AGC	0.129808	0.172891	0.242234	CAC	0.193383	0.163281	0.193531	0	0
AGCCAG	SQ	5	261	41	638	17	373	1.00565	0.00563218	1.90092	0.642338	1.13776	0.129058	AGC	0.129808	0.172891	0.242234	CAG	0.175429	0.199991	0.174629	0	0
AGCCAT	SH	8	346	48	622	55	978	0.603452	-0.505089	2.01918	0.702692	1.11703	0.110676	AGC	0.129808	0.172891	0.242234	CAT	0.331107	0.225299	0.2114	0	0
AGCCCA	SP	13	308	25	450	11	424	1.09034	0.0864857	1.82267	0.600301	0.713804	-0.337147	AGC	0.129808	0.172891	0.242234	CCA	0.320116	0.182943	0.163297	0	0
AGCCCC	SP	5	168	2	135	7	230	2.1329	0.757482	1.72719	0.546493	0.876619	-0.131683	AGC	0.129808	0.172891	0.242234	CCC	0.128231	0.0738703	0.163092	0	0
AGCCCG	SP	8	89	4	254	7	109	8.10439	2.09241	1.2549	0.227057	1.71033	0.536688	AGC	0.129808	0.172891	0.242234	CCG	0.0950557	0.0903747	0.175542	0	0
AGCCCT	SP	10	285	5	251	1	279	1.29413	0.257841	1.25192	0.224682	0.398124	-0.920992	AGC	0.129808	0.172891	0.242234	CCT	0.228953	0.110002	0.074066	0	0
AGCCGA	SR	4	75	3	217	22	497	2.47658	0.906878	1.44073	0.365152	1.24374	0.218124	AGC	0.129808	0.172891	0.242234	CGA	0.204646	0.0736626	0.153297	0	0
AGCCGC	SR	5	87	5	175	55	537	4.2174	1.43922	2.31281	0.838464	4.17339	1.42873	AGC	0.129808	0.172891	0.242234	CGC	0.124544	0.085256	0.102963	0	0
AGCCGG	SR	1	54	4	252	16	285	2.76777	1.01804	1.79874	0.587089	1.71076	0.536935	AGC	0.129808	0.172891	0.242234	CGG	0.101213	0.0635487	0.143437	0	0
AGCCGT	SR	5	119	7	162	14	388	0.907102	-0.0975005	3.72785	1.31583	1.29824	0.26101	AGC	0.129808	0.172891	0.242234	CGT	0.424632	0.0761501	0.122617	0	0
AGCCTA	SL	0	224	11	569	3	177	0.553175	-0.592082	0.834463	-0.180966	0.419844	-0.867872	AGC	0.129808	0.172891	0.242234	CTA	0.0618947	0.145924	0.220962	0	0
AGCCTC	SL	1	91	22	383	18	412	1.49799	0.404126	1.62556	0.485849	1.10237	0.0974596	AGC	0.129808	0.172891	0.242234	CTC	0.111797	0.213119	0.172283	0	0
AGCCTG	SL	1	176	33	663	1	153	1.29716	0.260175	1.40468	0.339809	0.231087	-1.46496	AGC	0.129808	0.172891	0.242234	CTG	0.0671062	0.210844	0.232006	0	0
AGCCTT	SL	6	252	26	498	23	627	0.802064	-0.220567	1.44041	0.364926	1.01085	0.0107907	AGC	0.129808	0.172891	0.242234	CTT	0.265746	0.217272	0.156074	0	0
AGCGAA	SE	40	979	3	156	8	505	0.822452	-0.195466	0.463501	-0.768947	0.262052	-1.33921	AGC	0.129808	0.172891	0.242234	GAA	0.391873	0.317934	0.280201	0	0
AGCGAC	SD	17	508	5	92	4	198	1.41482	0.347003	1.65859	0.505966	0.377241	-0.974872	AGC	0.129808	0.172891	0.242234	GAC	0.192554	0.224987	0.274956	0	0
AGCGAG	SE	17	483	6	134	3	175	1.66821	0.511753	0.969019	-0.0314712	0.384831	-0.954951	AGC	0.129808	0.172891	0.242234	GAG	0.171741	0.309499	0.243805	0	0
AGCGAT	SD	40	996	1	128	7	324	0.954626	-0.0464353	0.34156	-1.07423	0.355394	-1.03453	AGC	0.129808	0.172891	0.242234	GAT	0.331859	0.262543	0.285932	0	0
AGCGCA	SA	6	380	6	169	4	358	0.730259	-0.314356	1.70605	0.534184	0.226634	-1.48442	AGC	0.129808	0.172891	0.242234	GCA	0.193818	0.139599	0.253697	0	0
AGCGCC	SA	8	315	2	123	10	200	1.46084	0.379014	1.2916	0.255883	0.961266	-0.0395042	AGC	0.129808	0.172891	0.242234	GCC	0.150193	0.108342	0.235027	0	0
AGCGCG	SA	3	118	7	104	0	57	4.26069	1.44943	4.78857	1.56623	0.33426	-1.09583	AGC	0.129808	0.172891	0.242234	GCG	0.0607759	0.0920283	0.212938	0	0
AGCGCT	SA	11	483	2	92	7	274	0.898317	-0.107232	1.32948	0.284787	0.749315	-0.288595	AGC	0.129808	0.172891	0.242234	GCT	0.21262	0.140341	0.160272	0	0
AGCGGA	SG	8	341	2	100	5	480	1.16197	0.150113	0.454768	-0.787967	0.174764	-1.74432	AGC	0.129808	0.172891	0.242234	GGA	0.17447	0.377778	0.294659	0	0
AGCGGC	SG	5	296	3	70	8	323	1.58974	0.463569	1.16004	0.148454	0.390127	-0.941284	AGC	0.129808	0.172891	0.242234	GGC	0.0978966	0.280902	0.293939	0	0
AGCGGG	SG	2	192	1	69	7	220	1.04181	0.0409623	0.422729	-0.861025	0.475016	-0.744406	AGC	0.129808	0.172891	0.242234	GGG	0.11494	0.390928	0.314597	0	0
AGCGGT	SG	15	567	5	107	4	252	0.60306	-0.505739	0.883765	-0.123564	0.334498	-1.09512	AGC	0.129808	0.172891	0.242234	GGT	0.35984	0.363595	0.243905	0	0
AGCGTA	SV	9	314	24	307	4	159	2.02799	0.707045	1.50476	0.408632	0.439624	-0.821835	AGC	0.129808	0.172891	0.242234	GTA	0.120593	0.311996	0.29345	0	0
AGCGTC	SV	5	219	9	145	5	268	1.35823	0.306185	1.87191	0.62696	0.372343	-0.987939	AGC	0.129808	0.172891	0.242234	GTC	0.154686	0.211636	0.247298	0	0
AGCGTG	SV	8	247	47	368	4	93	1.58966	0.463519	2.15574	0.768132	0.702665	-0.352875	AGC	0.129808	0.172891	0.242234	GTG	0.175867	0.349017	0.312507	0	0
AGCGTT	SV	10	476	20	235	5	481	0.769462	-0.262064	1.74262	0.55539	0.246703	-1.39957	AGC	0.129808	0.172891	0.242234	GTT	0.23088	0.295346	0.208303	0	0
AGCTAC	SY	21	300	6	525	54	808	1.88658	0.634766	0.314271	-1.1575	1.42716	0.355685	AGC	0.129808	0.172891	0.242234	TAC	0.298455	0.244926	0.196656	0	0
AGCTAT	SY	26	410	5	641	73	1015	1.54968	0.43805	0.186129	-1.68131	1.19662	0.179499	AGC	0.129808	0.172891	0.242234	TAT	0.326571	0.290421	0.251274	0	0
AGCTCA	SS	22	597	11	368	79	865	1.52996	0.42524	0.763332	-0.270062	1.6002	0.470128	AGC	0.129808	0.172891	0.242234	TCA	0.193663	0.246416	0.238322	0	0
AGCTCC	SS	11	401	2	132	53	575	1.62243	0.483924	0.810097	-0.210601	1.37944	0.321676	AGC	0.129808	0.172891	0.242234	TCC	0.141739	0.161049	0.280566	0	0
AGCTCG	SS	11	272	2	240	20	211	3.77232	1.32769	0.554383	-0.589899	1.52306	0.420724	AGC	0.129808	0.172891	0.242234	TCG	0.0897652	0.129874	0.268491	0	0
AGCTCT	SS	27	725	3	252	22	495	1.39787	0.334947	0.506043	-0.681133	1.26699	0.236641	AGC	0.129808	0.172891	0.242234	TCT	0.212547	0.180709	0.151091	0	0
AGCTGC	SC	3	107	17	429	121	1237	1.33423	0.288356	0.792658	-0.232364	1.35823	0.306181	AGC	0.129808	0.172891	0.242234	TGC	0.213847	0.305453	0.299524	0	0
AGCTGG	SW	31	223	21	672	64	671	1.16415	0.151989	0.478513	-0.737071	1.32217	0.279276	AGC	0.129808	0.172891	0.242234	TGG	0.945349	0.39513	0.30201	0	0
AGCTGT	SC	10	179	8	436	73	835	1.25274	0.22533	0.36053	-1.02018	1.34257	0.294583	AGC	0.129808	0.172891	0.242234	TGT	0.375802	0.330404	0.272179	0	0
AGCTTA	SL	12	512	14	479	44	389	1.53701	0.429838	1.19423	0.177499	1.52292	0.420627	AGC	0.129808	0.172891	0.242234	TTA	0.127013	0.151353	0.312779	0	0
AGCTTC	SF	12	358	19	390	60	938	1.03307	0.032536	1.24704	0.220769	0.903569	-0.101403	AGC	0.129808	0.172891	0.242234	TTC	0.270033	0.237247	0.296803	0	0
AGCTTG	SL	13	478	27	573	31	243	1.15255	0.141974	0.88236	-0.125155	1.60341	0.47213	AGC	0.129808	0.172891	0.242234	TTG	0.195359	0.319762	0.337662	0	0
AGCTTT	SF	30	593	54	748	118	1382	1.31027	0.270235	1.4087	0.342671	1.31892	0.276816	AGC	0.129808	0.172891	0.242234	TTT	0.30684	0.3015	0.269321	0	0
AGGAAA	RK	106	1581	343	3430	56	1316	2.13046	0.756337	1.39765	0.334791	0.590875	-0.526151	AGG	0.106153	0.209334	0.2949	AAA	0.299071	0.342689	0.248381	0	0
AGGAAC	RN	15	575	98	1284	35	543	1.2228	0.20114	1.52288	0.420602	0.819339	-0.199257	AGG	0.106153	0.209334	0.2949	AAC	0.214	0.241673	0.273883	0	0
AGGAAG	RK	32	935	203	2699	58	614	1.17104	0.157896	1.10572	0.1005	1.03545	0.0348341	AGG	0.106153	0.209334	0.2949	AAG	0.283618	0.326423	0.314176	0	0
AGGAAT	RN	20	803	136	1581	48	749	1.0101	0.0100446	1.38344	0.324573	0.743905	-0.295842	AGG	0.106153	0.209334	0.2949	AAT	0.243596	0.29903	0.297812	0	0
AGGACA	RT	10	462	95	1289	15	411	1.29101	0.255427	1.50152	0.406476	0.512427	-0.668597	AGG	0.106153	0.209334	0.2949	ACA	0.173361	0.236762	0.256989	0	0
AGGACC	RT	6	242	29	527	8	261	2.37278	0.864061	1.60336	0.4721	0.446004	-0.807427	AGG	0.106153	0.209334	0.2949	ACC	0.114368	0.169285	0.261172	0	0
AGGACG	RT	4	207	41	1077	6	100	3.39023	1.2209	1.09056	0.0866935	0.862416	-0.148018	AGG	0.106153	0.209334	0.2949	ACG	0.0667954	0.170664	0.272511	0	0
AGGACT	RT	6	387	80	828	3	311	1.00984	0.00979053	2.14099	0.761266	0.327203	-1.11717	AGG	0.106153	0.209334	0.2949	ACT	0.1683	0.21801	0.132866	0	0
AGGAGA	RR	25	605	61	1345	34	833	1.03448	0.0338941	0.948286	-0.0530993	0.469982	-0.75506	AGG	0.106153	0.209334	0.2949	AGA	0.390706	0.232043	0.302793	0	0
AGGAGC	RS	3	209	29	788	9	331	1.38232	0.323763	1.05059	0.0493481	0.42165	-0.86358	AGG	0.106153	0.209334	0.2949	AGC	0.129808	0.172891	0.242234	0	0
AGGAGG	RR	9	311	66	1249	15	368	2.84436	1.04534	1.22317	0.201444	0.498589	-0.695972	AGG	0.106153	0.209334	0.2949	AGG	0.106153	0.209334	0.2949	0	0
AGGAGT	RS	6	288	45	836	6	293	1.02326	0.0229899	1.52363	0.421093	0.321429	-1.13498	AGG	0.106153	0.209334	0.2949	AGT	0.22299	0.172312	0.251183	0	0
AGGATA	RI	30	555	116	1930	11	250	1.43293	0.359719	1.11362	0.107616	0.514138	-0.665263	AGG	0.106153	0.209334	0.2949	ATA	0.366549	0.259912	0.315321	0	0
AGGATC	RI	9	310	38	808	35	504	1.71923	0.541875	0.983407	-0.0167322	0.790293	-0.235352	AGG	0.106153	0.209334	0.2949	ATC	0.176188	0.234177	0.305878	0	0
AGGATG	RM	24	412	131	2216	13	198	0.797571	-0.226184	0.979393	-0.0208225	0.602485	-0.506692	AGG	0.106153	0.209334	0.2949	ATG	0.714973	0.29041	0.395962	0	0
AGGATT	RI	7	607	92	1462	35	849	0.503074	-0.687018	1.01759	0.0174353	0.633315	-0.456788	AGG	0.106153	0.209334	0.2949	ATT	0.246391	0.29842	0.226772	0	0
AGGCAA	RQ	34	734	88	1026	14	802	1.16327	0.151237	1.65506	0.50384	0.277523	-1.28185	AGG	0.106153	0.209334	0.2949	CAA	0.385628	0.25013	0.228245	0	0
AGGCAC	RH	4	194	22	444	9	382	1.24907	0.222396	1.51214	0.413525	0.457483	-0.782016	AGG	0.106153	0.209334	0.2949	CAC	0.193383	0.163281	0.193531	0	0
AGGCAG	RQ	11	380	25	728	11	394	1.69131	0.525504	0.851913	-0.160271	0.589918	-0.527772	AGG	0.106153	0.209334	0.2949	CAG	0.175429	0.199991	0.174629	0	0
AGGCAT	RH	28	370	32	590	11	508	2.22395	0.799284	1.18393	0.168843	0.378167	-0.97242	AGG	0.106153	0.209334	0.2949	CAT	0.331107	0.225299	0.2114	0	0
AGGCCA	RP	16	479	62	869	22	531	1.04224	0.041376	1.89089	0.637047	0.897765	-0.107847	AGG	0.106153	0.209334	0.2949	CCA	0.320116	0.182943	0.163297	0	0
AGGCCC	RP	7	201	10	292	12	289	2.90948	1.06797	2.42782	0.886992	0.932047	-0.0703726	AGG	0.106153	0.209334	0.2949	CCC	0.128231	0.0738703	0.163092	0	0
AGGCCG	RP	6	158	20	429	5	101	4.36307	1.47318	2.58146	0.948353	1.1363	0.127779	AGG	0.106153	0.209334	0.2949	CCG	0.0950557	0.0903747	0.175542	0	0
AGGCCT	RP	8	373	20	354	3	263	0.990135	-0.00991412	2.56893	0.94349	0.693684	-0.365739	AGG	0.106153	0.209334	0.2949	CCT	0.228953	0.110002	0.074066	0	0
AGGCGA	RR	9	129	1	336	10	690	3.54098	1.2644	0.38487	-0.95485	0.352132	-1.04375	AGG	0.106153	0.209334	0.2949	CGA	0.204646	0.0736626	0.153297	1	0
AGGCGC	RR	3	98	10	257	5	379	3.05613	1.11715	2.38896	0.870857	0.520009	-0.653909	AGG	0.106153	0.209334	0.2949	CGC	0.124544	0.085256	0.102963	0	0
AGGCGG	RR	6	99	8	294	17	345	6.51526	1.87415	2.29337	0.830023	1.22987	0.206912	AGG	0.106153	0.209334	0.2949	CGG	0.101213	0.0635487	0.143437	1	0
AGGCGT	RR	8	200	8	264	2	312	0.993353	-0.00666944	2.13053	0.756369	0.265063	-1.32779	AGG	0.106153	0.209334	0.2949	CGT	0.424632	0.0761501	0.122617	0	0
AGGCTA	RL	1	460	46	970	19	302	0.660305	-0.415053	1.58458	0.460318	1.01297	0.0128828	AGG	0.106153	0.209334	0.2949	CTA	0.0618947	0.145924	0.220962	0	0
AGGCTC	RL	5	183	29	530	19	521	2.74772	1.01077	1.26639	0.236167	0.754122	-0.282201	AGG	0.106153	0.209334	0.2949	CTC	0.111797	0.213119	0.172283	0	0
AGGCTG	RL	6	342	78	953	14	190	2.86491	1.05254	1.8762	0.629248	1.14784	0.137885	AGG	0.106153	0.209334	0.2949	CTG	0.0671062	0.210844	0.232006	0	0
AGGCTT	RL	12	381	62	809	8	534	1.20637	0.18762	1.71006	0.536529	0.365496	-1.0065	AGG	0.106153	0.209334	0.2949	CTT	0.265746	0.217272	0.156074	0	0
AGGGAA	RE	46	1084	33	714	21	582	1.04134	0.0405064	0.714492	-0.336184	0.456677	-0.78378	AGG	0.106153	0.209334	0.2949	GAA	0.391873	0.317934	0.280201	0	0
AGGGAC	RD	13	479	15	285	3	229	1.42694	0.35553	1.18784	0.172137	0.214483	-1.53952	AGG	0.106153	0.209334	0.2949	GAC	0.192554	0.224987	0.274956	0	0
AGGGAG	RE	15	498	4	384	5	212	1.75879	0.564628	0.200452	-1.60718	0.391791	-0.937028	AGG	0.106153	0.209334	0.2949	GAG	0.171741	0.309499	0.243805	0	0
AGGGAT	RD	27	828	17	343	9	299	0.95878	-0.0420932	0.952083	-0.0491033	0.395313	-0.928077	AGG	0.106153	0.209334	0.2949	GAT	0.331859	0.262543	0.285932	0	0
AGGGCA	RA	13	449	25	588	6	261	1.51213	0.413522	1.51055	0.412476	0.357114	-1.0297	AGG	0.106153	0.209334	0.2949	GCA	0.193818	0.139599	0.253697	0	0
AGGGCC	RA	6	307	19	307	4	196	1.4255	0.354521	2.86314	1.05192	0.366193	-1.00459	AGG	0.106153	0.209334	0.2949	GCC	0.150193	0.108342	0.235027	0	0
AGGGCG	RA	0	174	13	385	0	63	0.885727	-0.121346	1.88269	0.632704	0.248824	-1.39101	AGG	0.106153	0.209334	0.2949	GCG	0.0607759	0.0920283	0.212938	0	0
AGGGCT	RA	12	494	15	340	5	282	1.1636	0.151517	1.59714	0.468214	0.448571	-0.801687	AGG	0.106153	0.209334	0.2949	GCT	0.21262	0.140341	0.160272	0	0
AGGGGA	RG	0	219	11	315	10	384	0.245429	-1.40475	0.480196	-0.733561	0.328804	-1.11229	AGG	0.106153	0.209334	0.2949	GGA	0.17447	0.377778	0.294659	0	0
AGGGGC	RG	5	216	0	147	3	183	2.66068	0.978583	0.114906	-2.16364	0.25079	-1.38314	AGG	0.106153	0.209334	0.2949	GGC	0.0978966	0.280902	0.293939	0	0
AGGGGG	RG	0	86	2	152	2	138	0.942058	-0.0596888	0.239604	-1.42877	0.232636	-1.45828	AGG	0.106153	0.209334	0.2949	GGG	0.11494	0.390928	0.314597	0	0
AGGGGT	RG	13	348	6	166	4	174	1.05018	0.0489584	0.550712	-0.596543	0.397224	-0.923255	AGG	0.106153	0.209334	0.2949	GGT	0.35984	0.363595	0.243905	0	0
AGGGTA	RV	7	297	101	873	6	126	2.09711	0.74056	1.7869	0.580482	0.63692	-0.451111	AGG	0.106153	0.209334	0.2949	GTA	0.120593	0.311996	0.29345	0	0
AGGGTC	RV	5	222	22	350	7	263	1.63856	0.49382	1.47908	0.391423	0.415518	-0.878229	AGG	0.106153	0.209334	0.2949	GTC	0.154686	0.211636	0.247298	0	0
AGGGTG	RV	3	244	95	895	1	84	0.874536	-0.134062	1.46649	0.382869	0.255315	-1.36526	AGG	0.106153	0.209334	0.2949	GTG	0.175867	0.349017	0.312507	0	0
AGGGTT	RV	3	391	67	622	29	627	0.416349	-0.876232	1.76543	0.568394	0.777663	-0.251462	AGG	0.106153	0.209334	0.2949	GTT	0.23088	0.295346	0.208303	0	0
AGGTAC	RY	6	346	6	299	136	822	0.636735	-0.451401	0.455096	-0.787248	2.87037	1.05444	AGG	0.106153	0.209334	0.2949	TAC	0.298455	0.244926	0.196656	0	0
AGGTAT	RY	13	451	4	363	268	1445	0.893473	-0.112639	0.225944	-1.48747	2.5105	0.920483	AGG	0.106153	0.209334	0.2949	TAT	0.326571	0.290421	0.251274	0	0
AGGTCA	RS	19	508	37	653	60	649	1.91133	0.6478	1.12642	0.11904	1.3353	0.289153	AGG	0.106153	0.209334	0.2949	TCA	0.193663	0.246416	0.238322	0	0
AGGTCC	RS	9	271	11	229	33	377	2.4435	0.893431	1.54759	0.436697	1.08712	0.0835319	AGG	0.106153	0.209334	0.2949	TCC	0.141739	0.161049	0.280566	0	0
AGGTCG	RS	7	258	14	361	20	184	3.24154	1.17605	1.52413	0.421425	1.43365	0.360221	AGG	0.106153	0.209334	0.2949	TCG	0.0897652	0.129874	0.268491	0	0
AGGTCT	RS	13	484	27	327	34	520	1.27939	0.24638	2.25666	0.813886	1.5077	0.410587	AGG	0.106153	0.209334	0.2949	TCT	0.212547	0.180709	0.151091	0	0
AGGTGC	RC	0	102	5	254	172	1028	0.42769	-0.849357	0.367982	-0.999721	1.90337	0.643627	AGG	0.106153	0.209334	0.2949	TGC	0.213847	0.305453	0.299524	0	0
AGGTGG	RW	18	232	11	476	213	1093	0.812596	-0.207521	0.304147	-1.19024	2.19634	0.786793	AGG	0.106153	0.209334	0.2949	TGG	0.945349	0.39513	0.30201	0	0
AGGTGT	RC	4	139	5	280	224	1210	0.895266	-0.110634	0.308716	-1.17533	2.31477	0.839311	AGG	0.106153	0.209334	0.2949	TGT	0.375802	0.330404	0.272179	0	0
AGGTTA	RL	5	700	35	817	88	519	0.634826	-0.454405	1.38906	0.328625	1.85556	0.618184	AGG	0.106153	0.209334	0.2949	TTA	0.127013	0.151353	0.312779	0	0
AGGTTC	RF	16	459	20	492	104	922	1.28927	0.254075	0.857693	-0.153509	1.2997	0.262136	AGG	0.106153	0.209334	0.2949	TTC	0.270033	0.237247	0.296803	0	0
AGGTTG	RL	8	577	67	895	53	341	0.750847	-0.286553	1.13379	0.12557	1.58566	0.461002	AGG	0.106153	0.209334	0.2949	TTG	0.195359	0.319762	0.337662	0	0
AGGTTT	RF	37	845	42	810	167	1345	1.37902	0.321373	0.84008	-0.174258	1.57151	0.45204	AGG	0.106153	0.209334	0.2949	TTT	0.30684	0.3015	0.269321	0	0
AGTAAA	SK	128	1601	0	0	30	1130	1.20745	0.188509	16.935	2.82938	0.43933	-0.822505	AGT	0.22299	0.172312	0.251183	AAA	0.299071	0.342689	0.248381	0	0
AGTAAC	SN	31	977	0	0	24	544	0.685667	-0.377364	24.0136	3.17862	0.66679	-0.405281	AGT	0.22299	0.172312	0.251183	AAC	0.214	0.241673	0.273883	0	0
AGTAAG	SK	36	825	0	0	24	543	0.708276	-0.344921	17.7789	2.87801	0.582342	-0.540698	AGT	0.22299	0.172312	0.251183	AAG	0.283618	0.326423	0.314176	0	0
AGTAAT	SN	91	1565	0	0	26	710	1.08154	0.0783817	19.4076	2.96566	0.507647	-0.677968	AGT	0.22299	0.172312	0.251183	AAT	0.243596	0.29903	0.297812	0	0
AGTACA	ST	29	708	87	904	20	535	1.09456	0.0903521	2.38346	0.868552	0.606945	-0.499317	AGT	0.22299	0.172312	0.251183	ACA	0.173361	0.236762	0.256989	0	0
AGTACC	ST	5	419	22	425	21	466	0.560161	-0.579531	1.85091	0.615679	0.718106	-0.331138	AGT	0.22299	0.172312	0.251183	ACC	0.114368	0.169285	0.261172	0	0
AGTACG	ST	7	325	72	729	23	184	1.64756	0.499294	3.40052	1.22393	1.89524	0.639347	AGT	0.22299	0.172312	0.251183	ACG	0.0667954	0.170664	0.272511	0	0
AGTACT	ST	30	677	48	636	9	455	1.21833	0.197477	2.04769	0.716713	0.657101	-0.419917	AGT	0.22299	0.172312	0.251183	ACT	0.1683	0.21801	0.132866	0	0
AGTAGA	SR	68	572	0	0	51	1186	1.38216	0.32365	25.0102	3.21928	0.575993	-0.551659	AGT	0.22299	0.172312	0.251183	AGA	0.390706	0.232043	0.302793	0	0
AGTAGC	SS	12	534	0	0	19	538	0.839465	-0.17499	33.567	3.51354	0.609841	-0.494557	AGT	0.22299	0.172312	0.251183	AGC	0.129808	0.172891	0.242234	0	0
AGTAGG	SR	9	324	0	0	9	361	1.29987	0.262266	27.7234	3.32228	0.372929	-0.986367	AGT	0.22299	0.172312	0.251183	AGG	0.106153	0.209334	0.2949	0	0
AGTAGT	SS	47	771	0	0	14	467	1.25041	0.223475	33.6799	3.5169	0.508002	-0.67727	AGT	0.22299	0.172312	0.251183	AGT	0.22299	0.172312	0.251183	0	0
AGTATA	SI	112	778	56	859	24	345	1.7747	0.573629	1.47991	0.39198	0.912266	-0.0918237	AGT	0.22299	0.172312	0.251183	ATA	0.366549	0.259912	0.315321	0	0
AGTATC	SI	28	541	28	538	29	623	1.36188	0.308865	1.33337	0.287711	0.625747	-0.468809	AGT	0.22299	0.172312	0.251183	ATC	0.176188	0.234177	0.305878	0	0
AGTATG	SM	115	575	70	942	13	190	1.26317	0.233622	1.5046	0.408525	0.736973	-0.305204	AGT	0.22299	0.172312	0.251183	ATG	0.714973	0.29041	0.395962	0	0
AGTATT	SI	85	1031	44	837	21	836	1.51673	0.41656	1.0443	0.0433501	0.461444	-0.773396	AGT	0.22299	0.172312	0.251183	ATT	0.246391	0.29842	0.226772	0	0
AGTCAA	SQ	50	743	30	731	79	1121	0.797157	-0.226704	0.982586	-0.0175669	1.24367	0.21807	AGT	0.22299	0.172312	0.251183	CAA	0.385628	0.25013	0.228245	0	0
AGTCAC	SH	5	217	6	431	41	567	0.638249	-0.449026	0.575921	-0.551785	1.52111	0.419438	AGT	0.22299	0.172312	0.251183	CAC	0.193383	0.163281	0.193531	0	0
AGTCAG	SQ	7	248	8	452	25	383	0.821303	-0.196863	0.576525	-0.550736	1.5436	0.434118	AGT	0.22299	0.172312	0.251183	CAG	0.175429	0.199991	0.174629	0	0
AGTCAT	SH	21	439	16	590	54	766	0.677199	-0.38979	0.740947	-0.299826	1.35043	0.300424	AGT	0.22299	0.172312	0.251183	CAT	0.331107	0.225299	0.2114	0	0
AGTCCA	SP	21	375	43	623	12	354	0.819676	-0.198846	2.23685	0.80507	0.892784	-0.11341	AGT	0.22299	0.172312	0.251183	CCA	0.320116	0.182943	0.163297	0	0
AGTCCC	SP	8	196	6	199	7	246	1.59771	0.468573	2.74969	1.01149	0.790625	-0.234931	AGT	0.22299	0.172312	0.251183	CCC	0.128231	0.0738703	0.163092	0	0
AGTCCG	SP	1	139	11	279	4	85	0.673967	-0.394574	2.75208	1.01236	1.31856	0.276539	AGT	0.22299	0.172312	0.251183	CCG	0.0950557	0.0903747	0.175542	0	0
AGTCCT	SP	15	362	12	310	4	273	0.863341	-0.146945	2.20531	0.790867	0.980867	-0.0193179	AGT	0.22299	0.172312	0.251183	CCT	0.228953	0.110002	0.074066	0	0
AGTCGA	SR	16	103	5	333	20	661	3.58202	1.27593	1.41528	0.34733	0.82383	-0.193791	AGT	0.22299	0.172312	0.251183	CGA	0.204646	0.0736626	0.153297	0	0
AGTCGC	SR	4	87	8	232	10	324	2.04588	0.715828	2.62934	0.966733	1.30869	0.269029	AGT	0.22299	0.172312	0.251183	CGC	0.124544	0.085256	0.102963	0	0
AGTCGG	SR	1	64	0	196	21	317	1.36331	0.309919	0.463567	-0.768804	1.92019	0.652427	AGT	0.22299	0.172312	0.251183	CGG	0.101213	0.0635487	0.143437	0	0
AGTCGT	SR	12	170	13	302	18	365	0.802879	-0.219552	3.52128	1.25882	1.68551	0.522067	AGT	0.22299	0.172312	0.251183	CGT	0.424632	0.0761501	0.122617	0	0
AGTCTA	SL	4	281	27	736	7	183	1.28464	0.25048	1.51095	0.412739	0.783367	-0.244155	AGT	0.22299	0.172312	0.251183	CTA	0.0618947	0.145924	0.220962	0	0
AGTCTC	SL	8	165	23	464	21	358	2.1748	0.776935	1.40547	0.340373	1.41611	0.34791	AGT	0.22299	0.172312	0.251183	CTC	0.111797	0.213119	0.172283	0	0
AGTCTG	SL	2	265	25	616	8	157	0.753689	-0.282776	1.15988	0.148317	0.977453	-0.0228054	AGT	0.22299	0.172312	0.251183	CTG	0.0671062	0.210844	0.232006	0	0
AGTCTT	SL	36	377	24	558	34	622	1.6518	0.501866	1.19456	0.17778	1.43304	0.359801	AGT	0.22299	0.172312	0.251183	CTT	0.265746	0.217272	0.156074	0	0
AGTGAA	SE	196	1926	0	0	67	1131	1.16991	0.15693	18.2536	2.90436	0.853498	-0.158412	AGT	0.22299	0.172312	0.251183	GAA	0.391873	0.317934	0.280201	0	0
AGTGAC	SD	50	958	0	0	26	482	1.23855	0.213944	25.7946	3.25017	0.8094	-0.211462	AGT	0.22299	0.172312	0.251183	GAC	0.192554	0.224987	0.274956	0	0
AGTGAG	SE	34	812	0	0	22	432	1.12413	0.117014	18.7511	2.93125	0.867376	-0.142282	AGT	0.22299	0.172312	0.251183	GAG	0.171741	0.309499	0.243805	0	0
AGTGAT	SD	164	1811	0	0	25	575	1.23052	0.207433	22.1047	3.09579	0.62849	-0.464435	AGT	0.22299	0.172312	0.251183	GAT	0.331859	0.262543	0.285932	0	0
AGTGCA	SA	44	753	8	200	35	489	1.3809	0.322734	1.86144	0.62135	1.15293	0.142303	AGT	0.22299	0.172312	0.251183	GCA	0.193818	0.139599	0.253697	0	0
AGTGCC	SA	26	551	8	132	20	406	1.46046	0.378751	3.62476	1.28779	0.87401	-0.134663	AGT	0.22299	0.172312	0.251183	GCC	0.150193	0.108342	0.235027	0	0
AGTGCG	SA	11	306	1	118	3	100	2.88421	1.05925	1.05986	0.0581332	0.740451	-0.300496	AGT	0.22299	0.172312	0.251183	GCG	0.0607759	0.0920283	0.212938	0	0
AGTGCT	SA	46	789	9	171	14	368	1.25482	0.226991	2.40422	0.877224	1.00976	0.00970997	AGT	0.22299	0.172312	0.251183	GCT	0.21262	0.140341	0.160272	0	0
AGTGGA	SG	34	612	64	417	84	1285	1.46758	0.383613	2.38883	0.870806	0.893035	-0.11313	AGT	0.22299	0.172312	0.251183	GGA	0.17447	0.377778	0.294659	0	0
AGTGGC	SG	14	485	15	209	36	567	1.41385	0.346314	1.57409	0.45368	0.88228	-0.125246	AGT	0.22299	0.172312	0.251183	GGC	0.0978966	0.280902	0.293939	0	0
AGTGGG	SG	27	345	45	384	19	373	3.15736	1.14974	1.77372	0.57308	0.676728	-0.390486	AGT	0.22299	0.172312	0.251183	GGG	0.11494	0.390928	0.314597	0	0
AGTGGT	SG	96	1001	52	344	35	598	1.20645	0.187682	2.45202	0.896914	0.98099	-0.0191933	AGT	0.22299	0.172312	0.251183	GGT	0.35984	0.363595	0.243905	0	0
AGTGTA	SV	18	503	19	262	9	219	1.4019	0.337826	1.41452	0.346794	0.616671	-0.48342	AGT	0.22299	0.172312	0.251183	GTA	0.120593	0.311996	0.29345	0	0
AGTGTC	SV	27	443	11	171	7	381	1.82826	0.603364	1.91315	0.648753	0.337144	-1.08724	AGT	0.22299	0.172312	0.251183	GTC	0.154686	0.211636	0.247298	0	0
AGTGTG	SV	19	386	30	303	8	150	1.3178	0.275961	1.69562	0.528046	0.759305	-0.275351	AGT	0.22299	0.172312	0.251183	GTG	0.175867	0.349017	0.312507	0	0
AGTGTT	SV	62	845	9	188	28	648	1.44644	0.369103	1.03966	0.0388967	0.85402	-0.1578	AGT	0.22299	0.172312	0.251183	GTT	0.23088	0.295346	0.208303	0	0
AGTTAC	SY	31	426	9	781	39	738	1.12605	0.118717	0.303001	-1.19402	1.09577	0.0914542	AGT	0.22299	0.172312	0.251183	TAC	0.298455	0.244926	0.196656	0	0
AGTTAT	SY	75	631	20	950	84	1153	1.65133	0.501581	0.441262	-0.818117	1.16701	0.154446	AGT	0.22299	0.172312	0.251183	TAT	0.326571	0.290421	0.251274	0	0
AGTTCA	SS	64	961	87	1143	73	833	1.56462	0.44764	1.81165	0.594237	1.48222	0.39354	AGT	0.22299	0.172312	0.251183	TCA	0.193663	0.246416	0.238322	0	0
AGTTCC	SS	20	569	32	481	54	715	1.16566	0.153286	2.46714	0.903058	1.09	0.0861749	AGT	0.22299	0.172312	0.251183	TCC	0.141739	0.161049	0.280566	0	0
AGTTCG	SS	4	382	34	572	18	207	0.652196	-0.427411	2.72947	1.00411	1.35447	0.303411	AGT	0.22299	0.172312	0.251183	TCG	0.0897652	0.129874	0.268491	0	0
AGTTCT	SS	51	994	37	602	30	595	1.10266	0.0977242	2.02383	0.70499	1.37052	0.315192	AGT	0.22299	0.172312	0.251183	TCT	0.212547	0.180709	0.151091	0	0
AGTTGC	SC	15	194	23	605	66	932	1.72067	0.542712	0.752453	-0.284417	0.95449	-0.0465776	AGT	0.22299	0.172312	0.251183	TGC	0.213847	0.305453	0.299524	0	0
AGTTGG	SW	92	323	52	1136	59	811	1.36163	0.308686	0.684638	-0.378866	0.974056	-0.0262864	AGT	0.22299	0.172312	0.251183	TGG	0.945349	0.39513	0.30201	0	0
AGTTGT	SC	30	307	37	687	85	933	1.20107	0.18321	0.970141	-0.0303142	1.34681	0.29774	AGT	0.22299	0.172312	0.251183	TGT	0.375802	0.330404	0.272179	0	0
AGTTTA	SL	62	1023	47	1274	72	589	2.17224	0.775758	1.44353	0.367094	1.57487	0.45417	AGT	0.22299	0.172312	0.251183	TTA	0.127013	0.151353	0.312779	0	0
AGTTTC	SF	51	702	40	741	87	1065	1.22842	0.205727	1.35165	0.301326	1.1073	0.101929	AGT	0.22299	0.172312	0.251183	TTC	0.270033	0.237247	0.296803	0	0
AGTTTG	SL	84	975	123	1483	36	379	1.99918	0.692736	1.51651	0.416414	1.14801	0.138032	AGT	0.22299	0.172312	0.251183	TTG	0.195359	0.319762	0.337662	0	0
AGTTTT	SF	89	975	109	1274	103	1605	1.34771	0.298404	1.66066	0.507214	0.957254	-0.0436862	AGT	0.22299	0.172312	0.251183	TTT	0.30684	0.3015	0.269321	0	0
ATAAAA	IK	227	2048	338	3525	0	0	1.01505	0.0149367	1.07942	0.0764227	12.7682	2.54696	ATA	0.366549	0.259912	0.315321	AAA	0.299071	0.342689	0.248381	0	0
ATAAAC	IN	119	1213	108	1536	0	0	1.26014	0.23122	1.12901	0.121341	11.5793	2.44922	ATA	0.366549	0.259912	0.315321	AAC	0.214	0.241673	0.273883	0	0
ATAAAG	IK	126	1381	293	2725	0	0	0.883954	-0.123351	1.2712	0.239962	10.0943	2.31197	ATA	0.366549	0.259912	0.315321	AAG	0.283618	0.326423	0.314176	0	0
ATAAAT	IN	195	1911	204	2085	0	0	1.14806	0.138076	1.26444	0.234629	10.6489	2.36546	ATA	0.366549	0.259912	0.315321	AAT	0.243596	0.29903	0.297812	0	0
ATAACA	IT	90	1010	113	2541	0	0	1.41647	0.348168	0.728769	-0.316398	12.3405	2.51289	ATA	0.366549	0.259912	0.315321	ACA	0.173361	0.236762	0.256989	0	0
ATAACC	IT	16	464	33	840	0	0	0.872087	-0.136866	0.918836	-0.0846474	12.1428	2.49674	ATA	0.366549	0.259912	0.315321	ACC	0.114368	0.169285	0.261172	0	0
ATAACG	IT	25	489	73	1656	0	0	2.1672	0.773435	1.0068	0.00677303	11.6376	2.45424	ATA	0.366549	0.259912	0.315321	ACG	0.0667954	0.170664	0.272511	0	0
ATAACT	IT	47	829	70	1203	0	0	0.937448	-0.0645936	1.0407	0.0398979	23.869	3.17258	ATA	0.366549	0.259912	0.315321	ACT	0.1683	0.21801	0.132866	0	0
ATAAGA	IR	185	1083	144	2141	0	0	1.19812	0.180756	1.12241	0.115483	10.4738	2.34887	ATA	0.366549	0.259912	0.315321	AGA	0.390706	0.232043	0.302793	0	0
ATAAGC	IS	38	482	57	1086	0	0	1.69701	0.528866	1.1874	0.171768	13.0922	2.57202	ATA	0.366549	0.259912	0.315321	AGC	0.129808	0.172891	0.242234	0	0
ATAAGG	IR	46	530	93	1697	0	0	2.27479	0.821886	1.01748	0.0173242	10.7541	2.37528	ATA	0.366549	0.259912	0.315321	AGG	0.106153	0.209334	0.2949	0	0
ATAAGT	IS	63	638	45	1072	0	0	1.22535	0.20323	0.95723	-0.0437111	12.6258	2.53574	ATA	0.366549	0.259912	0.315321	AGT	0.22299	0.172312	0.251183	0	0
ATAATA	II	209	1098	197	3569	0	0	1.42219	0.352197	0.820999	-0.197233	10.0576	2.30833	ATA	0.366549	0.259912	0.315321	ATA	0.366549	0.259912	0.315321	0	0
ATAATC	II	25	663	83	1261	0	0	0.606314	-0.500357	1.09358	0.0894541	10.3681	2.33874	ATA	0.366549	0.259912	0.315321	ATC	0.176188	0.234177	0.305878	0	0
ATAATG	IM	316	991	242	3335	0	0	1.21934	0.198312	0.965031	-0.0355953	8.0093	2.0806	ATA	0.366549	0.259912	0.315321	ATG	0.714973	0.29041	0.395962	0	0
ATAATT	II	67	1186	142	1971	0	0	0.634311	-0.455216	0.934921	-0.0672934	13.9849	2.63798	ATA	0.366549	0.259912	0.315321	ATT	0.246391	0.29842	0.226772	0	0
ATACAA	IQ	109	911	107	1551	180	1477	0.853291	-0.158654	1.07038	0.0680177	1.70157	0.531554	ATA	0.366549	0.259912	0.315321	CAA	0.385628	0.25013	0.228245	0	0
ATACAC	IH	14	293	20	647	79	598	0.719768	-0.328826	0.763626	-0.269678	2.18857	0.783246	ATA	0.366549	0.259912	0.315321	CAC	0.193383	0.163281	0.193531	0	0
ATACAG	IQ	37	533	70	1181	50	517	1.10664	0.101332	1.15559	0.144608	1.78801	0.581105	ATA	0.366549	0.259912	0.315321	CAG	0.175429	0.199991	0.174629	0	1
ATACAT	IH	73	566	35	866	96	907	1.07535	0.0726418	0.709082	-0.343783	1.60261	0.471635	ATA	0.366549	0.259912	0.315321	CAT	0.331107	0.225299	0.2114	0	0
ATACCA	IP	136	929	60	1252	62	708	1.25545	0.22749	1.02385	0.0235689	1.72569	0.545628	ATA	0.366549	0.259912	0.315321	CCA	0.320116	0.182943	0.163297	0	0
ATACCC	IP	21	372	17	387	43	403	1.25484	0.22701	2.41626	0.882221	2.11781	0.750381	ATA	0.366549	0.259912	0.315321	CCC	0.128231	0.0738703	0.163092	0	0
ATACCG	IP	76	535	17	667	11	159	4.12302	1.41659	1.14716	0.137285	1.35496	0.303773	ATA	0.366549	0.259912	0.315321	CCG	0.0950557	0.0903747	0.175542	0	0
ATACCT	IP	71	699	9	556	25	421	1.22562	0.203448	0.62794	-0.46531	2.63809	0.970055	ATA	0.366549	0.259912	0.315321	CCT	0.228953	0.110002	0.074066	0	0
ATACGA	IR	46	268	15	625	126	1180	2.32922	0.845534	1.33497	0.288909	2.22468	0.799614	ATA	0.366549	0.259912	0.315321	CGA	0.204646	0.0736626	0.153297	1	0
ATACGC	IR	9	126	7	408	43	461	1.72481	0.545119	0.882703	-0.124767	2.93344	1.07617	ATA	0.366549	0.259912	0.315321	CGC	0.124544	0.085256	0.102963	0	0
ATACGG	IR	25	163	4	547	53	514	4.27329	1.45238	0.552403	-0.593478	2.31832	0.840844	ATA	0.366549	0.259912	0.315321	CGG	0.101213	0.0635487	0.143437	1	0
ATACGT	IR	31	230	8	395	55	594	0.890007	-0.116526	1.14828	0.13827	2.43426	0.889642	ATA	0.366549	0.259912	0.315321	CGT	0.424632	0.0761501	0.122617	0	0
ATACTA	IL	24	684	33	1338	65	485	1.60866	0.4754	0.669492	-0.401236	1.94912	0.667377	ATA	0.366549	0.259912	0.315321	CTA	0.0618947	0.145924	0.220962	0	0
ATACTC	IL	8	225	19	675	50	598	0.971787	-0.0286187	0.534115	-0.627144	1.56729	0.449345	ATA	0.366549	0.259912	0.315321	CTC	0.111797	0.213119	0.172283	0	0
ATACTG	IL	16	662	54	1432	35	346	1.04242	0.0415406	0.700373	-0.356143	1.41815	0.34935	ATA	0.366549	0.259912	0.315321	CTG	0.0671062	0.210844	0.232006	0	1
ATACTT	IL	56	570	57	1143	89	992	1.0248	0.0244985	0.897781	-0.10783	1.84166	0.610669	ATA	0.366549	0.259912	0.315321	CTT	0.265746	0.217272	0.156074	0	0
ATAGAA	IE	261	1790	258	1668	0	0	1.01842	0.0182545	1.87793	0.630171	11.3182	2.42641	ATA	0.366549	0.259912	0.315321	GAA	0.391873	0.317934	0.280201	0	0
ATAGAC	ID	84	903	73	626	0	0	1.33219	0.286826	2.01828	0.702244	11.5341	2.44531	ATA	0.366549	0.259912	0.315321	GAC	0.192554	0.224987	0.274956	0	0
ATAGAG	IE	75	927	193	1240	0	0	1.30095	0.263092	1.94332	0.664398	13.0078	2.56555	ATA	0.366549	0.259912	0.315321	GAG	0.171741	0.309499	0.243805	0	0
ATAGAT	ID	247	1710	125	866	0	0	1.19156	0.175263	2.12973	0.755995	11.0914	2.40617	ATA	0.366549	0.259912	0.315321	GAT	0.331859	0.262543	0.285932	0	0
ATAGCA	IA	62	719	36	1069	0	0	1.23163	0.208342	0.953033	-0.0481055	12.5007	2.52578	ATA	0.366549	0.259912	0.315321	GCA	0.193818	0.139599	0.253697	0	0
ATAGCC	IA	17	409	12	320	0	0	0.797456	-0.226329	1.43818	0.36338	13.4936	2.60222	ATA	0.366549	0.259912	0.315321	GCC	0.150193	0.108342	0.235027	0	0
ATAGCG	IA	16	334	17	705	0	0	2.27793	0.823268	1.06591	0.0638258	14.8934	2.70092	ATA	0.366549	0.259912	0.315321	GCG	0.0607759	0.0920283	0.212938	0	0
ATAGCT	IA	33	582	12	413	0	0	0.748296	-0.289956	0.86086	-0.149824	19.7874	2.98505	ATA	0.366549	0.259912	0.315321	GCT	0.21262	0.140341	0.160272	0	0
ATAGGA	IG	29	445	18	671	0	0	1.0518	0.0505019	0.287953	-1.24496	10.7629	2.3761	ATA	0.366549	0.259912	0.315321	GGA	0.17447	0.377778	0.294659	0	0
ATAGGC	IG	12	377	17	420	0	0	0.958411	-0.0424782	0.585609	-0.535103	10.7892	2.37855	ATA	0.366549	0.259912	0.315321	GGC	0.0978966	0.280902	0.293939	0	0
ATAGGG	IG	13	237	24	543	0	0	1.3962	0.333751	0.45229	-0.793432	10.0808	2.31063	ATA	0.366549	0.259912	0.315321	GGG	0.11494	0.390928	0.314597	0	0
ATAGGT	IG	64	627	11	456	0	0	0.784715	-0.242435	0.277856	-1.28065	13.0025	2.56514	ATA	0.366549	0.259912	0.315321	GGT	0.35984	0.363595	0.243905	0	0
ATAGTA	IV	34	566	68	1310	0	0	1.39647	0.333946	0.649038	-0.432264	10.8072	2.38021	ATA	0.366549	0.259912	0.315321	GTA	0.120593	0.311996	0.29345	0	0
ATAGTC	IV	21	370	11	440	0	0	1.04584	0.0448182	0.494683	-0.703838	12.8241	2.55133	ATA	0.366549	0.259912	0.315321	GTC	0.154686	0.211636	0.247298	0	0
ATAGTG	IV	44	531	75	1147	0	0	1.31215	0.271666	0.729791	-0.314997	10.1482	2.31729	ATA	0.366549	0.259912	0.315321	GTG	0.175867	0.349017	0.312507	0	0
ATAGTT	IV	44	695	67	738	0	0	0.763986	-0.269206	1.19869	0.181228	15.2248	2.72293	ATA	0.366549	0.259912	0.315321	GTT	0.23088	0.295346	0.208303	0	0
ATATAC	IY	92	814	99	827	86	692	1.04307	0.04217	1.89718	0.640367	2.02454	0.705342	ATA	0.366549	0.259912	0.315321	TAC	0.298455	0.244926	0.196656	0	0
ATATAT	IY	134	1085	129	1188	97	1194	1.03847	0.0377492	1.44846	0.370501	1.03504	0.0344415	ATA	0.366549	0.259912	0.315321	TAT	0.326571	0.290421	0.251274	0	0
ATATCA	IS	153	1346	133	2172	83	885	1.61055	0.476578	0.962831	-0.0378776	1.26162	0.232399	ATA	0.366549	0.259912	0.315321	TCA	0.193663	0.246416	0.238322	0	0
ATATCC	IS	49	734	22	739	85	715	1.30937	0.269546	0.742523	-0.297701	1.35768	0.30578	ATA	0.366549	0.259912	0.315321	TCC	0.141739	0.161049	0.280566	0	0
ATATCG	IS	30	603	34	1176	23	208	1.55986	0.444593	0.880935	-0.126772	1.35638	0.304821	ATA	0.366549	0.259912	0.315321	TCG	0.0897652	0.129874	0.268491	0	0
ATATCT	IS	105	1276	49	872	38	682	1.06544	0.0633872	1.21941	0.198368	1.19854	0.181103	ATA	0.366549	0.259912	0.315321	TCT	0.212547	0.180709	0.151091	0	0
ATATGC	IC	29	297	147	827	114	895	1.28431	0.250221	2.25143	0.811568	1.35896	0.306718	ATA	0.366549	0.259912	0.315321	TGC	0.213847	0.305453	0.299524	0	0
ATATGG	IW	299	638	394	1551	96	949	1.35486	0.303702	2.47821	0.907537	1.0722	0.0697094	ATA	0.366549	0.259912	0.315321	TGG	0.945349	0.39513	0.30201	0	0
ATATGT	IC	73	440	186	875	78	844	1.21815	0.197336	2.48579	0.910591	1.08934	0.0855713	ATA	0.366549	0.259912	0.315321	TGT	0.375802	0.330404	0.272179	0	0
ATATTA	IL	73	1362	83	2233	60	565	1.16615	0.15371	0.955827	-0.0451783	1.09276	0.0887041	ATA	0.366549	0.259912	0.315321	TTA	0.127013	0.151353	0.312779	0	0
ATATTC	IF	80	944	211	1807	148	1090	0.865972	-0.143902	1.90156	0.642673	1.45929	0.377948	ATA	0.366549	0.259912	0.315321	TTC	0.270033	0.237247	0.296803	0	0
ATATTG	IL	61	1204	300	2919	51	398	0.718522	-0.330559	1.24031	0.21536	1.22404	0.202158	ATA	0.366549	0.259912	0.315321	TTG	0.195359	0.319762	0.337662	0	0
ATATTT	IF	142	1510	179	2192	146	1822	0.841448	-0.172631	1.04742	0.0463262	0.949528	-0.0517904	ATA	0.366549	0.259912	0.315321	TTT	0.30684	0.3015	0.269321	0	0
ATCAAA	IK	194	2621	191	1982	127	2012	1.41141	0.344588	1.20652	0.187741	0.836951	-0.17799	ATC	0.176188	0.234177	0.305878	AAA	0.299071	0.342689	0.248381	0	0
ATCAAC	IN	152	1600	60	957	62	837	2.53461	0.930041	1.12511	0.117876	0.897396	-0.108258	ATC	0.176188	0.234177	0.305878	AAC	0.214	0.241673	0.273883	0	0
ATCAAG	IK	286	2074	201	1732	121	1148	2.76793	1.0181	1.52486	0.4219	1.10489	0.0997449	ATC	0.176188	0.234177	0.305878	AAG	0.283618	0.326423	0.314176	0	0
ATCAAT	IN	120	2062	88	1157	69	1071	1.3666	0.312324	1.09755	0.0930788	0.716826	-0.332923	ATC	0.176188	0.234177	0.305878	AAT	0.243596	0.29903	0.297812	0	0
ATCACA	IT	40	865	31	682	69	971	1.55003	0.438274	0.845033	-0.16838	0.916154	-0.0875704	ATC	0.176188	0.234177	0.305878	ACA	0.173361	0.236762	0.256989	0	0
ATCACC	IT	42	701	16	391	46	781	3.03985	1.11181	1.09396	0.0898045	0.752344	-0.284562	ATC	0.176188	0.234177	0.305878	ACC	0.114368	0.169285	0.261172	0	0
ATCACG	IT	8	364	27	467	11	196	2.09521	0.739654	1.49702	0.403477	0.730773	-0.313652	ATC	0.176188	0.234177	0.305878	ACG	0.0667954	0.170664	0.272511	0	0
ATCACT	IT	59	1129	11	401	21	669	1.79066	0.582586	0.584702	-0.536654	0.807955	-0.213249	ATC	0.176188	0.234177	0.305878	ACT	0.1683	0.21801	0.132866	0	0
ATCAGA	IR	149	1141	15	672	97	1478	1.90809	0.646105	0.437515	-0.826643	0.715426	-0.334877	ATC	0.176188	0.234177	0.305878	AGA	0.390706	0.232043	0.302793	0	0
ATCAGC	IS	14	471	13	537	29	599	1.38954	0.328975	0.642731	-0.44203	0.674819	-0.39331	ATC	0.176188	0.234177	0.305878	AGC	0.129808	0.172891	0.242234	0	0
ATCAGG	IR	19	454	25	657	47	622	2.35024	0.854518	0.806055	-0.215603	0.854142	-0.157658	ATC	0.176188	0.234177	0.305878	AGG	0.106153	0.209334	0.2949	0	0
ATCAGT	IS	35	704	18	611	45	601	1.29973	0.262156	0.769386	-0.262163	0.994543	-0.00547192	ATC	0.176188	0.234177	0.305878	AGT	0.22299	0.172312	0.251183	0	0
ATCATA	II	94	880	77	1001	48	463	1.66971	0.512648	1.27896	0.246046	1.09491	0.0906709	ATC	0.176188	0.234177	0.305878	ATA	0.366549	0.259912	0.315321	0	0
ATCATC	II	75	1059	53	742	103	1425	2.30971	0.837121	1.32531	0.281648	0.779504	-0.249098	ATC	0.176188	0.234177	0.305878	ATC	0.176188	0.234177	0.305878	0	0
ATCATG	IM	204	1000	85	1033	45	324	1.62575	0.485971	1.22299	0.201298	1.16862	0.155824	ATC	0.176188	0.234177	0.305878	ATG	0.714973	0.29041	0.395962	0	0
ATCATT	II	92	1541	74	889	89	1536	1.38931	0.328807	1.20587	0.187201	0.844174	-0.169396	ATC	0.176188	0.234177	0.305878	ATT	0.246391	0.29842	0.226772	0	0
ATCCAA	IQ	45	1025	253	1900	107	1613	0.659883	-0.415693	2.28109	0.824654	0.958455	-0.0424327	ATC	0.176188	0.234177	0.305878	CAA	0.385628	0.25013	0.228245	0	0
ATCCAC	IH	6	289	30	578	41	804	0.708444	-0.344685	1.40024	0.336645	0.881362	-0.126287	ATC	0.176188	0.234177	0.305878	CAC	0.193383	0.163281	0.193531	0	0
ATCCAG	IQ	16	492	125	1228	38	593	1.11564	0.109429	2.18909	0.783486	1.22917	0.206342	ATC	0.176188	0.234177	0.305878	CAG	0.175429	0.199991	0.174629	0	0
ATCCAT	IH	29	556	114	1084	70	1128	0.923256	-0.0798489	2.00893	0.697603	0.97255	-0.027834	ATC	0.176188	0.234177	0.305878	CAT	0.331107	0.225299	0.2114	0	0
ATCCCA	IP	53	816	19	595	12	540	1.17189	0.158622	0.783293	-0.244248	0.481083	-0.731716	ATC	0.176188	0.234177	0.305878	CCA	0.320116	0.182943	0.163297	0	0
ATCCCC	IP	11	270	1	198	5	267	1.95995	0.672917	0.580983	-0.543034	0.448783	-0.801216	ATC	0.176188	0.234177	0.305878	CCC	0.128231	0.0738703	0.163092	0	0
ATCCCG	IP	3	202	8	453	8	128	1.17655	0.162587	0.936691	-0.0654018	1.29934	0.261857	ATC	0.176188	0.234177	0.305878	CCG	0.0950557	0.0903747	0.175542	0	0
ATCCCT	IP	11	485	26	430	6	349	0.612102	-0.490857	2.43189	0.888668	0.882802	-0.124655	ATC	0.176188	0.234177	0.305878	CCT	0.228953	0.110002	0.074066	0	0
ATCCGA	IR	3	103	12	515	30	729	1.06672	0.0645842	1.46051	0.378783	0.905644	-0.099109	ATC	0.176188	0.234177	0.305878	CGA	0.204646	0.0736626	0.153297	0	0
ATCCGC	IR	6	123	13	322	9	429	2.57264	0.944932	2.17099	0.775181	0.738418	-0.303246	ATC	0.176188	0.234177	0.305878	CGC	0.124544	0.085256	0.102963	0	0
ATCCGG	IR	2	67	9	481	15	384	2.47401	0.905841	1.39413	0.332269	0.947221	-0.0542232	ATC	0.176188	0.234177	0.305878	CGG	0.101213	0.0635487	0.143437	0	0
ATCCGT	IR	25	240	7	385	16	471	1.44201	0.366039	1.16222	0.150333	0.960301	-0.0405087	ATC	0.176188	0.234177	0.305878	CGT	0.424632	0.0761501	0.122617	0	0
ATCCTA	IL	1	524	85	1048	8	231	0.349335	-1.05172	2.39913	0.875106	0.573971	-0.555177	ATC	0.176188	0.234177	0.305878	CTA	0.0618947	0.145924	0.220962	0	0
ATCCTC	IL	4	246	81	763	20	797	1.0277	0.0273243	2.15058	0.765737	0.499374	-0.6944	ATC	0.176188	0.234177	0.305878	CTC	0.111797	0.213119	0.172283	0	0
ATCCTG	IL	9	421	130	1333	8	130	2.00424	0.695265	1.98889	0.687579	0.968108	-0.0324118	ATC	0.176188	0.234177	0.305878	CTG	0.0671062	0.210844	0.232006	0	0
ATCCTT	IL	17	493	102	949	26	884	0.778221	-0.250744	2.13091	0.75655	0.639061	-0.447756	ATC	0.176188	0.234177	0.305878	CTT	0.265746	0.217272	0.156074	0	0
ATCGAA	IE	88	1650	23	283	36	963	0.780768	-0.247478	1.13504	0.126672	0.447824	-0.803356	ATC	0.176188	0.234177	0.305878	GAA	0.391873	0.317934	0.280201	0	0
ATCGAC	ID	38	883	8	105	10	378	1.30043	0.262691	1.61152	0.47718	0.345098	-1.06393	ATC	0.176188	0.234177	0.305878	GAC	0.192554	0.224987	0.274956	0	0
ATCGAG	IE	37	751	15	180	16	403	1.67	0.512823	1.21966	0.198573	0.564258	-0.572245	ATC	0.176188	0.234177	0.305878	GAG	0.171741	0.309499	0.243805	0	0
ATCGAT	ID	87	1641	9	185	21	524	0.916601	-0.0870827	0.874467	-0.13414	0.47913	-0.735784	ATC	0.176188	0.234177	0.305878	GAT	0.331859	0.262543	0.285932	0	0
ATCGCA	IA	8	478	8	220	26	586	0.550221	-0.597435	1.24573	0.219722	0.592738	-0.523002	ATC	0.176188	0.234177	0.305878	GCA	0.193818	0.139599	0.253697	0	0
ATCGCC	IA	13	397	3	129	14	404	1.32929	0.284645	1.21276	0.192901	0.515193	-0.663213	ATC	0.176188	0.234177	0.305878	GCC	0.150193	0.108342	0.235027	0	0
ATCGCG	IA	0	200	3	182	4	96	0.464619	-0.766537	1.01425	0.0141468	0.791404	-0.233947	ATC	0.176188	0.234177	0.305878	GCG	0.0607759	0.0920283	0.212938	0	0
ATCGCT	IA	15	575	8	157	13	435	0.741511	-0.299066	1.73324	0.549992	0.654992	-0.423133	ATC	0.176188	0.234177	0.305878	GCT	0.21262	0.140341	0.160272	0	0
ATCGGA	IG	4	366	5	115	19	602	0.443207	-0.813718	0.584673	-0.536702	0.367998	-0.999678	ATC	0.176188	0.234177	0.305878	GGA	0.17447	0.377778	0.294659	0	0
ATCGGC	IG	14	356	2	79	5	286	2.43602	0.890364	0.570075	-0.561987	0.232522	-1.45877	ATC	0.176188	0.234177	0.305878	GGC	0.0978966	0.280902	0.293939	0	0
ATCGGG	IG	8	253	0	69	4	231	1.74969	0.559438	0.156049	-1.85758	0.223965	-1.49627	ATC	0.176188	0.234177	0.305878	GGG	0.11494	0.390928	0.314597	0	0
ATCGGT	IG	75	897	0	99	6	300	1.33491	0.288865	0.117446	-2.14177	0.311718	-1.16565	ATC	0.176188	0.234177	0.305878	GGT	0.35984	0.363595	0.243905	0	0
ATCGTA	IV	4	366	74	443	10	245	0.641219	-0.444384	2.31199	0.838108	0.498168	-0.696818	ATC	0.176188	0.234177	0.305878	GTA	0.120593	0.311996	0.29345	0	0
ATCGTC	IV	10	445	32	272	12	597	0.904962	-0.0998628	2.43904	0.891605	0.287391	-1.24691	ATC	0.176188	0.234177	0.305878	GTC	0.154686	0.211636	0.247298	0	0
ATCGTG	IV	24	376	86	567	10	161	2.14012	0.760861	1.87405	0.628103	0.710347	-0.342001	ATC	0.176188	0.234177	0.305878	GTG	0.175867	0.349017	0.312507	0	0
ATCGTT	IV	23	754	51	376	17	729	0.781454	-0.2466	1.99429	0.690286	0.386996	-0.94934	ATC	0.176188	0.234177	0.305878	GTT	0.23088	0.295346	0.208303	0	0
ATCTAC	IY	47	524	13	598	82	1152	1.73871	0.553144	0.407496	-0.897725	1.19672	0.179587	ATC	0.176188	0.234177	0.305878	TAC	0.298455	0.244926	0.196656	0	0
ATCTAT	IY	26	556	12	716	67	1171	0.842472	-0.171414	0.266595	-1.32202	0.754893	-0.281179	ATC	0.176188	0.234177	0.305878	TAT	0.326571	0.290421	0.251274	0	0
ATCTCA	IS	18	600	18	518	102	1181	0.926527	-0.0763121	0.634417	-0.455049	1.19539	0.17847	ATC	0.176188	0.234177	0.305878	TCA	0.193663	0.246416	0.238322	0	0
ATCTCC	IS	39	567	3	196	83	869	2.81999	1.03673	0.538383	-0.619185	1.12507	0.117841	ATC	0.176188	0.234177	0.305878	TCC	0.141739	0.161049	0.280566	0	0
ATCTCG	IS	13	281	7	362	20	234	3.13903	1.14391	0.724635	-0.322088	1.08811	0.0844434	ATC	0.176188	0.234177	0.305878	TCG	0.0897652	0.129874	0.268491	0	0
ATCTCT	IS	29	840	6	379	27	718	0.952567	-0.0485943	0.435304	-0.831711	0.84264	-0.171216	ATC	0.176188	0.234177	0.305878	TCT	0.212547	0.180709	0.151091	0	0
ATCTGC	IC	12	224	8	455	104	1101	1.53349	0.427549	0.275924	-1.28763	1.03999	0.0392092	ATC	0.176188	0.234177	0.305878	TGC	0.213847	0.305453	0.299524	0	0
ATCTGG	IW	70	410	21	760	69	850	1.03717	0.0364934	0.312431	-1.16337	0.890429	-0.116052	ATC	0.176188	0.234177	0.305878	TGG	0.945349	0.39513	0.30201	0	0
ATCTGT	IC	39	347	4	454	89	1049	1.73599	0.551576	0.142026	-1.95174	1.02956	0.0291291	ATC	0.176188	0.234177	0.305878	TGT	0.375802	0.330404	0.272179	0	0
ATCTTA	IL	29	952	23	542	44	416	1.40671	0.341254	1.24703	0.220768	1.12795	0.120405	ATC	0.176188	0.234177	0.305878	TTA	0.127013	0.151353	0.312779	0	0
ATCTTC	IF	60	744	47	606	130	1733	1.721	0.542906	1.42334	0.353005	0.832159	-0.183732	ATC	0.176188	0.234177	0.305878	TTC	0.270033	0.237247	0.296803	0	0
ATCTTG	IL	76	1028	91	810	32	267	2.17404	0.776587	1.51494	0.415378	1.1922	0.175801	ATC	0.176188	0.234177	0.305878	TTG	0.195359	0.319762	0.337662	0	0
ATCTTT	IF	50	914	139	1241	127	1796	1.03101	0.0305356	1.59652	0.467829	0.864656	-0.145423	ATC	0.176188	0.234177	0.305878	TTT	0.30684	0.3015	0.269321	0	0
ATGAAA	MK	578	2329	838	5691	0	0	1.16214	0.150265	1.4811	0.392786	10.1678	2.31923	ATG	0.714973	0.29041	0.395962	AAA	0.299071	0.342689	0.248381	0	0
ATGAAC	MN	256	1322	202	1993	0	0	1.26961	0.23871	1.45054	0.371939	9.22109	2.22149	ATG	0.714973	0.29041	0.395962	AAC	0.214	0.241673	0.273883	0	0
ATGAAG	MK	312	1520	645	4883	0	0	1.01483	0.0147167	1.39529	0.333102	8.03847	2.08424	ATG	0.714973	0.29041	0.395962	AAG	0.283618	0.326423	0.314176	0	0
ATGAAT	MN	354	1913	326	2823	0	0	1.06494	0.0629215	1.33339	0.287723	8.48017	2.13773	ATG	0.714973	0.29041	0.395962	AAT	0.243596	0.29903	0.297812	0	0
ATGACA	MT	148	917	151	2446	0	0	1.30949	0.26964	0.903411	-0.101577	9.82724	2.28516	ATG	0.714973	0.29041	0.395962	ACA	0.173361	0.236762	0.256989	0	0
ATGACC	MT	68	569	64	1111	0	0	1.4804	0.392315	1.18899	0.173106	9.66985	2.26901	ATG	0.714973	0.29041	0.395962	ACC	0.114368	0.169285	0.261172	0	0
ATGACG	MT	26	427	85	2250	0	0	1.32094	0.278345	0.770851	-0.260261	9.26749	2.22651	ATG	0.714973	0.29041	0.395962	ACG	0.0667954	0.170664	0.272511	0	0
ATGACT	MT	149	852	99	1493	0	0	1.4614	0.379394	1.05721	0.0556305	19.0079	2.94485	ATG	0.714973	0.29041	0.395962	ACT	0.1683	0.21801	0.132866	0	0
ATGAGA	MR	376	1056	84	1957	0	0	1.27681	0.244366	0.644208	-0.439733	8.34068	2.12114	ATG	0.714973	0.29041	0.395962	AGA	0.390706	0.232043	0.302793	0	0
ATGAGC	MS	57	516	62	1237	0	0	1.20878	0.189609	1.01353	0.0134346	10.4259	2.34429	ATG	0.714973	0.29041	0.395962	AGC	0.129808	0.172891	0.242234	0	0
ATGAGG	MR	53	490	80	2057	0	0	1.44908	0.370928	0.647423	-0.434755	8.5639	2.14756	ATG	0.714973	0.29041	0.395962	AGG	0.106153	0.209334	0.2949	0	0
ATGAGT	MS	189	752	60	1277	0	0	1.58265	0.459098	0.953833	-0.0472665	10.0544	2.30801	ATG	0.714973	0.29041	0.395962	AGT	0.22299	0.172312	0.251183	0	0
ATGATA	MI	281	885	312	3836	0	0	1.21449	0.194323	1.08072	0.0776282	8.0093	2.0806	ATG	0.714973	0.29041	0.395962	ATA	0.366549	0.259912	0.315321	0	0
ATGATC	MI	107	755	153	1826	0	0	1.13406	0.125806	1.23944	0.214662	8.25656	2.11101	ATG	0.714973	0.29041	0.395962	ATC	0.176188	0.234177	0.305878	0	0
ATGATG	MM	690	1062	394	4843	0	0	1.27164	0.24031	0.966872	-0.0336893	6.37813	1.85288	ATG	0.714973	0.29041	0.395962	ATG	0.714973	0.29041	0.395962	0	0
ATGATT	MI	336	1486	297	2882	0	0	1.28649	0.251915	1.1927	0.176222	11.1367	2.41025	ATG	0.714973	0.29041	0.395962	ATT	0.246391	0.29842	0.226772	0	0
ATGCAA	MQ	393	1247	114	1589	28	375	1.14505	0.135446	0.995688	-0.00432099	0.853407	-0.158519	ATG	0.714973	0.29041	0.395962	CAA	0.385628	0.25013	0.228245	0	0
ATGCAC	MH	57	289	20	617	14	173	1.44651	0.369153	0.716609	-0.333225	1.12496	0.117749	ATG	0.714973	0.29041	0.395962	CAC	0.193383	0.163281	0.193531	0	0
ATGCAG	MQ	70	501	94	1354	10	193	1.12762	0.120109	1.20715	0.188261	0.820013	-0.198436	ATG	0.714973	0.29041	0.395962	CAG	0.175429	0.199991	0.174629	0	0
ATGCAT	MH	175	603	92	1026	41	374	1.23088	0.207733	1.38402	0.324989	1.33801	0.291185	ATG	0.714973	0.29041	0.395962	CAT	0.331107	0.225299	0.2114	0	0
ATGCCA	MP	184	721	101	1593	14	242	1.11953	0.112912	1.20444	0.186012	0.95467	-0.0463896	ATG	0.714973	0.29041	0.395962	CCA	0.320116	0.182943	0.163297	0	0
ATGCCC	MP	60	380	11	471	10	148	1.74632	0.557508	1.18511	0.169832	1.1432	0.133828	ATG	0.714973	0.29041	0.395962	CCC	0.128231	0.0738703	0.163092	0	0
ATGCCG	MP	8	215	29	794	4	60	0.613085	-0.489251	1.43779	0.363107	1.17925	0.164876	ATG	0.714973	0.29041	0.395962	CCG	0.0950557	0.0903747	0.175542	0	0
ATGCCT	MP	100	558	34	708	3	185	1.10376	0.098721	1.54529	0.435213	0.733288	-0.310217	ATG	0.714973	0.29041	0.395962	CCT	0.228953	0.110002	0.074066	0	0
ATGCGA	MR	13	106	15	591	17	289	0.894235	-0.111786	1.2634	0.233803	1.02256	0.0223067	ATG	0.714973	0.29041	0.395962	CGA	0.204646	0.0736626	0.153297	0	0
ATGCGC	MR	14	91	10	403	3	138	1.83101	0.60487	1.0997	0.0950373	0.705847	-0.348357	ATG	0.714973	0.29041	0.395962	CGC	0.124544	0.085256	0.102963	0	0
ATGCGG	MR	6	76	14	554	8	177	1.25627	0.228145	1.46447	0.381491	0.890244	-0.11626	ATG	0.714973	0.29041	0.395962	CGG	0.101213	0.0635487	0.143437	0	0
ATGCGT	MR	68	227	12	432	6	161	0.99681	-0.0031954	1.3576	0.305721	0.889975	-0.116562	ATG	0.714973	0.29041	0.395962	CGT	0.424632	0.0761501	0.122617	0	0
ATGCTA	ML	56	788	106	1833	17	158	1.6325	0.490116	1.37672	0.319706	1.29391	0.257671	ATG	0.714973	0.29041	0.395962	CTA	0.0618947	0.145924	0.220962	0	0
ATGCTC	ML	28	278	81	951	18	233	1.30039	0.262663	1.39169	0.330521	1.19026	0.174172	ATG	0.714973	0.29041	0.395962	CTC	0.111797	0.213119	0.172283	0	0
ATGCTG	ML	49	669	150	1891	17	151	1.5554	0.441735	1.30342	0.264989	1.28907	0.25392	ATG	0.714973	0.29041	0.395962	CTG	0.0671062	0.210844	0.232006	0	0
ATGCTT	ML	188	770	101	1228	21	361	1.29018	0.254782	1.31532	0.27408	0.9834	-0.016739	ATG	0.714973	0.29041	0.395962	CTT	0.265746	0.217272	0.156074	0	0
ATGGAA	ME	743	2386	74	1434	406	1184	1.11246	0.106575	0.566058	-0.569059	3.09566	1.13	ATG	0.714973	0.29041	0.395962	GAA	0.391873	0.317934	0.280201	0	0
ATGGAC	MD	247	1189	26	565	145	433	1.51378	0.414611	0.730094	-0.314582	3.08991	1.12814	ATG	0.714973	0.29041	0.395962	GAC	0.192554	0.224987	0.274956	0	0
ATGGAG	ME	126	960	50	822	170	523	1.07626	0.0734907	0.689445	-0.371868	3.38041	1.218	ATG	0.714973	0.29041	0.395962	GAG	0.171741	0.309499	0.243805	0	0
ATGGAT	MD	596	2038	43	823	247	675	1.234	0.210258	0.700347	-0.356179	3.24033	1.17568	ATG	0.714973	0.29041	0.395962	GAT	0.331859	0.262543	0.285932	0	0
ATGGCA	MA	186	1028	19	1109	237	514	1.31142	0.271111	0.444439	-0.810942	4.60046	1.52616	ATG	0.714973	0.29041	0.395962	GCA	0.193818	0.139599	0.253697	0	0
ATGGCC	MA	105	679	12	565	130	277	1.45163	0.37269	0.729991	-0.314723	5.06355	1.62207	ATG	0.714973	0.29041	0.395962	GCC	0.150193	0.108342	0.235027	0	0
ATGGCG	MA	14	398	15	832	26	83	0.865162	-0.144839	0.71869	-0.330326	3.81223	1.33821	ATG	0.714973	0.29041	0.395962	GCG	0.0607759	0.0920283	0.212938	0	0
ATGGCT	MA	193	1039	29	715	58	404	1.22708	0.20464	1.02805	0.0276601	2.29555	0.83097	ATG	0.714973	0.29041	0.395962	GCT	0.21262	0.140341	0.160272	0	0
ATGGGA	MG	86	674	25	704	389	1017	1.03325	0.0327063	0.336152	-1.09019	3.28355	1.18893	ATG	0.714973	0.29041	0.395962	GGA	0.17447	0.377778	0.294659	0	0
ATGGGC	MG	53	592	20	466	175	445	1.30101	0.263144	0.551232	-0.595599	3.39053	1.22099	ATG	0.714973	0.29041	0.395962	GGC	0.0978966	0.280902	0.293939	0	0
ATGGGG	MG	40	411	9	481	160	399	1.21094	0.191401	0.182744	-1.69967	3.23116	1.17284	ATG	0.714973	0.29041	0.395962	GGG	0.11494	0.390928	0.314597	0	0
ATGGGT	MG	341	1179	31	605	152	452	1.12654	0.119147	0.50009	-0.692968	3.49719	1.25196	ATG	0.714973	0.29041	0.395962	GGT	0.35984	0.363595	0.243905	0	0
ATGGTA	MV	65	617	279	2433	131	332	1.23864	0.214011	1.26963	0.238723	3.41148	1.22715	ATG	0.714973	0.29041	0.395962	GTA	0.120593	0.311996	0.29345	0	0
ATGGTC	MV	76	555	68	815	207	513	1.2522	0.224902	1.37581	0.319042	4.13263	1.41891	ATG	0.714973	0.29041	0.395962	GTC	0.154686	0.211636	0.247298	0	0
ATGGTG	MV	75	530	301	2373	136	331	1.13827	0.129506	1.25507	0.227192	3.3348	1.20441	ATG	0.714973	0.29041	0.395962	GTG	0.175867	0.349017	0.312507	0	0
ATGGTT	MV	261	1104	153	1302	257	826	1.43636	0.362113	1.37795	0.320596	3.78239	1.33036	ATG	0.714973	0.29041	0.395962	GTT	0.23088	0.295346	0.208303	0	0
ATGTAC	MY	146	626	22	582	45	306	1.0987	0.0941321	0.554642	-0.589433	1.92424	0.65453	ATG	0.714973	0.29041	0.395962	TAC	0.298455	0.244926	0.196656	0	0
ATGTAT	MY	207	796	27	646	57	475	1.11773	0.111302	0.513114	-0.667258	1.22467	0.202673	ATG	0.714973	0.29041	0.395962	TAT	0.326571	0.290421	0.251274	0	0
ATGTCA	MS	141	783	103	1398	31	342	1.30809	0.268566	1.03881	0.0380745	0.988642	-0.0114227	ATG	0.714973	0.29041	0.395962	TCA	0.193663	0.246416	0.238322	0	0
ATGTCC	MS	72	561	15	501	31	274	1.28177	0.248239	0.681467	-0.383507	1.04744	0.0463502	ATG	0.714973	0.29041	0.395962	TCC	0.141739	0.161049	0.280566	0	0
ATGTCG	MS	21	323	29	885	15	87	1.05799	0.0563666	0.897749	-0.107865	1.71023	0.536626	ATG	0.714973	0.29041	0.395962	TCG	0.0897652	0.129874	0.268491	0	0
ATGTCT	MS	148	872	41	672	30	318	1.12313	0.116115	1.18917	0.173255	1.62435	0.485105	ATG	0.714973	0.29041	0.395962	TCT	0.212547	0.180709	0.151091	0	0
ATGTGC	MC	47	252	18	507	60	367	1.24087	0.215816	0.421631	-0.863624	1.39765	0.334789	ATG	0.714973	0.29041	0.395962	TGC	0.213847	0.305453	0.299524	0	0
ATGTGG	MW	314	411	72	1097	84	463	1.13118	0.12326	0.579386	-0.545786	1.53189	0.4265	ATG	0.714973	0.29041	0.395962	TGG	0.945349	0.39513	0.30201	0	0
ATGTGT	MC	106	359	25	572	69	414	1.1062	0.100928	0.472891	-0.748891	1.5651	0.447949	ATG	0.714973	0.29041	0.395962	TGT	0.375802	0.330404	0.272179	0	0
ATGTTA	ML	52	909	97	1772	37	198	0.641352	-0.444176	1.25752	0.229143	1.54184	0.432978	ATG	0.714973	0.29041	0.395962	TTA	0.127013	0.151353	0.312779	0	0
ATGTTC	MF	166	737	87	1180	63	388	1.17207	0.158771	1.08148	0.0783331	1.39994	0.336428	ATG	0.714973	0.29041	0.395962	TTC	0.270033	0.237247	0.296803	0	0
ATGTTG	ML	109	881	171	2105	35	174	0.892898	-0.113283	0.87949	-0.128413	1.53861	0.430881	ATG	0.714973	0.29041	0.395962	TTG	0.195359	0.319762	0.337662	0	0
ATGTTT	MF	418	1303	149	1619	86	681	1.46465	0.381618	1.05749	0.055899	1.19622	0.179167	ATG	0.714973	0.29041	0.395962	TTT	0.30684	0.3015	0.269321	0	0
ATTAAA	IK	58	2272	0	0	76	2631	0.352253	-1.04341	9.7785	2.28019	0.519395	-0.655091	ATT	0.246391	0.29842	0.226772	AAA	0.299071	0.342689	0.248381	0	0
ATTAAC	IN	43	1319	0	0	60	1202	0.632181	-0.458579	13.8658	2.62943	0.816415	-0.202833	ATT	0.246391	0.29842	0.226772	AAC	0.214	0.241673	0.273883	0	0
ATTAAG	IK	31	1512	0	0	60	1318	0.302659	-1.19515	10.2658	2.32882	0.649117	-0.432142	ATT	0.246391	0.29842	0.226772	AAG	0.283618	0.326423	0.314176	0	0
ATTAAT	IN	69	2036	0	0	66	1551	0.572549	-0.557657	11.2062	2.41647	0.639223	-0.447502	ATT	0.246391	0.29842	0.226772	AAT	0.243596	0.29903	0.297812	0	0
ATTACA	IT	34	1043	117	1337	72	1493	0.784861	-0.242248	1.24821	0.221708	0.838433	-0.176221	ATT	0.246391	0.29842	0.226772	ACA	0.173361	0.236762	0.256989	0	0
ATTACC	IT	19	857	25	579	37	1001	0.827208	-0.189699	0.887361	-0.119503	0.640325	-0.44578	ATT	0.246391	0.29842	0.226772	ACC	0.114368	0.169285	0.261172	0	0
ATTACG	IT	7	489	66	998	25	346	0.992026	-0.00800566	1.31687	0.275254	1.21247	0.192659	ATT	0.246391	0.29842	0.226772	ACG	0.0667954	0.170664	0.272511	0	0
ATTACT	IT	66	1389	57	838	21	1044	1.16239	0.150479	1.06258	0.0606994	0.698723	-0.358501	ATT	0.246391	0.29842	0.226772	ACT	0.1683	0.21801	0.132866	0	0
ATTAGA	IR	120	1243	0	0	125	2493	1.01039	0.0103408	14.4412	2.67009	0.735767	-0.306842	ATT	0.246391	0.29842	0.226772	AGA	0.390706	0.232043	0.302793	0	0
ATTAGC	IS	11	487	0	0	64	1050	0.76884	-0.262873	19.382	2.96435	1.12587	0.118554	ATT	0.246391	0.29842	0.226772	AGC	0.129808	0.172891	0.242234	0	0
ATTAGG	IR	8	545	0	0	45	977	0.630224	-0.46168	16.0079	2.77308	0.703323	-0.351939	ATT	0.246391	0.29842	0.226772	AGG	0.106153	0.209334	0.2949	0	0
ATTAGT	IS	47	786	0	0	43	993	1.11009	0.104439	19.4473	2.96771	0.777119	-0.252161	ATT	0.246391	0.29842	0.226772	AGT	0.22299	0.172312	0.251183	0	0
ATTATA	II	86	1179	168	1558	42	604	0.816359	-0.202901	1.39761	0.334764	0.993967	-0.00605119	ATT	0.246391	0.29842	0.226772	ATA	0.366549	0.259912	0.315321	0	0
ATTATC	II	44	1283	93	895	93	1485	0.807324	-0.21403	1.50124	0.406289	0.911953	-0.0921664	ATT	0.246391	0.29842	0.226772	ATC	0.176188	0.234177	0.305878	0	0
ATTATG	IM	113	1128	241	1782	43	555	0.573188	-0.556541	1.56612	0.448601	0.881325	-0.126329	ATT	0.246391	0.29842	0.226772	ATG	0.714973	0.29041	0.395962	0	0
ATTATT	II	136	2160	161	1424	98	2069	1.04428	0.0433295	1.27657	0.244179	0.93001	-0.0725601	ATT	0.246391	0.29842	0.226772	ATT	0.246391	0.29842	0.226772	0	0
ATTCAA	IQ	344	2256	154	1942	260	2374	1.60877	0.475473	1.06873	0.0664673	2.12318	0.752917	ATT	0.246391	0.29842	0.226772	CAA	0.385628	0.25013	0.228245	0	0
ATTCAC	IH	42	681	47	816	60	808	1.32325	0.280088	1.20574	0.187097	1.71807	0.541203	ATT	0.246391	0.29842	0.226772	CAC	0.193383	0.163281	0.193531	0	0
ATTCAG	IQ	27	894	83	1325	72	781	0.723784	-0.323263	1.06144	0.0596302	2.35728	0.857506	ATT	0.246391	0.29842	0.226772	CAG	0.175429	0.199991	0.174629	0	0
ATTCAT	IH	129	1118	101	1238	98	1313	1.42403	0.353494	1.22445	0.202494	1.57162	0.452104	ATT	0.246391	0.29842	0.226772	CAT	0.331107	0.225299	0.2114	0	0
ATTCCA	IP	207	1734	84	1723	87	882	1.51996	0.418684	0.903106	-0.101916	2.69126	0.990008	ATT	0.246391	0.29842	0.226772	CCA	0.320116	0.182943	0.163297	0	0
ATTCCC	IP	10	616	9	508	28	514	0.564275	-0.572213	0.89122	-0.115164	1.52254	0.420382	ATT	0.246391	0.29842	0.226772	CCC	0.128231	0.0738703	0.163092	0	0
ATTCCG	IP	10	513	18	761	8	159	0.91375	-0.0901979	0.924538	-0.0784616	1.41303	0.345737	ATT	0.246391	0.29842	0.226772	CCG	0.0950557	0.0903747	0.175542	0	0
ATTCCT	IP	130	1354	25	833	15	442	1.71381	0.538718	0.949688	-0.0516222	2.15035	0.765629	ATT	0.246391	0.29842	0.226772	CCT	0.228953	0.110002	0.074066	0	0
ATTCGA	IR	9	195	27	881	75	1248	1.01185	0.0117828	1.44416	0.367528	1.75037	0.559825	ATT	0.246391	0.29842	0.226772	CGA	0.204646	0.0736626	0.153297	0	0
ATTCGC	IR	7	175	17	482	7	377	1.48126	0.392893	1.46478	0.381707	0.906417	-0.0982561	ATT	0.246391	0.29842	0.226772	CGC	0.124544	0.085256	0.102963	0	0
ATTCGG	IR	3	121	12	535	38	520	1.31474	0.273641	1.27892	0.246019	2.30132	0.833485	ATT	0.246391	0.29842	0.226772	CGG	0.101213	0.0635487	0.143437	0	0
ATTCGT	IR	96	499	19	577	20	491	1.85424	0.617474	1.52266	0.420462	1.53502	0.428543	ATT	0.246391	0.29842	0.226772	CGT	0.424632	0.0761501	0.122617	0	0
ATTCTA	IL	12	1021	89	2113	20	401	0.834094	-0.18141	0.977653	-0.0226009	1.04253	0.0416479	ATT	0.246391	0.29842	0.226772	CTA	0.0618947	0.145924	0.220962	0	0
ATTCTC	IL	15	457	92	1239	35	598	1.26823	0.237626	1.17927	0.164894	1.53831	0.430686	ATT	0.246391	0.29842	0.226772	CTC	0.111797	0.213119	0.172283	0	0
ATTCTG	IL	5	747	144	1945	25	322	0.485136	-0.723327	1.18423	0.169096	1.52997	0.425247	ATT	0.246391	0.29842	0.226772	CTG	0.0671062	0.210844	0.232006	0	0
ATTCTT	IL	143	1145	110	1538	69	1142	1.91905	0.651831	1.11238	0.1065	1.73034	0.548321	ATT	0.246391	0.29842	0.226772	CTT	0.265746	0.217272	0.156074	0	0
ATTGAA	IE	573	4084	0	0	242	3449	1.45529	0.375206	10.5399	2.35517	1.10848	0.102991	ATT	0.246391	0.29842	0.226772	GAA	0.391873	0.317934	0.280201	0	0
ATTGAC	ID	142	1846	0	0	98	1174	1.6319	0.489745	14.8942	2.70097	1.35128	0.301052	ATT	0.246391	0.29842	0.226772	GAC	0.192554	0.224987	0.274956	0	0
ATTGAG	IE	64	1512	0	0	87	1253	1.01526	0.0151428	10.8271	2.38206	1.26927	0.238442	ATT	0.246391	0.29842	0.226772	GAG	0.171741	0.309499	0.243805	0	0
ATTGAT	ID	425	3603	0	0	131	1764	1.4456	0.368522	12.7636	2.5466	1.1534	0.14271	ATT	0.246391	0.29842	0.226772	GAT	0.331859	0.262543	0.285932	0	0
ATTGCA	IA	131	1518	23	386	80	1247	1.81969	0.598667	1.48864	0.397864	1.12815	0.120579	ATT	0.246391	0.29842	0.226772	GCA	0.193818	0.139599	0.253697	0	0
ATTGCC	IA	110	1373	16	245	49	879	2.18304	0.78072	2.13742	0.759598	1.06606	0.0639666	ATT	0.246391	0.29842	0.226772	GCC	0.150193	0.108342	0.235027	0	0
ATTGCG	IA	13	615	9	245	21	281	1.51772	0.41721	1.48019	0.392167	1.6156	0.479703	ATT	0.246391	0.29842	0.226772	GCG	0.0607759	0.0920283	0.212938	0	0
ATTGCT	IA	199	2062	25	303	26	745	1.85056	0.615486	2.04216	0.714006	0.995814	-0.00419446	ATT	0.246391	0.29842	0.226772	GCT	0.21262	0.140341	0.160272	0	0
ATTGGA	IG	44	896	306	1042	157	2457	1.16701	0.154445	2.6109	0.959695	0.961982	-0.0387595	ATT	0.246391	0.29842	0.226772	GGA	0.17447	0.377778	0.294659	0	0
ATTGGC	IG	21	820	108	412	100	1280	1.11093	0.105201	3.14843	1.1469	1.18284	0.167919	ATT	0.246391	0.29842	0.226772	GGC	0.0978966	0.280902	0.293939	0	0
ATTGGG	IG	23	574	228	767	68	938	1.47383	0.387863	2.55594	0.938419	1.03001	0.0295659	ATT	0.246391	0.29842	0.226772	GGG	0.11494	0.390928	0.314597	0	0
ATTGGT	IG	287	2144	173	665	76	1130	1.51437	0.414999	2.40785	0.878736	1.23089	0.207735	ATT	0.246391	0.29842	0.226772	GGT	0.35984	0.363595	0.243905	0	0
ATTGTA	IV	62	1041	76	655	19	539	2.03482	0.710409	1.2607	0.231664	0.556562	-0.585976	ATT	0.246391	0.29842	0.226772	GTA	0.120593	0.311996	0.29345	0	0
ATTGTC	IV	79	1214	29	365	47	831	1.72758	0.54672	1.29785	0.260709	1.02875	0.0283415	ATT	0.246391	0.29842	0.226772	GTC	0.154686	0.211636	0.247298	0	0
ATTGTG	IV	55	995	62	583	18	331	1.29754	0.260467	1.03575	0.0351247	0.807547	-0.213754	ATT	0.246391	0.29842	0.226772	GTG	0.175867	0.349017	0.312507	0	0
ATTGTT	IV	225	2154	50	544	62	1439	1.84354	0.611685	1.06173	0.0599028	0.926178	-0.0766891	ATT	0.246391	0.29842	0.226772	GTT	0.23088	0.295346	0.208303	0	0
ATTTAC	IY	92	1004	103	1706	52	983	1.25839	0.22983	0.833562	-0.182047	1.20777	0.188777	ATT	0.246391	0.29842	0.226772	TAC	0.298455	0.244926	0.196656	0	0
ATTTAT	IY	156	1390	141	1776	76	1584	1.40272	0.338413	0.922031	-0.0811761	0.85256	-0.159512	ATT	0.246391	0.29842	0.226772	TAT	0.326571	0.290421	0.251274	0	0
ATTTCA	IS	93	1528	247	2310	101	1267	1.2884	0.253401	1.45934	0.377984	1.48843	0.397723	ATT	0.246391	0.29842	0.226772	TCA	0.193663	0.246416	0.238322	0	0
ATTTCC	IS	65	1288	79	997	61	807	1.46615	0.382641	1.66791	0.511572	1.20603	0.187332	ATT	0.246391	0.29842	0.226772	TCC	0.141739	0.161049	0.280566	0	0
ATTTCG	IS	9	620	88	1119	16	233	0.728075	-0.317351	2.05033	0.718001	1.1932	0.176641	ATT	0.246391	0.29842	0.226772	TCG	0.0897652	0.129874	0.268491	0	0
ATTTCT	IS	162	2066	131	1165	40	756	1.50581	0.409328	2.09928	0.741593	1.58074	0.457892	ATT	0.246391	0.29842	0.226772	TCT	0.212547	0.180709	0.151091	0	0
ATTTGC	IC	42	445	91	1275	198	1485	1.82981	0.604213	0.790979	-0.234484	1.97158	0.678834	ATT	0.246391	0.29842	0.226772	TGC	0.213847	0.305453	0.299524	0	0
ATTTGG	IW	259	865	244	2589	195	1537	1.28896	0.253835	0.80223	-0.22036	1.86076	0.620984	ATT	0.246391	0.29842	0.226772	TGG	0.945349	0.39513	0.30201	0	0
ATTTGT	IC	68	660	83	1276	156	1456	1.12737	0.119883	0.667137	-0.404759	1.74581	0.557218	ATT	0.246391	0.29842	0.226772	TGT	0.375802	0.330404	0.272179	0	0
ATTTTA	IL	114	2530	117	2095	93	902	1.45189	0.372866	1.24645	0.220297	1.46762	0.383643	ATT	0.246391	0.29842	0.226772	TTA	0.127013	0.151353	0.312779	0	0
ATTTTC	IF	167	1700	61	1074	158	1550	1.48444	0.39504	0.81462	-0.205034	1.5231	0.420748	ATT	0.246391	0.29842	0.226772	TTC	0.270033	0.237247	0.296803	0	0
ATTTTG	IL	144	2263	560	3055	85	617	1.33056	0.285601	1.92378	0.654292	1.81735	0.597382	ATT	0.246391	0.29842	0.226772	TTG	0.195359	0.319762	0.337662	0	0
ATTTTT	IF	160	1957	192	1689	220	2670	1.08762	0.0839913	1.26928	0.238446	1.35475	0.303617	ATT	0.246391	0.29842	0.226772	TTT	0.30684	0.3015	0.269321	0	0
CAAAAA	QK	295	2731	98	2428	199	3628	0.939439	-0.0624719	0.475491	-0.743408	0.972129	-0.0282668	CAA	0.385628	0.25013	0.228245	AAA	0.299071	0.342689	0.248381	0	0
CAAAAC	QN	159	1687	71	1182	61	1272	1.14859	0.138538	1.00683	0.00680343	0.779108	-0.249605	CAA	0.385628	0.25013	0.228245	AAC	0.214	0.241673	0.273883	0	0
CAAAAG	QK	375	2261	118	2048	84	1585	1.51982	0.418593	0.711311	-0.340646	0.74738	-0.291181	CAA	0.385628	0.25013	0.228245	AAG	0.283618	0.326423	0.314176	0	0
CAAAAT	QN	258	2770	125	1717	141	2196	0.995003	-0.00500906	0.980545	-0.0196463	0.950858	-0.0503908	CAA	0.385628	0.25013	0.228245	AAT	0.243596	0.29903	0.297812	0	0
CAAACA	QT	105	1272	107	1594	92	1325	1.24554	0.219571	1.14337	0.133977	1.1957	0.178734	CAA	0.385628	0.25013	0.228245	ACA	0.173361	0.236762	0.256989	0	0
CAAACC	QT	47	696	45	670	68	1009	1.56148	0.445633	1.61902	0.481821	1.14604	0.136313	CAA	0.385628	0.25013	0.228245	ACC	0.114368	0.169285	0.261172	0	0
CAAACG	QT	15	561	49	1157	18	267	1.10527	0.10009	1.01148	0.0114104	1.13981	0.130864	CAA	0.385628	0.25013	0.228245	ACG	0.0667954	0.170664	0.272511	0	0
CAAACT	QT	122	1327	81	1169	46	1128	1.4271	0.355646	1.28524	0.250948	1.37275	0.316814	CAA	0.385628	0.25013	0.228245	ACT	0.1683	0.21801	0.132866	0	0
CAAAGA	QR	462	1865	230	2104	223	3145	1.64684	0.498857	1.89072	0.636956	1.03025	0.0298031	CAA	0.385628	0.25013	0.228245	AGA	0.390706	0.232043	0.302793	0	0
CAAAGC	QS	50	707	66	874	73	1023	1.43902	0.363962	1.77063	0.571336	1.30706	0.267782	CAA	0.385628	0.25013	0.228245	AGC	0.129808	0.172891	0.242234	0	0
CAAAGG	QR	31	886	220	1848	50	871	0.881307	-0.126349	2.28271	0.825363	0.868916	-0.140509	CAA	0.385628	0.25013	0.228245	AGG	0.106153	0.209334	0.2949	0	0
CAAAGT	QS	160	1191	47	898	114	1430	1.57071	0.451528	1.2388	0.214144	1.40174	0.337714	CAA	0.385628	0.25013	0.228245	AGT	0.22299	0.172312	0.251183	0	0
CAAATA	QI	207	1407	91	2237	87	1005	1.04511	0.0441178	0.632318	-0.458363	1.21543	0.195102	CAA	0.385628	0.25013	0.228245	ATA	0.366549	0.259912	0.315321	0	0
CAAATC	QI	94	1118	51	985	141	1505	1.24954	0.222774	0.900363	-0.104957	1.35056	0.300522	CAA	0.385628	0.25013	0.228245	ATC	0.176188	0.234177	0.305878	0	0
CAAATG	QM	544	1473	152	2277	70	666	1.34104	0.293443	0.924614	-0.078379	1.17782	0.163664	CAA	0.385628	0.25013	0.228245	ATG	0.714973	0.29041	0.395962	0	0
CAAATT	QI	234	2032	102	1707	162	2300	1.21657	0.196038	0.807899	-0.213319	1.36862	0.3138	CAA	0.385628	0.25013	0.228245	ATT	0.246391	0.29842	0.226772	0	0
CAACAA	QQ	389	2899	104	1371	195	2678	0.904336	-0.100554	1.22322	0.201487	1.40437	0.33959	CAA	0.385628	0.25013	0.228245	CAA	0.385628	0.25013	0.228245	0	0
CAACAC	QH	29	448	23	522	75	953	0.895957	-0.109863	1.12359	0.116528	1.80349	0.589723	CAA	0.385628	0.25013	0.228245	CAC	0.193383	0.163281	0.193531	0	0
CAACAG	QQ	74	1625	51	962	66	1004	0.68182	-0.382989	1.07944	0.0764465	1.6726	0.514376	CAA	0.385628	0.25013	0.228245	CAG	0.175429	0.199991	0.174629	0	0
CAACAT	QH	106	862	34	759	114	1180	0.971037	-0.0293902	0.817202	-0.201869	2.0181	0.702156	CAA	0.385628	0.25013	0.228245	CAT	0.331107	0.225299	0.2114	0	0
CAACCA	QP	135	1131	29	790	76	919	0.973232	-0.0271327	0.828826	-0.187744	2.24555	0.808953	CAA	0.385628	0.25013	0.228245	CCA	0.320116	0.182943	0.163297	0	0
CAACCC	QP	5	334	4	259	60	588	0.362198	-1.01557	1.04079	0.0399759	2.78216	1.02323	CAA	0.385628	0.25013	0.228245	CCC	0.128231	0.0738703	0.163092	0	0
CAACCG	QP	12	397	7	429	11	177	0.891074	-0.115328	0.823018	-0.194777	1.68259	0.520335	CAA	0.385628	0.25013	0.228245	CCG	0.0950557	0.0903747	0.175542	0	0
CAACCT	QP	88	868	7	449	16	496	1.15999	0.148415	0.64612	-0.436771	2.02336	0.704758	CAA	0.385628	0.25013	0.228245	CCT	0.228953	0.110002	0.074066	0	0
CAACGA	QR	21	266	7	510	126	1850	1.0441	0.0431512	0.849683	-0.162892	1.96093	0.673421	CAA	0.385628	0.25013	0.228245	CGA	0.204646	0.0736626	0.153297	0	0
CAACGC	QR	11	166	4	304	45	638	1.49615	0.402893	0.768741	-0.263002	3.06319	1.11946	CAA	0.385628	0.25013	0.228245	CGC	0.124544	0.085256	0.102963	0	0
CAACGG	QR	9	163	8	459	48	727	1.56226	0.446131	1.23087	0.207722	2.05591	0.720718	CAA	0.385628	0.25013	0.228245	CGG	0.101213	0.0635487	0.143437	0	0
CAACGT	QR	86	467	4	346	44	752	1.13525	0.126856	0.756493	-0.279063	2.13533	0.758621	CAA	0.385628	0.25013	0.228245	CGT	0.424632	0.0761501	0.122617	0	0
CAACTA	QL	27	1059	24	1013	40	500	1.1067	0.101383	0.675478	-0.392335	1.62266	0.484068	CAA	0.385628	0.25013	0.228245	CTA	0.0618947	0.145924	0.220962	0	0
CAACTC	QL	9	317	15	526	70	920	0.729413	-0.315515	0.569538	-0.56293	1.96045	0.673173	CAA	0.385628	0.25013	0.228245	CTC	0.111797	0.213119	0.172283	0	0
CAACTG	QL	24	918	34	1028	53	358	1.05122	0.0499516	0.644951	-0.43858	2.84053	1.04399	CAA	0.385628	0.25013	0.228245	CTG	0.0671062	0.210844	0.232006	0	0
CAACTT	QL	63	746	58	1089	99	1199	0.836034	-0.179086	0.995991	-0.00401683	2.33931	0.849855	CAA	0.385628	0.25013	0.228245	CTT	0.265746	0.217272	0.156074	0	0
CAAGAA	QE	744	3735	458	2189	458	3469	1.31958	0.277312	2.63552	0.969082	2.0683	0.726725	CAA	0.385628	0.25013	0.228245	GAA	0.391873	0.317934	0.280201	0	0
CAAGAC	QD	108	1196	102	772	165	1171	1.22634	0.204037	2.36775	0.86194	2.25692	0.814001	CAA	0.385628	0.25013	0.228245	GAC	0.192554	0.224987	0.274956	0	0
CAAGAG	QE	120	1543	323	1485	170	1231	1.1833	0.168309	2.81645	1.03548	2.49426	0.913993	CAA	0.385628	0.25013	0.228245	GAG	0.171741	0.309499	0.243805	0	0
CAAGAT	QD	360	2589	177	1099	235	1590	1.08914	0.0853923	2.46412	0.901835	2.27289	0.821053	CAA	0.385628	0.25013	0.228245	GAT	0.331859	0.262543	0.285932	0	0
CAAGCA	QA	62	980	54	863	136	1185	0.859229	-0.15172	1.82306	0.600516	1.9949	0.690592	CAA	0.385628	0.25013	0.228245	GCA	0.193818	0.139599	0.253697	0	0
CAAGCC	QA	53	715	6	291	76	803	1.30215	0.26402	0.884611	-0.122607	1.78532	0.579597	CAA	0.385628	0.25013	0.228245	GCC	0.150193	0.108342	0.235027	0	0
CAAGCG	QA	6	444	14	545	23	253	0.671179	-0.39872	1.19347	0.176866	1.94413	0.664813	CAA	0.385628	0.25013	0.228245	GCG	0.0607759	0.0920283	0.212938	0	0
CAAGCT	QA	178	1356	23	491	48	821	1.60879	0.475484	1.38962	0.329033	1.62954	0.488299	CAA	0.385628	0.25013	0.228245	GCT	0.21262	0.140341	0.160272	0	0
CAAGGA	QG	46	667	35	792	268	2494	1.04576	0.0447425	0.480427	-0.733079	1.6031	0.471941	CAA	0.385628	0.25013	0.228245	GGA	0.17447	0.377778	0.294659	0	0
CAAGGC	QG	26	652	19	467	143	1049	1.09525	0.090986	0.608224	-0.497213	2.04416	0.714988	CAA	0.385628	0.25013	0.228245	GGC	0.0978966	0.280902	0.293939	0	0
CAAGGG	QG	14	378	21	563	124	820	0.892917	-0.113262	0.398916	-0.919005	2.12037	0.75159	CAA	0.385628	0.25013	0.228245	GGG	0.11494	0.390928	0.314597	0	0
CAAGGT	QG	392	1541	9	521	101	889	1.83667	0.607952	0.210643	-1.55759	2.05868	0.722063	CAA	0.385628	0.25013	0.228245	GGT	0.35984	0.363595	0.243905	0	0
CAAGTA	QV	40	854	57	992	97	770	1.03116	0.0306873	0.748453	-0.289747	1.89774	0.640665	CAA	0.385628	0.25013	0.228245	GTA	0.120593	0.311996	0.29345	0	0
CAAGTC	QV	57	699	24	367	85	886	1.38902	0.3286	1.28333	0.249458	1.71772	0.541	CAA	0.385628	0.25013	0.228245	GTC	0.154686	0.211636	0.247298	0	0
CAAGTG	QV	65	833	90	1022	22	334	1.16687	0.154328	1.01895	0.0187764	0.96255	-0.0381697	CAA	0.385628	0.25013	0.228245	GTG	0.175867	0.349017	0.312507	0	0
CAAGTT	QV	144	1340	91	881	173	1716	1.21447	0.194304	1.41196	0.34498	2.13149	0.756821	CAA	0.385628	0.25013	0.228245	GTT	0.23088	0.295346	0.208303	0	0
CAATAC	QY	111	908	37	479	49	1156	1.07055	0.068172	1.29224	0.256375	0.962783	-0.0379273	CAA	0.385628	0.25013	0.228245	TAC	0.298455	0.244926	0.196656	0	0
CAATAT	QY	157	1335	73	871	80	1627	0.939085	-0.0628498	1.16821	0.155475	0.867525	-0.142111	CAA	0.385628	0.25013	0.228245	TAT	0.326571	0.290421	0.251274	0	0
CAATCA	QS	80	1031	80	1016	33	971	1.05097	0.0497157	1.2922	0.256348	0.643056	-0.441524	CAA	0.385628	0.25013	0.228245	TCA	0.193663	0.246416	0.238322	0	0
CAATCC	QS	42	639	12	340	41	856	1.22923	0.206385	0.946378	-0.0551134	0.765303	-0.267484	CAA	0.385628	0.25013	0.228245	TCC	0.141739	0.161049	0.280566	0	0
CAATCG	QS	19	513	14	511	9	205	1.12406	0.116949	0.901852	-0.103305	0.792139	-0.233018	CAA	0.385628	0.25013	0.228245	TCG	0.0897652	0.129874	0.268491	0	0
CAATCT	QS	126	1284	19	483	25	686	1.20581	0.18715	0.914199	-0.089707	1.09743	0.0929703	CAA	0.385628	0.25013	0.228245	TCT	0.212547	0.180709	0.151091	0	0
CAATGC	QC	28	256	84	517	93	1277	1.36834	0.313596	2.14773	0.76441	1.07588	0.0731409	CAA	0.385628	0.25013	0.228245	TGC	0.213847	0.305453	0.299524	0	0
CAATGG	QW	337	780	232	1200	74	1375	1.18715	0.171554	1.96294	0.674444	0.790717	-0.234816	CAA	0.385628	0.25013	0.228245	TGG	0.945349	0.39513	0.30201	0	0
CAATGT	QC	96	490	135	681	48	1194	1.36321	0.309842	2.41292	0.880839	0.660044	-0.415449	CAA	0.385628	0.25013	0.228245	TGT	0.375802	0.330404	0.272179	0	0
CAATTA	QL	117	1906	44	1189	37	664	1.26332	0.233746	0.998873	-0.00112714	0.800431	-0.222605	CAA	0.385628	0.25013	0.228245	TTA	0.127013	0.151353	0.312779	0	0
CAATTC	QF	118	1054	44	757	90	1325	1.0832	0.0799205	1.00041	0.000407333	1.01305	0.0129609	CAA	0.385628	0.25013	0.228245	TTC	0.270033	0.237247	0.296803	0	0
CAATTG	QL	235	2074	145	1600	39	453	1.50971	0.411917	1.14017	0.131176	1.1432	0.13383	CAA	0.385628	0.25013	0.228245	TTG	0.195359	0.319762	0.337662	0	0
CAATTT	QF	193	1723	82	1280	109	1876	0.951007	-0.0502336	0.859164	-0.151795	0.953361	-0.0477622	CAA	0.385628	0.25013	0.228245	TTT	0.30684	0.3015	0.269321	0	0
CACAAA	HK	58	800	150	1485	59	1324	1.27358	0.241832	1.81602	0.596648	0.942032	-0.0597157	CAC	0.193383	0.163281	0.193531	AAA	0.299071	0.342689	0.248381	0	0
CACAAC	HN	50	520	58	845	20	634	2.36538	0.860937	1.76733	0.569469	0.623921	-0.471731	CAC	0.193383	0.163281	0.193531	AAC	0.214	0.241673	0.273883	0	0
CACAAG	HK	125	727	103	1289	38	679	3.15563	1.14919	1.51261	0.413836	0.943259	-0.0584139	CAC	0.193383	0.163281	0.193531	AAG	0.283618	0.326423	0.314176	0	0
CACAAT	HN	32	722	59	1003	24	782	0.968916	-0.0315774	1.22396	0.20209	0.553969	-0.590647	CAC	0.193383	0.163281	0.193531	AAT	0.243596	0.29903	0.297812	0	0
CACACA	HT	17	358	29	430	16	543	1.49558	0.402511	1.80051	0.588069	0.628324	-0.4647	CAC	0.193383	0.163281	0.193531	ACA	0.173361	0.236762	0.256989	0	0
CACACC	HT	14	228	3	218	20	530	2.96164	1.08574	0.660787	-0.414324	0.782432	-0.245348	CAC	0.193383	0.163281	0.193531	ACC	0.114368	0.169285	0.261172	0	0
CACACG	HT	5	166	13	322	3	108	2.78143	1.02297	1.55542	0.441747	0.695821	-0.362663	CAC	0.193383	0.163281	0.193531	ACG	0.0667954	0.170664	0.272511	0	0
CACACT	HT	27	399	9	298	6	335	2.15078	0.765829	0.939539	-0.0623663	0.810205	-0.210468	CAC	0.193383	0.163281	0.193531	ACT	0.1683	0.21801	0.132866	0	0
CACAGA	HR	81	500	24	640	40	1159	2.16624	0.772994	1.02938	0.02896	0.603156	-0.50558	CAC	0.193383	0.163281	0.193531	AGA	0.390706	0.232043	0.302793	0	0
CACAGC	HS	6	191	17	485	18	448	1.45237	0.373193	1.31198	0.271535	0.902654	-0.102416	CAC	0.193383	0.163281	0.193531	AGC	0.129808	0.172891	0.242234	0	0
CACAGG	HR	5	181	27	670	28	548	1.60594	0.473711	1.22084	0.199541	0.925549	-0.0773687	CAC	0.193383	0.163281	0.193531	AGG	0.106153	0.209334	0.2949	0	0
CACAGT	HS	15	277	18	515	13	532	1.33466	0.288677	1.30874	0.269063	0.540331	-0.615574	CAC	0.193383	0.163281	0.193531	AGT	0.22299	0.172312	0.251183	0	0
CACATA	HI	25	322	45	694	18	327	1.13558	0.127147	1.55959	0.44442	0.94924	-0.0520933	CAC	0.193383	0.163281	0.193531	ATA	0.366549	0.259912	0.315321	0	0
CACATC	HI	38	387	23	459	22	689	2.95011	1.08184	1.3645	0.310787	0.563093	-0.574311	CAC	0.193383	0.163281	0.193531	ATC	0.176188	0.234177	0.305878	0	0
CACATG	HM	82	372	29	677	12	222	1.60939	0.475853	0.933131	-0.0692093	0.760736	-0.273469	CAC	0.193383	0.163281	0.193531	ATG	0.714973	0.29041	0.395962	0	0
CACATT	HI	47	633	46	675	38	901	1.58894	0.46307	1.42688	0.35549	0.985186	-0.0149248	CAC	0.193383	0.163281	0.193531	ATT	0.246391	0.29842	0.226772	0	0
CACCAA	HQ	42	581	149	1440	101	1358	0.990736	-0.0093076	2.54874	0.935598	1.69914	0.530121	CAC	0.193383	0.163281	0.193531	CAA	0.385628	0.25013	0.228245	0	0
CACCAC	HH	14	265	39	682	35	720	1.50789	0.410715	2.19667	0.786945	1.33311	0.287512	CAC	0.193383	0.163281	0.193531	CAC	0.193383	0.163281	0.193531	0	0
CACCAG	HQ	13	276	65	997	26	482	1.4898	0.398639	2.02519	0.705662	1.65405	0.503226	CAC	0.193383	0.163281	0.193531	CAG	0.175429	0.199991	0.174629	0	0
CACCAT	HH	20	401	65	912	49	822	0.815841	-0.203536	1.96506	0.675525	1.48496	0.395387	CAC	0.193383	0.163281	0.193531	CAT	0.331107	0.225299	0.2114	0	0
CACCCA	HP	30	347	8	512	10	343	1.43898	0.363936	0.587317	-0.532191	1.01182	0.0117538	CAC	0.193383	0.163281	0.193531	CCA	0.320116	0.182943	0.163297	0	0
CACCCC	HP	2	126	2	179	16	311	0.952589	-0.0485713	1.38179	0.32338	1.72628	0.545968	CAC	0.193383	0.163281	0.193531	CCC	0.128231	0.0738703	0.163092	0	0
CACCCG	HP	8	110	2	280	6	76	4.41085	1.48407	0.723488	-0.323671	2.67593	0.984295	CAC	0.193383	0.163281	0.193531	CCG	0.0950557	0.0903747	0.175542	0	0
CACCCT	HP	11	238	3	271	3	204	1.13401	0.125763	0.818757	-0.199968	1.36124	0.308399	CAC	0.193383	0.163281	0.193531	CCT	0.228953	0.110002	0.074066	0	0
CACCGA	HR	0	60	6	317	21	665	0.414236	-0.881319	1.83015	0.604399	1.11343	0.107447	CAC	0.193383	0.163281	0.193531	CGA	0.204646	0.0736626	0.153297	0	0
CACCGC	HR	2	76	2	254	7	377	1.61767	0.480985	0.845122	-0.168275	1.0621	0.0602481	CAC	0.193383	0.163281	0.193531	CGC	0.124544	0.085256	0.102963	0	0
CACCGG	HR	2	47	6	297	16	345	3.19319	1.16102	2.2638	0.817045	1.76995	0.570952	CAC	0.193383	0.163281	0.193531	CGG	0.101213	0.0635487	0.143437	0	0
CACCGT	HR	16	163	6	230	11	450	1.26233	0.232961	2.43713	0.890821	1.12125	0.114442	CAC	0.193383	0.163281	0.193531	CGT	0.424632	0.0761501	0.122617	0	0
CACCTA	HL	1	184	26	666	8	219	0.903203	-0.101808	1.69893	0.529999	0.956647	-0.0443213	CAC	0.193383	0.163281	0.193531	CTA	0.0618947	0.145924	0.220962	0	0
CACCTC	HL	3	98	30	534	16	556	1.86885	0.625324	1.66514	0.509907	0.915377	-0.0884195	CAC	0.193383	0.163281	0.193531	CTC	0.111797	0.213119	0.172283	0	0
CACCTG	HL	1	168	37	872	5	152	0.91193	-0.0921918	1.26436	0.234569	0.873391	-0.135371	CAC	0.193383	0.163281	0.193531	CTG	0.0671062	0.210844	0.232006	0	0
CACCTT	HL	4	211	46	765	19	595	0.458931	-0.778854	1.72953	0.547849	1.11097	0.105233	CAC	0.193383	0.163281	0.193531	CTT	0.265746	0.217272	0.156074	0	0
CACGAA	HE	82	794	9	160	12	610	1.37767	0.320395	1.19647	0.179374	0.392357	-0.935584	CAC	0.193383	0.163281	0.193531	GAA	0.391873	0.317934	0.280201	0	0
CACGAC	HD	12	336	5	89	3	258	1.03596	0.0353276	1.81474	0.595944	0.290232	-1.23707	CAC	0.193383	0.163281	0.193531	GAC	0.192554	0.224987	0.274956	0	0
CACGAG	HE	16	345	8	109	6	232	1.47938	0.391623	1.61903	0.481826	0.63672	-0.451425	CAC	0.193383	0.163281	0.193531	GAG	0.171741	0.309499	0.243805	0	0
CACGAT	HD	57	781	8	122	3	318	1.15571	0.144714	1.70687	0.534662	0.226598	-1.48458	CAC	0.193383	0.163281	0.193531	GAT	0.331859	0.262543	0.285932	0	0
CACGCA	HA	7	219	8	157	3	310	0.970183	-0.0302704	2.499	0.91589	0.261959	-1.33957	CAC	0.193383	0.163281	0.193531	GCA	0.193818	0.139599	0.253697	0	0
CACGCC	HA	6	168	7	78	7	271	1.42607	0.354925	5.72438	1.74473	0.646624	-0.435991	CAC	0.193383	0.163281	0.193531	GCC	0.150193	0.108342	0.235027	0	0
CACGCG	HA	4	67	0	82	1	55	6.2562	1.83357	0.801795	-0.220902	0.866639	-0.143132	CAC	0.193383	0.163281	0.193531	GCG	0.0607759	0.0920283	0.212938	0	0
CACGCT	HA	11	297	7	111	4	212	0.979357	-0.020859	3.11711	1.13691	0.7568	-0.278656	CAC	0.193383	0.163281	0.193531	GCT	0.21262	0.140341	0.160272	0	0
CACGGA	HG	3	188	3	87	7	468	0.627274	-0.466372	0.736893	-0.305313	0.299121	-1.20691	CAC	0.193383	0.163281	0.193531	GGA	0.17447	0.377778	0.294659	0	0
CACGGC	HG	7	177	0	63	8	255	2.37401	0.864582	0.340665	-1.07686	0.618008	-0.481254	CAC	0.193383	0.163281	0.193531	GGC	0.0978966	0.280902	0.293939	0	0
CACGGG	HG	5	111	0	65	6	226	2.41014	0.879683	0.237368	-1.43814	0.506485	-0.680261	CAC	0.193383	0.163281	0.193531	GGG	0.11494	0.390928	0.314597	0	0
CACGGT	HG	58	470	3	73	3	282	1.80012	0.587855	0.910488	-0.0937749	0.299434	-1.20586	CAC	0.193383	0.163281	0.193531	GGT	0.35984	0.363595	0.243905	0	0
CACGTA	HV	4	193	29	242	3	147	1.10516	0.0999943	2.42342	0.885181	0.475897	-0.742553	CAC	0.193383	0.163281	0.193531	GTA	0.120593	0.311996	0.29345	0	0
CACGTC	HV	16	223	21	152	6	279	2.53705	0.931003	4.16108	1.42577	0.522358	-0.649402	CAC	0.193383	0.163281	0.193531	GTC	0.154686	0.211636	0.247298	0	0
CACGTG	HV	30	170	34	239	11	84	5.33041	1.67343	2.55902	0.939625	2.33427	0.847701	CAC	0.193383	0.163281	0.193531	GTG	0.175867	0.349017	0.312507	0	0
CACGTT	HV	25	482	35	265	14	415	1.20565	0.187019	2.80642	1.03191	0.894441	-0.111556	CAC	0.193383	0.163281	0.193531	GTT	0.23088	0.295346	0.208303	0	0
CACTAC	HY	38	339	8	478	25	809	1.98741	0.686832	0.469824	-0.755396	0.843392	-0.170323	CAC	0.193383	0.163281	0.193531	TAC	0.298455	0.244926	0.196656	0	0
CACTAT	HY	20	434	3	552	27	831	0.764422	-0.268635	0.152535	-1.88036	0.692047	-0.368102	CAC	0.193383	0.163281	0.193531	TAT	0.326571	0.290421	0.251274	0	0
CACTCA	HS	13	360	4	262	37	648	1.03551	0.0348978	0.472508	-0.7497	1.26948	0.238604	CAC	0.193383	0.163281	0.193531	TCA	0.193663	0.246416	0.238322	0	0
CACTCC	HS	20	314	1	112	27	649	2.43221	0.888801	0.673063	-0.395916	0.79334	-0.231504	CAC	0.193383	0.163281	0.193531	TCC	0.141739	0.161049	0.280566	0	0
CACTCG	HS	6	141	7	193	2	112	2.83976	1.04372	1.9446	0.665057	0.51093	-0.671523	CAC	0.193383	0.163281	0.193531	TCG	0.0897652	0.129874	0.268491	0	0
CACTCT	HS	27	466	4	211	12	403	1.45871	0.37755	0.799317	-0.223998	1.10045	0.0957218	CAC	0.193383	0.163281	0.193531	TCT	0.212547	0.180709	0.151091	0	0
CACTGC	HC	9	121	2	353	44	846	1.98206	0.684139	0.169917	-1.77245	0.916529	-0.0871612	CAC	0.193383	0.163281	0.193531	TGC	0.213847	0.305453	0.299524	0	0
CACTGG	HW	58	238	6	610	49	712	1.35034	0.300355	0.177574	-1.72837	1.1998	0.182153	CAC	0.193383	0.163281	0.193531	TGG	0.945349	0.39513	0.30201	0	0
CACTGT	HC	20	174	2	368	43	809	1.65121	0.50151	0.1507	-1.89247	1.03124	0.0307664	CAC	0.193383	0.163281	0.193531	TGT	0.375802	0.330404	0.272179	0	0
CACTTA	HL	11	428	11	363	25	380	1.13882	0.129996	1.33399	0.288176	1.12735	0.119872	CAC	0.193383	0.163281	0.193531	TTA	0.127013	0.151353	0.312779	0	0
CACTTC	HF	18	355	13	378	56	998	1.02204	0.0217992	0.953566	-0.0475462	0.993322	-0.00670072	CAC	0.193383	0.163281	0.193531	TTC	0.270033	0.237247	0.296803	0	0
CACTTG	HL	35	549	23	490	14	242	1.73256	0.5496	0.936194	-0.0659324	0.944609	-0.0569843	CAC	0.193383	0.163281	0.193531	TTG	0.195359	0.319762	0.337662	0	0
CACTTT	HF	21	417	36	673	118	1530	0.886982	-0.11993	1.11511	0.108953	1.49125	0.399614	CAC	0.193383	0.163281	0.193531	TTT	0.30684	0.3015	0.269321	0	0
CAGAAA	QK	87	1369	286	2896	194	1537	1.22429	0.202365	1.44551	0.368463	2.92309	1.07264	CAG	0.175429	0.199991	0.174629	AAA	0.299071	0.342689	0.248381	0	0
CAGAAC	QN	30	701	94	1071	76	579	1.17628	0.162354	1.83354	0.606247	2.77575	1.02092	CAG	0.175429	0.199991	0.174629	AAC	0.214	0.241673	0.273883	0	0
CAGAAG	QK	41	864	223	2287	95	832	0.975881	-0.0244144	1.49969	0.405255	2.10056	0.742205	CAG	0.175429	0.199991	0.174629	AAG	0.283618	0.326423	0.314176	0	0
CAGAAT	QN	54	1108	169	1695	104	928	1.16054	0.148882	1.67609	0.516463	2.17327	0.776235	CAG	0.175429	0.199991	0.174629	AAT	0.243596	0.29903	0.297812	0	0
CAGACA	QT	14	444	50	966	58	523	1.10835	0.102876	1.11383	0.107807	2.50893	0.919856	CAG	0.175429	0.199991	0.174629	ACA	0.173361	0.236762	0.256989	0	0
CAGACC	QT	8	253	19	496	45	361	1.76605	0.568744	1.18862	0.172796	2.78615	1.02466	CAG	0.175429	0.199991	0.174629	ACC	0.114368	0.169285	0.261172	0	0
CAGACG	QT	1	219	25	883	14	122	0.775815	-0.253841	0.861725	-0.148819	2.56262	0.94103	CAG	0.175429	0.199991	0.174629	ACG	0.0667954	0.170664	0.272511	0	0
CAGACT	QT	13	378	22	669	7	340	1.25113	0.224048	0.787343	-0.239091	1.01113	0.0110655	CAG	0.175429	0.199991	0.174629	ACT	0.1683	0.21801	0.132866	0	0
CAGAGA	QR	29	553	37	1001	156	1356	0.790058	-0.235648	0.817215	-0.201853	2.18805	0.783011	CAG	0.175429	0.199991	0.174629	AGA	0.390706	0.232043	0.302793	0	0
CAGAGC	QS	7	279	14	569	90	523	1.25467	0.226869	0.761082	-0.273014	4.10543	1.41231	CAG	0.175429	0.199991	0.174629	AGC	0.129808	0.172891	0.242234	0	0
CAGAGG	QR	4	310	45	1063	85	549	0.86333	-0.146959	1.03268	0.0321565	3.03629	1.11064	CAG	0.175429	0.199991	0.174629	AGG	0.106153	0.209334	0.2949	0	0
CAGAGT	QS	10	360	21	683	69	527	0.778929	-0.249835	0.933341	-0.0689842	3.02243	1.10606	CAG	0.175429	0.199991	0.174629	AGT	0.22299	0.172312	0.251183	0	0
CAGATA	QI	47	567	124	1723	43	338	1.31419	0.273221	1.39487	0.332802	2.35713	0.857444	CAG	0.175429	0.199991	0.174629	ATA	0.366549	0.259912	0.315321	0	1
CAGATC	QI	29	416	46	769	91	594	2.3276	0.844836	1.30332	0.264917	2.89472	1.06289	CAG	0.175429	0.199991	0.174629	ATC	0.176188	0.234177	0.305878	0	0
CAGATG	QM	70	495	162	2147	39	239	1.14126	0.132133	1.30656	0.267399	2.41034	0.879768	CAG	0.175429	0.199991	0.174629	ATG	0.714973	0.29041	0.395962	0	0
CAGATT	QI	27	781	127	1640	92	960	0.828371	-0.188294	1.30696	0.267705	2.44373	0.893527	CAG	0.175429	0.199991	0.174629	ATT	0.246391	0.29842	0.226772	0	0
CAGCAA	QQ	105	1799	68	1090	34	1000	0.870488	-0.138702	1.26429	0.234513	0.877235	-0.13098	CAG	0.175429	0.199991	0.174629	CAA	0.385628	0.25013	0.228245	0	0
CAGCAC	QH	11	299	15	470	17	400	1.17907	0.164723	1.04028	0.0394913	1.32819	0.283816	CAG	0.175429	0.199991	0.174629	CAC	0.193383	0.163281	0.193531	0	0
CAGCAG	QQ	69	1243	35	956	11	480	1.82841	0.603446	0.940519	-0.0613233	0.818091	-0.200781	CAG	0.175429	0.199991	0.174629	CAG	0.175429	0.199991	0.174629	0	0
CAGCAT	QH	51	597	42	704	25	509	1.49703	0.403485	1.35366	0.302809	1.38096	0.322779	CAG	0.175429	0.199991	0.174629	CAT	0.331107	0.225299	0.2114	0	0
CAGCCA	QP	19	517	27	648	9	302	0.687528	-0.374653	1.1792	0.164833	1.15734	0.146126	CAG	0.175429	0.199991	0.174629	CCA	0.320116	0.182943	0.163297	0	0
CAGCCC	QP	5	215	3	224	5	178	1.23482	0.210923	1.20336	0.185118	1.17692	0.162905	CAG	0.175429	0.199991	0.174629	CCC	0.128231	0.0738703	0.163092	0	0
CAGCCG	QP	13	239	17	391	3	70	3.49813	1.25223	2.54055	0.932381	1.83782	0.608579	CAG	0.175429	0.199991	0.174629	CCG	0.0950557	0.0903747	0.175542	0	0
CAGCCT	QP	22	429	7	296	1	160	1.33171	0.286468	1.2244	0.20245	0.960435	-0.0403694	CAG	0.175429	0.199991	0.174629	CCT	0.228953	0.110002	0.074066	0	0
CAGCGA	QR	5	147	4	298	24	716	1.12924	0.121541	1.13512	0.126735	1.30248	0.264268	CAG	0.175429	0.199991	0.174629	CGA	0.204646	0.0736626	0.153297	0	0
CAGCGC	QR	5	125	4	170	10	251	2.1795	0.779094	1.71489	0.539351	2.42769	0.88694	CAG	0.175429	0.199991	0.174629	CGC	0.124544	0.085256	0.102963	0	0
CAGCGG	QR	4	110	4	313	7	309	2.53694	0.930957	1.25292	0.225474	1.03027	0.0298203	CAG	0.175429	0.199991	0.174629	CGG	0.101213	0.0635487	0.143437	0	0
CAGCGT	QR	12	268	2	251	6	286	0.648749	-0.43271	0.781697	-0.246288	1.13906	0.130205	CAG	0.175429	0.199991	0.174629	CGT	0.424632	0.0761501	0.122617	0	0
CAGCTA	QL	7	551	52	833	7	150	1.33473	0.288733	2.17757	0.778211	1.37303	0.317017	CAG	0.175429	0.199991	0.174629	CTA	0.0618947	0.145924	0.220962	0	0
CAGCTC	QL	6	222	27	473	18	457	1.60052	0.470326	1.38595	0.326384	1.37889	0.321276	CAG	0.175429	0.199991	0.174629	CTC	0.111797	0.213119	0.172283	0	0
CAGCTG	QL	10	474	62	937	3	94	1.96714	0.676579	1.59282	0.465504	1.03925	0.0384981	CAG	0.175429	0.199991	0.174629	CTG	0.0671062	0.210844	0.232006	0	0
CAGCTT	QL	18	451	53	724	10	388	0.901666	-0.103511	1.71411	0.538896	1.03752	0.0368308	CAG	0.175429	0.199991	0.174629	CTT	0.265746	0.217272	0.156074	0	0
CAGGAA	QE	87	1404	60	951	24	704	0.911084	-0.0931203	1.00773	0.00770206	0.724709	-0.321985	CAG	0.175429	0.199991	0.174629	GAA	0.391873	0.317934	0.280201	0	0
CAGGAC	QD	46	673	5	236	2	260	2.06435	0.724817	0.562645	-0.575106	0.239387	-1.42968	CAG	0.175429	0.199991	0.174629	GAC	0.192554	0.224987	0.274956	0	0
CAGGAG	QE	30	688	16	477	6	247	1.49337	0.401033	0.57458	-0.554115	0.662959	-0.411042	CAG	0.175429	0.199991	0.174629	GAG	0.171741	0.309499	0.243805	0	0
CAGGAT	QD	59	1124	24	519	7	375	0.9161	-0.0876298	0.915641	-0.0881311	0.426111	-0.853056	CAG	0.175429	0.199991	0.174629	GAT	0.331859	0.262543	0.285932	0	0
CAGGCA	QA	25	510	8	535	4	265	1.49643	0.403081	0.601428	-0.508449	0.424284	-0.857353	CAG	0.175429	0.199991	0.174629	GCA	0.193818	0.139599	0.253697	0	0
CAGGCC	QA	13	316	10	288	5	223	1.67616	0.516508	1.75665	0.56341	0.652631	-0.426743	CAG	0.175429	0.199991	0.174629	GCC	0.150193	0.108342	0.235027	0	0
CAGGCG	QA	7	244	13	472	2	76	3.0626	1.11926	1.60818	0.475101	1.04776	0.0466527	CAG	0.175429	0.199991	0.174629	GCG	0.0607759	0.0920283	0.212938	0	0
CAGGCT	QA	21	540	13	421	3	246	1.09023	0.0863895	1.18201	0.167215	0.578613	-0.547122	CAG	0.175429	0.199991	0.174629	GCT	0.21262	0.140341	0.160272	0	0
CAGGGA	QG	19	354	4	342	12	545	1.84068	0.610134	0.192943	-1.64536	0.462715	-0.770643	CAG	0.175429	0.199991	0.174629	GGA	0.17447	0.377778	0.294659	0	0
CAGGGC	QG	10	302	3	198	4	240	2.11388	0.748525	0.3578	-1.02778	0.404184	-0.905886	CAG	0.175429	0.199991	0.174629	GGC	0.0978966	0.280902	0.293939	0	0
CAGGGG	QG	8	155	2	195	7	152	2.86117	1.05123	0.195775	-1.63079	0.951759	-0.0494438	CAG	0.175429	0.199991	0.174629	GGG	0.11494	0.390928	0.314597	0	0
CAGGGT	QG	12	435	5	300	8	223	0.472329	-0.750079	0.27413	-1.29415	0.943314	-0.0583565	CAG	0.175429	0.199991	0.174629	GGT	0.35984	0.363595	0.243905	0	0
CAGGTA	QV	6	384	165	1181	3	182	0.859435	-0.15148	2.25076	0.81127	0.426538	-0.852054	CAG	0.175429	0.199991	0.174629	GTA	0.120593	0.311996	0.29345	0	0
CAGGTC	QV	8	282	25	433	11	297	1.17193	0.158652	1.41541	0.347422	0.932453	-0.0699362	CAG	0.175429	0.199991	0.174629	GTC	0.154686	0.211636	0.247298	0	0
CAGGTG	QV	18	357	162	1278	2	93	1.72022	0.54245	1.82583	0.602033	0.584813	-0.536463	CAG	0.175429	0.199991	0.174629	GTG	0.175867	0.349017	0.312507	0	0
CAGGTT	QV	14	526	68	760	17	479	0.702737	-0.352773	1.53505	0.428562	1.03091	0.030438	CAG	0.175429	0.199991	0.174629	GTT	0.23088	0.295346	0.208303	0	0
CAGTAC	QY	49	585	6	400	17	505	1.62964	0.488358	0.356375	-1.03177	1.03585	0.0352233	CAG	0.175429	0.199991	0.174629	TAC	0.298455	0.244926	0.196656	0	0
CAGTAT	QY	39	732	18	511	38	698	0.952525	-0.0486392	0.638917	-0.447981	1.27152	0.240211	CAG	0.175429	0.199991	0.174629	TAT	0.326571	0.290421	0.251274	0	0
CAGTCA	QS	13	510	25	603	11	351	0.806416	-0.215155	0.873488	-0.135261	0.81914	-0.199501	CAG	0.175429	0.199991	0.174629	TCA	0.193663	0.246416	0.238322	0	0
CAGTCC	QS	9	285	2	189	12	229	1.40619	0.340883	0.490227	-0.712887	1.15362	0.142908	CAG	0.175429	0.199991	0.174629	TCC	0.141739	0.161049	0.280566	0	0
CAGTCG	QS	6	251	9	316	8	98	1.76395	0.567557	1.21453	0.194358	1.93892	0.662131	CAG	0.175429	0.199991	0.174629	TCG	0.0897652	0.129874	0.268491	0	0
CAGTCT	QS	19	504	13	279	9	229	1.06214	0.0602869	1.3835	0.324618	1.64784	0.499467	CAG	0.175429	0.199991	0.174629	TCT	0.212547	0.180709	0.151091	0	0
CAGTGC	QC	8	135	16	305	36	532	1.764	0.567583	0.909434	-0.0949331	1.32717	0.283047	CAG	0.175429	0.199991	0.174629	TGC	0.213847	0.305453	0.299524	0	0
CAGTGG	QW	47	299	21	676	34	562	0.964774	-0.0358617	0.411228	-0.888608	1.17875	0.164453	CAG	0.175429	0.199991	0.174629	TGG	0.945349	0.39513	0.30201	0	0
CAGTGT	QC	5	189	6	324	19	438	0.479001	-0.736053	0.325955	-1.121	0.958503	-0.0423826	CAG	0.175429	0.199991	0.174629	TGT	0.375802	0.330404	0.272179	0	0
CAGTTA	QL	10	947	28	825	19	223	0.520756	-0.652474	1.15989	0.148325	1.63466	0.491435	CAG	0.175429	0.199991	0.174629	TTA	0.127013	0.151353	0.312779	0	0
CAGTTC	QF	43	632	26	521	29	619	1.46734	0.383449	1.09014	0.0863024	0.933564	-0.0687457	CAG	0.175429	0.199991	0.174629	TTC	0.270033	0.237247	0.296803	0	0
CAGTTG	QL	38	947	41	897	10	165	1.20039	0.182645	0.731365	-0.312842	1.12379	0.116708	CAG	0.175429	0.199991	0.174629	TTG	0.195359	0.319762	0.337662	0	0
CAGTTT	QF	97	1047	46	860	50	746	1.7372	0.552276	0.905306	-0.0994817	1.45165	0.372701	CAG	0.175429	0.199991	0.174629	TTT	0.30684	0.3015	0.269321	0	0
CATAAA	HK	124	1070	0	0	84	1334	1.17863	0.164354	12.9521	2.56126	1.21259	0.19276	CAT	0.331107	0.225299	0.2114	AAA	0.299071	0.342689	0.248381	0	0
CATAAC	HN	44	682	0	0	39	578	0.929844	-0.0727382	18.3659	2.9105	1.1932	0.176636	CAT	0.331107	0.225299	0.2114	AAC	0.214	0.241673	0.273883	0	0
CATAAG	HK	51	735	0	0	42	598	0.752355	-0.284547	13.5975	2.60989	1.08085	0.0777434	CAT	0.331107	0.225299	0.2114	AAG	0.283618	0.326423	0.314176	0	0
CATAAT	HN	91	1114	0	0	63	809	1.023	0.0227361	14.8431	2.69754	1.25501	0.227146	CAT	0.331107	0.225299	0.2114	AAT	0.243596	0.29903	0.297812	0	0
CATACA	HT	29	532	81	770	43	495	0.980562	-0.0196297	1.99383	0.690057	1.63287	0.490338	CAT	0.331107	0.225299	0.2114	ACA	0.173361	0.236762	0.256989	0	0
CATACC	HT	15	352	30	366	53	519	1.19694	0.179769	2.21472	0.795125	1.88087	0.631734	CAT	0.331107	0.225299	0.2114	ACC	0.114368	0.169285	0.261172	0	0
CATACG	HT	3	220	43	598	7	135	0.818375	-0.200434	1.91041	0.647316	1.02108	0.0208652	CAT	0.331107	0.225299	0.2114	ACG	0.0667954	0.170664	0.272511	0	0
CATACT	HT	31	546	47	542	17	417	1.04981	0.0486086	1.79972	0.58763	1.53313	0.427311	CAT	0.331107	0.225299	0.2114	ACT	0.1683	0.21801	0.132866	0	0
CATAGA	HR	97	628	0	0	93	1124	1.20436	0.18595	19.1281	2.95116	1.30535	0.266467	CAT	0.331107	0.225299	0.2114	AGA	0.390706	0.232043	0.302793	0	0
CATAGC	HS	9	267	0	0	40	404	0.86815	-0.14139	25.6724	3.24542	1.97692	0.681541	CAT	0.331107	0.225299	0.2114	AGC	0.129808	0.172891	0.242234	0	0
CATAGG	HR	8	275	0	0	24	342	0.927757	-0.0749857	21.2032	3.05415	1.16914	0.156267	CAT	0.331107	0.225299	0.2114	AGG	0.106153	0.209334	0.2949	0	0
CATAGT	HS	28	394	0	0	26	444	0.994368	-0.00564772	25.7588	3.24878	1.14264	0.13334	CAT	0.331107	0.225299	0.2114	AGT	0.22299	0.172312	0.251183	0	0
CATATA	HI	77	570	48	929	64	399	1.12553	0.118256	0.89976	-0.105628	2.43779	0.891092	CAT	0.331107	0.225299	0.2114	ATA	0.366549	0.259912	0.315321	0	0
CATATC	HI	34	602	22	532	106	856	0.994963	-0.00505015	0.817895	-0.201021	1.93086	0.657965	CAT	0.331107	0.225299	0.2114	ATC	0.176188	0.234177	0.305878	0	0
CATATG	HM	165	583	83	1046	28	272	1.20071	0.18291	1.2262	0.203919	1.26905	0.238265	CAT	0.331107	0.225299	0.2114	ATG	0.714973	0.29041	0.395962	0	0
CATATT	HI	110	1080	110	979	76	992	1.25865	0.230039	1.68465	0.521559	1.61751	0.48089	CAT	0.331107	0.225299	0.2114	ATT	0.246391	0.29842	0.226772	0	0
CATCAA	HQ	114	915	81	1420	155	2035	0.983253	-0.0168886	1.02399	0.0237048	1.58797	0.462454	CAT	0.331107	0.225299	0.2114	CAA	0.385628	0.25013	0.228245	0	0
CATCAC	HH	25	395	20	661	67	731	1.02539	0.0250758	0.862313	-0.148137	2.27061	0.820047	CAT	0.331107	0.225299	0.2114	CAC	0.193383	0.163281	0.193531	0	0
CATCAG	HQ	9	400	40	886	52	661	0.429324	-0.845544	1.02586	0.0255337	2.16868	0.77412	CAT	0.331107	0.225299	0.2114	CAG	0.175429	0.199991	0.174629	0	0
CATCAT	HH	61	689	56	1130	88	1041	0.819607	-0.198931	0.992871	-0.00715412	1.91123	0.647747	CAT	0.331107	0.225299	0.2114	CAT	0.331107	0.225299	0.2114	0	0
CATCCA	HP	111	807	56	1106	31	556	1.30777	0.268321	1.24926	0.222549	1.66422	0.509358	CAT	0.331107	0.225299	0.2114	CCA	0.320116	0.182943	0.163297	0	0
CATCCC	HP	10	255	12	345	19	443	1.01203	0.0119542	2.25755	0.814281	1.3065	0.267353	CAT	0.331107	0.225299	0.2114	CCC	0.128231	0.0738703	0.163092	0	0
CATCCG	HP	12	307	13	542	10	133	1.34105	0.293455	1.26626	0.236065	2.21208	0.793934	CAT	0.331107	0.225299	0.2114	CCG	0.0950557	0.0903747	0.175542	0	0
CATCCT	HP	97	656	15	600	11	385	1.96764	0.676836	1.0742	0.0715796	1.9855	0.685871	CAT	0.331107	0.225299	0.2114	CCT	0.228953	0.110002	0.074066	0	0
CATCGA	HR	12	127	10	602	82	1292	1.49886	0.404707	1.09918	0.0945646	1.9808	0.683502	CAT	0.331107	0.225299	0.2114	CGA	0.204646	0.0736626	0.153297	0	0
CATCGC	HR	6	130	18	407	15	417	1.29579	0.259124	2.42442	0.885594	1.75856	0.564496	CAT	0.331107	0.225299	0.2114	CGC	0.124544	0.085256	0.102963	0	0
CATCGG	HR	2	73	5	411	26	496	1.20972	0.190391	1.01716	0.0170107	1.79161	0.583112	CAT	0.331107	0.225299	0.2114	CGG	0.101213	0.0635487	0.143437	0	0
CATCGT	HR	67	309	10	534	15	466	1.56015	0.444782	1.19842	0.181003	1.32174	0.27895	CAT	0.331107	0.225299	0.2114	CGT	0.424632	0.0761501	0.122617	0	0
CATCTA	HL	8	429	67	1294	26	267	1.0213	0.0210729	1.59718	0.468239	2.15679	0.768619	CAT	0.331107	0.225299	0.2114	CTA	0.0618947	0.145924	0.220962	0	0
CATCTC	HL	5	207	50	775	44	574	0.779271	-0.249396	1.36876	0.313905	2.14881	0.764912	CAT	0.331107	0.225299	0.2114	CTC	0.111797	0.213119	0.172283	0	0
CATCTG	HL	9	330	90	1289	19	242	1.35969	0.307259	1.48502	0.395427	1.67811	0.517665	CAT	0.331107	0.225299	0.2114	CTG	0.0671062	0.210844	0.232006	0	0
CATCTT	HL	65	436	95	1380	53	849	1.71643	0.540248	1.42008	0.350714	1.92548	0.655177	CAT	0.331107	0.225299	0.2114	CTT	0.265746	0.217272	0.156074	0	0
CATGAA	HE	224	1565	0	0	244	1500	1.10733	0.10195	13.9606	2.63624	2.75557	1.01362	CAT	0.331107	0.225299	0.2114	GAA	0.391873	0.317934	0.280201	0	0
CATGAC	HD	36	718	0	0	99	571	0.807147	-0.214249	19.728	2.98204	3.00771	1.10118	CAT	0.331107	0.225299	0.2114	GAC	0.192554	0.224987	0.274956	0	0
CATGAG	HE	29	638	0	0	75	523	0.825616	-0.191626	14.3411	2.66313	2.81407	1.03463	CAT	0.331107	0.225299	0.2114	GAG	0.171741	0.309499	0.243805	0	0
CATGAT	HD	126	1406	0	0	156	855	0.821462	-0.19667	16.906	2.82767	3.0343	1.10998	CAT	0.331107	0.225299	0.2114	GAT	0.331859	0.262543	0.285932	0	0
CATGCA	HA	44	553	24	286	120	602	1.26573	0.235646	2.76959	1.0187	3.74152	1.31949	CAT	0.331107	0.225299	0.2114	GCA	0.193818	0.139599	0.253697	0	0
CATGCC	HA	21	408	5	166	71	411	1.08164	0.0784741	1.4719	0.386553	3.51732	1.2577	CAT	0.331107	0.225299	0.2114	GCC	0.150193	0.108342	0.235027	0	0
CATGCG	HA	5	228	6	207	20	100	1.30201	0.263913	1.62313	0.484357	4.61892	1.53016	CAT	0.331107	0.225299	0.2114	GCG	0.0607759	0.0920283	0.212938	0	0
CATGCT	HA	48	641	13	209	54	508	1.08415	0.0807927	2.10846	0.745958	3.1892	1.15977	CAT	0.331107	0.225299	0.2114	GCT	0.21262	0.140341	0.160272	0	0
CATGGA	HG	34	460	181	638	276	1359	1.31425	0.273264	3.34637	1.20788	3.26976	1.18472	CAT	0.331107	0.225299	0.2114	GGA	0.17447	0.377778	0.294659	0	0
CATGGC	HG	14	373	87	274	121	645	1.23732	0.212951	5.05632	1.62064	3.03924	1.11161	CAT	0.331107	0.225299	0.2114	GGC	0.0978966	0.280902	0.293939	0	0
CATGGG	HG	14	279	159	500	142	629	1.40764	0.341916	3.62598	1.28813	3.413	1.22759	CAT	0.331107	0.225299	0.2114	GGG	0.11494	0.390928	0.314597	0	0
CATGGT	HG	110	825	143	466	100	562	1.12788	0.120344	3.76416	1.32553	3.47926	1.24682	CAT	0.331107	0.225299	0.2114	GGT	0.35984	0.363595	0.243905	0	0
CATGTA	HV	24	416	34	306	100	362	1.50146	0.406437	1.62189	0.483591	4.48514	1.50077	CAT	0.331107	0.225299	0.2114	GTA	0.120593	0.311996	0.29345	0	0
CATGTC	HV	22	371	18	205	100	562	1.20716	0.188269	1.93436	0.659779	3.43153	1.23301	CAT	0.331107	0.225299	0.2114	GTC	0.154686	0.211636	0.247298	0	0
CATGTG	HV	19	366	57	440	50	241	0.935858	-0.0662917	1.67257	0.51436	3.19	1.16002	CAT	0.331107	0.225299	0.2114	GTG	0.175867	0.349017	0.312507	0	0
CATGTT	HV	70	802	40	376	130	821	1.15661	0.145497	1.63438	0.491261	3.61909	1.28622	CAT	0.331107	0.225299	0.2114	GTT	0.23088	0.295346	0.208303	0	0
CATTAC	HY	36	481	26	948	30	851	0.776796	-0.252577	0.515588	-0.662446	0.875205	-0.133297	CAT	0.331107	0.225299	0.2114	TAC	0.298455	0.244926	0.196656	0	0
CATTAT	HY	132	807	64	1274	62	1229	1.52228	0.420208	0.77914	-0.249564	0.964235	-0.0364207	CAT	0.331107	0.225299	0.2114	TAT	0.326571	0.290421	0.251274	0	0
CATTCA	HS	69	771	106	1281	61	1130	1.41406	0.346462	1.50338	0.407714	1.08808	0.0844149	CAT	0.331107	0.225299	0.2114	TCA	0.193663	0.246416	0.238322	0	0
CATTCC	HS	31	560	33	493	64	916	1.21543	0.195099	1.89685	0.640195	1.1951	0.178231	CAT	0.331107	0.225299	0.2114	TCC	0.141739	0.161049	0.280566	0	0
CATTCG	HS	17	372	28	612	9	198	1.62363	0.484664	1.6168	0.480451	0.885343	-0.12178	CAT	0.331107	0.225299	0.2114	TCG	0.0897652	0.129874	0.268491	0	0
CATTCT	HS	91	993	27	585	26	715	1.31516	0.273959	1.17361	0.160081	1.18061	0.166032	CAT	0.331107	0.225299	0.2114	TCT	0.212547	0.180709	0.151091	0	0
CATTGC	HC	19	171	37	746	151	1293	1.64221	0.496045	0.739194	-0.302195	1.85512	0.617952	CAT	0.331107	0.225299	0.2114	TGC	0.213847	0.305453	0.299524	0	0
CATTGG	HW	130	410	81	1405	72	1024	1.01828	0.0181182	0.655132	-0.422919	1.11551	0.109311	CAT	0.331107	0.225299	0.2114	TGG	0.945349	0.39513	0.30201	0	0
CATTGT	HC	47	355	37	862	96	1194	1.08359	0.0802765	0.591517	-0.525065	1.41073	0.344108	CAT	0.331107	0.225299	0.2114	TGT	0.375802	0.330404	0.272179	0	0
CATTTA	HL	98	1226	49	1322	42	574	1.91855	0.651572	1.10831	0.102835	1.13099	0.123093	CAT	0.331107	0.225299	0.2114	TTA	0.127013	0.151353	0.312779	0	0
CATTTC	HF	102	766	39	653	99	1266	1.50195	0.406766	1.14425	0.134751	1.25791	0.229453	CAT	0.331107	0.225299	0.2114	TTC	0.270033	0.237247	0.296803	0	0
CATTTG	HL	132	1277	191	1893	28	423	1.60887	0.475529	1.40713	0.341553	0.958177	-0.0427231	CAT	0.331107	0.225299	0.2114	TTG	0.195359	0.319762	0.337662	0	0
CATTTT	HF	141	1016	163	1540	102	1793	1.37432	0.317956	1.56673	0.44899	1.00842	0.0083803	CAT	0.331107	0.225299	0.2114	TTT	0.30684	0.3015	0.269321	0	0
CCAAAA	PK	154	1764	95	2208	143	1784	0.917288	-0.0863341	0.693201	-0.366435	1.98897	0.687615	CCA	0.320116	0.182943	0.163297	AAA	0.299071	0.342689	0.248381	0	0
CCAAAC	PN	138	1127	43	911	62	697	1.79881	0.587125	1.09122	0.0873006	2.0181	0.702155	CCA	0.320116	0.182943	0.163297	AAC	0.214	0.241673	0.273883	0	0
CCAAAG	PK	290	1618	72	1529	54	811	1.97972	0.682957	0.798979	-0.224421	1.32025	0.277818	CCA	0.320116	0.182943	0.163297	AAG	0.283618	0.326423	0.314176	0	0
CCAAAT	PN	153	1691	83	1510	99	1176	1.16719	0.154601	1.01621	0.0160826	1.74704	0.557924	CCA	0.320116	0.182943	0.163297	AAT	0.243596	0.29903	0.297812	0	0
CCAACA	PT	82	902	62	1148	55	832	1.65627	0.504571	1.26588	0.235768	1.60195	0.471222	CCA	0.320116	0.182943	0.163297	ACA	0.173361	0.236762	0.256989	0	0
CCAACC	PT	32	574	39	523	23	507	1.5676	0.449544	2.46488	0.902141	1.10775	0.102331	CCA	0.320116	0.182943	0.163297	ACC	0.114368	0.169285	0.261172	0	0
CCAACG	PT	5	392	53	924	9	175	0.71401	-0.336858	1.8698	0.625832	1.2768	0.24436	CCA	0.320116	0.182943	0.163297	ACG	0.0667954	0.170664	0.272511	0	0
CCAACT	PT	88	1102	55	739	18	534	1.49769	0.403927	1.89742	0.640494	1.63685	0.492773	CCA	0.320116	0.182943	0.163297	ACT	0.1683	0.21801	0.132866	0	0
CCAAGA	PR	381	1301	257	2053	110	1641	2.34582	0.852635	2.95893	1.08483	1.36718	0.312751	CCA	0.320116	0.182943	0.163297	AGA	0.390706	0.232043	0.302793	0	0
CCAAGC	PS	26	498	49	780	48	622	1.30213	0.264	2.02409	0.70512	1.98836	0.68731	CCA	0.320116	0.182943	0.163297	AGC	0.129808	0.172891	0.242234	0	0
CCAAGG	PR	25	520	170	1427	52	651	1.46858	0.384295	3.12689	1.14004	1.68801	0.523549	CCA	0.320116	0.182943	0.163297	AGG	0.106153	0.209334	0.2949	0	0
CCAAGT	PS	104	781	85	971	52	693	1.881	0.631806	2.80674	1.03202	1.86186	0.621578	CCA	0.320116	0.182943	0.163297	AGT	0.22299	0.172312	0.251183	0	0
CCAATA	PI	123	918	63	1563	33	456	1.14992	0.13969	0.860598	-0.150128	1.44488	0.368026	CCA	0.320116	0.182943	0.163297	ATA	0.366549	0.259912	0.315321	0	0
CCAATC	PI	69	661	17	645	44	683	1.87481	0.628507	0.6504	-0.430167	1.31713	0.275459	CCA	0.320116	0.182943	0.163297	ATC	0.176188	0.234177	0.305878	0	0
CCAATG	PM	233	861	61	1673	27	321	1.18607	0.170647	0.697121	-0.360796	1.34484	0.296275	CCA	0.320116	0.182943	0.163297	ATG	0.714973	0.29041	0.395962	0	0
CCAATT	PI	153	1330	49	1090	81	1307	1.46694	0.383176	0.839464	-0.174992	1.69293	0.526461	CCA	0.320116	0.182943	0.163297	ATT	0.246391	0.29842	0.226772	0	0
CCACAA	PQ	164	1205	40	1021	39	572	1.10831	0.102835	0.876702	-0.131589	1.87295	0.627515	CCA	0.320116	0.182943	0.163297	CAA	0.385628	0.25013	0.228245	0	0
CCACAC	PH	23	296	5	436	12	239	1.30535	0.266473	0.459639	-0.777313	1.71397	0.538811	CCA	0.320116	0.182943	0.163297	CAC	0.193383	0.163281	0.193531	0	0
CCACAG	PQ	31	630	30	801	26	273	0.903048	-0.10198	1.05648	0.0549396	3.45555	1.23998	CCA	0.320116	0.182943	0.163297	CAG	0.175429	0.199991	0.174629	0	0
CCACAT	PH	50	540	25	643	32	408	0.889399	-0.117209	0.979517	-0.0206957	2.33726	0.84898	CCA	0.320116	0.182943	0.163297	CAT	0.331107	0.225299	0.2114	0	0
CCACCA	PP	158	1154	38	992	17	338	1.34338	0.295191	1.1735	0.159992	1.9912	0.68874	CCA	0.320116	0.182943	0.163297	CCA	0.320116	0.182943	0.163297	0	0
CCACCC	PP	4	279	2	289	6	164	0.435023	-0.832357	0.765486	-0.267244	1.59295	0.46559	CCA	0.320116	0.182943	0.163297	CCC	0.128231	0.0738703	0.163092	0	0
CCACCG	PP	6	329	13	601	2	84	0.697105	-0.360819	1.40659	0.341171	1.23124	0.20802	CCA	0.320116	0.182943	0.163297	CCG	0.0950557	0.0903747	0.175542	0	0
CCACCT	PP	67	753	14	421	3	134	1.23051	0.207426	1.7663	0.568885	2.44979	0.896002	CCA	0.320116	0.182943	0.163297	CCT	0.228953	0.110002	0.074066	0	0
CCACGA	PR	6	113	4	443	32	485	0.937309	-0.0647421	0.83565	-0.179546	2.71247	0.997861	CCA	0.320116	0.182943	0.163297	CGA	0.204646	0.0736626	0.153297	0	0
CCACGC	PR	7	110	0	247	5	128	1.80775	0.59208	0.258528	-1.35275	2.76631	1.01752	CCA	0.320116	0.182943	0.163297	CGC	0.124544	0.085256	0.102963	0	0
CCACGG	PR	4	77	5	407	10	189	1.97848	0.682331	1.26494	0.235021	2.47173	0.904917	CCA	0.320116	0.182943	0.163297	CGG	0.101213	0.0635487	0.143437	0	0
CCACGT	PR	47	231	12	281	12	227	1.52207	0.420068	3.30908	1.19667	2.84759	1.04647	CCA	0.320116	0.182943	0.163297	CGT	0.424632	0.0761501	0.122617	0	0
CCACTA	PL	9	588	23	964	11	162	0.856887	-0.154449	0.931628	-0.0708222	2.04032	0.713106	CCA	0.320116	0.182943	0.163297	CTA	0.0618947	0.145924	0.220962	0	0
CCACTC	PL	0	169	17	555	17	251	0.164366	-1.80566	0.830348	-0.18591	2.53893	0.931743	CCA	0.320116	0.182943	0.163297	CTC	0.111797	0.213119	0.172283	0	0
CCACTG	PL	4	452	55	1111	6	136	0.513809	-0.665903	1.30559	0.266655	1.34865	0.299104	CCA	0.320116	0.182943	0.163297	CTG	0.0671062	0.210844	0.232006	0	0
CCACTT	PL	27	446	55	968	18	383	0.736336	-0.306069	1.45393	0.374271	1.94139	0.663406	CCA	0.320116	0.182943	0.163297	CTT	0.265746	0.217272	0.156074	0	0
CCAGAA	PE	370	2240	104	918	25	724	1.31971	0.277412	1.96436	0.675167	0.783767	-0.243644	CCA	0.320116	0.182943	0.163297	GAA	0.391873	0.317934	0.280201	0	0
CCAGAC	PD	43	665	16	297	9	246	1.07181	0.0693521	1.38599	0.326415	0.901698	-0.103476	CCA	0.320116	0.182943	0.163297	GAC	0.192554	0.224987	0.274956	0	0
CCAGAG	PE	37	920	80	727	9	260	0.750486	-0.287035	1.96507	0.67553	0.962362	-0.0383643	CCA	0.320116	0.182943	0.163297	GAG	0.171741	0.309499	0.243805	0	0
CCAGAT	PD	160	1472	46	502	19	435	1.02887	0.0284643	1.94542	0.665479	0.982432	-0.0177237	CCA	0.320116	0.182943	0.163297	GAT	0.331859	0.262543	0.285932	0	0
CCAGCA	PA	50	721	12	482	32	551	1.13849	0.129707	1.0539	0.0524932	1.44305	0.366759	CCA	0.320116	0.182943	0.163297	GCA	0.193818	0.139599	0.253697	0	0
CCAGCC	PA	17	361	3	171	10	268	1.0342	0.0336324	1.17332	0.159841	1.06548	0.0634215	CCA	0.320116	0.182943	0.163297	GCC	0.150193	0.108342	0.235027	0	0
CCAGCG	PA	3	226	13	366	5	111	0.905723	-0.0990222	2.26582	0.817935	1.54064	0.432201	CCA	0.320116	0.182943	0.163297	GCG	0.0607759	0.0920283	0.212938	0	0
CCAGCT	PA	115	772	11	278	11	319	2.20478	0.79063	1.67524	0.515958	1.43283	0.359652	CCA	0.320116	0.182943	0.163297	GCT	0.21262	0.140341	0.160272	0	0
CCAGGA	PG	23	422	5	358	35	728	1.01588	0.0157536	0.241827	-1.41953	1.02631	0.0259661	CCA	0.320116	0.182943	0.163297	GGA	0.17447	0.377778	0.294659	0	0
CCAGGC	PG	10	390	1	192	11	262	0.89772	-0.107897	0.201651	-1.60121	0.950583	-0.0506802	CCA	0.320116	0.182943	0.163297	GGC	0.0978966	0.280902	0.293939	0	0
CCAGGG	PG	4	206	6	258	14	248	0.656477	-0.420868	0.377907	-0.973106	1.17262	0.159244	CCA	0.320116	0.182943	0.163297	GGG	0.11494	0.390928	0.314597	0	0
CCAGGT	PG	207	921	6	221	11	309	1.95846	0.67216	0.474036	-0.746471	0.971896	-0.0285063	CCA	0.320116	0.182943	0.163297	GGT	0.35984	0.363595	0.243905	0	0
CCAGTA	PV	15	567	17	657	7	267	0.729696	-0.315127	0.479271	-0.735488	0.622935	-0.473313	CCA	0.320116	0.182943	0.163297	GTA	0.120593	0.311996	0.29345	0	0
CCAGTC	PV	28	388	11	215	7	314	1.50553	0.409143	1.4349	0.361099	0.628898	-0.463786	CCA	0.320116	0.182943	0.163297	GTC	0.154686	0.211636	0.247298	0	0
CCAGTG	PV	21	467	37	726	4	114	0.834995	-0.18033	0.818629	-0.200124	0.85199	-0.16018	CCA	0.320116	0.182943	0.163297	GTG	0.175867	0.349017	0.312507	0	0
CCAGTT	PV	68	855	31	472	31	676	1.09064	0.0867659	1.25211	0.224829	1.38959	0.329011	CCA	0.320116	0.182943	0.163297	GTT	0.23088	0.295346	0.208303	0	0
CCATAC	PY	89	620	22	409	8	314	1.51693	0.416686	1.25197	0.224717	0.889705	-0.116865	CCA	0.320116	0.182943	0.163297	TAC	0.298455	0.244926	0.196656	0	0
CCATAT	PY	76	911	62	671	35	518	0.807627	-0.213655	1.76452	0.567881	1.69047	0.525009	CCA	0.320116	0.182943	0.163297	TAT	0.326571	0.290421	0.251274	0	0
CCATCA	PS	61	885	95	1170	22	500	1.12877	0.121127	1.81857	0.598051	1.17964	0.165206	CCA	0.320116	0.182943	0.163297	TCA	0.193663	0.246416	0.238322	0	0
CCATCC	PS	33	574	20	440	40	420	1.30321	0.264833	1.61624	0.480102	2.12564	0.754071	CCA	0.320116	0.182943	0.163297	TCC	0.141739	0.161049	0.280566	0	0
CCATCG	PS	15	447	39	782	5	133	1.24287	0.217424	2.15011	0.765521	1.02126	0.0210401	CCA	0.320116	0.182943	0.163297	TCG	0.0897652	0.129874	0.268491	0	0
CCATCT	PS	124	1143	47	578	12	304	1.60591	0.473693	2.50766	0.919349	1.72753	0.546693	CCA	0.320116	0.182943	0.163297	TCT	0.212547	0.180709	0.151091	0	0
CCATGC	PC	14	176	67	446	27	326	1.23796	0.213466	2.72233	1.00149	1.75065	0.559989	CCA	0.320116	0.182943	0.163297	TGC	0.213847	0.305453	0.299524	0	0
CCATGG	PW	228	492	164	913	19	390	1.53493	0.428485	2.49736	0.915236	1.03718	0.0365041	CCA	0.320116	0.182943	0.163297	TGG	0.945349	0.39513	0.30201	0	0
CCATGT	PC	54	236	86	583	30	381	1.92907	0.657037	2.46459	0.902025	1.82585	0.602046	CCA	0.320116	0.182943	0.163297	TGT	0.375802	0.330404	0.272179	0	0
CCATTA	PL	79	1331	38	1187	18	261	1.47717	0.390127	1.18561	0.170259	1.41983	0.350538	CCA	0.320116	0.182943	0.163297	TTA	0.127013	0.151353	0.312779	0	0
CCATTC	PF	85	766	35	830	34	562	1.29711	0.260142	0.998124	-0.0018778	1.28266	0.248939	CCA	0.320116	0.182943	0.163297	TTC	0.270033	0.237247	0.296803	0	0
CCATTG	PL	144	1312	165	1801	17	209	1.76589	0.568654	1.57475	0.454094	1.55451	0.441159	CCA	0.320116	0.182943	0.163297	TTG	0.195359	0.319762	0.337662	0	0
CCATTT	PF	156	1393	83	1226	60	886	1.14661	0.136813	1.24117	0.216054	1.56371	0.447064	CCA	0.320116	0.182943	0.163297	TTT	0.30684	0.3015	0.269321	0	0
CCCAAA	PK	39	855	32	904	47	942	1.21848	0.197608	1.44044	0.364948	1.25655	0.228367	CCC	0.128231	0.0738703	0.163092	AAA	0.299071	0.342689	0.248381	0	0
CCCAAC	PN	15	461	17	420	40	523	1.26204	0.232728	2.39493	0.873353	1.75168	0.560577	CCC	0.128231	0.0738703	0.163092	AAC	0.214	0.241673	0.273883	0	0
CCCAAG	PK	39	666	22	721	48	498	1.64895	0.500139	1.32111	0.278475	1.91642	0.650457	CCC	0.128231	0.0738703	0.163092	AAG	0.283618	0.326423	0.314176	0	0
CCCAAT	PN	29	757	18	564	66	685	1.26704	0.236681	1.52237	0.42027	2.01083	0.69855	CCC	0.128231	0.0738703	0.163092	AAT	0.243596	0.29903	0.297812	0	0
CCCACA	PT	20	473	16	283	44	513	1.99296	0.68962	3.42254	1.23038	2.08882	0.736601	CCC	0.128231	0.0738703	0.163092	ACA	0.173361	0.236762	0.256989	0	0
CCCACC	PT	8	308	2	111	22	425	1.98604	0.686141	2.14198	0.761731	1.26753	0.237071	CCC	0.128231	0.0738703	0.163092	ACC	0.114368	0.169285	0.261172	0	0
CCCACG	PT	4	197	12	186	7	86	2.94826	1.08121	5.51431	1.70735	2.06897	0.72705	CCC	0.128231	0.0738703	0.163092	ACG	0.0667954	0.170664	0.272511	0	0
CCCACT	PT	8	488	3	166	9	332	0.85282	-0.159206	1.48729	0.396957	1.38583	0.326301	CCC	0.128231	0.0738703	0.163092	ACT	0.1683	0.21801	0.132866	0	0
CCCAGA	PR	15	313	6	319	109	1017	1.01706	0.0169191	1.27617	0.243867	2.1881	0.783034	CCC	0.128231	0.0738703	0.163092	AGA	0.390706	0.232043	0.302793	0	0
CCCAGC	PS	7	186	6	233	37	382	2.57012	0.943954	2.34228	0.851125	2.51141	0.920844	CCC	0.128231	0.0738703	0.163092	AGC	0.129808	0.172891	0.242234	0	0
CCCAGG	PR	4	151	6	302	30	377	2.41659	0.882358	1.49398	0.401447	1.70515	0.533652	CCC	0.128231	0.0738703	0.163092	AGG	0.106153	0.209334	0.2949	0	0
CCCAGT	PS	16	345	7	267	36	409	1.71829	0.541327	2.34515	0.852349	2.2029	0.789776	CCC	0.128231	0.0738703	0.163092	AGT	0.22299	0.172312	0.251183	0	0
CCCATA	PI	35	479	12	363	19	277	1.59565	0.467279	1.86014	0.62065	1.39894	0.335718	CCC	0.128231	0.0738703	0.163092	ATA	0.366549	0.259912	0.315321	0	0
CCCATC	PI	26	437	6	231	56	520	2.72849	1.00375	1.7442	0.556297	2.19309	0.785312	CCC	0.128231	0.0738703	0.163092	ATC	0.176188	0.234177	0.305878	0	0
CCCATG	PM	68	435	12	375	25	171	1.72616	0.545898	1.61166	0.477265	2.34077	0.850481	CCC	0.128231	0.0738703	0.163092	ATG	0.714973	0.29041	0.395962	0	0
CCCATT	PI	38	696	9	349	52	873	1.77099	0.571537	1.29609	0.259351	1.63962	0.494465	CCC	0.128231	0.0738703	0.163092	ATT	0.246391	0.29842	0.226772	0	0
CCCCAA	PQ	3	363	29	607	18	527	0.222227	-1.50405	2.67044	0.982242	0.966688	-0.0338792	CCC	0.128231	0.0738703	0.163092	CAA	0.385628	0.25013	0.228245	0	0
CCCCAC	PH	5	106	10	293	17	286	2.26129	0.815934	3.10198	1.13204	1.98704	0.686647	CCC	0.128231	0.0738703	0.163092	CAC	0.193383	0.163281	0.193531	0	0
CCCCAG	PQ	4	185	31	505	3	182	1.19498	0.178133	4.28073	1.45412	0.767466	-0.264661	CCC	0.128231	0.0738703	0.163092	CAG	0.175429	0.199991	0.174629	0	0
CCCCAT	PH	5	216	14	380	25	454	0.651224	-0.428901	2.36557	0.861021	1.65739	0.505244	CCC	0.128231	0.0738703	0.163092	CAT	0.331107	0.225299	0.2114	0	0
CCCCCA	PP	6	308	11	285	0	116	0.551873	-0.594437	3.10477	1.13294	0.320925	-1.13655	CCC	0.128231	0.0738703	0.163092	CCA	0.320116	0.182943	0.163297	0	0
CCCCCC	PP	1	86	0	79	2	111	1.39806	0.335085	2.29071	0.828861	1.00702	0.00699592	CCC	0.128231	0.0738703	0.163092	CCC	0.128231	0.0738703	0.163092	0	0
CCCCCG	PP	1	49	1	163	0	36	3.28163	1.18834	1.82671	0.602516	0.944026	-0.057602	CCC	0.128231	0.0738703	0.163092	CCG	0.0950557	0.0903747	0.175542	0	0
CCCCCT	PP	4	208	1	131	1	95	0.814864	-0.204733	1.8646	0.623049	1.72467	0.545038	CCC	0.128231	0.0738703	0.163092	CCT	0.228953	0.110002	0.074066	0	0
CCCCGA	PR	1	29	0	102	3	285	2.54047	0.932348	1.78421	0.578975	0.559407	-0.580878	CCC	0.128231	0.0738703	0.163092	CGA	0.204646	0.0736626	0.153297	0	0
CCCCGC	PR	0	38	1	81	2	128	1.60554	0.473459	3.87276	1.35397	1.3849	0.325626	CCC	0.128231	0.0738703	0.163092	CGC	0.124544	0.085256	0.102963	0	0
CCCCGG	PR	0	22	1	123	4	125	3.35	1.20896	3.43583	1.23426	1.69632	0.528459	CCC	0.128231	0.0738703	0.163092	CGG	0.101213	0.0635487	0.143437	0	0
CCCCGT	PR	4	85	2	68	4	212	1.06774	0.0655473	7.72915	2.045	1.17383	0.160274	CCC	0.128231	0.0738703	0.163092	CGT	0.424632	0.0761501	0.122617	0	0
CCCCTA	PL	4	210	14	303	3	103	2.98567	1.09382	4.57743	1.52114	1.06728	0.0651103	CCC	0.128231	0.0738703	0.163092	CTA	0.0618947	0.145924	0.220962	0	0
CCCCTC	PL	1	112	8	268	8	242	1.23461	0.210752	2.12519	0.753863	1.31814	0.276221	CCC	0.128231	0.0738703	0.163092	CTC	0.111797	0.213119	0.172283	0	0
CCCCTG	PL	0	151	17	355	4	54	0.764542	-0.268478	3.24633	1.17752	2.40256	0.876537	CCC	0.128231	0.0738703	0.163092	CTG	0.0671062	0.210844	0.232006	0	0
CCCCTT	PL	11	196	7	255	8	322	1.78754	0.58084	1.94704	0.666311	1.09465	0.0904387	CCC	0.128231	0.0738703	0.163092	CTT	0.265746	0.217272	0.156074	0	0
CCCGAA	PE	18	619	2	63	7	222	0.609851	-0.494541	1.99588	0.691086	0.785024	-0.242042	CCC	0.128231	0.0738703	0.163092	GAA	0.391873	0.317934	0.280201	0	0
CCCGAC	PD	3	254	4	34	1	91	0.635295	-0.453665	8.59558	2.15125	0.484782	-0.724057	CCC	0.128231	0.0738703	0.163092	GAC	0.192554	0.224987	0.274956	0	0
CCCGAG	PE	4	252	1	63	1	64	0.897394	-0.108261	1.36685	0.31251	0.773823	-0.256412	CCC	0.128231	0.0738703	0.163092	GAG	0.171741	0.309499	0.243805	0	0
CCCGAT	PD	13	475	2	50	2	161	0.691154	-0.369392	3.03306	1.10957	0.397111	-0.923541	CCC	0.128231	0.0738703	0.163092	GAT	0.331859	0.262543	0.285932	0	0
CCCGCA	PA	4	218	4	76	9	180	0.918627	-0.0848753	6.29689	1.84006	1.33529	0.289145	CCC	0.128231	0.0738703	0.163092	GCA	0.193818	0.139599	0.253697	0	0
CCCGCC	PA	1	153	0	48	4	92	0.674321	-0.394049	2.54998	0.936084	1.40261	0.338333	CCC	0.128231	0.0738703	0.163092	GCC	0.150193	0.108342	0.235027	0	0
CCCGCG	PA	0	57	1	65	0	24	2.21232	0.794042	4.45753	1.4946	1.15179	0.141322	CCC	0.128231	0.0738703	0.163092	GCG	0.0607759	0.0920283	0.212938	0	0
CCCGCT	PA	7	329	1	59	5	161	0.889158	-0.11748	3.21533	1.16793	1.41692	0.348487	CCC	0.128231	0.0738703	0.163092	GCT	0.21262	0.140341	0.160272	0	0
CCCGGA	PG	4	137	3	37	12	283	1.61948	0.482108	3.77198	1.3276	0.952517	-0.0486468	CCC	0.128231	0.0738703	0.163092	GGA	0.17447	0.377778	0.294659	0	0
CCCGGC	PG	0	130	0	30	0	93	0.608091	-0.49743	1.55458	0.441204	0.221913	-1.50547	CCC	0.128231	0.0738703	0.163092	GGC	0.0978966	0.280902	0.293939	0	0
CCCGGG	PG	0	58	1	26	2	70	1.14996	0.139728	2.56507	0.941986	0.823523	-0.194163	CCC	0.128231	0.0738703	0.163092	GGG	0.11494	0.390928	0.314597	0	0
CCCGGT	PG	12	304	1	40	3	134	0.923722	-0.0793437	1.81618	0.596735	0.744856	-0.294564	CCC	0.128231	0.0738703	0.163092	GGT	0.35984	0.363595	0.243905	0	0
CCCGTA	PV	6	291	14	183	2	61	1.55025	0.438414	3.53716	1.26332	1.01103	0.0109677	CCC	0.128231	0.0738703	0.163092	GTA	0.120593	0.311996	0.29345	0	0
CCCGTC	PV	1	208	6	112	6	90	0.482435	-0.728909	3.96242	1.37686	1.90723	0.645653	CCC	0.128231	0.0738703	0.163092	GTC	0.154686	0.211636	0.247298	0	0
CCCGTG	PV	8	248	21	253	1	32	1.60275	0.47172	3.35949	1.21179	1.18912	0.173211	CCC	0.128231	0.0738703	0.163092	GTG	0.175867	0.349017	0.312507	0	0
CCCGTT	PV	8	422	19	196	4	193	0.718661	-0.330366	4.65332	1.53758	0.758649	-0.276216	CCC	0.128231	0.0738703	0.163092	GTT	0.23088	0.295346	0.208303	0	0
CCCTAC	PY	5	217	3	258	10	317	0.719156	-0.329677	0.853602	-0.15829	1.07851	0.0755837	CCC	0.128231	0.0738703	0.163092	TAC	0.298455	0.244926	0.196656	0	0
CCCTAT	PY	6	283	3	319	16	447	0.588586	-0.530033	0.582656	-0.540159	0.925956	-0.0769283	CCC	0.128231	0.0738703	0.163092	TAT	0.326571	0.290421	0.251274	0	0
CCCTCA	PS	7	376	1	191	32	495	0.854497	-0.157242	0.572256	-0.558168	1.71173	0.537507	CCC	0.128231	0.0738703	0.163092	TCA	0.193663	0.246416	0.238322	0	0
CCCTCC	PS	10	324	0	90	10	314	1.86221	0.621764	0.923697	-0.0793715	0.763159	-0.270288	CCC	0.128231	0.0738703	0.163092	TCC	0.141739	0.161049	0.280566	0	0
CCCTCG	PS	6	188	2	141	4	87	3.21763	1.16864	2.20213	0.789423	1.29755	0.260479	CCC	0.128231	0.0738703	0.163092	TCG	0.0897652	0.129874	0.268491	0	0
CCCTCT	PS	13	572	0	144	6	200	0.896452	-0.109311	0.516634	-0.66042	1.41329	0.345918	CCC	0.128231	0.0738703	0.163092	TCT	0.212547	0.180709	0.151091	0	0
CCCTGC	PC	1	55	1	180	14	347	1.30241	0.264213	0.489707	-0.713948	0.882364	-0.12515	CCC	0.128231	0.0738703	0.163092	TGC	0.213847	0.305453	0.299524	0	0
CCCTGG	PW	16	143	2	265	10	291	0.973872	-0.0264758	0.386393	-0.9509	0.764814	-0.268122	CCC	0.128231	0.0738703	0.163092	TGG	0.945349	0.39513	0.30201	0	0
CCCTGT	PC	7	102	0	182	20	412	1.61176	0.477329	0.223889	-1.4966	1.14547	0.135811	CCC	0.128231	0.0738703	0.163092	TGT	0.375802	0.330404	0.272179	0	0
CCCTTA	PL	14	539	7	232	11	191	1.70552	0.53387	3.07096	1.12199	1.22521	0.203112	CCC	0.128231	0.0738703	0.163092	TTA	0.127013	0.151353	0.312779	0	0
CCCTTC	PF	23	371	3	227	7	419	1.8632	0.622294	1.00105	0.00104528	0.393496	-0.932685	CCC	0.128231	0.0738703	0.163092	TTC	0.270033	0.237247	0.296803	0	0
CCCTTG	PL	17	446	17	363	4	108	1.60746	0.474655	2.0935	0.73884	0.83297	-0.182758	CCC	0.128231	0.0738703	0.163092	TTG	0.195359	0.319762	0.337662	0	0
CCCTTT	PF	24	506	19	477	14	418	1.25322	0.225716	1.87864	0.63055	0.815031	-0.204529	CCC	0.128231	0.0738703	0.163092	TTT	0.30684	0.3015	0.269321	0	0
CCGAAA	PK	24	502	50	1144	7	133	1.74832	0.558654	1.43819	0.363388	1.36926	0.314268	CCG	0.0950557	0.0903747	0.175542	AAA	0.299071	0.342689	0.248381	0	0
CCGAAC	PN	12	299	14	438	3	57	2.13025	0.756241	1.56442	0.447512	1.43445	0.360781	CCG	0.0950557	0.0903747	0.175542	AAC	0.214	0.241673	0.273883	0	0
CCGAAG	PK	15	377	32	1002	3	74	1.57006	0.451114	1.11528	0.10911	0.967038	-0.033518	CCG	0.0950557	0.0903747	0.175542	AAG	0.283618	0.326423	0.314176	0	0
CCGAAT	PN	19	479	28	746	4	126	1.79945	0.587483	1.43653	0.362234	0.753082	-0.283581	CCG	0.0950557	0.0903747	0.175542	AAT	0.243596	0.29903	0.297812	0	0
CCGACA	PT	9	228	8	496	9	61	2.64994	0.974537	0.846305	-0.166875	3.57529	1.27405	CCG	0.0950557	0.0903747	0.175542	ACA	0.173361	0.236762	0.256989	0	0
CCGACC	PT	2	97	6	232	2	37	2.81587	1.03527	1.96371	0.674836	1.72198	0.543476	CCG	0.0950557	0.0903747	0.175542	ACC	0.114368	0.169285	0.261172	0	0
CCGACG	PT	0	107	8	402	2	12	1.45832	0.377282	1.44794	0.37014	4.82404	1.57361	CCG	0.0950557	0.0903747	0.175542	ACG	0.0667954	0.170664	0.272511	0	0
CCGACT	PT	2	195	7	340	0	57	0.956761	-0.0442014	1.19072	0.174562	0.739226	-0.302152	CCG	0.0950557	0.0903747	0.175542	ACT	0.1683	0.21801	0.132866	0	0
CCGAGA	PR	7	175	10	414	4	131	1.22391	0.20205	1.26395	0.234241	0.712638	-0.338782	CCG	0.0950557	0.0903747	0.175542	AGA	0.390706	0.232043	0.302793	0	0
CCGAGC	PS	5	113	4	230	1	50	4.26547	1.45055	1.38528	0.325903	0.922238	-0.0809519	CCG	0.0950557	0.0903747	0.175542	AGC	0.129808	0.172891	0.242234	0	0
CCGAGG	PR	1	112	6	413	4	53	1.75405	0.561929	0.893741	-0.11234	1.78862	0.581446	CCG	0.0950557	0.0903747	0.175542	AGG	0.106153	0.209334	0.2949	0	0
CCGAGT	PS	2	136	2	327	1	56	1.03309	0.0325531	0.587335	-0.53216	0.795762	-0.228455	CCG	0.0950557	0.0903747	0.175542	AGT	0.22299	0.172312	0.251183	0	0
CCGATA	PI	12	284	40	852	3	39	1.30915	0.269376	2.04626	0.716014	1.80661	0.591455	CCG	0.0950557	0.0903747	0.175542	ATA	0.366549	0.259912	0.315321	0	0
CCGATC	PI	9	199	5	351	2	64	2.9855	1.09377	0.805412	-0.216401	0.859564	-0.15133	CCG	0.0950557	0.0903747	0.175542	ATC	0.176188	0.234177	0.305878	0	0
CCGATG	PM	25	274	51	1080	1	37	1.39115	0.330128	1.83282	0.605853	0.757201	-0.278127	CCG	0.0950557	0.0903747	0.175542	ATG	0.714973	0.29041	0.395962	0	0
CCGATT	PI	9	345	25	734	4	129	1.23402	0.210276	1.31163	0.271272	0.966175	-0.0344099	CCG	0.0950557	0.0903747	0.175542	ATT	0.246391	0.29842	0.226772	0	0
CCGCAA	PQ	32	525	6	527	8	193	1.71152	0.537381	0.586478	-0.53362	1.15787	0.146578	CCG	0.0950557	0.0903747	0.175542	CAA	0.385628	0.25013	0.228245	0	0
CCGCAC	PH	10	144	7	228	0	66	4.12693	1.41753	2.3674	0.861791	0.439331	-0.822502	CCG	0.0950557	0.0903747	0.175542	CAC	0.193383	0.163281	0.193531	0	0
CCGCAG	PQ	9	285	9	459	2	84	2.09678	0.740405	1.20277	0.18463	1.15134	0.140925	CCG	0.0950557	0.0903747	0.175542	CAG	0.175429	0.199991	0.174629	0	0
CCGCAT	PH	7	231	10	426	6	106	1.09561	0.09131	1.2652	0.235228	1.7629	0.56696	CCG	0.0950557	0.0903747	0.175542	CAT	0.331107	0.225299	0.2114	0	0
CCGCCA	PP	10	370	29	546	6	107	0.974391	-0.0259428	3.3172	1.19912	2.26107	0.815838	CCG	0.0950557	0.0903747	0.175542	CCA	0.320116	0.182943	0.163297	0	0
CCGCCC	PP	7	145	8	171	1	51	4.49538	1.50305	7.83785	2.05897	1.34342	0.295219	CCG	0.0950557	0.0903747	0.175542	CCC	0.128231	0.0738703	0.163092	0	0
CCGCCG	PP	1	93	16	363	2	38	2.35476	0.856438	5.71813	1.74364	2.49628	0.9148	CCG	0.0950557	0.0903747	0.175542	CCG	0.0950557	0.0903747	0.175542	0	0
CCGCCT	PP	11	267	3	266	0	58	2.05742	0.721452	1.50696	0.410096	1.30361	0.265135	CCG	0.0950557	0.0903747	0.175542	CCT	0.228953	0.110002	0.074066	0	0
CCGCGA	PR	1	49	0	121	10	164	2.05627	0.720892	1.23125	0.20803	2.47738	0.907203	CCG	0.0950557	0.0903747	0.175542	CGA	0.204646	0.0736626	0.153297	0	1
CCGCGC	PR	1	46	2	100	1	41	3.59445	1.27939	3.85503	1.34938	2.63461	0.968737	CCG	0.0950557	0.0903747	0.175542	CGC	0.124544	0.085256	0.102963	0	0
CCGCGG	PR	1	30	3	161	4	59	6.70587	1.90298	4.29924	1.45844	3.30961	1.19683	CCG	0.0950557	0.0903747	0.175542	CGG	0.101213	0.0635487	0.143437	0	0
CCGCGT	PR	0	68	0	106	2	77	0.359055	-1.02428	1.358	0.306011	1.78687	0.580465	CCG	0.0950557	0.0903747	0.175542	CGT	0.424632	0.0761501	0.122617	0	0
CCGCTA	PL	8	355	18	720	2	80	4.29696	1.45791	1.99823	0.692262	0.954854	-0.0461967	CCG	0.0950557	0.0903747	0.175542	CTA	0.0618947	0.145924	0.220962	0	0
CCGCTC	PL	1	84	13	335	2	113	2.21413	0.794858	2.16332	0.771643	0.870145	-0.139095	CCG	0.0950557	0.0903747	0.175542	CTC	0.111797	0.213119	0.172283	0	1
CCGCTG	PL	8	244	43	873	2	38	5.75885	1.75074	2.64201	0.971539	1.88875	0.635916	CCG	0.0950557	0.0903747	0.175542	CTG	0.0671062	0.210844	0.232006	0	1
CCGCTT	PL	6	223	26	538	4	104	1.2371	0.21277	2.55108	0.936515	1.73807	0.552777	CCG	0.0950557	0.0903747	0.175542	CTT	0.265746	0.217272	0.156074	0	0
CCGGAA	PE	23	637	9	360	1	85	1.00987	0.00982481	0.964072	-0.0365892	0.472802	-0.749078	CCG	0.0950557	0.0903747	0.175542	GAA	0.391873	0.317934	0.280201	0	0
CCGGAC	PD	11	263	1	100	2	26	2.48341	0.909631	0.973879	-0.026468	2.30203	0.833793	CCG	0.0950557	0.0903747	0.175542	GAC	0.192554	0.224987	0.274956	0	0
CCGGAG	PE	8	346	4	212	0	41	1.58877	0.46296	0.839237	-0.175262	0.556322	-0.586408	CCG	0.0950557	0.0903747	0.175542	GAG	0.171741	0.309499	0.243805	0	0
CCGGAT	PD	14	503	4	273	4	60	0.943472	-0.0581884	0.769082	-0.262558	1.63304	0.490441	CCG	0.0950557	0.0903747	0.175542	GAT	0.331859	0.262543	0.285932	0	0
CCGGCA	PA	6	254	0	261	0	52	1.49	0.398775	0.30253	-1.19557	0.423669	-0.858802	CCG	0.0950557	0.0903747	0.175542	GCA	0.193818	0.139599	0.253697	0	0
CCGGCC	PA	3	110	1	159	0	31	2.52411	0.92589	1.27663	0.244225	0.757442	-0.277808	CCG	0.0950557	0.0903747	0.175542	GCC	0.150193	0.108342	0.235027	0	0
CCGGCG	PA	2	70	3	232	0	11	7.31398	1.98979	2.06412	0.724706	2.22938	0.801724	CCG	0.0950557	0.0903747	0.175542	GCG	0.0607759	0.0920283	0.212938	0	0
CCGGCT	PA	2	234	2	189	0	33	0.631642	-0.459433	1.24491	0.219061	1.0454	0.0443964	CCG	0.0950557	0.0903747	0.175542	GCT	0.21262	0.140341	0.160272	0	0
CCGGGA	PG	1	190	1	168	1	84	0.631389	-0.459833	0.346625	-1.05951	0.454893	-0.787693	CCG	0.0950557	0.0903747	0.175542	GGA	0.17447	0.377778	0.294659	0	0
CCGGGC	PG	4	164	1	74	1	37	3.25642	1.18063	1.05043	0.0491977	1.02002	0.0198188	CCG	0.0950557	0.0903747	0.175542	GGC	0.0978966	0.280902	0.293939	0	0
CCGGGG	PG	0	97	0	72	0	30	0.933949	-0.068333	0.387733	-0.947437	0.58412	-0.53765	CCG	0.0950557	0.0903747	0.175542	GGG	0.11494	0.390928	0.314597	0	0
CCGGGT	PG	3	154	4	144	5	25	0.754468	-0.281743	1.04939	0.0482108	5.38982	1.68451	CCG	0.0950557	0.0903747	0.175542	GGT	0.35984	0.363595	0.243905	0	0
CCGGTA	PV	3	270	77	846	2	45	1.28763	0.252802	3.26599	1.18356	1.26604	0.235894	CCG	0.0950557	0.0903747	0.175542	GTA	0.120593	0.311996	0.29345	0	1
CCGGTC	PV	3	138	10	260	3	67	1.95711	0.671468	2.20352	0.790056	1.35503	0.303822	CCG	0.0950557	0.0903747	0.175542	GTC	0.154686	0.211636	0.247298	0	0
CCGGTG	PV	8	173	61	904	0	14	3.09407	1.12949	2.17195	0.775626	1.21526	0.194954	CCG	0.0950557	0.0903747	0.175542	GTG	0.175867	0.349017	0.312507	0	0
CCGGTT	PV	8	284	34	522	2	98	1.43891	0.363887	2.5072	0.919165	0.828722	-0.18787	CCG	0.0950557	0.0903747	0.175542	GTT	0.23088	0.295346	0.208303	0	0
CCGTAC	PY	10	201	5	238	18	144	1.91948	0.652056	1.13415	0.125886	3.79574	1.33388	CCG	0.0950557	0.0903747	0.175542	TAC	0.298455	0.244926	0.196656	0	0
CCGTAT	PY	15	245	7	314	31	300	2.09522	0.739658	0.967619	-0.0329165	2.4102	0.879711	CCG	0.0950557	0.0903747	0.175542	TAT	0.326571	0.290421	0.251274	0	0
CCGTCA	PS	10	237	17	496	19	203	2.51068	0.920555	1.6263	0.486309	2.34344	0.851621	CCG	0.0950557	0.0903747	0.175542	TCA	0.193663	0.246416	0.238322	0	0
CCGTCC	PS	3	139	2	188	15	121	2.12063	0.751715	1.09057	0.0867003	2.66283	0.97939	CCG	0.0950557	0.0903747	0.175542	TCC	0.141739	0.161049	0.280566	0	0
CCGTCG	PS	2	110	10	329	11	81	3.16747	1.15293	2.83995	1.04379	3.10495	1.133	CCG	0.0950557	0.0903747	0.175542	TCG	0.0897652	0.129874	0.268491	0	0
CCGTCT	PS	6	233	7	281	6	136	1.48064	0.392476	1.73706	0.552195	1.92644	0.655675	CCG	0.0950557	0.0903747	0.175542	TCT	0.212547	0.180709	0.151091	0	0
CCGTGC	PC	3	39	8	188	22	172	4.91947	1.5932	1.725	0.545227	2.52853	0.927638	CCG	0.0950557	0.0903747	0.175542	TGC	0.213847	0.305453	0.299524	0	0
CCGTGG	PW	8	117	15	481	38	252	0.84877	-0.163966	0.929578	-0.0730243	2.90764	1.06734	CCG	0.0950557	0.0903747	0.175542	TGG	0.945349	0.39513	0.30201	0	0
CCGTGT	PC	0	53	7	207	21	230	0.518405	-0.656998	1.28805	0.253132	1.99331	0.689794	CCG	0.0950557	0.0903747	0.175542	TGT	0.375802	0.330404	0.272179	0	0
CCGTTA	PL	9	446	18	636	25	144	1.85296	0.616785	2.18061	0.779604	3.26577	1.1835	CCG	0.0950557	0.0903747	0.175542	TTA	0.127013	0.151353	0.312779	0	0
CCGTTC	PF	16	240	9	434	24	221	2.74813	1.01092	1.07217	0.0696826	2.16141	0.77076	CCG	0.0950557	0.0903747	0.175542	TTC	0.270033	0.237247	0.296803	0	0
CCGTTG	PL	8	374	27	794	12	125	1.29241	0.25651	1.21876	0.197831	1.74064	0.554253	CCG	0.0950557	0.0903747	0.175542	TTG	0.195359	0.319762	0.337662	0	0
CCGTTT	PF	16	375	29	661	23	317	1.55014	0.438345	1.66314	0.508707	1.59636	0.467728	CCG	0.0950557	0.0903747	0.175542	TTT	0.30684	0.3015	0.269321	0	0
CCTAAA	PK	75	1039	0	0	5	705	1.06724	0.0650725	26.5277	3.27819	0.461965	-0.772266	CCT	0.228953	0.110002	0.074066	AAA	0.299071	0.342689	0.248381	0	0
CCTAAC	PN	8	599	0	0	1	282	0.306149	-1.18368	37.616	3.62743	0.348385	-1.05445	CCT	0.228953	0.110002	0.074066	AAC	0.214	0.241673	0.273883	0	0
CCTAAG	PK	20	669	0	0	4	316	0.482686	-0.728389	27.8497	3.32682	0.677826	-0.388865	CCT	0.228953	0.110002	0.074066	AAG	0.283618	0.326423	0.314176	0	0
CCTAAT	PN	46	1007	0	0	4	428	0.836029	-0.179092	30.4009	3.41447	0.528386	-0.637927	CCT	0.228953	0.110002	0.074066	AAT	0.243596	0.29903	0.297812	0	0
CCTACA	PT	16	635	24	456	2	386	0.673435	-0.395364	2.10045	0.742152	0.407264	-0.898294	CCT	0.228953	0.110002	0.074066	ACA	0.173361	0.236762	0.256989	0	0
CCTACC	PT	10	405	11	239	6	316	1.03471	0.0341167	2.68505	0.987701	1.14154	0.132382	CCT	0.228953	0.110002	0.074066	ACC	0.114368	0.169285	0.261172	0	0
CCTACG	PT	6	303	20	353	1	91	1.50568	0.409243	3.15992	1.15055	1.07706	0.0742316	CCT	0.228953	0.110002	0.074066	ACG	0.0667954	0.170664	0.272511	0	0
CCTACT	PT	25	657	20	325	5	279	1.02546	0.0251395	2.68612	0.988097	2.17752	0.778185	CCT	0.228953	0.110002	0.074066	ACT	0.1683	0.21801	0.132866	0	0
CCTAGA	PR	24	395	0	0	10	656	0.705747	-0.348499	39.1771	3.66809	0.746557	-0.292283	CCT	0.228953	0.110002	0.074066	AGA	0.390706	0.232043	0.302793	0	0
CCTAGC	PS	8	217	0	0	3	241	1.38912	0.328668	52.5808	3.96235	0.921278	-0.0819933	CCT	0.228953	0.110002	0.074066	AGC	0.129808	0.172891	0.242234	0	0
CCTAGG	PR	1	186	0	0	1	246	0.44006	-0.820844	43.4272	3.77108	0.370714	-0.992325	CCT	0.228953	0.110002	0.074066	AGG	0.106153	0.209334	0.2949	0	0
CCTAGT	PS	22	412	0	0	1	276	1.0908	0.0869153	52.7577	3.96571	0.388098	-0.946498	CCT	0.228953	0.110002	0.074066	AGT	0.22299	0.172312	0.251183	0	0
CCTATA	PI	62	562	17	474	3	193	1.33338	0.287718	1.32542	0.281727	0.88285	-0.1246	CCT	0.228953	0.110002	0.074066	ATA	0.366549	0.259912	0.315321	0	0
CCTATC	PI	17	517	6	233	7	396	0.861433	-0.149158	1.16129	0.149529	0.889473	-0.117127	CCT	0.228953	0.110002	0.074066	ATC	0.176188	0.234177	0.305878	0	0
CCTATG	PM	53	474	15	488	2	147	0.694488	-0.364581	1.02424	0.0239465	0.691174	-0.369364	CCT	0.228953	0.110002	0.074066	ATG	0.714973	0.29041	0.395962	0	0
CCTATT	PI	60	964	12	390	6	572	1.12055	0.113823	1.01284	0.0127565	0.727337	-0.318365	CCT	0.228953	0.110002	0.074066	ATT	0.246391	0.29842	0.226772	0	0
CCTCAA	PQ	189	1267	15	782	7	370	1.69715	0.52895	0.742666	-0.297509	1.27555	0.243374	CCT	0.228953	0.110002	0.074066	CAA	0.385628	0.25013	0.228245	0	0
CCTCAC	PH	28	356	6	334	7	187	1.8347	0.60688	1.16337	0.151319	2.96867	1.08811	CCT	0.228953	0.110002	0.074066	CAC	0.193383	0.163281	0.193531	0	0
CCTCAG	PQ	30	512	9	473	4	144	1.50451	0.40847	0.958983	-0.0418819	2.66603	0.980592	CCT	0.228953	0.110002	0.074066	CAG	0.175429	0.199991	0.174629	0	0
CCTCAT	PH	65	643	10	610	9	257	1.3519	0.301509	0.726428	-0.319616	2.47546	0.906427	CCT	0.228953	0.110002	0.074066	CAT	0.331107	0.225299	0.2114	0	0
CCTCCA	PP	109	924	34	821	1	146	1.62255	0.483998	2.11583	0.749448	1.1249	0.117697	CCT	0.228953	0.110002	0.074066	CCA	0.320116	0.182943	0.163297	0	0
CCTCCC	PP	5	330	1	259	4	94	0.617426	-0.482196	0.946645	-0.0548308	4.35707	1.4718	CCT	0.228953	0.110002	0.074066	CCC	0.128231	0.0738703	0.163092	0	0
CCTCCG	PP	7	242	6	391	0	36	1.51272	0.413912	1.79625	0.585699	2.07873	0.731755	CCT	0.228953	0.110002	0.074066	CCG	0.0950557	0.0903747	0.175542	0	0
CCTCCT	PP	48	692	6	463	1	106	1.34887	0.29927	1.24676	0.220545	3.40728	1.22591	CCT	0.228953	0.110002	0.074066	CCT	0.228953	0.110002	0.074066	0	0
CCTCGA	PR	14	156	6	450	13	291	2.03912	0.712519	1.91547	0.649963	4.22272	1.44048	CCT	0.228953	0.110002	0.074066	CGA	0.204646	0.0736626	0.153297	0	0
CCTCGC	PR	4	114	7	176	2	105	1.52477	0.421843	4.81939	1.57265	3.7112	1.31136	CCT	0.228953	0.110002	0.074066	CGC	0.124544	0.085256	0.102963	0	0
CCTCGG	PR	1	57	2	209	5	128	1.48806	0.397474	2.0436	0.714713	4.37806	1.47661	CCT	0.228953	0.110002	0.074066	CGG	0.101213	0.0635487	0.143437	0	0
CCTCGT	PR	45	245	4	267	0	132	1.92338	0.654083	2.22723	0.800759	0.827899	-0.188864	CCT	0.228953	0.110002	0.074066	CGT	0.424632	0.0761501	0.122617	0	0
CCTCTA	PL	4	397	10	905	0	105	0.886518	-0.120454	0.756379	-0.279213	0.576445	-0.550875	CCT	0.228953	0.110002	0.074066	CTA	0.0618947	0.145924	0.220962	0	0
CCTCTC	PL	1	183	20	514	3	191	0.424654	-0.85648	1.73937	0.553521	1.63266	0.490213	CCT	0.228953	0.110002	0.074066	CTC	0.111797	0.213119	0.172283	0	0
CCTCTG	PL	6	336	31	903	0	69	1.35195	0.301546	1.52624	0.422805	0.831349	-0.184706	CCT	0.228953	0.110002	0.074066	CTG	0.0671062	0.210844	0.232006	0	0
CCTCTT	PL	31	396	31	957	8	290	1.32479	0.281253	1.39759	0.334751	2.67547	0.984125	CCT	0.228953	0.110002	0.074066	CTT	0.265746	0.217272	0.156074	0	0
CCTGAA	PE	239	1831	0	0	8	680	1.46014	0.378532	28.5933	3.35317	0.636805	-0.451292	CCT	0.228953	0.110002	0.074066	GAA	0.391873	0.317934	0.280201	0	0
CCTGAC	PD	22	589	0	0	3	206	0.884257	-0.123008	40.4058	3.69897	0.948871	-0.0524829	CCT	0.228953	0.110002	0.074066	GAC	0.192554	0.224987	0.274956	0	0
CCTGAG	PE	35	688	0	0	3	222	1.32881	0.284285	29.3726	3.38006	0.99333	-0.0066923	CCT	0.228953	0.110002	0.074066	GAG	0.171741	0.309499	0.243805	0	0
CCTGAT	PD	142	1369	0	0	8	371	1.37378	0.317563	34.6259	3.5446	1.1424	0.133131	CCT	0.228953	0.110002	0.074066	GAT	0.331859	0.262543	0.285932	0	0
CCTGCA	PA	48	662	4	120	3	329	1.66549	0.51012	2.69093	0.989887	0.645078	-0.438385	CCT	0.228953	0.110002	0.074066	GCA	0.193818	0.139599	0.253697	0	0
CCTGCC	PA	16	447	1	71	3	236	1.10351	0.0984933	2.33078	0.846202	0.969559	-0.0309141	CCT	0.228953	0.110002	0.074066	GCC	0.150193	0.108342	0.235027	0	0
CCTGCG	PA	7	257	0	94	0	75	2.2284	0.801284	1.03981	0.0390416	0.834286	-0.181179	CCT	0.228953	0.110002	0.074066	GCG	0.0607759	0.0920283	0.212938	0	0
CCTGCT	PA	51	850	1	106	5	221	1.25523	0.227319	1.21077	0.19126	2.27678	0.822763	CCT	0.228953	0.110002	0.074066	GCT	0.21262	0.140341	0.160272	0	0
CCTGGA	PG	21	382	32	291	9	637	1.43799	0.363248	2.71954	1.00046	0.718192	-0.331018	CCT	0.228953	0.110002	0.074066	GGA	0.17447	0.377778	0.294659	0	0
CCTGGC	PG	5	341	8	121	1	250	0.78273	-0.244968	2.38741	0.870211	0.365999	-1.00512	CCT	0.228953	0.110002	0.074066	GGC	0.0978966	0.280902	0.293939	0	0
CCTGGG	PG	8	193	38	277	2	200	1.76288	0.566948	3.2623	1.18243	0.640548	-0.445432	CCT	0.228953	0.110002	0.074066	GGG	0.11494	0.390928	0.314597	0	0
CCTGGT	PG	78	801	29	213	3	248	1.19563	0.178674	3.50502	1.2542	0.889243	-0.117385	CCT	0.228953	0.110002	0.074066	GGT	0.35984	0.363595	0.243905	0	0
CCTGTA	PV	16	599	10	181	1	150	1.02619	0.0258576	1.76105	0.565913	0.609397	-0.495286	CCT	0.228953	0.110002	0.074066	GTA	0.120593	0.311996	0.29345	0	0
CCTGTC	PV	15	422	10	109	1	247	1.06803	0.0658113	4.29548	1.45756	0.44029	-0.820322	CCT	0.228953	0.110002	0.074066	GTC	0.154686	0.211636	0.247298	0	0
CCTGTG	PV	16	492	21	267	0	104	0.856388	-0.155031	2.13817	0.759951	0.411465	-0.888032	CCT	0.228953	0.110002	0.074066	GTG	0.175867	0.349017	0.312507	0	0
CCTGTT	PV	71	897	16	192	3	378	1.51679	0.416594	2.7112	0.997391	0.68408	-0.379681	CCT	0.228953	0.110002	0.074066	GTT	0.23088	0.295346	0.208303	0	0
CCTTAC	PY	46	463	10	514	2	211	1.48236	0.393639	0.792778	-0.232212	0.971536	-0.0288773	CCT	0.228953	0.110002	0.074066	TAC	0.298455	0.244926	0.196656	0	0
CCTTAT	PY	85	635	24	658	8	322	1.8085	0.592497	1.18748	0.171836	1.49718	0.403581	CCT	0.228953	0.110002	0.074066	TAT	0.326571	0.290421	0.251274	0	0
CCTTCA	PS	51	901	42	773	4	340	1.30019	0.262507	2.04956	0.717624	0.830679	-0.185512	CCT	0.228953	0.110002	0.074066	TCA	0.193663	0.246416	0.238322	0	0
CCTTCC	PS	33	647	22	390	12	299	1.61685	0.48048	3.32042	1.20009	2.0853	0.734913	CCT	0.228953	0.110002	0.074066	TCC	0.141739	0.161049	0.280566	0	0
CCTTCG	PS	6	384	15	389	1	93	0.884674	-0.122536	2.87168	1.0549	1.06992	0.0675869	CCT	0.228953	0.110002	0.074066	TCG	0.0897652	0.129874	0.268491	0	0
CCTTCT	PS	61	1022	19	397	4	265	1.24542	0.219473	2.52795	0.92741	1.67969	0.518611	CCT	0.228953	0.110002	0.074066	TCT	0.212547	0.180709	0.151091	0	0
CCTTGC	PC	8	109	17	431	20	317	1.67109	0.513478	1.24007	0.215164	2.97674	1.09083	CCT	0.228953	0.110002	0.074066	TGC	0.213847	0.305453	0.299524	0	0
CCTTGG	PW	105	332	33	845	10	340	1.4707	0.385737	0.924632	-0.078359	1.44211	0.366106	CCT	0.228953	0.110002	0.074066	TGG	0.945349	0.39513	0.30201	0	0
CCTTGT	PC	19	192	13	465	20	360	1.20439	0.185975	0.826603	-0.190431	2.88561	1.05974	CCT	0.228953	0.110002	0.074066	TGT	0.375802	0.330404	0.272179	0	0
CCTTTA	PL	44	997	13	693	13	297	1.55056	0.438615	1.21166	0.191988	2.02794	0.707021	CCT	0.228953	0.110002	0.074066	TTA	0.127013	0.151353	0.312779	0	0
CCTTTC	PF	45	564	4	344	23	549	1.31688	0.275266	0.555329	-0.588194	1.985	0.68562	CCT	0.228953	0.110002	0.074066	TTC	0.270033	0.237247	0.296803	0	0
CCTTTG	PL	51	936	75	1012	6	174	1.24075	0.215719	2.13294	0.757499	1.59941	0.469633	CCT	0.228953	0.110002	0.074066	TTG	0.195359	0.319762	0.337662	0	0
CCTTTT	PF	46	725	54	791	35	950	0.921517	-0.0817345	2.09387	0.739016	1.89772	0.640654	CCT	0.228953	0.110002	0.074066	TTT	0.30684	0.3015	0.269321	0	0
CGAAAA	RK	36	343	31	1190	189	2817	1.75738	0.563827	1.06437	0.0623793	1.77076	0.571411	CGA	0.204646	0.0736626	0.153297	AAA	0.299071	0.342689	0.248381	0	0
CGAAAC	RN	6	174	11	485	66	1026	0.913365	-0.0906199	1.38698	0.327129	1.55384	0.440729	CGA	0.204646	0.0736626	0.153297	AAC	0.214	0.241673	0.273883	0	0
CGAAAG	RK	8	207	16	787	75	1068	0.745491	-0.293712	0.897213	-0.108462	1.47614	0.389434	CGA	0.204646	0.0736626	0.153297	AAG	0.283618	0.326423	0.314176	0	0
CGAAAT	RN	41	336	16	716	112	1528	2.50004	0.916306	1.07639	0.0736103	1.61881	0.48169	CGA	0.204646	0.0736626	0.153297	AAT	0.243596	0.29903	0.297812	0	0
CGAACA	RT	6	131	15	655	56	958	1.49476	0.401964	1.39848	0.335388	1.50872	0.411259	CGA	0.204646	0.0736626	0.153297	ACA	0.173361	0.236762	0.256989	0	0
CGAACC	RT	2	81	5	252	35	553	1.56315	0.446703	1.90181	0.642804	1.62305	0.484308	CGA	0.204646	0.0736626	0.153297	ACC	0.114368	0.169285	0.261172	0	0
CGAACG	RT	3	72	6	431	12	223	4.00855	1.38843	1.28892	0.253806	1.38924	0.328756	CGA	0.204646	0.0736626	0.153297	ACG	0.0667954	0.170664	0.272511	0	0
CGAACT	RT	3	130	8	395	28	726	0.886548	-0.12042	1.41522	0.347283	1.95847	0.672164	CGA	0.204646	0.0736626	0.153297	ACT	0.1683	0.21801	0.132866	0	0
CGAAGA	RR	20	221	18	849	187	2993	1.18308	0.16812	1.30774	0.268297	1.35278	0.302162	CGA	0.204646	0.0736626	0.153297	AGA	0.390706	0.232043	0.302793	0	0
CGAAGC	RS	3	81	6	329	57	878	1.83629	0.607748	1.66557	0.51017	1.77693	0.574888	CGA	0.204646	0.0736626	0.153297	AGC	0.129808	0.172891	0.242234	0	0
CGAAGG	RR	9	118	20	650	49	785	3.8683	1.35281	2.09195	0.738099	1.40714	0.341562	CGA	0.204646	0.0736626	0.153297	AGG	0.106153	0.209334	0.2949	0	1
CGAAGT	RS	7	139	7	454	62	987	1.2522	0.224903	1.38521	0.325855	1.656	0.504404	CGA	0.204646	0.0736626	0.153297	AGT	0.22299	0.172312	0.251183	0	0
CGAATA	RI	69	234	18	872	44	588	3.97096	1.37901	1.13675	0.128174	1.58056	0.45778	CGA	0.204646	0.0736626	0.153297	ATA	0.366549	0.259912	0.315321	1	0
CGAATC	RI	4	119	6	340	62	917	1.15561	0.144627	1.19002	0.173968	1.46358	0.380886	CGA	0.204646	0.0736626	0.153297	ATC	0.176188	0.234177	0.305878	0	0
CGAATG	RM	29	174	17	799	37	395	1.17163	0.158397	1.05178	0.050481	1.58089	0.457988	CGA	0.204646	0.0736626	0.153297	ATG	0.714973	0.29041	0.395962	0	0
CGAATT	RI	6	206	14	588	95	1794	0.670658	-0.399496	1.15852	0.147139	1.53845	0.430778	CGA	0.204646	0.0736626	0.153297	ATT	0.246391	0.29842	0.226772	0	0
CGACAA	RQ	22	197	9	512	62	1290	1.47194	0.386585	1.05796	0.0563454	1.3947	0.332677	CGA	0.204646	0.0736626	0.153297	CAA	0.385628	0.25013	0.228245	0	0
CGACAC	RH	1	49	3	201	31	499	1.01074	0.0106794	1.64636	0.498567	2.15722	0.768822	CGA	0.204646	0.0736626	0.153297	CAC	0.193383	0.163281	0.193531	0	0
CGACAG	RQ	13	114	3	333	26	473	3.39098	1.22112	0.812934	-0.207106	2.12782	0.755098	CGA	0.204646	0.0736626	0.153297	CAG	0.175429	0.199991	0.174629	0	0
CGACAT	RH	13	118	4	304	31	723	1.73624	0.551722	0.987788	-0.0122873	1.36387	0.310327	CGA	0.204646	0.0736626	0.153297	CAT	0.331107	0.225299	0.2114	0	0
CGACCA	RP	3	111	4	292	20	551	0.54517	-0.606658	1.26631	0.236106	1.51974	0.418537	CGA	0.204646	0.0736626	0.153297	CCA	0.320116	0.182943	0.163297	0	0
CGACCC	RP	2	45	0	91	18	393	2.48524	0.910369	1.99754	0.691916	1.92882	0.656908	CGA	0.204646	0.0736626	0.153297	CCC	0.128231	0.0738703	0.163092	0	0
CGACCG	RP	5	17	0	148	8	119	17.1356	2.84116	1.00814	0.00810514	2.78706	1.02499	CGA	0.204646	0.0736626	0.153297	CCG	0.0950557	0.0903747	0.175542	1	0
CGACCT	RP	8	90	1	119	7	324	2.11083	0.74708	2.05685	0.721176	2.16797	0.773793	CGA	0.204646	0.0736626	0.153297	CCT	0.228953	0.110002	0.074066	0	0
CGACGA	RR	11	20	0	194	46	1453	13.6445	2.61333	0.945087	-0.0564786	1.37552	0.318831	CGA	0.204646	0.0736626	0.153297	CGA	0.204646	0.0736626	0.153297	1	0
CGACGC	RR	1	26	0	123	8	343	2.90631	1.06688	1.28412	0.250075	1.65756	0.505346	CGA	0.204646	0.0736626	0.153297	CGC	0.124544	0.085256	0.102963	0	0
CGACGG	RR	3	18	5	174	11	328	10.1641	2.31886	7.32419	1.99118	1.65879	0.506089	CGA	0.204646	0.0736626	0.153297	CGG	0.101213	0.0635487	0.143437	1	0
CGACGT	RR	1	46	3	143	21	458	0.489685	-0.713992	4.95199	1.59979	2.54991	0.936057	CGA	0.204646	0.0736626	0.153297	CGT	0.424632	0.0761501	0.122617	0	0
CGACTA	RL	2	132	0	333	21	376	1.78079	0.577058	0.278536	-1.27821	1.72278	0.543941	CGA	0.204646	0.0736626	0.153297	CTA	0.0618947	0.145924	0.220962	0	0
CGACTC	RL	2	38	3	150	32	555	3.3622	1.21259	1.68739	0.523181	2.24731	0.809734	CGA	0.204646	0.0736626	0.153297	CTC	0.111797	0.213119	0.172283	0	0
CGACTG	RL	4	89	2	288	10	183	4.04541	1.39758	0.668369	-0.402915	1.6809	0.519329	CGA	0.204646	0.0736626	0.153297	CTG	0.0671062	0.210844	0.232006	1	0
CGACTT	RL	8	98	8	338	31	803	1.67162	0.513793	1.65879	0.506088	1.66353	0.50894	CGA	0.204646	0.0736626	0.153297	CTT	0.265746	0.217272	0.156074	0	1
CGAGAA	RE	28	337	15	547	33	1041	1.06987	0.0675415	1.24668	0.220487	0.75964	-0.274911	CGA	0.204646	0.0736626	0.153297	GAA	0.391873	0.317934	0.280201	0	0
CGAGAC	RD	4	138	4	218	13	351	0.912853	-0.0911802	1.3776	0.320341	0.943601	-0.0580522	CGA	0.204646	0.0736626	0.153297	GAC	0.192554	0.224987	0.274956	0	0
CGAGAG	RE	3	167	2	345	7	380	0.677445	-0.389427	0.380312	-0.966764	0.561809	-0.576593	CGA	0.204646	0.0736626	0.153297	GAG	0.171741	0.309499	0.243805	0	0
CGAGAT	RD	46	295	14	319	31	553	2.33803	0.849308	2.42379	0.885331	1.31778	0.275952	CGA	0.204646	0.0736626	0.153297	GAT	0.331859	0.262543	0.285932	0	0
CGAGCA	RA	6	110	5	286	24	571	1.58993	0.46369	2.03301	0.709518	1.12382	0.116731	CGA	0.204646	0.0736626	0.153297	GCA	0.193818	0.139599	0.253697	0	0
CGAGCC	RA	2	71	2	99	13	328	1.35561	0.304255	3.75904	1.32416	1.18108	0.166431	CGA	0.204646	0.0736626	0.153297	GCC	0.150193	0.108342	0.235027	0	0
CGAGCG	RA	6	35	2	167	6	90	15.6337	2.74943	2.63417	0.968568	2.35652	0.857185	CGA	0.204646	0.0736626	0.153297	GCG	0.0607759	0.0920283	0.212938	1	0
CGAGCT	RA	2	89	4	173	12	399	0.766075	-0.266475	2.77965	1.02233	1.32279	0.279745	CGA	0.204646	0.0736626	0.153297	GCT	0.21262	0.140341	0.160272	0	0
CGAGGA	RG	5	115	4	251	41	1305	1.44867	0.370645	0.712995	-0.338282	0.711956	-0.33974	CGA	0.204646	0.0736626	0.153297	GGA	0.17447	0.377778	0.294659	0	0
CGAGGC	RG	5	77	4	131	18	437	3.8396	1.34537	1.8306	0.604644	0.962695	-0.0380185	CGA	0.204646	0.0736626	0.153297	GGC	0.0978966	0.280902	0.293939	0	0
CGAGGG	RG	0	43	3	184	10	297	0.966211	-0.0343728	0.750835	-0.28657	0.7654	-0.267357	CGA	0.204646	0.0736626	0.153297	GGG	0.11494	0.390928	0.314597	0	0
CGAGGT	RG	2	95	2	162	8	356	0.424363	-0.857165	0.687178	-0.375162	0.674248	-0.394158	CGA	0.204646	0.0736626	0.153297	GGT	0.35984	0.363595	0.243905	0	0
CGAGTA	RV	4	106	5	292	22	303	1.89348	0.638418	0.89102	-0.115388	1.68185	0.519893	CGA	0.204646	0.0736626	0.153297	GTA	0.120593	0.311996	0.29345	0	1
CGAGTC	RV	0	58	2	96	17	392	0.535418	-0.624707	1.98387	0.685052	1.20816	0.189101	CGA	0.204646	0.0736626	0.153297	GTC	0.154686	0.211636	0.247298	0	0
CGAGTG	RV	3	76	11	312	4	162	1.44338	0.366989	1.49123	0.3996	0.640309	-0.445804	CGA	0.204646	0.0736626	0.153297	GTG	0.175867	0.349017	0.312507	0	1
CGAGTT	RV	2	131	3	232	31	817	0.481015	-0.731856	0.789089	-0.236876	1.22509	0.203014	CGA	0.204646	0.0736626	0.153297	GTT	0.23088	0.295346	0.208303	0	0
CGATAC	RY	8	125	3	224	33	797	1.16947	0.156553	0.985362	-0.014746	1.4133	0.345929	CGA	0.204646	0.0736626	0.153297	TAC	0.298455	0.244926	0.196656	0	0
CGATAT	RY	34	190	12	373	92	1508	2.74192	1.00866	1.62479	0.485378	1.59997	0.469986	CGA	0.204646	0.0736626	0.153297	TAT	0.326571	0.290421	0.251274	0	0
CGATCA	RS	9	153	7	365	23	682	1.63844	0.493746	1.20419	0.185805	0.961819	-0.0389285	CGA	0.204646	0.0736626	0.153297	TCA	0.193663	0.246416	0.238322	0	0
CGATCC	RS	0	69	1	124	32	701	0.492506	-0.70825	1.3487	0.299138	1.09297	0.0889002	CGA	0.204646	0.0736626	0.153297	TCC	0.141739	0.161049	0.280566	0	0
CGATCG	RS	3	69	7	211	4	193	3.11065	1.13483	3.94445	1.37231	0.626187	-0.468106	CGA	0.204646	0.0736626	0.153297	TCG	0.0897652	0.129874	0.268491	0	0
CGATCT	RS	8	134	6	171	23	601	1.53268	0.427019	3.05734	1.11755	1.72124	0.543046	CGA	0.204646	0.0736626	0.153297	TCT	0.212547	0.180709	0.151091	0	0
CGATGC	RC	7	59	17	191	82	980	3.04672	1.11407	4.16658	1.42709	1.84265	0.611207	CGA	0.204646	0.0736626	0.153297	TGC	0.213847	0.305453	0.299524	0	0
CGATGG	RW	21	92	27	459	35	885	1.22277	0.201119	2.09128	0.737779	0.877635	-0.130524	CGA	0.204646	0.0736626	0.153297	TGG	0.945349	0.39513	0.30201	0	0
CGATGT	RC	12	74	17	284	71	1084	2.25383	0.812629	2.59499	0.953581	1.59043	0.464004	CGA	0.204646	0.0736626	0.153297	TGT	0.375802	0.330404	0.272179	0	0
CGATTA	RL	9	251	4	436	29	582	1.52668	0.423097	1.02625	0.0259085	1.0732	0.0706477	CGA	0.204646	0.0736626	0.153297	TTA	0.127013	0.151353	0.312779	0	0
CGATTC	RF	3	127	4	256	68	1031	0.565497	-0.57005	1.11324	0.107275	1.46949	0.384918	CGA	0.204646	0.0736626	0.153297	TTC	0.270033	0.237247	0.296803	0	0
CGATTG	RL	10	180	15	542	24	365	1.52012	0.418792	1.25097	0.223918	1.3196	0.277332	CGA	0.204646	0.0736626	0.153297	TTG	0.195359	0.319762	0.337662	0	0
CGATTT	RF	17	246	11	444	110	1968	1.16054	0.148887	1.21419	0.194077	1.36544	0.311478	CGA	0.204646	0.0736626	0.153297	TTT	0.30684	0.3015	0.269321	0	0
CGCAAA	RK	16	302	20	717	12	784	1.5063	0.409654	1.00108	0.00108075	0.647551	-0.434558	CGC	0.124544	0.085256	0.102963	AAA	0.299071	0.342689	0.248381	0	0
CGCAAC	RN	10	160	12	452	4	307	2.56349	0.94137	1.39281	0.331324	0.575669	-0.552222	CGC	0.124544	0.085256	0.102963	AAC	0.214	0.241673	0.273883	0	0
CGCAAG	RK	20	232	20	627	10	417	2.55157	0.936708	1.20158	0.183641	0.813507	-0.2064	CGC	0.124544	0.085256	0.102963	AAG	0.283618	0.326423	0.314176	0	0
CGCAAT	RN	6	246	22	548	8	496	0.934133	-0.0681363	1.6433	0.496704	0.590558	-0.526687	CGC	0.124544	0.085256	0.102963	AAT	0.243596	0.29903	0.297812	0	0
CGCACA	RT	3	102	8	218	9	322	1.79866	0.587044	2.03592	0.710949	1.17004	0.157037	CGC	0.124544	0.085256	0.102963	ACA	0.173361	0.236762	0.256989	0	0
CGCACC	RT	4	77	3	109	7	263	4.50038	1.50416	2.51956	0.924084	1.12688	0.119452	CGC	0.124544	0.085256	0.102963	ACC	0.114368	0.169285	0.261172	0	0
CGCACG	RT	0	60	6	210	1	53	1.97061	0.678345	2.28008	0.82421	1.31999	0.277623	CGC	0.124544	0.085256	0.102963	ACG	0.0667954	0.170664	0.272511	0	0
CGCACT	RT	3	107	8	174	6	227	1.76698	0.569269	2.76695	1.01775	2.24424	0.808366	CGC	0.124544	0.085256	0.102963	ACT	0.1683	0.21801	0.132866	0	0
CGCAGA	RR	8	150	9	367	18	785	1.22488	0.202843	1.3736	0.317432	0.775361	-0.254426	CGC	0.124544	0.085256	0.102963	AGA	0.390706	0.232043	0.302793	0	0
CGCAGC	RS	3	77	6	275	8	334	3.17206	1.15438	1.72064	0.542698	1.07716	0.0743306	CGC	0.124544	0.085256	0.102963	AGC	0.129808	0.172891	0.242234	0	0
CGCAGG	RR	3	82	11	343	5	265	3.64526	1.29343	1.9546	0.670187	0.74287	-0.297234	CGC	0.124544	0.085256	0.102963	AGG	0.106153	0.209334	0.2949	0	0
CGCAGT	RS	4	115	2	303	2	291	1.55205	0.439575	0.671751	-0.397868	0.397253	-0.923183	CGC	0.124544	0.085256	0.102963	AGT	0.22299	0.172312	0.251183	0	0
CGCATA	RI	10	151	10	377	8	222	1.58524	0.460735	1.31325	0.272508	1.24309	0.217603	CGC	0.124544	0.085256	0.102963	ATA	0.366549	0.259912	0.315321	0	0
CGCATC	RI	4	93	10	257	11	443	2.42407	0.885447	2.13552	0.758712	0.858161	-0.152963	CGC	0.124544	0.085256	0.102963	ATC	0.176188	0.234177	0.305878	0	0
CGCATG	RM	14	108	4	346	6	162	1.54544	0.43531	0.581974	-0.54133	1.05336	0.0519822	CGC	0.124544	0.085256	0.102963	ATG	0.714973	0.29041	0.395962	0	0
CGCATT	RI	4	159	20	357	18	670	1.01837	0.0181994	2.3056	0.835341	1.21272	0.192866	CGC	0.124544	0.085256	0.102963	ATT	0.246391	0.29842	0.226772	0	0
CGCCAA	RQ	15	221	15	566	38	823	1.50064	0.405892	1.32326	0.280101	2.01398	0.700113	CGC	0.124544	0.085256	0.102963	CAA	0.385628	0.25013	0.228245	0	0
CGCCAC	RH	4	86	12	288	17	442	2.38621	0.869708	3.23135	1.1729	2.03909	0.712503	CGC	0.124544	0.085256	0.102963	CAC	0.193383	0.163281	0.193531	0	0
CGCCAG	RQ	10	102	4	417	10	282	4.888	1.58678	0.701548	-0.354467	2.16176	0.770923	CGC	0.124544	0.085256	0.102963	CAG	0.175429	0.199991	0.174629	0	0
CGCCAT	RH	9	160	11	383	35	643	1.5062	0.409592	1.62692	0.486687	2.56821	0.943209	CGC	0.124544	0.085256	0.102963	CAT	0.331107	0.225299	0.2114	0	0
CGCCCA	RP	5	101	11	301	8	263	1.47544	0.388956	2.54761	0.935157	2.02758	0.706844	CGC	0.124544	0.085256	0.102963	CCA	0.320116	0.182943	0.163297	0	0
CGCCCC	RP	0	53	1	89	4	155	1.15956	0.148037	3.52852	1.26088	1.90867	0.646408	CGC	0.124544	0.085256	0.102963	CCC	0.128231	0.0738703	0.163092	0	0
CGCCCG	RP	0	30	2	169	1	56	2.72482	1.0024	2.29034	0.828701	1.94129	0.663355	CGC	0.124544	0.085256	0.102963	CCG	0.0950557	0.0903747	0.175542	0	0
CGCCCT	RP	2	78	3	223	4	207	1.33176	0.286502	1.90409	0.644004	3.15214	1.14808	CGC	0.124544	0.085256	0.102963	CCT	0.228953	0.110002	0.074066	0	0
CGCCGA	RR	3	30	7	147	17	387	5.0626	1.62188	8.60709	2.15259	2.93918	1.07813	CGC	0.124544	0.085256	0.102963	CGA	0.204646	0.0736626	0.153297	0	1
CGCCGC	RR	0	48	6	143	14	317	1.31571	0.274375	6.68783	1.90029	4.44939	1.49277	CGC	0.124544	0.085256	0.102963	CGC	0.124544	0.085256	0.102963	0	0
CGCCGG	RR	1	28	1	164	6	213	5.4711	1.69948	2.23725	0.805247	2.21484	0.79518	CGC	0.124544	0.085256	0.102963	CGG	0.101213	0.0635487	0.143437	0	0
CGCCGT	RR	12	98	5	132	9	262	2.48298	0.909461	6.94871	1.93856	3.01169	1.1025	CGC	0.124544	0.085256	0.102963	CGT	0.424632	0.0761501	0.122617	0	0
CGCCTA	RL	1	82	2	338	6	131	3.12591	1.13972	0.711329	-0.34062	2.33091	0.846258	CGC	0.124544	0.085256	0.102963	CTA	0.0618947	0.145924	0.220962	0	0
CGCCTC	RL	2	46	6	224	5	326	4.58427	1.52263	1.71226	0.537812	1.03438	0.0338002	CGC	0.124544	0.085256	0.102963	CTC	0.111797	0.213119	0.172283	0	0
CGCCTG	RL	0	84	9	366	0	90	1.40766	0.341926	1.51582	0.415958	0.460021	-0.776484	CGC	0.124544	0.085256	0.102963	CTG	0.0671062	0.210844	0.232006	0	0
CGCCTT	RL	2	80	9	333	8	462	1.11904	0.112475	1.61631	0.480144	1.20962	0.190307	CGC	0.124544	0.085256	0.102963	CTT	0.265746	0.217272	0.156074	0	0
CGCGAA	RE	7	219	3	71	2	228	0.745074	-0.294272	2.04958	0.717637	0.454082	-0.789478	CGC	0.124544	0.085256	0.102963	GAA	0.391873	0.317934	0.280201	0	0
CGCGAC	RD	2	102	1	39	2	98	1.21454	0.194362	2.60668	0.958079	1.07039	0.0680204	CGC	0.124544	0.085256	0.102963	GAC	0.192554	0.224987	0.274956	0	0
CGCGAG	RE	8	112	0	44	0	71	3.72364	1.3147	0.842178	-0.171764	0.553278	-0.591895	CGC	0.124544	0.085256	0.102963	GAG	0.171741	0.309499	0.243805	0	0
CGCGAT	RD	7	255	2	64	2	134	0.756091	-0.279593	2.06197	0.723663	0.75482	-0.281276	CGC	0.124544	0.085256	0.102963	GAT	0.331859	0.262543	0.285932	0	0
CGCGCA	RA	0	72	2	73	6	144	0.567493	-0.566526	3.40629	1.22562	1.84813	0.614177	CGC	0.124544	0.085256	0.102963	GCA	0.193818	0.139599	0.253697	0	0
CGCGCC	RA	1	44	1	48	1	109	2.37599	0.865416	4.41887	1.48588	0.751341	-0.285895	CGC	0.124544	0.085256	0.102963	GCC	0.150193	0.108342	0.235027	0	0
CGCGCG	RA	1	15	1	36	1	28	16.5142	2.80422	6.8894	1.92998	3.14556	1.14599	CGC	0.124544	0.085256	0.102963	GCG	0.0607759	0.0920283	0.212938	0	0
CGCGCT	RA	0	87	1	63	2	115	0.429132	-0.845991	2.61181	0.960043	1.5672	0.449289	CGC	0.124544	0.085256	0.102963	GCT	0.21262	0.140341	0.160272	0	0
CGCGGA	RG	1	67	1	34	7	260	1.35356	0.302738	1.77419	0.573345	1.0103	0.0102425	CGC	0.124544	0.085256	0.102963	GGA	0.17447	0.377778	0.294659	0	0
CGCGGC	RG	1	67	0	25	5	117	2.4123	0.880581	1.606	0.473748	1.68008	0.518843	CGC	0.124544	0.085256	0.102963	GGC	0.0978966	0.280902	0.293939	0	0
CGCGGG	RG	3	48	1	32	3	103	5.70255	1.74091	1.81842	0.597967	1.18738	0.171751	CGC	0.124544	0.085256	0.102963	GGG	0.11494	0.390928	0.314597	0	0
CGCGGT	RG	0	103	2	44	1	120	0.214553	-1.5392	2.15063	0.765762	0.658176	-0.418284	CGC	0.124544	0.085256	0.102963	GGT	0.35984	0.363595	0.243905	0	0
CGCGTA	RV	1	58	4	94	2	90	2.25701	0.814042	1.97866	0.682422	1.0911	0.0871859	CGC	0.124544	0.085256	0.102963	GTA	0.120593	0.311996	0.29345	0	0
CGCGTC	RV	2	43	2	59	3	115	3.53911	1.26388	2.77113	1.01925	1.35425	0.30325	CGC	0.124544	0.085256	0.102963	GTC	0.154686	0.211636	0.247298	0	0
CGCGTG	RV	2	54	3	78	1	57	2.4903	0.912402	1.70162	0.531579	1.07167	0.0692185	CGC	0.124544	0.085256	0.102963	GTG	0.175867	0.349017	0.312507	0	0
CGCGTT	RV	2	124	3	96	8	198	0.834648	-0.180745	1.63769	0.493288	2.10869	0.746067	CGC	0.124544	0.085256	0.102963	GTT	0.23088	0.295346	0.208303	0	0
CGCTAC	RY	7	138	6	302	21	573	1.54837	0.437201	1.10636	0.101073	1.89287	0.638096	CGC	0.124544	0.085256	0.102963	TAC	0.298455	0.244926	0.196656	0	0
CGCTAT	RY	3	175	4	375	25	695	0.558789	-0.581984	0.537068	-0.621631	1.44389	0.367342	CGC	0.124544	0.085256	0.102963	TAT	0.326571	0.290421	0.251274	0	0
CGCTCA	RS	8	141	3	148	17	462	2.62776	0.966133	1.27785	0.245181	1.58433	0.460164	CGC	0.124544	0.085256	0.102963	TCA	0.193663	0.246416	0.238322	0	0
CGCTCC	RS	2	93	0	79	15	358	1.80794	0.592186	0.910386	-0.0938861	1.5428	0.433599	CGC	0.124544	0.085256	0.102963	TCC	0.141739	0.161049	0.280566	0	0
CGCTCG	RS	3	67	2	121	3	79	5.26164	1.66044	2.22083	0.797882	1.80866	0.592589	CGC	0.124544	0.085256	0.102963	TCG	0.0897652	0.129874	0.268491	0	0
CGCTCT	RS	8	173	3	107	5	279	1.95397	0.669861	2.40399	0.87713	1.37744	0.320226	CGC	0.124544	0.085256	0.102963	TCT	0.212547	0.180709	0.151091	0	0
CGCTGC	RC	4	50	9	252	27	739	3.68107	1.3032	1.51778	0.41725	1.22691	0.2045	CGC	0.124544	0.085256	0.102963	TGC	0.213847	0.305453	0.299524	0	0
CGCTGG	RW	12	100	12	348	27	522	1.09322	0.0891276	1.10574	0.100514	1.72168	0.543303	CGC	0.124544	0.085256	0.102963	TGG	0.945349	0.39513	0.30201	0	0
CGCTGT	RC	3	73	2	234	22	561	1.15491	0.14402	0.453192	-0.791439	1.46034	0.378672	CGC	0.124544	0.085256	0.102963	TGT	0.375802	0.330404	0.272179	0	0
CGCTTA	RL	2	171	7	252	7	246	1.10261	0.0976816	2.4505	0.896292	1.00571	0.00569697	CGC	0.124544	0.085256	0.102963	TTA	0.127013	0.151353	0.312779	0	0
CGCTTC	RF	3	95	7	210	31	629	1.23894	0.214255	1.87448	0.628332	1.66211	0.508087	CGC	0.124544	0.085256	0.102963	TTC	0.270033	0.237247	0.296803	0	0
CGCTTG	RL	5	127	4	260	10	178	1.92658	0.655746	0.702712	-0.352808	1.76757	0.569605	CGC	0.124544	0.085256	0.102963	TTG	0.195359	0.319762	0.337662	0	0
CGCTTT	RF	8	126	13	374	26	757	1.8544	0.617564	1.45239	0.373212	1.28452	0.250389	CGC	0.124544	0.085256	0.102963	TTT	0.30684	0.3015	0.269321	0	0
CGGAAA	RK	7	246	31	1020	12	699	1.07	0.0676588	1.43919	0.364078	0.521275	-0.651478	CGG	0.101213	0.0635487	0.143437	AAA	0.299071	0.342689	0.248381	0	0
CGGAAC	RN	1	98	11	430	7	305	0.932709	-0.0696615	1.81288	0.594918	0.665493	-0.407227	CGG	0.101213	0.0635487	0.143437	AAC	0.214	0.241673	0.273883	0	0
CGGAAG	RK	3	156	14	795	10	324	0.887546	-0.119295	0.908429	-0.0960383	0.751062	-0.286267	CGG	0.101213	0.0635487	0.143437	AAG	0.283618	0.326423	0.314176	0	0
CGGAAT	RN	3	153	6	533	10	375	1.0535	0.0521159	0.68982	-0.371325	0.684861	-0.378539	CGG	0.101213	0.0635487	0.143437	AAT	0.243596	0.29903	0.297812	0	0
CGGACA	RT	1	73	13	423	4	199	1.54032	0.431993	2.19454	0.785972	0.67821	-0.388298	CGG	0.101213	0.0635487	0.143437	ACA	0.173361	0.236762	0.256989	0	0
CGGACC	RT	0	30	7	196	1	130	2.78676	1.02488	3.77485	1.32836	0.407541	-0.897614	CGG	0.101213	0.0635487	0.143437	ACC	0.114368	0.169285	0.261172	0	0
CGGACG	RT	2	32	4	333	0	46	13.447	2.59876	1.38031	0.322307	0.544324	-0.608211	CGG	0.101213	0.0635487	0.143437	ACG	0.0667954	0.170664	0.272511	0	0
CGGACT	RT	2	50	8	285	3	197	3.45328	1.23933	2.27139	0.820393	1.06004	0.0583055	CGG	0.101213	0.0635487	0.143437	ACT	0.1683	0.21801	0.132866	0	0
CGGAGA	RR	4	82	7	432	10	457	1.52337	0.420928	1.25293	0.225486	0.552996	-0.592405	CGG	0.101213	0.0635487	0.143437	AGA	0.390706	0.232043	0.302793	0	0
CGGAGC	RS	1	36	4	251	3	142	4.11425	1.41446	1.80588	0.591049	0.805061	-0.216837	CGG	0.101213	0.0635487	0.143437	AGC	0.129808	0.172891	0.242234	0	0
CGGAGG	RR	1	52	5	412	6	197	3.51227	1.25626	1.09208	0.0880856	0.83579	-0.179378	CGG	0.101213	0.0635487	0.143437	AGG	0.106153	0.209334	0.2949	0	1
CGGAGT	RS	0	70	4	259	2	157	0.624053	-0.471521	1.75621	0.563156	0.527004	-0.640547	CGG	0.101213	0.0635487	0.143437	AGT	0.22299	0.172312	0.251183	0	0
CGGATA	RI	7	87	26	656	8	196	2.45042	0.896258	2.48808	0.911512	1.0101	0.0100474	CGG	0.101213	0.0635487	0.143437	ATA	0.366549	0.259912	0.315321	0	1
CGGATC	RI	3	55	6	328	10	327	4.00554	1.38768	1.42972	0.357481	0.764383	-0.268687	CGG	0.101213	0.0635487	0.143437	ATC	0.176188	0.234177	0.305878	0	0
CGGATG	RM	6	76	17	826	6	136	1.25627	0.228145	1.17936	0.164976	0.89963	-0.105772	CGG	0.101213	0.0635487	0.143437	ATG	0.714973	0.29041	0.395962	0	0
CGGATT	RI	3	110	16	625	9	547	1.44503	0.368132	1.43199	0.359066	0.56101	-0.578017	CGG	0.101213	0.0635487	0.143437	ATT	0.246391	0.29842	0.226772	0	0
CGGCAA	RQ	2	123	20	503	15	620	0.619863	-0.478257	2.6213	0.96367	0.786987	-0.239544	CGG	0.101213	0.0635487	0.143437	CAA	0.385628	0.25013	0.228245	0	0
CGGCAC	RH	1	33	2	217	4	272	3.00536	1.1004	1.32624	0.282346	0.659775	-0.415856	CGG	0.101213	0.0635487	0.143437	CAC	0.193383	0.163281	0.193531	0	0
CGGCAG	RQ	1	67	4	340	3	270	1.65647	0.504689	1.15371	0.142985	0.589268	-0.528873	CGG	0.101213	0.0635487	0.143437	CAG	0.175429	0.199991	0.174629	0	0
CGGCAT	RH	0	62	4	269	9	366	0.473648	-0.747291	1.29342	0.257291	0.898605	-0.106912	CGG	0.101213	0.0635487	0.143437	CAT	0.331107	0.225299	0.2114	0	0
CGGCCA	RP	3	69	6	298	5	297	1.76368	0.567401	2.01374	0.699996	0.8596	-0.151289	CGG	0.101213	0.0635487	0.143437	CCA	0.320116	0.182943	0.163297	0	0
CGGCCC	RP	2	50	2	90	3	136	4.53235	1.51124	7.02268	1.94915	1.24809	0.221616	CGG	0.101213	0.0635487	0.143437	CCC	0.128231	0.0738703	0.163092	0	0
CGGCCG	RP	0	26	1	161	0	73	3.84966	1.34799	2.14962	0.76529	0.536693	-0.622329	CGG	0.101213	0.0635487	0.143437	CCG	0.0950557	0.0903747	0.175542	0	0
CGGCCT	RP	1	57	3	147	1	178	1.48806	0.397474	3.86627	1.35229	1.05171	0.0504209	CGG	0.101213	0.0635487	0.143437	CCT	0.228953	0.110002	0.074066	0	0
CGGCGA	RR	0	17	2	168	6	471	2.68219	0.986633	3.79211	1.33292	0.674469	-0.393829	CGG	0.101213	0.0635487	0.143437	CGA	0.204646	0.0736626	0.153297	0	1
CGGCGC	RR	1	18	5	96	8	205	8.35062	2.12234	11.4169	2.43509	2.95824	1.08459	CGG	0.101213	0.0635487	0.143437	CGC	0.124544	0.085256	0.102963	0	0
CGGCGG	RR	1	25	8	152	9	279	7.50906	2.01611	14.5659	2.67868	1.73589	0.551518	CGG	0.101213	0.0635487	0.143437	CGG	0.101213	0.0635487	0.143437	0	0
CGGCGT	RR	1	28	4	102	4	195	1.60466	0.472915	10.0313	2.30571	1.45045	0.371872	CGG	0.101213	0.0635487	0.143437	CGT	0.424632	0.0761501	0.122617	0	0
CGGCTA	RL	3	81	18	361	11	184	7.78677	2.05243	5.65995	1.73341	2.0466	0.716178	CGG	0.101213	0.0635487	0.143437	CTA	0.0618947	0.145924	0.220962	0	0
CGGCTC	RL	0	24	2	179	8	305	3.53504	1.26272	1.23061	0.20751	1.19019	0.174117	CGG	0.101213	0.0635487	0.143437	CTC	0.111797	0.213119	0.172283	0	0
CGGCTG	RL	1	69	7	375	10	130	4.20663	1.43666	1.58794	0.46244	2.52326	0.92555	CGG	0.101213	0.0635487	0.143437	CTG	0.0671062	0.210844	0.232006	0	0
CGGCTT	RL	3	93	7	272	7	314	1.58208	0.458743	2.12234	0.752521	1.13446	0.126155	CGG	0.101213	0.0635487	0.143437	CTT	0.265746	0.217272	0.156074	0	0
CGGGAA	RE	7	172	2	330	13	398	1.1659	0.153497	0.44859	-0.801645	0.873021	-0.135795	CGG	0.101213	0.0635487	0.143437	GAA	0.391873	0.317934	0.280201	0	0
CGGGAC	RD	0	84	1	131	1	128	0.603662	-0.50474	1.05972	0.0580082	0.393112	-0.93366	CGG	0.101213	0.0635487	0.143437	GAC	0.192554	0.224987	0.274956	0	0
CGGGAG	RE	3	88	1	198	0	112	2.5856	0.949956	0.510989	-0.671407	0.253057	-1.37414	CGG	0.101213	0.0635487	0.143437	GAG	0.171741	0.309499	0.243805	0	0
CGGGAT	RD	6	146	2	236	5	197	1.41772	0.349053	0.758693	-0.276158	0.738862	-0.302644	CGG	0.101213	0.0635487	0.143437	GAT	0.331859	0.262543	0.285932	0	0
CGGGCA	RA	1	48	8	266	1	127	2.08067	0.732692	3.79963	1.3349	0.429383	-0.845406	CGG	0.101213	0.0635487	0.143437	GCA	0.193818	0.139599	0.253697	0	0
CGGGCC	RA	1	52	2	142	1	100	2.48238	0.909219	3.04706	1.11418	0.587395	-0.532058	CGG	0.101213	0.0635487	0.143437	GCC	0.150193	0.108342	0.235027	0	0
CGGGCG	RA	0	24	3	205	0	30	6.50269	1.87222	3.3202	1.20003	1.05615	0.0546303	CGG	0.101213	0.0635487	0.143437	GCG	0.0607759	0.0920283	0.212938	0	0
CGGGCT	RA	3	56	4	168	6	166	3.26096	1.18202	3.31736	1.19917	1.82332	0.60066	CGG	0.101213	0.0635487	0.143437	GCT	0.21262	0.140341	0.160272	0	0
CGGGGA	RG	2	46	0	158	2	227	3.61465	1.285	0.261975	-1.33951	0.31132	-1.16694	CGG	0.101213	0.0635487	0.143437	GGA	0.17447	0.377778	0.294659	0	0
CGGGGC	RG	2	34	1	108	1	89	8.65068	2.15764	1.02788	0.0274955	0.527072	-0.640418	CGG	0.101213	0.0635487	0.143437	GGC	0.0978966	0.280902	0.293939	0	0
CGGGGG	RG	0	18	3	103	0	77	4.52417	1.50943	1.54818	0.437083	0.284113	-1.25838	CGG	0.101213	0.0635487	0.143437	GGG	0.11494	0.390928	0.314597	0	0
CGGGGT	RG	0	38	1	97	2	97	0.704029	-0.350936	0.883242	-0.124156	0.875011	-0.133519	CGG	0.101213	0.0635487	0.143437	GGT	0.35984	0.363595	0.243905	0	0
CGGGTA	RV	2	49	9	281	6	110	4.9158	1.59245	1.78852	0.581391	1.49824	0.40429	CGG	0.101213	0.0635487	0.143437	GTA	0.120593	0.311996	0.29345	0	0
CGGGTC	RV	0	36	1	147	13	214	1.72628	0.545967	1.00478	0.00477325	1.83573	0.607442	CGG	0.101213	0.0635487	0.143437	GTC	0.154686	0.211636	0.247298	0	0
CGGGTG	RV	4	38	5	357	2	64	7.20252	1.97443	0.755641	-0.280189	1.02965	0.0292161	CGG	0.101213	0.0635487	0.143437	GTG	0.175867	0.349017	0.312507	0	0
CGGGTT	RV	1	56	1	215	20	460	1.50153	0.406485	0.493331	-0.706575	1.52462	0.421748	CGG	0.101213	0.0635487	0.143437	GTT	0.23088	0.295346	0.208303	0	0
CGGTAC	RY	4	98	1	183	57	665	1.67194	0.513984	0.698346	-0.35904	3.08735	1.12731	CGG	0.101213	0.0635487	0.143437	TAC	0.298455	0.244926	0.196656	0	0
CGGTAT	RY	2	134	3	284	125	1160	0.672318	-0.397024	0.760467	-0.273823	3.01113	1.10232	CGG	0.101213	0.0635487	0.143437	TAT	0.326571	0.290421	0.251274	0	0
CGGTCA	RS	2	96	6	258	30	437	1.57786	0.45607	1.72593	0.545767	2.07045	0.727764	CGG	0.101213	0.0635487	0.143437	TCA	0.193663	0.246416	0.238322	0	0
CGGTCC	RS	2	74	2	93	17	272	2.78828	1.02543	3.11837	1.13731	1.63838	0.493709	CGG	0.101213	0.0635487	0.143437	TCC	0.141739	0.161049	0.280566	0	0
CGGTCG	RS	2	69	2	145	1	99	4.71715	1.5512	2.48966	0.912148	0.519325	-0.655225	CGG	0.101213	0.0635487	0.143437	TCG	0.0897652	0.129874	0.268491	0	0
CGGTCT	RS	2	101	1	137	7	271	1.3672	0.312764	1.26202	0.232712	1.35713	0.305372	CGG	0.101213	0.0635487	0.143437	TCT	0.212547	0.180709	0.151091	0	0
CGGTGC	RC	1	35	5	160	68	750	2.56678	0.942653	1.91988	0.652262	2.13854	0.760123	CGG	0.101213	0.0635487	0.143437	TGC	0.213847	0.305453	0.299524	0	0
CGGTGG	RW	3	35	10	287	90	856	1.16126	0.149506	1.52108	0.419423	2.4512	0.896578	CGG	0.101213	0.0635487	0.143437	TGG	0.945349	0.39513	0.30201	0	0
CGGTGT	RC	4	34	7	146	87	827	3.75584	1.32331	2.59191	0.952395	2.72231	1.00148	CGG	0.101213	0.0635487	0.143437	TGT	0.375802	0.330404	0.272179	0	0
CGGTTA	RL	3	153	4	347	25	321	2.02049	0.703338	1.49381	0.401327	1.79978	0.587666	CGG	0.101213	0.0635487	0.143437	TTA	0.127013	0.151353	0.312779	0	0
CGGTTC	RF	0	103	3	203	42	696	0.351815	-1.04465	1.30053	0.262775	1.44913	0.370963	CGG	0.101213	0.0635487	0.143437	TTC	0.270033	0.237247	0.296803	0	0
CGGTTG	RL	2	157	2	367	24	256	0.960277	-0.0405339	0.40118	-0.913344	2.00847	0.697372	CGG	0.101213	0.0635487	0.143437	TTG	0.195359	0.319762	0.337662	0	0
CGGTTT	RF	10	192	9	310	65	839	1.83522	0.607164	1.67821	0.517725	2.03392	0.709965	CGG	0.101213	0.0635487	0.143437	TTT	0.30684	0.3015	0.269321	0	0
CGTAAA	RK	86	584	0	0	10	669	1.17106	0.157905	38.3203	3.64598	0.539073	-0.617904	CGT	0.424632	0.0761501	0.122617	AAA	0.299071	0.342689	0.248381	0	0
CGTAAC	RN	25	252	0	0	8	261	1.13091	0.123022	54.3377	3.99522	1.02288	0.0226222	CGT	0.424632	0.0761501	0.122617	AAC	0.214	0.241673	0.273883	0	0
CGTAAG	RK	45	368	0	0	6	278	1.03511	0.0345048	40.2299	3.69461	0.651281	-0.428814	CGT	0.424632	0.0761501	0.122617	AAG	0.283618	0.326423	0.314176	0	0
CGTAAT	RN	48	401	0	0	5	327	1.17839	0.164146	43.9152	3.78226	0.500938	-0.691274	CGT	0.424632	0.0761501	0.122617	AAT	0.243596	0.29903	0.297812	0	0
CGTACA	RT	20	206	12	386	6	278	1.37812	0.320718	1.86316	0.622273	0.796208	-0.227895	CGT	0.424632	0.0761501	0.122617	ACA	0.173361	0.236762	0.256989	0	0
CGTACC	RT	13	154	10	180	4	257	1.85986	0.620501	4.71439	1.55062	0.605162	-0.50226	CGT	0.424632	0.0761501	0.122617	ACC	0.114368	0.169285	0.261172	0	0
CGTACG	RT	0	101	10	295	5	75	0.345653	-1.06232	2.8595	1.05065	2.36266	0.859788	CGT	0.424632	0.0761501	0.122617	ACG	0.0667954	0.170664	0.272511	0	0
CGTACT	RT	27	237	7	249	3	229	1.64621	0.498476	1.92753	0.656241	1.0675	0.0653187	CGT	0.424632	0.0761501	0.122617	ACT	0.1683	0.21801	0.132866	0	0
CGTAGA	RR	62	268	0	0	12	675	1.41165	0.344757	56.5928	4.03588	0.517964	-0.65785	CGT	0.424632	0.0761501	0.122617	AGA	0.390706	0.232043	0.302793	0	0
CGTAGC	RS	10	85	0	0	4	247	2.32049	0.84178	75.955	4.33014	0.678784	-0.387452	CGT	0.424632	0.0761501	0.122617	AGC	0.129808	0.172891	0.242234	0	0
CGTAGG	RR	6	123	0	0	2	216	1.25237	0.225039	62.7321	4.13887	0.382326	-0.96148	CGT	0.424632	0.0761501	0.122617	AGG	0.106153	0.209334	0.2949	0	0
CGTAGT	RS	15	147	0	0	6	287	1.14172	0.132539	76.2105	4.3335	0.789158	-0.236789	CGT	0.424632	0.0761501	0.122617	AGT	0.22299	0.172312	0.251183	0	0
CGTATA	RI	54	252	15	420	5	175	1.39668	0.3341	1.92017	0.652415	0.881727	-0.125872	CGT	0.424632	0.0761501	0.122617	ATA	0.366549	0.259912	0.315321	0	0
CGTATC	RI	34	282	12	233	12	367	1.65308	0.50264	3.1154	1.13636	0.941881	-0.0598767	CGT	0.424632	0.0761501	0.122617	ATC	0.176188	0.234177	0.305878	0	0
CGTATG	RM	94	244	12	424	2	92	1.27719	0.244662	1.38316	0.324369	0.664405	-0.408863	CGT	0.424632	0.0761501	0.122617	ATG	0.714973	0.29041	0.395962	0	0
CGTATT	RI	87	514	10	336	13	481	1.6332	0.490541	1.43637	0.362116	1.04458	0.0436121	CGT	0.424632	0.0761501	0.122617	ATT	0.246391	0.29842	0.226772	0	0
CGTCAA	RQ	114	453	7	525	54	893	1.5469	0.436251	0.798488	-0.225035	2.19823	0.787651	CGT	0.424632	0.0761501	0.122617	CAA	0.385628	0.25013	0.228245	0	0
CGTCAC	RH	16	152	3	255	18	385	1.35309	0.302389	1.25665	0.228446	2.07426	0.729605	CGT	0.424632	0.0761501	0.122617	CAC	0.193383	0.163281	0.193531	0	0
CGTCAG	RQ	5	137	4	283	11	294	0.583657	-0.538442	1.15603	0.144993	1.89972	0.641708	CGT	0.424632	0.0761501	0.122617	CAG	0.175429	0.199991	0.174629	0	0
CGTCAT	RH	40	237	9	469	37	580	1.22525	0.203148	1.24014	0.215227	2.5232	0.925526	CGT	0.424632	0.0761501	0.122617	CAT	0.331107	0.225299	0.2114	0	0
CGTCCA	RP	26	198	10	482	7	277	0.998139	-0.00186322	1.63478	0.491508	1.43719	0.362691	CGT	0.424632	0.0761501	0.122617	CCA	0.320116	0.182943	0.163297	0	0
CGTCCC	RP	4	97	2	119	5	224	0.936999	-0.0650729	4.44426	1.49161	1.33347	0.287787	CGT	0.424632	0.0761501	0.122617	CCC	0.128231	0.0738703	0.163092	0	0
CGTCCG	RP	3	63	3	174	2	55	1.54842	0.437237	3.32127	1.20035	2.48885	0.911822	CGT	0.424632	0.0761501	0.122617	CCG	0.0950557	0.0903747	0.175542	0	0
CGTCCT	RP	13	153	2	250	0	203	0.935081	-0.0671222	1.42685	0.355468	0.539758	-0.616635	CGT	0.424632	0.0761501	0.122617	CCT	0.228953	0.110002	0.074066	0	0
CGTCGA	RR	9	70	3	244	26	524	1.62079	0.482914	2.91056	1.06835	2.73602	1.0065	CGT	0.424632	0.0761501	0.122617	CGA	0.204646	0.0736626	0.153297	0	0
CGTCGC	RR	5	67	6	158	9	242	1.66843	0.511883	6.78118	1.91415	3.25957	1.1816	CGT	0.424632	0.0761501	0.122617	CGC	0.124544	0.085256	0.102963	0	0
CGTCGG	RR	2	43	1	122	11	244	1.58643	0.461486	3.36006	1.21196	2.78486	1.0242	CGT	0.424632	0.0761501	0.122617	CGG	0.101213	0.0635487	0.143437	0	0
CGTCGT	RR	92	263	3	225	7	280	1.95368	0.669717	3.05218	1.11586	1.89356	0.638461	CGT	0.424632	0.0761501	0.122617	CGT	0.424632	0.0761501	0.122617	0	0
CGTCTA	RL	14	222	5	411	9	163	2.5593	0.939732	1.31056	0.270456	2.25054	0.811171	CGT	0.424632	0.0761501	0.122617	CTA	0.0618947	0.145924	0.220962	0	0
CGTCTC	RL	5	97	3	256	7	297	1.28968	0.254394	0.959036	-0.0418272	1.27081	0.239651	CGT	0.424632	0.0761501	0.122617	CTC	0.111797	0.213119	0.172283	0	0
CGTCTG	RL	1	143	5	359	4	123	0.487408	-0.718653	1.03805	0.0373428	1.41741	0.348834	CGT	0.424632	0.0761501	0.122617	CTG	0.0671062	0.210844	0.232006	0	0
CGTCTT	RL	28	194	5	473	16	458	1.3179	0.276043	0.765064	-0.267796	1.93532	0.660275	CGT	0.424632	0.0761501	0.122617	CTT	0.265746	0.217272	0.156074	0	0
CGTGAA	RE	194	758	0	0	20	601	1.54396	0.434348	41.3041	3.72096	1.01532	0.0151993	CGT	0.424632	0.0761501	0.122617	GAA	0.391873	0.317934	0.280201	0	0
CGTGAC	RD	40	334	0	0	11	219	1.49684	0.403356	58.3677	4.06676	1.61787	0.481109	CGT	0.424632	0.0761501	0.122617	GAC	0.192554	0.224987	0.274956	0	0
CGTGAG	RE	23	281	0	0	6	223	1.16701	0.154448	42.4298	3.74785	1.04534	0.044338	CGT	0.424632	0.0761501	0.122617	GAG	0.171741	0.309499	0.243805	0	0
CGTGAT	RD	138	648	0	0	12	330	1.51986	0.41862	50.0184	3.91239	1.12021	0.11352	CGT	0.424632	0.0761501	0.122617	GAT	0.331859	0.262543	0.285932	0	0
CGTGCA	RA	29	255	7	109	13	254	1.42388	0.353389	6.84138	1.92299	1.7649	0.568096	CGT	0.424632	0.0761501	0.122617	GCA	0.193818	0.139599	0.253697	0	0
CGTGCC	RA	29	243	4	67	7	197	1.92783	0.656396	8.91236	2.18744	1.40202	0.337915	CGT	0.424632	0.0761501	0.122617	GCC	0.150193	0.108342	0.235027	0	0
CGTGCG	RA	2	110	1	71	2	60	1.04726	0.0461777	3.96374	1.37719	1.88359	0.633181	CGT	0.424632	0.0761501	0.122617	GCG	0.0607759	0.0920283	0.212938	0	0
CGTGCT	RA	59	345	2	91	11	210	1.92069	0.652687	3.05126	1.11555	2.89394	1.06262	CGT	0.424632	0.0761501	0.122617	GCT	0.21262	0.140341	0.160272	0	0
CGTGGA	RG	10	189	18	227	34	769	0.781457	-0.246595	2.89675	1.06359	1.25807	0.229581	CGT	0.424632	0.0761501	0.122617	GGA	0.17447	0.377778	0.294659	0	0
CGTGGC	RG	9	202	7	114	21	319	1.18502	0.169756	3.25212	1.17931	1.9075	0.645792	CGT	0.424632	0.0761501	0.122617	GGC	0.0978966	0.280902	0.293939	0	0
CGTGGG	RG	13	136	15	194	13	266	2.09374	0.738952	2.75624	1.01387	1.35928	0.306958	CGT	0.424632	0.0761501	0.122617	GGG	0.11494	0.390928	0.314597	0	0
CGTGGT	RG	208	602	26	225	17	348	2.26833	0.819046	4.31487	1.46207	1.72454	0.544962	CGT	0.424632	0.0761501	0.122617	GGT	0.35984	0.363595	0.243905	0	0
CGTGTA	RV	29	258	3	113	8	131	2.26197	0.816237	1.47685	0.389909	1.89488	0.639158	CGT	0.424632	0.0761501	0.122617	GTA	0.120593	0.311996	0.29345	0	0
CGTGTC	RV	35	234	3	71	7	208	2.33222	0.846822	3.44722	1.23757	1.26232	0.232955	CGT	0.424632	0.0761501	0.122617	GTC	0.154686	0.211636	0.247298	0	0
CGTGTG	RV	26	195	5	142	5	92	1.84463	0.61228	1.5787	0.456599	1.68367	0.520977	CGT	0.424632	0.0761501	0.122617	GTG	0.175867	0.349017	0.312507	0	0
CGTGTT	RV	81	429	3	104	14	387	1.94512	0.665326	1.69383	0.526991	1.51361	0.414494	CGT	0.424632	0.0761501	0.122617	GTT	0.23088	0.295346	0.208303	0	0
CGTTAC	RY	64	335	3	365	16	558	1.52645	0.422945	0.585968	-0.534491	1.26118	0.232049	CGT	0.424632	0.0761501	0.122617	TAC	0.298455	0.244926	0.196656	0	0
CGTTAT	RY	68	397	10	520	38	764	1.25019	0.223296	0.954677	-0.0463825	1.65464	0.503583	CGT	0.424632	0.0761501	0.122617	TAT	0.326571	0.290421	0.251274	0	0
CGTTCA	RS	31	285	25	565	22	642	1.36059	0.307916	2.44804	0.895287	1.22406	0.202171	CGT	0.424632	0.0761501	0.122617	TCA	0.193663	0.246416	0.238322	0	0
CGTTCC	RS	20	261	12	225	23	567	1.33173	0.286482	4.69035	1.54551	1.22822	0.205567	CGT	0.424632	0.0761501	0.122617	TCC	0.141739	0.161049	0.280566	0	0
CGTTCG	RS	6	119	6	259	4	146	1.53037	0.425509	2.72228	1.00147	1.03317	0.0326286	CGT	0.424632	0.0761501	0.122617	TCG	0.0897652	0.129874	0.268491	0	0
CGTTCT	RS	49	395	16	251	6	408	1.39897	0.335736	4.90229	1.5897	0.923812	-0.0792469	CGT	0.424632	0.0761501	0.122617	TCT	0.212547	0.180709	0.151091	0	0
CGTTGC	RC	12	116	7	346	28	607	1.22361	0.201803	0.991163	-0.00887654	1.29871	0.261369	CGT	0.424632	0.0761501	0.122617	TGC	0.213847	0.305453	0.299524	0	0
CGTTGG	RW	87	213	7	586	17	532	1.02439	0.0240952	0.45294	-0.791995	0.911952	-0.0921675	CGT	0.424632	0.0761501	0.122617	TGG	0.945349	0.39513	0.30201	0	0
CGTTGT	RC	48	204	4	371	39	731	1.49786	0.404037	0.534208	-0.62697	1.63735	0.493081	CGT	0.424632	0.0761501	0.122617	TGT	0.375802	0.330404	0.272179	0	0
CGTTTA	RL	47	463	18	586	18	361	1.91806	0.651316	2.80838	1.03261	1.36854	0.313741	CGT	0.424632	0.0761501	0.122617	TTA	0.127013	0.151353	0.312779	0	0
CGTTTC	RF	56	240	8	260	33	809	2.06266	0.723998	1.90867	0.646405	1.15338	0.1427	CGT	0.424632	0.0761501	0.122617	TTC	0.270033	0.237247	0.296803	0	0
CGTTTG	RL	60	441	31	734	19	295	1.66365	0.509016	1.78799	0.581092	1.63194	0.489771	CGT	0.424632	0.0761501	0.122617	TTG	0.195359	0.319762	0.337662	0	0
CGTTTT	RF	27	267	16	532	54	1094	0.80186	-0.220821	1.3892	0.328725	1.52099	0.419361	CGT	0.424632	0.0761501	0.122617	TTT	0.30684	0.3015	0.269321	0	0
CTAAAA	LK	20	1443	114	2172	0	0	0.785642	-0.241254	1.05831	0.0566712	18.2207	2.90256	CTA	0.0618947	0.145924	0.220962	AAA	0.299071	0.342689	0.248381	0	0
CTAAAC	LN	11	798	37	1030	0	0	1.13388	0.125647	1.04513	0.0441438	16.5241	2.80482	CTA	0.0618947	0.145924	0.220962	AAC	0.214	0.241673	0.273883	0	0
CTAAAG	LK	11	1014	110	1705	0	0	0.673484	-0.39529	1.36596	0.311857	14.4049	2.66757	CTA	0.0618947	0.145924	0.220962	AAG	0.283618	0.326423	0.314176	0	0
CTAAAT	LN	19	1259	91	1450	0	0	1.05278	0.0514296	1.45305	0.373664	15.1964	2.72106	CTA	0.0618947	0.145924	0.220962	AAT	0.243596	0.29903	0.297812	0	0
CTAACA	LT	12	645	44	1239	0	0	1.87546	0.628851	1.0504	0.049167	17.6103	2.86849	CTA	0.0618947	0.145924	0.220962	ACA	0.173361	0.236762	0.256989	0	0
CTAACC	LT	3	361	21	531	0	0	1.56097	0.445305	1.67405	0.515244	17.3283	2.85234	CTA	0.0618947	0.145924	0.220962	ACC	0.114368	0.169285	0.261172	0	0
CTAACG	LT	3	271	39	1006	0	0	3.55706	1.26893	1.59501	0.466882	16.6073	2.80984	CTA	0.0618947	0.145924	0.220962	ACG	0.0667954	0.170664	0.272511	0	0
CTAACT	LT	4	585	33	739	0	0	0.819097	-0.199553	1.44426	0.367594	34.062	3.52818	CTA	0.0618947	0.145924	0.220962	ACT	0.1683	0.21801	0.132866	0	0
CTAAGA	LR	26	853	58	1562	0	0	1.30738	0.268026	1.11481	0.10868	14.9464	2.70447	CTA	0.0618947	0.145924	0.220962	AGA	0.390706	0.232043	0.302793	0	0
CTAAGC	LS	6	381	32	739	0	0	2.28076	0.824508	1.7676	0.569621	18.6831	2.92762	CTA	0.0618947	0.145924	0.220962	AGC	0.129808	0.172891	0.242234	0	0
CTAAGG	LR	12	383	58	1265	0	0	5.15262	1.6395	1.52564	0.422417	15.3464	2.73088	CTA	0.0618947	0.145924	0.220962	AGG	0.106153	0.209334	0.2949	0	0
CTAAGT	LS	11	525	26	676	0	0	1.65294	0.502555	1.58612	0.461288	18.0174	2.89134	CTA	0.0618947	0.145924	0.220962	AGT	0.22299	0.172312	0.251183	0	0
CTAATA	LI	20	654	91	1825	0	0	1.41316	0.34583	1.32842	0.283988	14.3526	2.66393	CTA	0.0618947	0.145924	0.220962	ATA	0.366549	0.259912	0.315321	0	0
CTAATC	LI	5	461	23	730	0	0	1.19091	0.174721	0.960782	-0.0400082	14.7957	2.69434	CTA	0.0618947	0.145924	0.220962	ATC	0.176188	0.234177	0.305878	0	0
CTAATG	LM	32	666	89	1935	0	0	1.11801	0.111548	1.09698	0.0925625	11.4296	2.4362	CTA	0.0618947	0.145924	0.220962	ATG	0.714973	0.29041	0.395962	0	0
CTAATT	LI	8	800	49	1202	0	0	0.736771	-0.305479	0.954446	-0.0466241	19.957	2.99358	CTA	0.0618947	0.145924	0.220962	ATT	0.246391	0.29842	0.226772	0	0
CTACAA	LQ	35	1157	52	1354	117	1160	1.30248	0.264272	1.07163	0.0691824	2.01526	0.70075	CTA	0.0618947	0.145924	0.220962	CAA	0.385628	0.25013	0.228245	0	0
CTACAC	LH	4	262	20	548	51	477	1.58833	0.462685	1.6054	0.473376	2.54394	0.933715	CTA	0.0618947	0.145924	0.220962	CAC	0.193383	0.163281	0.193531	0	0
CTACAG	LQ	3	593	32	1063	26	356	0.62018	-0.477746	1.06276	0.060869	1.96002	0.672956	CTA	0.0618947	0.145924	0.220962	CAG	0.175429	0.199991	0.174629	0	0
CTACAT	LH	14	456	30	792	64	619	1.6016	0.471	1.18906	0.173162	2.2444	0.808437	CTA	0.0618947	0.145924	0.220962	CAT	0.331107	0.225299	0.2114	0	0
CTACCA	LP	14	746	45	1154	42	558	1.01347	0.0133766	1.49188	0.400038	2.13187	0.757	CTA	0.0618947	0.145924	0.220962	CCA	0.320116	0.182943	0.163297	0	0
CTACCC	LP	4	320	4	323	40	269	1.96254	0.67424	1.43162	0.35881	4.21377	1.43836	CTA	0.0618947	0.145924	0.220962	CCC	0.128231	0.0738703	0.163092	0	0
CTACCG	LP	23	320	17	717	10	113	12.7079	2.54223	1.90097	0.642365	2.48765	0.911337	CTA	0.0618947	0.145924	0.220962	CCG	0.0950557	0.0903747	0.175542	0	0
CTACCT	LP	6	506	8	532	6	283	0.974295	-0.0260409	1.05194	0.0506345	1.50606	0.4095	CTA	0.0618947	0.145924	0.220962	CCT	0.228953	0.110002	0.074066	0	0
CTACGA	LR	16	178	12	530	87	845	7.4979	2.01462	2.27759	0.823119	3.07087	1.12196	CTA	0.0618947	0.145924	0.220962	CGA	0.204646	0.0736626	0.153297	0	0
CTACGC	LR	3	90	6	314	19	295	5.70221	1.74085	1.78623	0.580106	2.96988	1.08852	CTA	0.0618947	0.145924	0.220962	CGC	0.124544	0.085256	0.102963	0	0
CTACGG	LR	2	81	6	527	34	330	5.84007	1.76474	1.42966	0.357434	3.33628	1.20486	CTA	0.0618947	0.145924	0.220962	CGG	0.101213	0.0635487	0.143437	0	0
CTACGT	LR	5	236	2	316	37	419	0.963246	-0.0374469	0.851659	-0.160569	3.33938	1.20578	CTA	0.0618947	0.145924	0.220962	CGT	0.424632	0.0761501	0.122617	0	0
CTACTA	LL	8	666	26	1296	34	347	3.52216	1.25908	0.977625	-0.0226292	2.05994	0.722677	CTA	0.0618947	0.145924	0.220962	CTA	0.0618947	0.145924	0.220962	0	0
CTACTC	LL	2	212	24	689	40	408	2.03543	0.710709	1.16505	0.152762	2.6333	0.968239	CTA	0.0618947	0.145924	0.220962	CTC	0.111797	0.213119	0.172283	0	0
CTACTG	LL	2	560	64	1473	25	228	1.28749	0.252691	1.43328	0.359963	2.21473	0.795131	CTA	0.0618947	0.145924	0.220962	CTG	0.0671062	0.210844	0.232006	0	0
CTACTT	LL	14	447	62	1258	59	748	2.0356	0.710791	1.57828	0.456336	2.32285	0.842796	CTA	0.0618947	0.145924	0.220962	CTT	0.265746	0.217272	0.156074	0	0
CTAGAA	LE	45	1625	87	1102	0	0	1.16637	0.1539	1.71967	0.542132	16.1515	2.78201	CTA	0.0618947	0.145924	0.220962	GAA	0.391873	0.317934	0.280201	0	0
CTAGAC	LD	9	649	31	382	0	0	1.29087	0.255314	2.54489	0.934087	16.4596	2.80091	CTA	0.0618947	0.145924	0.220962	GAC	0.192554	0.224987	0.274956	0	0
CTAGAG	LE	16	680	68	802	0	0	2.34841	0.853739	1.90261	0.643225	18.5627	2.92115	CTA	0.0618947	0.145924	0.220962	GAG	0.171741	0.309499	0.243805	0	0
CTAGAT	LD	32	1264	45	557	0	0	1.27004	0.239046	2.15178	0.766295	15.8278	2.76177	CTA	0.0618947	0.145924	0.220962	GAT	0.331859	0.262543	0.285932	0	0
CTAGCA	LA	14	584	10	554	0	0	2.13741	0.759594	0.972951	-0.0274212	17.8389	2.88138	CTA	0.0618947	0.145924	0.220962	GCA	0.193818	0.139599	0.253697	0	0
CTAGCC	LA	6	360	3	187	0	0	2.08587	0.735186	1.34579	0.296985	19.2559	2.95782	CTA	0.0618947	0.145924	0.220962	GCC	0.150193	0.108342	0.235027	0	0
CTAGCG	LA	5	233	5	392	0	0	6.81633	1.91932	1.13687	0.12828	21.2535	3.05652	CTA	0.0618947	0.145924	0.220962	GCG	0.0607759	0.0920283	0.212938	0	0
CTAGCT	LA	7	547	8	340	0	0	1.10931	0.103734	1.28878	0.253696	28.2374	3.34065	CTA	0.0618947	0.145924	0.220962	GCT	0.21262	0.140341	0.160272	0	0
CTAGGA	LG	2	370	3	399	0	0	0.748811	-0.289269	0.1814	-1.70705	15.359	2.7317	CTA	0.0618947	0.145924	0.220962	GGA	0.17447	0.377778	0.294659	0	0
CTAGGC	LG	1	290	3	218	0	0	1.13427	0.125988	0.445589	-0.808358	15.3966	2.73415	CTA	0.0618947	0.145924	0.220962	GGC	0.0978966	0.280902	0.293939	0	0
CTAGGG	LG	3	181	4	355	0	0	3.08932	1.12795	0.246205	-1.40159	14.3856	2.66623	CTA	0.0618947	0.145924	0.220962	GGG	0.11494	0.390928	0.314597	0	0
CTAGGT	LG	10	643	4	273	0	0	0.766909	-0.265388	0.343935	-1.0673	18.555	2.92074	CTA	0.0618947	0.145924	0.220962	GGT	0.35984	0.363595	0.243905	0	0
CTAGTA	LV	1	418	43	746	0	0	0.6395	-0.447069	1.29377	0.257561	15.4223	2.73581	CTA	0.0618947	0.145924	0.220962	GTA	0.120593	0.311996	0.29345	0	0
CTAGTC	LV	7	306	10	287	0	0	2.72173	1.00127	1.23676	0.212496	18.3005	2.90693	CTA	0.0618947	0.145924	0.220962	GTC	0.154686	0.211636	0.247298	0	0
CTAGTG	LV	3	373	34	824	0	0	0.982538	-0.0176164	0.832995	-0.182728	14.4818	2.6729	CTA	0.0618947	0.145924	0.220962	GTG	0.175867	0.349017	0.312507	0	0
CTAGTT	LV	8	544	37	566	0	0	1.1556	0.144618	1.55505	0.441506	21.7264	3.07853	CTA	0.0618947	0.145924	0.220962	GTT	0.23088	0.295346	0.208303	0	0
CTATAC	LY	12	491	40	490	19	429	1.43036	0.357927	2.33637	0.848599	1.07038	0.0680112	CTA	0.0618947	0.145924	0.220962	TAC	0.298455	0.244926	0.196656	0	0
CTATAT	LY	17	702	41	724	42	665	1.26674	0.236443	1.36697	0.312593	1.16286	0.150886	CTA	0.0618947	0.145924	0.220962	TAT	0.326571	0.290421	0.251274	0	0
CTATCA	LS	11	744	65	1222	21	568	1.34377	0.295481	1.5008	0.406	0.734226	-0.308938	CTA	0.0618947	0.145924	0.220962	TCA	0.193663	0.246416	0.238322	0	0
CTATCC	LS	8	544	20	528	29	401	1.88237	0.63253	1.68919	0.52425	1.20377	0.185459	CTA	0.0618947	0.145924	0.220962	TCC	0.141739	0.161049	0.280566	0	0
CTATCG	LS	13	396	16	745	6	136	6.3471	1.848	1.20244	0.184353	0.861251	-0.149369	CTA	0.0618947	0.145924	0.220962	TCG	0.0897652	0.129874	0.268491	0	0
CTATCT	LS	15	773	33	635	10	379	1.57134	0.451931	2.0273	0.706704	0.867067	-0.142639	CTA	0.0618947	0.145924	0.220962	TCT	0.212547	0.180709	0.151091	0	0
CTATGC	LC	0	153	53	466	22	437	0.490594	-0.712138	2.59422	0.953284	0.793423	-0.231398	CTA	0.0618947	0.145924	0.220962	TGC	0.213847	0.305453	0.299524	0	0
CTATGG	LW	34	426	129	1004	37	457	1.40086	0.337085	2.24342	0.808003	1.24331	0.217778	CTA	0.0618947	0.145924	0.220962	TGG	0.945349	0.39513	0.30201	0	0
CTATGT	LC	18	355	43	510	19	504	2.29452	0.830522	1.78591	0.579929	0.658516	-0.417766	CTA	0.0618947	0.145924	0.220962	TGT	0.375802	0.330404	0.272179	0	0
CTATTA	LL	12	1058	51	1311	27	399	1.56151	0.445655	1.79454	0.584751	1.01285	0.0127647	CTA	0.0618947	0.145924	0.220962	TTA	0.127013	0.151353	0.312779	0	0
CTATTC	LF	10	563	76	1016	35	589	1.16692	0.154372	2.18697	0.782517	0.93039	-0.0721514	CTA	0.0618947	0.145924	0.220962	TTC	0.270033	0.237247	0.296803	0	0
CTATTG	LL	10	959	148	1935	10	218	0.947623	-0.053799	1.64941	0.500416	0.673209	-0.3957	CTA	0.0618947	0.145924	0.220962	TTG	0.195359	0.319762	0.337662	0	0
CTATTT	LF	10	912	76	1352	57	1013	0.63439	-0.455092	1.29354	0.257382	0.961175	-0.039599	CTA	0.0618947	0.145924	0.220962	TTT	0.30684	0.3015	0.269321	0	0
CTCAAA	LK	35	661	299	2174	39	1208	1.62645	0.486398	1.8886	0.635836	0.773166	-0.257262	CTC	0.111797	0.213119	0.172283	AAA	0.299071	0.342689	0.248381	0	0
CTCAAC	LN	11	339	115	967	9	504	1.47523	0.388811	2.32666	0.844435	0.419664	-0.868302	CTC	0.111797	0.213119	0.172283	AAC	0.214	0.241673	0.273883	0	0
CTCAAG	LK	23	450	244	1715	17	591	1.6783	0.517782	2.05233	0.718975	0.561739	-0.576717	CTC	0.111797	0.213119	0.172283	AAG	0.283618	0.326423	0.314176	0	0
CTCAAT	LN	37	644	131	1274	16	638	2.16333	0.771649	1.62453	0.485219	0.518518	-0.656781	CTC	0.111797	0.213119	0.172283	AAT	0.243596	0.29903	0.297812	0	0
CTCACA	LT	6	270	38	539	16	544	1.33275	0.287241	1.43132	0.358598	0.704522	-0.350236	CTC	0.111797	0.213119	0.172283	ACA	0.173361	0.236762	0.256989	0	0
CTCACC	LT	5	193	14	265	12	434	2.41888	0.883305	1.56304	0.446633	0.664178	-0.409205	CTC	0.111797	0.213119	0.172283	ACC	0.114368	0.169285	0.261172	0	0
CTCACG	LT	4	138	21	399	3	97	4.81701	1.57215	1.51217	0.413545	0.869374	-0.139982	CTC	0.111797	0.213119	0.172283	ACG	0.0667954	0.170664	0.272511	0	0
CTCACT	LT	10	305	30	362	3	380	1.91054	0.647387	1.83804	0.608702	0.458648	-0.779472	CTC	0.111797	0.213119	0.172283	ACT	0.1683	0.21801	0.132866	0	0
CTCAGA	LR	10	225	18	604	34	854	1.1143	0.108229	0.635051	-0.45405	0.784719	-0.24243	CTC	0.111797	0.213119	0.172283	AGA	0.390706	0.232043	0.302793	0	0
CTCAGC	LS	9	166	21	484	8	334	4.12621	1.41736	1.23108	0.207891	0.643755	-0.440438	CTC	0.111797	0.213119	0.172283	AGC	0.129808	0.172891	0.242234	0	0
CTCAGG	LR	2	120	31	651	10	349	2.08917	0.736768	1.10012	0.0954225	0.618595	-0.480304	CTC	0.111797	0.213119	0.172283	AGG	0.106153	0.209334	0.2949	0	0
CTCAGT	LS	8	231	19	532	7	369	1.5561	0.442185	1.0218	0.0215675	0.499638	-0.693871	CTC	0.111797	0.213119	0.172283	AGT	0.22299	0.172312	0.251183	0	0
CTCATA	LI	36	341	61	761	8	255	2.64005	0.970799	1.46889	0.384504	0.647154	-0.435171	CTC	0.111797	0.213119	0.172283	ATA	0.366549	0.259912	0.315321	0	0
CTCATC	LI	14	280	41	547	26	701	2.71006	0.99697	1.53569	0.42898	0.729854	-0.31491	CTC	0.111797	0.213119	0.172283	ATC	0.176188	0.234177	0.305878	0	0
CTCATG	LM	36	251	64	737	11	175	1.83688	0.608068	1.42306	0.35281	0.999477	-0.000523461	CTC	0.111797	0.213119	0.172283	ATG	0.714973	0.29041	0.395962	0	0
CTCATT	LI	11	446	79	718	26	928	0.974583	-0.0257456	1.74949	0.559326	0.743904	-0.295844	CTC	0.111797	0.213119	0.172283	ATT	0.246391	0.29842	0.226772	0	0
CTCCAA	LQ	2	271	213	1653	64	1315	0.255831	-1.36324	2.42712	0.886706	1.25607	0.227988	CTC	0.111797	0.213119	0.172283	CAA	0.385628	0.25013	0.228245	0	0
CTCCAC	LH	1	94	52	750	41	693	0.97377	-0.0265805	2.02805	0.707072	1.81508	0.59613	CTC	0.111797	0.213119	0.172283	CAC	0.193383	0.163281	0.193531	0	0
CTCCAG	LQ	5	162	129	1228	19	468	1.87685	0.629597	2.48175	0.908965	1.41742	0.348835	CTC	0.111797	0.213119	0.172283	CAG	0.175429	0.199991	0.174629	0	0
CTCCAT	LH	2	159	97	935	54	816	0.506526	-0.680179	2.18056	0.779584	1.84839	0.614314	CTC	0.111797	0.213119	0.172283	CAT	0.331107	0.225299	0.2114	0	0
CTCCCA	LP	4	178	18	606	5	383	0.78051	-0.247808	0.802837	-0.219603	0.555391	-0.588083	CTC	0.111797	0.213119	0.172283	CCA	0.320116	0.182943	0.163297	0	0
CTCCCC	LP	1	99	4	234	8	268	1.3951	0.332969	1.35148	0.301202	1.19073	0.174571	CTC	0.111797	0.213119	0.172283	CCC	0.128231	0.0738703	0.163092	0	0
CTCCCG	LP	15	61	1	371	5	79	24.284	3.18982	0.279138	-1.27605	2.47991	0.908224	CTC	0.111797	0.213119	0.172283	CCG	0.0950557	0.0903747	0.175542	1	0
CTCCCT	LP	2	143	10	364	0	234	0.813921	-0.205892	1.28552	0.251164	0.33348	-1.09817	CTC	0.111797	0.213119	0.172283	CCT	0.228953	0.110002	0.074066	0	0
CTCCGA	LR	15	69	2	325	16	518	9.99053	2.30164	0.586186	-0.534119	1.24024	0.215304	CTC	0.111797	0.213119	0.172283	CGA	0.204646	0.0736626	0.153297	0	0
CTCCGC	LR	1	46	7	286	6	310	3.05618	1.11717	1.53413	0.427962	1.26886	0.238118	CTC	0.111797	0.213119	0.172283	CGC	0.124544	0.085256	0.102963	0	0
CTCCGG	LR	0	18	4	355	8	278	4.65136	1.53716	1.03703	0.0363617	1.30538	0.26649	CTC	0.111797	0.213119	0.172283	CGG	0.101213	0.0635487	0.143437	0	0
CTCCGT	LR	0	67	6	212	6	358	0.309776	-1.17191	2.02501	0.705573	0.923016	-0.0801091	CTC	0.111797	0.213119	0.172283	CGT	0.424632	0.0761501	0.122617	0	0
CTCCTA	LL	1	177	21	722	10	176	1.62377	0.484753	0.978446	-0.0217892	1.63252	0.490127	CTC	0.111797	0.213119	0.172283	CTA	0.0618947	0.145924	0.220962	0	0
CTCCTC	LL	3	79	48	697	14	676	4.00044	1.38641	1.5456	0.435413	0.746478	-0.292389	CTC	0.111797	0.213119	0.172283	CTC	0.111797	0.213119	0.172283	0	0
CTCCTG	LL	3	140	54	881	2	114	3.78136	1.33008	1.38775	0.327686	0.652651	-0.426713	CTC	0.111797	0.213119	0.172283	CTG	0.0671062	0.210844	0.232006	0	0
CTCCTT	LL	1	145	41	693	26	602	0.461083	-0.774177	1.30696	0.267707	1.66523	0.509961	CTC	0.111797	0.213119	0.172283	CTT	0.265746	0.217272	0.156074	0	0
CTCGAA	LE	22	466	20	225	24	629	1.12418	0.11705	1.37136	0.315806	0.822028	-0.19598	CTC	0.111797	0.213119	0.172283	GAA	0.391873	0.317934	0.280201	0	0
CTCGAC	LD	10	262	7	72	6	239	1.94292	0.664191	2.28554	0.826602	0.615716	-0.484969	CTC	0.111797	0.213119	0.172283	GAC	0.192554	0.224987	0.274956	0	0
CTCGAG	LE	18	239	15	171	7	270	4.12323	1.41664	1.4103	0.343802	0.702806	-0.352674	CTC	0.111797	0.213119	0.172283	GAG	0.171741	0.309499	0.243805	0	0
CTCGAT	LD	20	534	6	118	6	327	1.05799	0.0563696	1.05131	0.050034	0.433231	-0.836485	CTC	0.111797	0.213119	0.172283	GAT	0.331859	0.262543	0.285932	0	0
CTCGCA	LA	2	166	4	132	7	322	0.829048	-0.187477	1.26361	0.233975	0.56667	-0.567979	CTC	0.111797	0.213119	0.172283	GCA	0.193818	0.139599	0.253697	0	0
CTCGCC	LA	1	144	5	94	6	198	0.82145	-0.196684	2.73532	1.00625	0.868728	-0.140725	CTC	0.111797	0.213119	0.172283	GCC	0.150193	0.108342	0.235027	0	0
CTCGCG	LA	4	67	0	116	3	48	10.8218	2.38156	0.435784	-0.830609	2.2252	0.799846	CTC	0.111797	0.213119	0.172283	GCG	0.0607759	0.0920283	0.212938	0	0
CTCGCT	LA	3	184	3	119	9	231	0.909605	-0.094745	1.11448	0.108391	1.56103	0.445346	CTC	0.111797	0.213119	0.172283	GCT	0.21262	0.140341	0.160272	0	0
CTCGGA	LG	5	120	3	83	8	354	2.54222	0.933038	0.591456	-0.525167	0.499404	-0.69434	CTC	0.111797	0.213119	0.172283	GGA	0.17447	0.377778	0.294659	0	0
CTCGGC	LG	1	125	1	44	3	141	1.45031	0.371778	0.742404	-0.297862	0.556252	-0.586533	CTC	0.111797	0.213119	0.172283	GGC	0.0978966	0.280902	0.293939	0	0
CTCGGG	LG	1	75	2	54	5	148	2.04792	0.716825	0.654696	-0.423584	0.742964	-0.297108	CTC	0.111797	0.213119	0.172283	GGG	0.11494	0.390928	0.314597	0	0
CTCGGT	LG	7	286	1	71	5	173	0.692895	-0.366876	0.358475	-1.0259	0.820612	-0.197704	CTC	0.111797	0.213119	0.172283	GGT	0.35984	0.363595	0.243905	0	0
CTCGTA	LV	1	166	47	277	5	136	0.888302	-0.118443	2.59672	0.95425	0.866272	-0.143557	CTC	0.111797	0.213119	0.172283	GTA	0.120593	0.311996	0.29345	0	0
CTCGTC	LV	6	124	39	237	6	270	3.23821	1.17502	3.72626	1.3154	0.606269	-0.500431	CTC	0.111797	0.213119	0.172283	GTC	0.154686	0.211636	0.247298	0	0
CTCGTG	LV	6	137	108	469	1	74	2.5799	0.94775	3.11789	1.13716	0.495298	-0.702595	CTC	0.111797	0.213119	0.172283	GTG	0.175867	0.349017	0.312507	0	0
CTCGTT	LV	5	256	64	318	11	390	0.904485	-0.100389	3.2372	1.17471	0.855198	-0.156422	CTC	0.111797	0.213119	0.172283	GTT	0.23088	0.295346	0.208303	0	0
CTCTAC	LY	8	212	4	490	17	817	1.26635	0.236137	0.195089	-1.6343	0.649485	-0.431576	CTC	0.111797	0.213119	0.172283	TAC	0.298455	0.244926	0.196656	0	0
CTCTAT	LY	10	292	14	556	23	845	1.02829	0.0278997	0.435097	-0.832185	0.655315	-0.422639	CTC	0.111797	0.213119	0.172283	TAT	0.326571	0.290421	0.251274	0	0
CTCTCA	LS	4	272	6	367	54	809	0.845923	-0.167327	0.36221	-1.01553	1.65376	0.503049	CTC	0.111797	0.213119	0.172283	TCA	0.193663	0.246416	0.238322	0	0
CTCTCC	LS	6	259	0	136	32	634	1.69905	0.530068	0.212666	-1.54803	1.07514	0.0724466	CTC	0.111797	0.213119	0.172283	TCC	0.141739	0.161049	0.280566	0	0
CTCTCG	LS	3	160	1	214	7	140	2.47568	0.906516	0.336085	-1.09039	1.22659	0.204234	CTC	0.111797	0.213119	0.172283	TCG	0.0897652	0.129874	0.268491	0	0
CTCTCT	LS	6	385	3	262	9	440	0.763178	-0.270264	0.394915	-0.929084	0.871123	-0.137972	CTC	0.111797	0.213119	0.172283	TCT	0.212547	0.180709	0.151091	0	0
CTCTGC	LC	3	104	2	365	42	756	1.59344	0.465897	0.125914	-2.07216	1.10077	0.096014	CTC	0.111797	0.213119	0.172283	TGC	0.213847	0.305453	0.299524	0	0
CTCTGG	LW	14	132	9	541	22	570	1.06713	0.0649709	0.219098	-1.51823	0.774155	-0.255983	CTC	0.111797	0.213119	0.172283	TGG	0.945349	0.39513	0.30201	0	0
CTCTGT	LC	1	141	2	320	35	719	0.335237	-1.09292	0.132724	-2.01949	1.06628	0.0641789	CTC	0.111797	0.213119	0.172283	TGT	0.375802	0.330404	0.272179	0	0
CTCTTA	LL	7	347	21	373	23	329	1.61894	0.481774	1.82364	0.600836	1.34964	0.299837	CTC	0.111797	0.213119	0.172283	TTA	0.127013	0.151353	0.312779	0	0
CTCTTC	LF	9	347	31	498	75	1314	0.95186	-0.0493378	1.26831	0.237688	1.13026	0.122444	CTC	0.111797	0.213119	0.172283	TTC	0.270033	0.237247	0.296803	0	0
CTCTTG	LL	12	355	58	651	19	176	1.67198	0.514006	1.32787	0.283577	1.94237	0.66391	CTC	0.111797	0.213119	0.172283	TTG	0.195359	0.319762	0.337662	0	0
CTCTTT	LF	7	411	67	778	77	1231	0.566043	-0.569085	1.35851	0.306387	1.36449	0.310782	CTC	0.111797	0.213119	0.172283	TTT	0.30684	0.3015	0.269321	0	0
CTGAAA	LK	24	1467	403	2989	0	0	0.848551	-0.164225	1.87003	0.625956	17.3533	2.85378	CTG	0.0671062	0.210844	0.232006	AAA	0.299071	0.342689	0.248381	0	0
CTGAAC	LN	10	729	104	1127	0	0	1.04929	0.0481112	1.8268	0.602568	15.7375	2.75605	CTG	0.0671062	0.210844	0.232006	AAC	0.214	0.241673	0.273883	0	0
CTGAAG	LK	18	922	298	2602	0	0	1.08157	0.0784158	1.669	0.512225	13.7191	2.61879	CTG	0.0671062	0.210844	0.232006	AAG	0.283618	0.326423	0.314176	0	0
CTGAAT	LN	17	1076	151	1650	0	0	1.02241	0.0221605	1.46023	0.378595	14.473	2.67228	CTG	0.0671062	0.210844	0.232006	AAT	0.243596	0.29903	0.297812	0	0
CTGACA	LT	6	411	57	1088	0	0	1.46045	0.378747	1.06691	0.0647663	16.772	2.81971	CTG	0.0671062	0.210844	0.232006	ACA	0.173361	0.236762	0.256989	0	0
CTGACC	LT	2	264	24	506	0	0	1.47506	0.388697	1.38151	0.323177	16.5034	2.80357	CTG	0.0671062	0.210844	0.232006	ACC	0.114368	0.169285	0.261172	0	0
CTGACG	LT	3	235	42	857	0	0	3.78128	1.33006	1.39277	0.331296	15.8167	2.76107	CTG	0.0671062	0.210844	0.232006	ACG	0.0667954	0.170664	0.272511	0	0
CTGACT	LT	4	412	38	777	0	0	1.07195	0.0694781	1.09055	0.086686	32.4405	3.47941	CTG	0.0671062	0.210844	0.232006	ACT	0.1683	0.21801	0.132866	0	0
CTGAGA	LR	3	501	26	1015	0	0	0.303909	-1.19103	0.543177	-0.610319	14.2349	2.6557	CTG	0.0671062	0.210844	0.232006	AGA	0.390706	0.232043	0.302793	0	0
CTGAGC	LS	4	234	18	547	0	0	2.44252	0.89303	0.951129	-0.0501057	17.7937	2.87884	CTG	0.0671062	0.210844	0.232006	AGC	0.129808	0.172891	0.242234	0	0
CTGAGG	LR	4	267	23	974	0	0	2.61904	0.962808	0.557708	-0.58392	14.6159	2.68211	CTG	0.0671062	0.210844	0.232006	AGG	0.106153	0.209334	0.2949	0	0
CTGAGT	LS	5	312	16	672	0	0	1.28103	0.247665	0.695279	-0.363442	17.1597	2.84257	CTG	0.0671062	0.210844	0.232006	AGT	0.22299	0.172312	0.251183	0	0
CTGATA	LI	28	541	181	1995	0	0	2.17522	0.777132	1.66389	0.509156	13.6694	2.61516	CTG	0.0671062	0.210844	0.232006	ATA	0.366549	0.259912	0.315321	1	0
CTGATC	LI	12	448	59	850	0	0	2.44883	0.895612	1.42797	0.356251	14.0913	2.64556	CTG	0.0671062	0.210844	0.232006	ATC	0.176188	0.234177	0.305878	0	0
CTGATG	LM	25	470	182	2334	0	0	1.15054	0.140228	1.27995	0.246818	10.8855	2.38743	CTG	0.0671062	0.210844	0.232006	ATG	0.714973	0.29041	0.395962	0	0
CTGATT	LI	6	722	142	1672	0	0	0.585563	-0.535182	1.35848	0.306365	19.0069	2.9448	CTG	0.0671062	0.210844	0.232006	ATT	0.246391	0.29842	0.226772	0	0
CTGCAA	LQ	24	876	69	1442	20	310	1.10156	0.0967307	0.919827	-0.0835699	1.27514	0.243057	CTG	0.0671062	0.210844	0.232006	CAA	0.385628	0.25013	0.228245	0	0
CTGCAC	LH	4	238	15	531	5	125	1.61209	0.477534	0.873597	-0.135136	1.06055	0.0587846	CTG	0.0671062	0.210844	0.232006	CAC	0.193383	0.163281	0.193531	0	0
CTGCAG	LQ	13	429	57	1120	7	107	2.76564	1.01727	1.22702	0.204586	1.82831	0.603391	CTG	0.0671062	0.210844	0.232006	CAG	0.175429	0.199991	0.174629	0	0
CTGCAT	LH	22	443	79	983	14	235	2.33138	0.846462	1.71149	0.537366	1.29591	0.259213	CTG	0.0671062	0.210844	0.232006	CAT	0.331107	0.225299	0.2114	0	0
CTGCCA	LP	8	466	88	1338	6	171	0.89713	-0.108554	1.72319	0.544177	1.07422	0.0715907	CTG	0.0671062	0.210844	0.232006	CCA	0.320116	0.182943	0.163297	0	0
CTGCCC	LP	11	320	15	399	3	93	4.34432	1.46887	2.5682	0.943207	1.1246	0.117432	CTG	0.0671062	0.210844	0.232006	CCC	0.128231	0.0738703	0.163092	0	0
CTGCCG	LP	20	190	19	805	0	37	17.2364	2.84702	1.30223	0.264078	0.646152	-0.436721	CTG	0.0671062	0.210844	0.232006	CCG	0.0950557	0.0903747	0.175542	1	0
CTGCCT	LP	5	337	20	647	4	101	1.15538	0.144433	1.39728	0.33453	2.85267	1.04825	CTG	0.0671062	0.210844	0.232006	CCT	0.228953	0.110002	0.074066	0	0
CTGCGA	LR	12	150	5	425	7	224	6.26904	1.83562	0.906848	-0.0977806	0.99971	-0.000289647	CTG	0.0671062	0.210844	0.232006	CGA	0.204646	0.0736626	0.153297	1	0
CTGCGC	LR	3	98	4	267	1	82	4.83437	1.57575	1.03789	0.0371861	1.00872	0.0086821	CTG	0.0671062	0.210844	0.232006	CGC	0.124544	0.085256	0.102963	0	1
CTGCGG	LR	1	90	8	461	4	117	3.23587	1.1743	1.4539	0.374247	1.27329	0.241606	CTG	0.0671062	0.210844	0.232006	CGG	0.101213	0.0635487	0.143437	0	0
CTGCGT	LR	3	158	16	361	2	103	0.882853	-0.124597	2.92489	1.07326	1.014	0.0138992	CTG	0.0671062	0.210844	0.232006	CGT	0.424632	0.0761501	0.122617	0	0
CTGCTA	LL	6	488	114	1598	4	86	3.44646	1.23735	2.33756	0.849109	1.12107	0.114286	CTG	0.0671062	0.210844	0.232006	CTA	0.0618947	0.145924	0.220962	0	0
CTGCTC	LL	7	171	69	801	9	189	6.19967	1.8245	1.94241	0.663931	1.31675	0.275168	CTG	0.0671062	0.210844	0.232006	CTC	0.111797	0.213119	0.172283	0	0
CTGCTG	LL	17	417	185	1970	4	99	9.5625	2.25785	2.12278	0.752728	0.928904	-0.0737504	CTG	0.0671062	0.210844	0.232006	CTG	0.0671062	0.210844	0.232006	0	0
CTGCTT	LL	5	357	108	1311	16	231	0.939807	-0.0620805	1.81354	0.595282	2.02363	0.704892	CTG	0.0671062	0.210844	0.232006	CTT	0.265746	0.217272	0.156074	0	0
CTGGAA	LE	31	1346	29	787	168	822	0.903388	-0.101603	0.567934	-0.565749	3.15876	1.15018	CTG	0.0671062	0.210844	0.232006	GAA	0.391873	0.317934	0.280201	0	0
CTGGAC	LD	25	665	8	272	55	261	3.02124	1.10567	0.694965	-0.363894	3.35061	1.20914	CTG	0.0671062	0.210844	0.232006	GAC	0.192554	0.224987	0.274956	0	0
CTGGAG	LE	15	649	21	575	65	297	2.13585	0.758864	0.585303	-0.535625	3.91548	1.36494	CTG	0.0671062	0.210844	0.232006	GAG	0.171741	0.309499	0.243805	0	0
CTGGAT	LD	39	1117	25	522	99	408	1.60658	0.474107	0.898072	-0.107505	3.68565	1.30445	CTG	0.0671062	0.210844	0.232006	GAT	0.331859	0.262543	0.285932	0	0
CTGGCA	LA	10	524	7	520	67	312	1.61093	0.476812	0.521686	-0.65069	3.69105	1.30591	CTG	0.0671062	0.210844	0.232006	GCA	0.193818	0.139599	0.253697	0	0
CTGGCC	LA	5	405	8	323	29	148	1.46627	0.382719	1.21602	0.195581	3.69247	1.3063	CTG	0.0671062	0.210844	0.232006	GCC	0.150193	0.108342	0.235027	0	0
CTGGCG	LA	10	254	10	519	12	48	10.5769	2.35867	1.0902	0.086364	5.37026	1.68088	CTG	0.0671062	0.210844	0.232006	GCG	0.0607759	0.0920283	0.212938	0	0
CTGGCT	LA	9	480	9	478	32	217	1.4571	0.376445	0.705538	-0.348794	4.07099	1.40389	CTG	0.0671062	0.210844	0.232006	GCT	0.21262	0.140341	0.160272	0	0
CTGGGA	LG	3	362	5	355	149	670	0.941173	-0.0606284	0.211595	-1.55308	3.27001	1.18479	CTG	0.0671062	0.210844	0.232006	GGA	0.17447	0.377778	0.294659	0	0
CTGGGC	LG	6	317	4	195	53	240	3.35074	1.20918	0.430723	-0.84229	3.28564	1.18956	CTG	0.0671062	0.210844	0.232006	GGC	0.0978966	0.280902	0.293939	0	0
CTGGGG	LG	2	175	3	263	64	259	2.20991	0.79295	0.183822	-1.69378	3.4252	1.23116	CTG	0.0671062	0.210844	0.232006	GGG	0.11494	0.390928	0.314597	0	0
CTGGGT	LG	8	522	9	372	48	256	0.712638	-0.338782	0.349714	-1.05064	3.36932	1.21471	CTG	0.0671062	0.210844	0.232006	GGT	0.35984	0.363595	0.243905	0	0
CTGGTA	LV	6	452	248	1767	43	165	1.90948	0.646832	2.14096	0.761252	3.89324	1.35924	CTG	0.0671062	0.210844	0.232006	GTA	0.120593	0.311996	0.29345	0	0
CTGGTC	LV	11	329	69	604	89	329	3.5031	1.25365	2.59295	0.952795	4.75344	1.55887	CTG	0.0671062	0.210844	0.232006	GTC	0.154686	0.211636	0.247298	0	0
CTGGTG	LV	10	383	234	2021	36	159	2.42724	0.886757	1.57936	0.457018	3.1895	1.15986	CTG	0.0671062	0.210844	0.232006	GTG	0.175867	0.349017	0.312507	0	0
CTGGTT	LV	6	482	134	1194	83	469	0.935412	-0.0667685	1.81416	0.59562	3.69817	1.30784	CTG	0.0671062	0.210844	0.232006	GTT	0.23088	0.295346	0.208303	0	0
CTGTAC	LY	11	382	16	456	21	215	1.56438	0.447487	0.72034	-0.328032	2.23235	0.803054	CTG	0.0671062	0.210844	0.232006	TAC	0.298455	0.244926	0.196656	0	0
CTGTAT	LY	9	473	16	620	45	367	0.96268	-0.0380346	0.447063	-0.805055	2.14419	0.76276	CTG	0.0671062	0.210844	0.232006	TAT	0.326571	0.290421	0.251274	0	0
CTGTCA	LS	2	432	56	1005	21	252	0.53312	-0.629008	1.09056	0.0866887	1.57268	0.452778	CTG	0.0671062	0.210844	0.232006	TCA	0.193663	0.246416	0.238322	0	0
CTGTCC	LS	5	295	13	378	19	186	2.13113	0.75665	1.08785	0.084204	1.64306	0.496562	CTG	0.0671062	0.210844	0.232006	TCC	0.141739	0.161049	0.280566	0	0
CTGTCG	LS	4	244	27	696	7	60	3.38792	1.22022	1.46705	0.383252	2.10538	0.744495	CTG	0.0671062	0.210844	0.232006	TCG	0.0897652	0.129874	0.268491	0	0
CTGTCT	LS	2	415	28	490	10	174	0.505605	-0.681999	1.55016	0.43836	1.79315	0.583971	CTG	0.0671062	0.210844	0.232006	TCT	0.212547	0.180709	0.151091	0	0
CTGTGC	LC	8	149	15	436	23	210	4.18105	1.43056	0.568504	-0.564748	1.63681	0.492748	CTG	0.0671062	0.210844	0.232006	TGC	0.213847	0.305453	0.299524	0	0
CTGTGG	LW	7	220	31	881	38	330	0.570615	-0.561041	0.435493	-0.831277	1.68157	0.519729	CTG	0.0671062	0.210844	0.232006	TGG	0.945349	0.39513	0.30201	0	0
CTGTGT	LC	3	195	11	472	25	282	0.80925	-0.211648	0.364178	-1.01011	1.4549	0.374935	CTG	0.0671062	0.210844	0.232006	TGT	0.375802	0.330404	0.272179	0	0
CTGTTA	LL	1	626	81	1237	11	148	0.374241	-0.982854	2.0756	0.730249	1.10983	0.10421	CTG	0.0671062	0.210844	0.232006	TTA	0.127013	0.151353	0.312779	0	0
CTGTTC	LF	12	439	57	882	32	282	1.63046	0.488865	1.31312	0.272409	1.6934	0.526738	CTG	0.0671062	0.210844	0.232006	TTC	0.270033	0.237247	0.296803	0	0
CTGTTG	LL	6	680	121	1613	16	111	0.784072	-0.243254	1.12116	0.114367	1.93753	0.661416	CTG	0.0671062	0.210844	0.232006	TTG	0.195359	0.319762	0.337662	0	0
CTGTTT	LF	11	629	110	1310	46	452	0.925052	-0.0779054	1.3319	0.286608	1.66046	0.507097	CTG	0.0671062	0.210844	0.232006	TTT	0.30684	0.3015	0.269321	0	0
CTTAAA	LK	19	650	0	0	20	1451	0.386552	-0.950488	13.4306	2.59753	0.373082	-0.985958	CTT	0.265746	0.217272	0.156074	AAA	0.299071	0.342689	0.248381	0	0
CTTAAC	LN	8	437	0	0	14	642	0.361317	-1.018	19.0444	2.94677	0.545739	-0.605614	CTT	0.265746	0.217272	0.156074	AAC	0.214	0.241673	0.273883	0	0
CTTAAG	LK	6	428	0	0	11	682	0.216491	-1.53021	14.0999	2.64617	0.358308	-1.02636	CTT	0.265746	0.217272	0.156074	AAG	0.283618	0.326423	0.314176	0	0
CTTAAT	LN	13	619	0	0	11	880	0.348818	-1.0532	15.3915	2.73382	0.293044	-1.22743	CTT	0.265746	0.217272	0.156074	AAT	0.243596	0.29903	0.297812	0	0
CTTACA	LT	8	357	81	841	40	885	0.545685	-0.605714	1.89315	0.638242	1.15373	0.143	CTT	0.265746	0.217272	0.156074	ACA	0.173361	0.236762	0.256989	0	0
CTTACC	LT	2	267	33	394	29	635	0.368312	-0.998826	2.34023	0.850251	1.1572	0.145999	CTT	0.265746	0.217272	0.156074	ACC	0.114368	0.169285	0.261172	0	0
CTTACG	LT	4	176	72	627	4	146	1.59141	0.464623	3.13486	1.14258	0.799719	-0.223495	CTT	0.265746	0.217272	0.156074	ACG	0.0667954	0.170664	0.272511	0	0
CTTACT	LT	13	436	65	570	13	524	0.716302	-0.333654	2.4402	0.892081	1.28595	0.251501	CTT	0.265746	0.217272	0.156074	ACT	0.1683	0.21801	0.132866	0	0
CTTAGA	LR	15	291	0	0	20	1312	0.52774	-0.639151	19.8348	2.98744	0.338438	-1.08342	CTT	0.265746	0.217272	0.156074	AGA	0.390706	0.232043	0.302793	0	0
CTTAGC	LS	3	125	0	0	12	523	0.920282	-0.0830756	26.6209	3.28169	0.656216	-0.421265	CTT	0.265746	0.217272	0.156074	AGC	0.129808	0.172891	0.242234	0	0
CTTAGG	LR	1	107	0	0	11	480	0.65646	-0.420893	21.9865	3.09043	0.542039	-0.612418	CTT	0.265746	0.217272	0.156074	AGG	0.106153	0.209334	0.2949	0	0
CTTAGT	LS	9	192	0	0	10	523	0.874361	-0.134262	26.7104	3.28505	0.535477	-0.624597	CTT	0.265746	0.217272	0.156074	AGT	0.22299	0.172312	0.251183	0	0
CTTATA	LI	38	348	78	923	12	342	1.1472	0.137326	1.51399	0.414749	0.770134	-0.261191	CTT	0.265746	0.217272	0.156074	ATA	0.366549	0.259912	0.315321	0	0
CTTATC	LI	23	427	42	486	32	744	1.19764	0.18035	1.73537	0.551219	0.927853	-0.0748815	CTT	0.265746	0.217272	0.156074	ATC	0.176188	0.234177	0.305878	0	0
CTTATG	LM	33	322	93	1009	15	265	0.554013	-0.590568	1.47499	0.388653	0.973318	-0.0270448	CTT	0.265746	0.217272	0.156074	ATG	0.714973	0.29041	0.395962	0	0
CTTATT	LI	50	775	72	778	34	1092	1.00373	0.00372414	1.44528	0.368306	0.90475	-0.100096	CTT	0.265746	0.217272	0.156074	ATT	0.246391	0.29842	0.226772	0	0
CTTCAA	LQ	83	923	129	1764	141	1718	0.887098	-0.119799	1.35528	0.304007	2.3189	0.841091	CTT	0.265746	0.217272	0.156074	CAA	0.385628	0.25013	0.228245	0	0
CTTCAC	LH	13	240	34	790	33	616	1.13038	0.122554	1.24724	0.220933	1.82437	0.601233	CTT	0.265746	0.217272	0.156074	CAC	0.193383	0.163281	0.193531	0	0
CTTCAG	LQ	14	319	56	1066	25	493	1.00548	0.00546166	1.2294	0.206529	1.93107	0.658076	CTT	0.265746	0.217272	0.156074	CAG	0.175429	0.199991	0.174629	0	0
CTTCAT	LH	51	480	70	1248	62	882	1.22863	0.205903	1.16127	0.14951	2.16244	0.771238	CTT	0.265746	0.217272	0.156074	CAT	0.331107	0.225299	0.2114	0	0
CTTCCA	LP	70	617	107	1697	58	725	1.3505	0.300476	1.60017	0.470108	3.18865	1.1596	CTT	0.265746	0.217272	0.156074	CCA	0.320116	0.182943	0.163297	0	0
CTTCCC	LP	10	309	8	524	41	468	1.04129	0.0404598	1.06809	0.0658733	3.51814	1.25793	CTT	0.265746	0.217272	0.156074	CCC	0.128231	0.0738703	0.163092	0	0
CTTCCG	LP	19	195	18	765	14	121	4.03951	1.39612	1.2632	0.233651	4.48765	1.50133	CTT	0.265746	0.217272	0.156074	CCG	0.0950557	0.0903747	0.175542	0	0
CTTCCT	LP	41	520	22	859	9	343	1.32495	0.281373	1.11899	0.112425	2.51473	0.922167	CTT	0.265746	0.217272	0.156074	CCT	0.228953	0.110002	0.074066	0	0
CTTCGA	LR	46	205	16	720	47	804	4.19528	1.43396	1.4732	0.387438	2.49219	0.913162	CTT	0.265746	0.217272	0.156074	CGA	0.204646	0.0736626	0.153297	0	0
CTTCGC	LR	4	86	2	368	14	279	1.73645	0.551841	0.438899	-0.823485	3.33366	1.20407	CTT	0.265746	0.217272	0.156074	CGC	0.124544	0.085256	0.102963	0	0
CTTCGG	LR	6	84	4	454	27	349	3.0618	1.119	0.795879	-0.228308	3.57354	1.27356	CTT	0.265746	0.217272	0.156074	CGG	0.101213	0.0635487	0.143437	0	0
CTTCGT	LR	33	210	6	489	11	341	1.42796	0.356249	0.863429	-0.146844	1.83347	0.606208	CTT	0.265746	0.217272	0.156074	CGT	0.424632	0.0761501	0.122617	0	0
CTTCTA	LL	9	514	88	1800	27	262	1.18052	0.165952	1.55864	0.443814	3.08713	1.12724	CTT	0.265746	0.217272	0.156074	CTA	0.0618947	0.145924	0.220962	0	0
CTTCTC	LL	2	237	69	1042	25	401	0.424274	-0.857376	1.4494	0.371148	2.40533	0.877686	CTT	0.265746	0.217272	0.156074	CTC	0.111797	0.213119	0.172283	0	0
CTTCTG	LL	8	371	154	1814	15	177	1.35666	0.305024	1.86419	0.622826	2.48239	0.909221	CTT	0.265746	0.217272	0.156074	CTG	0.0671062	0.210844	0.232006	0	0
CTTCTT	LL	49	493	101	1750	49	771	1.43321	0.359915	1.23397	0.210237	2.65884	0.977889	CTT	0.265746	0.217272	0.156074	CTT	0.265746	0.217272	0.156074	0	0
CTTGAA	LE	119	1167	0	0	153	2289	0.986565	-0.0135262	14.4763	2.67252	1.53775	0.430318	CTT	0.265746	0.217272	0.156074	GAA	0.391873	0.317934	0.280201	0	0
CTTGAC	LD	31	613	0	0	54	670	1.0185	0.0183354	20.4568	3.01832	1.91006	0.647133	CTT	0.265746	0.217272	0.156074	GAC	0.192554	0.224987	0.274956	0	0
CTTGAG	LE	17	432	0	0	48	789	0.910843	-0.0933846	14.8709	2.6994	1.63003	0.488599	CTT	0.265746	0.217272	0.156074	GAG	0.171741	0.309499	0.243805	0	0
CTTGAT	LD	114	1203	0	0	60	1043	1.08306	0.0797861	17.5305	2.86394	1.30929	0.269486	CTT	0.265746	0.217272	0.156074	GAT	0.331859	0.262543	0.285932	0	0
CTTGCA	LA	24	475	10	227	53	816	1.0197	0.0195069	1.59063	0.464133	1.66927	0.512386	CTT	0.265746	0.217272	0.156074	GCA	0.193818	0.139599	0.253697	0	0
CTTGCC	LA	24	409	4	104	51	567	1.5277	0.423766	2.02292	0.704541	2.49578	0.914601	CTT	0.265746	0.217272	0.156074	GCC	0.150193	0.108342	0.235027	0	0
CTTGCG	LA	4	207	11	161	11	144	1.48836	0.397676	3.70459	1.30957	2.49018	0.912354	CTT	0.265746	0.217272	0.156074	GCG	0.0607759	0.0920283	0.212938	0	0
CTTGCT	LA	53	613	11	142	11	377	1.55652	0.44245	2.75205	1.01235	1.26912	0.23832	CTT	0.265746	0.217272	0.156074	GCT	0.21262	0.140341	0.160272	0	0
CTTGGA	LG	33	419	144	573	114	1636	1.74599	0.55732	3.07762	1.12416	1.52756	0.423674	CTT	0.265746	0.217272	0.156074	GGA	0.17447	0.377778	0.294659	0	0
CTTGGC	LG	10	307	49	220	50	754	1.3728	0.316853	3.70696	1.31021	1.47243	0.386916	CTT	0.265746	0.217272	0.156074	GGC	0.0978966	0.280902	0.293939	0	0
CTTGGG	LG	4	210	126	519	42	607	0.775797	-0.253865	2.8754	1.05619	1.44039	0.364913	CTT	0.265746	0.217272	0.156074	GGG	0.11494	0.390928	0.314597	0	0
CTTGGT	LG	98	742	116	438	41	708	1.39338	0.331733	3.37364	1.21599	1.55615	0.442215	CTT	0.265746	0.217272	0.156074	GGT	0.35984	0.363595	0.243905	0	0
CTTGTA	LV	19	362	40	352	25	318	1.71923	0.541877	1.71339	0.538472	1.77958	0.576379	CTT	0.265746	0.217272	0.156074	GTA	0.120593	0.311996	0.29345	0	0
CTTGTC	LV	17	326	11	199	41	579	1.33908	0.29198	1.30484	0.266082	1.87616	0.629228	CTT	0.265746	0.217272	0.156074	GTC	0.154686	0.211636	0.247298	0	0
CTTGTG	LV	17	378	43	386	12	161	1.0162	0.0160738	1.49931	0.405004	1.64528	0.497908	CTT	0.265746	0.217272	0.156074	GTG	0.175867	0.349017	0.312507	0	0
CTTGTT	LV	66	686	34	313	46	865	1.58952	0.46343	1.73701	0.552166	1.66938	0.51245	CTT	0.265746	0.217272	0.156074	GTT	0.23088	0.295346	0.208303	0	0
CTTTAC	LY	73	666	76	1354	23	638	1.39881	0.335624	1.06785	0.0656513	1.22369	0.201873	CTT	0.265746	0.217272	0.156074	TAC	0.298455	0.244926	0.196656	0	0
CTTTAT	LY	109	951	73	1365	37	911	1.33141	0.286237	0.858516	-0.15255	1.06245	0.0605817	CTT	0.265746	0.217272	0.156074	TAT	0.326571	0.290421	0.251274	0	0
CTTTCA	LS	72	862	151	1387	21	665	1.64361	0.496896	2.04541	0.7156	0.888085	-0.118688	CTT	0.265746	0.217272	0.156074	TCA	0.193663	0.246416	0.238322	0	0
CTTTCC	LS	45	735	79	739	11	468	1.6593	0.506396	3.08954	1.12802	0.58431	-0.537323	CTT	0.265746	0.217272	0.156074	TCC	0.141739	0.161049	0.280566	0	0
CTTTCG	LS	13	419	37	681	4	115	1.39734	0.334574	1.97458	0.680353	1.02861	0.0282093	CTT	0.265746	0.217272	0.156074	TCG	0.0897652	0.129874	0.268491	0	0
CTTTCT	LS	88	1075	54	624	11	398	1.46439	0.381438	2.2413	0.807055	1.27538	0.243242	CTT	0.265746	0.217272	0.156074	TCT	0.212547	0.180709	0.151091	0	0
CTTTGC	LC	17	237	60	1027	76	779	1.33084	0.285809	0.894102	-0.111935	2.11171	0.747498	CTT	0.265746	0.217272	0.156074	TGC	0.213847	0.305453	0.299524	0	0
CTTTGG	LW	150	430	199	1999	58	755	1.39457	0.332586	1.16481	0.152558	1.65569	0.504217	CTT	0.265746	0.217272	0.156074	TGG	0.945349	0.39513	0.30201	0	0
CTTTGT	LC	65	413	94	1045	51	795	1.59631	0.467695	1.26515	0.235189	1.53782	0.430365	CTT	0.265746	0.217272	0.156074	TGT	0.375802	0.330404	0.272179	0	0
CTTTTA	LL	73	1399	28	1152	47	495	1.56599	0.448517	0.764846	-0.26808	1.9824	0.684309	CTT	0.265746	0.217272	0.156074	TTA	0.127013	0.151353	0.312779	0	0
CTTTTC	LF	183	1143	15	638	71	819	2.24134	0.807074	0.485751	-0.72206	1.89548	0.639474	CTT	0.265746	0.217272	0.156074	TTC	0.270033	0.237247	0.296803	0	0
CTTTTG	LL	121	1368	156	1677	22	308	1.71655	0.540318	1.34672	0.297669	1.4124	0.345289	CTT	0.265746	0.217272	0.156074	TTG	0.195359	0.319762	0.337662	0	0
CTTTTT	LF	66	1013	40	907	88	1357	0.810322	-0.210324	0.689296	-0.372085	1.55915	0.444144	CTT	0.265746	0.217272	0.156074	TTT	0.30684	0.3015	0.269321	0	0
GAAAAA	EK	553	5485	69	1383	427	4187	0.861657	-0.148898	0.464221	-0.767394	1.46841	0.384183	GAA	0.391873	0.317934	0.280201	AAA	0.299071	0.342689	0.248381	0	0
GAAAAC	EN	313	3353	39	730	179	1526	1.11637	0.110082	0.712161	-0.339451	1.53603	0.429199	GAA	0.391873	0.317934	0.280201	AAC	0.214	0.241673	0.273883	0	0
GAAAAG	EK	706	4455	72	1074	304	2213	1.42756	0.355967	0.654331	-0.424142	1.56487	0.447804	GAA	0.391873	0.317934	0.280201	AAG	0.283618	0.326423	0.314176	0	0
GAAAAT	EN	418	5306	109	1080	255	2384	0.827083	-0.18985	1.07033	0.0679635	1.28629	0.251764	GAA	0.391873	0.317934	0.280201	AAT	0.243596	0.29903	0.297812	0	0
GAAACA	ET	176	2226	104	948	138	1407	1.16992	0.156937	1.46986	0.385164	1.37097	0.315516	GAA	0.391873	0.317934	0.280201	ACA	0.173361	0.236762	0.256989	0	0
GAAACC	ET	69	1319	32	389	95	963	1.18324	0.16826	1.57215	0.452447	1.36081	0.308079	GAA	0.391873	0.317934	0.280201	ACC	0.114368	0.169285	0.261172	0	0
GAAACG	ET	33	1078	57	638	32	401	1.20383	0.185508	1.67282	0.514513	1.07506	0.0723777	GAA	0.391873	0.317934	0.280201	ACG	0.0667954	0.170664	0.272511	0	0
GAAACT	ET	213	2472	66	611	76	1213	1.31208	0.271614	1.57946	0.457085	1.70369	0.532794	GAA	0.391873	0.317934	0.280201	ACT	0.1683	0.21801	0.132866	0	0
GAAAGA	ER	646	2948	157	1106	239	2838	1.43296	0.359742	1.93466	0.659932	0.996393	-0.00361355	GAA	0.391873	0.317934	0.280201	AGA	0.390706	0.232043	0.302793	0	0
GAAAGC	ES	66	1324	66	613	88	1066	0.994058	-0.00596018	1.98517	0.685702	1.22891	0.206129	GAA	0.391873	0.317934	0.280201	AGC	0.129808	0.172891	0.242234	0	0
GAAAGG	ER	76	1308	131	892	64	861	1.41408	0.346481	2.22099	0.797953	0.912559	-0.0915028	GAA	0.391873	0.317934	0.280201	AGG	0.106153	0.209334	0.2949	0	0
GAAAGT	ES	228	2040	54	612	117	1323	1.28399	0.249972	1.63776	0.493332	1.26629	0.236093	GAA	0.391873	0.317934	0.280201	AGT	0.22299	0.172312	0.251183	0	0
GAAATA	EI	398	2402	110	1273	113	968	1.15596	0.144928	1.05436	0.0529366	1.33155	0.286346	GAA	0.391873	0.317934	0.280201	ATA	0.366549	0.259912	0.315321	0	0
GAAATC	EI	138	2005	30	510	143	1335	1.0036	0.00359836	0.814818	-0.20479	1.25759	0.229195	GAA	0.391873	0.317934	0.280201	ATC	0.176188	0.234177	0.305878	0	0
GAAATG	EM	1001	2494	102	1232	87	631	1.43338	0.360036	0.904744	-0.100103	1.255	0.227132	GAA	0.391873	0.317934	0.280201	ATG	0.714973	0.29041	0.395962	0	0
GAAATT	EI	417	3930	59	884	149	2495	1.10129	0.0964864	0.714569	-0.336075	0.945776	-0.05575	GAA	0.391873	0.317934	0.280201	ATT	0.246391	0.29842	0.226772	0	0
GAACAA	EQ	458	2939	54	670	194	2057	1.03312	0.0325844	1.03071	0.0302524	1.48156	0.393094	GAA	0.391873	0.317934	0.280201	CAA	0.385628	0.25013	0.228245	0	0
GAACAC	EH	51	737	13	300	57	745	0.929784	-0.0728032	0.895959	-0.10986	1.43373	0.360281	GAA	0.391873	0.317934	0.280201	CAC	0.193383	0.163281	0.193531	0	0
GAACAG	EQ	81	1368	42	462	57	777	0.871289	-0.137781	1.46063	0.378866	1.52357	0.421054	GAA	0.391873	0.317934	0.280201	CAG	0.175429	0.199991	0.174629	0	0
GAACAT	EH	124	1231	30	366	98	1070	0.781961	-0.245951	1.17923	0.164864	1.56053	0.445023	GAA	0.391873	0.317934	0.280201	CAT	0.331107	0.225299	0.2114	0	0
GAACCA	EP	173	1295	35	453	62	744	1.07026	0.0679053	1.36331	0.309915	1.84814	0.614182	GAA	0.391873	0.317934	0.280201	CCA	0.320116	0.182943	0.163297	0	0
GAACCC	EP	11	464	4	131	64	530	0.513559	-0.666391	1.61283	0.477993	2.67865	0.985314	GAA	0.391873	0.317934	0.280201	CCC	0.128231	0.0738703	0.163092	0	0
GAACCG	EP	12	419	14	266	13	148	0.830941	-0.185196	1.95522	0.670505	1.91025	0.647233	GAA	0.391873	0.317934	0.280201	CCG	0.0950557	0.0903747	0.175542	0	0
GAACCT	EP	110	1181	6	224	18	499	1.04668	0.0456233	0.889569	-0.117018	1.83103	0.604876	GAA	0.391873	0.317934	0.280201	CCT	0.228953	0.110002	0.074066	0	0
GAACGA	ER	21	353	3	262	119	1451	0.774945	-0.254963	0.649413	-0.431687	1.92403	0.65442	GAA	0.391873	0.317934	0.280201	CGA	0.204646	0.0736626	0.153297	0	0
GAACGC	ER	6	262	1	166	38	566	0.545349	-0.606329	0.441827	-0.816838	2.38413	0.868834	GAA	0.391873	0.317934	0.280201	CGC	0.124544	0.085256	0.102963	0	0
GAACGG	ER	8	232	5	193	55	602	0.97388	-0.0264671	1.53076	0.425763	2.31068	0.837543	GAA	0.391873	0.317934	0.280201	CGG	0.101213	0.0635487	0.143437	0	0
GAACGT	ER	164	738	3	171	47	674	1.34178	0.293998	0.96056	-0.0402388	2.06974	0.727423	GAA	0.391873	0.317934	0.280201	CGT	0.424632	0.0761501	0.122617	0	0
GAACTA	EL	56	1873	40	502	44	432	1.25402	0.226358	1.75693	0.563566	1.67856	0.517938	GAA	0.391873	0.317934	0.280201	CTA	0.0618947	0.145924	0.220962	0	0
GAACTC	EL	9	516	22	297	68	816	0.441502	-0.817572	1.13908	0.130219	1.7495	0.559331	GAA	0.391873	0.317934	0.280201	CTC	0.111797	0.213119	0.172283	0	0
GAACTG	EL	38	1396	44	523	34	291	1.0616	0.0597753	1.2811	0.247722	1.84381	0.611833	GAA	0.391873	0.317934	0.280201	CTG	0.0671062	0.210844	0.232006	0	0
GAACTT	EL	119	1300	42	477	109	1148	0.885709	-0.121367	1.30227	0.264105	2.18913	0.783506	GAA	0.391873	0.317934	0.280201	CTT	0.265746	0.217272	0.156074	0	0
GAAGAA	EE	1303	7642	302	1254	370	3199	1.11102	0.105279	2.3885	0.870667	1.47667	0.389791	GAA	0.391873	0.317934	0.280201	GAA	0.391873	0.317934	0.280201	0	0
GAAGAC	ED	205	2721	71	460	88	893	1.00296	0.00295143	2.18343	0.780895	1.29217	0.256321	GAA	0.391873	0.317934	0.280201	GAC	0.192554	0.224987	0.274956	0	0
GAAGAG	EE	227	3296	184	789	105	1164	1.02753	0.0271618	2.37985	0.867037	1.33189	0.286597	GAA	0.391873	0.317934	0.280201	GAG	0.171741	0.309499	0.243805	0	0
GAAGAT	ED	665	5345	150	735	118	1187	0.957957	-0.0429526	2.45789	0.899304	1.25025	0.223347	GAA	0.391873	0.317934	0.280201	GAT	0.331859	0.262543	0.285932	0	0
GAAGCA	EA	116	1659	24	426	134	1234	0.927978	-0.074747	1.31915	0.276985	1.53774	0.430312	GAA	0.391873	0.317934	0.280201	GCA	0.193818	0.139599	0.253697	0	0
GAAGCC	EA	80	1269	4	137	66	734	1.08364	0.0803271	1.05186	0.0505577	1.3842	0.325123	GAA	0.391873	0.317934	0.280201	GCC	0.150193	0.108342	0.235027	0	0
GAAGCG	EA	15	663	17	274	22	235	1.01175	0.0116853	2.23708	0.805172	1.6334	0.490666	GAA	0.391873	0.317934	0.280201	GCG	0.0607759	0.0920283	0.212938	0	0
GAAGCT	EA	300	2423	19	234	25	827	1.49033	0.399	1.9074	0.645742	0.699222	-0.357787	GAA	0.391873	0.317934	0.280201	GCT	0.21262	0.140341	0.160272	0	0
GAAGGA	EG	55	1114	26	475	284	2568	0.734591	-0.308441	0.472263	-0.750219	1.34367	0.295401	GAA	0.391873	0.317934	0.280201	GGA	0.17447	0.377778	0.294659	0	0
GAAGGC	EG	33	963	14	261	128	1033	0.919367	-0.0840704	0.641059	-0.444634	1.51475	0.415253	GAA	0.391873	0.317934	0.280201	GGC	0.0978966	0.280902	0.293939	0	0
GAAGGG	EG	17	628	18	334	91	755	0.635336	-0.453601	0.456326	-0.784548	1.38052	0.322458	GAA	0.391873	0.317934	0.280201	GGG	0.11494	0.390928	0.314597	0	0
GAAGGT	EG	581	2468	12	310	97	807	1.67165	0.513814	0.361601	-1.01722	1.77469	0.573628	GAA	0.391873	0.317934	0.280201	GGT	0.35984	0.363595	0.243905	0	0
GAAGTA	EV	86	1403	45	534	56	611	1.31125	0.270978	0.866799	-0.142948	1.13271	0.124615	GAA	0.391873	0.317934	0.280201	GTA	0.120593	0.311996	0.29345	0	0
GAAGTC	EV	97	1137	8	194	61	755	1.42065	0.351112	0.685935	-0.376972	1.18353	0.168501	GAA	0.391873	0.317934	0.280201	GTC	0.154686	0.211636	0.247298	0	0
GAAGTG	EV	80	1288	66	466	16	327	0.911803	-0.0923316	1.29293	0.256912	0.591897	-0.524423	GAA	0.391873	0.317934	0.280201	GTG	0.175867	0.349017	0.312507	0	0
[truncated: 1,722 more rows]
